# Supplementary material for: Plant mobile domain proteins ensure Microrchidia 1 expression to fulfill transposon silencing
Source: Life Sci Alliance. 2023 Feb 2;6(4):e202201539. doi: 10.26508/lsa.202201539 (PMC9899485; doi:10.26508/lsa.202201539)
Supplement: Supplementary file 1 [file LSA-2022-01539_SdataF1.xlsx]

## Sheet: fig1B_source_data
Col	24.85	24.8	1.79333	0	1	1.17372	1	0.15587	0.1328			MORC1	normalized mean	normalized std dev		Exp3586
Col	24.75										col	WT	1	0.1328
Col											main-2	main-2	0.149667	0.0191339
Col	24.52	24.4467	1.41333	-0.38	1.30134						MAIN FLAG 7	MAIN FLAG	0.953927	0.100596
Col	24.55										MAIN MYC 5	MAIN MYC	0.865346	0.193544
Col	24.27										mail1-1	mail1-1	0.168681	0.0161385
Col	24.32	24.3267	1.50667	-0.286667	1.21982						MAIL1 FLAG 4	MAIL1 FLAG	1.45495	0.214625
Col	24.42										MAIL1 MYC 4	MAIL1 MYC	1.2001	0.41882
Col	24.24
main-2	26.78	26.7467	4.10667	2.31333	0.201195	0.175667	0.149667	0.0224579	0.0191339
main-2	26.77
main-2	26.69
main-2	25.98	25.9633	4.37667	2.58333	0.166855
main-2	25.92
main-2	25.99
main-2	26.22	26.24	4.44667	2.65333	0.158952
main-2	26.27
main-2	26.23
mail1-1	26.28	26.1867	4.07333	2.28	0.205898	0.197984	0.168681	0.018942	0.0161385
mail1-1	26.21
mail1-1	26.07
mail1-1	26.09	26.0767	4.29667	2.50333	0.176369
mail1-1	26.12
mail1-1	26.02
mail1-1	26.45	26.4067	4.03333	2.24	0.211686
mail1-1	26.25
mail1-1	26.52
MAIN FLAG 7	24.24	24.27	1.77	-0.0233333	1.0163	1.11964	0.953927	0.118072	0.100596
MAIN FLAG 7	24.28
MAIN FLAG 7	24.29
MAIN FLAG 7	23.43	23.5067	1.66333	-0.13	1.09429
MAIN FLAG 7	23.55
MAIN FLAG 7	23.54
MAIN FLAG 7	24.28	24.3133	1.47333	-0.32	1.24833
MAIN FLAG 7	24.43
MAIN FLAG 7	24.23
MAIN MYC 5	24.45	24.4633	1.84	0.0466667	0.968171	1.01567	0.865346	0.227167	0.193544
MAIN MYC 5	24.52
MAIN MYC 5	24.42
MAIN MYC 5	23.93	23.96	2.08667	0.293333	0.816014
MAIN MYC 5	24.02
MAIN MYC 5	23.93
MAIN MYC 5	24.31	24.4	1.45667	-0.336667	1.26284
MAIN MYC 5	24.45
MAIN MYC 5	24.44
MAIL1 FLAG 4	24.46	24.41	1.27667	-0.516667	1.43065	1.7077	1.45495	0.251909	0.214625
MAIL1 FLAG 4	24.31
MAIL1 FLAG 4	24.46
MAIL1 FLAG 4	24.48	24.52	0.97	-0.823333	1.76949
MAIL1 FLAG 4	24.56
MAIL1 FLAG 4	24.52
MAIL1 FLAG 4	24.13	24.11	0.85	-0.943333	1.92297
MAIL1 FLAG 4	24.1
MAIL1 FLAG 4	24.1
MAIL1 MYC 4	24.18	24.2167	0.823333	-0.97	1.95884	1.40858	1.2001	0.491578	0.41882
MAIL1 MYC 4	24.22
MAIL1 MYC 4	24.25
MAIL1 MYC 4	24.03	24	1.775	-0.0183333	1.01279
MAIL1 MYC 4	23.95
MAIL1 MYC 4	24.02
MAIL1 MYC 4	24.24	24.2133	1.46667	-0.326667	1.25411
MAIL1 MYC 4	24.17
MAIL1 MYC 4	24.23
Primers	Echantillon	Cp	Moyenne Cp
RHIP1	WT	25.18	25.26
	WT	25.35
	WT	25.25
	WT	24.8	24.8
	WT	24.94
	WT	24.66
	WT	25.37	25.06
	WT	25.11
	WT	24.7
	main-3	24.16	24.3533
	main-3	24.48
	main-3	24.42
	main-3	25.08	24.5967
	main-3	24.5
	main-3	24.21
	main-3	24.6	24.69
	main-3	24.92
	main-3	24.55
				∂	∂∂	fold change	moyenne fc	moy norm	sdt dev	sdt dev norm
MORC1	WT	25.43	25.2933	0.0333333	0	1	0.979637	1	0.0704476	0.071912
	WT	25
	WT	25.45
	WT	24.96	24.9833	0.183333	0.15	0.90125
	WT	24.93
	WT	25.06
	WT	25.04	25.04	-0.02	-0.0533333	1.03766
	WT	25.02
	WT	25.06
	main-3	27.11	26.9433	2.59	2.55667	0.169968	0.196019	0.200094	0.02285	0.0233249
	main-3	27.04
	main-3	26.68
	main-3	26.84	26.8633	2.26667	2.23333	0.212667
	main-3	26.89
	main-3	26.86
	main-3	27	27.0067	2.31667	2.28333	0.205423
	main-3	27.11
	main-3	26.91
Include	Color	Pos	Name	Cp	RHIP1
True	255	A1	Sample 1	22.04	22.0367	1	Col
True	255	A2	Sample 2	22.15
True	255	A3	Sample 3	21.92
True	255	A4	Sample 4	22.93	22.3367	2
True	255	A5	Sample 5	22.21
True	255	A6	Sample 6	21.87
True	255	A7	Sample 7	22.9	22.8533	3
True	255	A8	Sample 8	22.92
True	255	A9	Sample 9	22.74
True	255	A10	Sample 10	22.58	22.37	4	pp7l-1
True	255	A11	Sample 11	22.04
True	255	A12	Sample 12	22.49
True	255	A13	Sample 13	22.42	22.0467	5
True	255	A14	Sample 14	21.82
True	255	A15	Sample 15	21.9
True	255	A16	Sample 16	22.53	22.48	6
True	255	A17	Sample 17	22.43
True	255	A18	Sample 18	22.57
True	255	A19	Sample 19	21.96	21.8567	7	PP7L FLAG
True	255	A20	Sample 20	21.67
True	255	A21	Sample 21	21.94
True	255	A22	Sample 22	21.84	21.6833	8
True	255	A23	Sample 23	21.91
True	255	A24	Sample 24	21.3
True	255	B1	Sample 25	21.66	21.7367	9
True	255	B2	Sample 26	21.77
True	255	B3	Sample 27	21.78
True	255	B4	Sample 28	22.59	22.5733	10	PP7L MYC
True	255	B5	Sample 29	22.65
True	255	B6	Sample 30	22.48
True	255	B7	Sample 31	22.27	22.11	11
True	255	B8	Sample 32	22.17
True	255	B9	Sample 33	21.89
True	255	B10	Sample 34	21.88	21.89	12
True	255	B11	Sample 35	21.78
True	255	B12	Sample 36	22.01
True	255	B13	Sample 37	21.97	22.0067	13	PP7L HA
True	255	B14	Sample 38	22.07
True	255	B15	Sample 39	21.98
True	255	B16	Sample 40	22.28	22.2233	14
True	255	B17	Sample 41	21.95
True	255	B18	Sample 42	22.44
True	255	B19	Sample 43	20.76	21.7567	15
True	255	B20	Sample 44	22.43
True	255	B21	Sample 45	22.08
Include	Color	Pos	Name	Cp	MORC1							RHIP1		∂	∂∂		mean	normalized mean	std dev	normalized std dev		ACTIN7	normalized mean	normalized std dev
True	255	I1	Sample 193	24.15	23.5567	1	Col			Col	1	22.0367	23.5567	1.52	0	1	1.32787	1	0.233537	0.175874		Col	1	0.175874
True	255	I2	Sample 194	23.53																		pp7l-1	0.275561	0.039732
True	255	I3	Sample 195	22.99																		PP7L FLAG	0.908007	0.141546
True	255	I4	Sample 196	23.59	23.3133	2					2	22.3367	23.3133	0.976667	-0.543333	1.45734						PP7L MYC	0.882882	0.239918
True	255	I5	Sample 197	22.7																		PP7L HA	0.837749	0.270941
True	255	I6	Sample 198	23.65
True	255	I7	Sample 199	23.52	23.7633	3					3	22.8533	23.7633	0.91	-0.61	1.52626
True	255	I8	Sample 200	23.65
True	255	I9	Sample 201	24.12
True	255	I10	Sample 202	25.42	25.1733	4	pp7l-7			pp7l-7	4	22.37	25.1733	2.80333	1.28333	0.410845	0.365908	0.275561	0.0527587	0.039732
True	255	I11	Sample 203	25.31
True	255	I12	Sample 204	24.79
True	255	I13	Sample 205	25.48	25.3433	5					5	22.0467	25.3433	3.29667	1.77667	0.291857
True	255	I14	Sample 206	26.04
True	255	I15	Sample 207	24.51
True	255	I16	Sample 208	25.93	25.34	6					6	22.48	25.34	2.86	1.34	0.395021
True	255	I17	Sample 209	25.6
True	255	I18	Sample 210	24.49
True	255	I19	Sample 211	23.61	23.2533	7	PP7L FLAG			PP7L FLAG	7	21.8567	23.2533	1.39667	-0.123333	1.08925	1.20571	0.908007	0.187955	0.141546
True	255	I20	Sample 212	22.7
True	255	I21	Sample 213	23.45
True	255	I22	Sample 214	22.75	22.6467	8					8	21.6833	22.6467	0.963333	-0.556667	1.47087
True	255	I23	Sample 215	22.42
True	255	I24	Sample 216	22.77
True	255	J1	Sample 217	23.16	23.1767	9					9	21.7367	23.1767	1.44	-0.08	1.05702
True	255	J2	Sample 218	23.59
True	255	J3	Sample 219	22.78
True	255	J4	Sample 220	23.44	23.48	10	PP7L MYC			PP7L MYC	10	22.5733	23.48	0.906667	-0.613333	1.52979	1.17235	0.882882	0.318578	0.239918
True	255	J5	Sample 221	23.8
True	255	J6	Sample 222	23.2
True	255	J7	Sample 223	24.45	24.0333	11					11	22.11	24.0333	1.92333	0.403333	0.756109
True	255	J8	Sample 224	24.34
True	255	J9	Sample 225	23.31
True	255	J10	Sample 226	23.45	23.11	12					12	21.89	23.11	1.22	-0.3	1.23114
True	255	J11	Sample 227	23.26
True	255	J12	Sample 228	22.62
True	255	J13	Sample 229	23.62	23.48	4b	PP7L HA			PP7L HA	4b	22.0067	23.48	1.47333	-0.0466667	1.03288	1.11242	0.837749	0.359773	0.270941
True	255	J14	Sample 230	22.85
True	255	J15	Sample 231	23.97
True	255	J16	Sample 232	22.92	23.0767	5b					5b	22.2233	23.0767	0.853333	-0.666667	1.5874
True	255	J17	Sample 233	23.88
True	255	J18	Sample 234	22.43
True	255	J19	Sample 235	24.49	23.7567	6b					6b	21.7567	23.7567	2	0.48	0.716978
True	255	J20	Sample 236	23.95
True	255	J21	Sample 237	22.83
