# Supplementary material for: Plant mobile domain proteins ensure Microrchidia 1 expression to fulfill transposon silencing
Source: Life Sci Alliance. 2023 Feb 2;6(4):e202201539. doi: 10.26508/lsa.202201539 (PMC9899485; doi:10.26508/lsa.202201539)
Supplement: Supplementary file 2 [file LSA-2022-01539_TableS1.xlsx]

## Sheet: S1_table
Table S1. List of the 26 downregulated genes in pmd and pp7l mutants
As defined in figure 1A

## Sheet: downregulated_genes
Locus Identifier	Symbol	Brief description	"DOWN" motif -as defined in ref [16]
AT1G06960	AT1G06960	U2B-like/RNA-binding (RRM/RBD/RNP motifs) family protein;(source:Araport11 and TAIR)	CGTGGCGTTT
AT1G10180	AT1G10180	LOW protein: exocyst complex component-like protein;(source:Araport11)	CATGCCGTTT
AT1G19690	AT1G19690	NAD(P)-binding Rossmann-fold superfamily protein;(source:Araport11)	CGTGCCGTTT
AT1G53520	FAP3	Chalcone-flavanone isomerase family protein;(source:Araport11)	CCTGTCGTTT
AT1G53530	AT1G53530	Peptidase S24/S26A/S26B/S26C family protein;(source:Araport11)	CCTGTCGTTT
AT1G55970	HAC4	histone acetyltransferase of the CBP family 4;(source:Araport11)	CCTGAAGTTT
AT1G56000	AT1G56000	FAD/NAD(P)-binding oxidoreductase family protein;(source:Araport11)	CGTCCCGTTT
AT2G24970	AT2G24970	spindle/kinetochore-associated protein;(source:Araport11)	CCTGCCGTTT
AT2G30320	AT2G30320	Pseudouridine synthase family protein;(source:Araport11)	CGTGCCGTTT
AT3G07500	AT3G07500	FAR1-RELATED SEQUENCES-RELATED FACTOR2, FRF2;(source:TAIR)	CGTGCCGTTT
AT3G22183	AT3G22183	hypothetical protein;(source:Araport11)	no motif
AT3G22190	IQD5	IQ-domain 5;(source:Araport11)	CGTGCCGTTT
AT3G61980	AT3G61980	serine protease inhibitor, Kazal-type family protein;(source:Araport11)	CATGACGTTT
AT4G00530	AT4G00530	UvrABC system protein A;(source:Araport11)	CTTGCCGTTT
AT4G01710	CRK	ARP2/3 complex 16 kDa subunit (p16-Arc);(source:Araport11)	CGTGCCGTTT
AT4G01995	AT4G01995	beta-carotene isomerase D27;(source:Araport11)	CATGTCGTTT
AT4G11640	SR	serine racemase;(source:Araport11)	CGTGACGTTC
AT4G14130	XTH15	xyloglucan endotransglucosylase/hydrolase 15;(source:Araport11)	CATGTAGTTT
AT4G17180	AT4G17180	O-Glycosyl hydrolases family 17 protein;(source:Araport11)	CATGTCGTTT
AT4G24090	AT4G24090	homer protein;(source:Araport11)	CATGCCGTTT
AT4G36290	MORC1/CRT1	Microrchidia1/compromized recognition of TCV 1;(source:Araport11 and TAIR)	CATGCAGTTT
AT5G11640	AT5G11640	Thioredoxin superfamily protein;(source:Araport11)	CTTGCCGTTT
AT5G37070	AT5G37070	hypothetical protein (Protein of unknown function, DUF538);(source:Araport11)	CGTGTCGTTT
AT5G40440	MKK3	mitogen-activated protein kinase kinase 3;(source:Araport11)	CGTGCCGTTT
AT5G42130	Mfl1	Mitochondrial substrate carrier family protein;(source:Araport11)	CATGCCGTTT
AT5G57970	AT5G57970	DNA glycosylase superfamily protein;(source:Araport11)	CGTGTCGTTT
