# Supplementary material for: Plant mobile domain proteins ensure Microrchidia 1 expression to fulfill transposon silencing
Source: Life Sci Alliance. 2023 Feb 2;6(4):e202201539. doi: 10.26508/lsa.202201539 (PMC9899485; doi:10.26508/lsa.202201539)
Supplement: Supplementary file 3 [file LSA-2022-01539_SdataF2.xlsx]

## Sheet: fig2D_source_data
GeneID	Col_1_1	Col_1_2	Col_1_3	Col_2_1	Col_2_2	Col_2_3	main_2_1_1	main_2_1_2	main_2_1_3	main_2_2_1	main_2_2_2	main_2_2_3	morc1_2_1	morc1_2_2	morc1_2_3	main_2_morc1_2_1	main_2_morc1_2_2	main_2_morc1_2_3
AT5G45630	-3.00575	-1.3062	-3.53918	-4.79917	-2.73328	-3.76549	-2.84586	-0.737559	-1.66655	0.535954	-0.44575	-0.0356422	-2.25661	-1.08736	-2.59664	-0.905182	-0.353996	-0.91488
AT1G56250	-3.00575	-3.8087	-1.66471	-4.79917	-1.88528	-2.18053	-0.898331	-0.482302	-0.818555	-1.12116	-1.49306	0.0244788	-3.10461	-3.28899	-3.08206	-2.30373	-0.281846	-2.31343
AT5G04950	0.453683	0.6287	1.3188	-2.47724	0.230198	-2.18053	2.61824	2.20911	1.62623	2.37807	3.57447	2.88955	2.73837	1.30794	1.36419	1.87346	2.59422	2.48923
AT1G67856	-1.42079	-1.14574	-1.03668	-1.99181	-2.73328	-2.5431	-1.00936	-0.199902	0.766407	1.55344	1.34152	1.22995	-3.10461	-0.856033	-3.81903	0.978304	0.382969	-0.346596
AT1G27730	4.45532	4.61896	3.97125	1.64378	1.38774	1.86872	3.80416	5.06397	5.055	5.9441	6.22165	5.86046	5.06632	4.19482	3.69667	5.51471	5.43005	5.21511
AT2G15080	3.00771	3.46742	3.39549	0.755423	2.4605	2.57436	3.65739	4.62453	5.20546	4.98415	5.6245	6.07732	4.73963	3.95323	4.04928	4.88699	4.95025	4.95931
AT1G05680	-3.00575	-1.69323	-5.12415	-3.2142	-3.47024	-5.35045	-1.00936	-0.936868	-1.04988	-1.65167	-1.00763	-0.835344	-3.10461	-5.61092	-5.40399	0.345361	-2.46947	-1.52493
AT2G36540	-2.52032	-3.07174	-3.53918	-3.2142	-3.47024	-3.76549	-0.226954	-0.833774	-0.529049	-4.8216	-1.49306	-3.2683	-0.671646	-1.08736	-1.70355	-1.51524	-1.24708	-1.38054
AT1G26390	-5.32768	-5.39367	-5.12415	-4.79917	-5.0552	-1.89102	1.31257	-2.23232	2.30307	-4.8216	1.13921	3.50517	-5.42653	-5.61092	-5.40399	5.85843	2.74862	2.92411
AT3G56500	-3.74271	-3.8087	-3.53918	-4.79917	-5.0552	-3.76549	-4.06826	-2.8844	-1.66655	-2.01424	-0.44575	-0.304829	-2.25661	-5.61092	-3.08206	-0.905182	-1.55194	-1.2493
AT4G37295	-1.42079	-2.22374	-2.80222	-4.79917	-5.0552	-5.35045	-0.523935	-1.44383	-0.619247	-1.12116	-0.876385	-0.232679	-0.141132	-1.36299	-0.760137	-1.00828	-0.685202	-0.346596
AT3G28510	-5.32768	-5.39367	-5.12415	-4.79917	-5.0552	1.33605	2.94297	0.238982	3.15788	-0.177742	3.76747	4.75295	-2.25661	-2.441	-2.59664	5.12634	3.60615	5.07811
AT1G79400	-3.74271	-3.8087	-5.12415	-1.99181	-2.73328	-2.5431	-1.74633	-0.936868	-1.04988	-2.49967	0.0919063	0.81916	-1.03422	-1.91048	-1.15607	-0.63388	-2.17997	-1.01797
AT3G02480	-5.32768	-5.39367	-5.12415	-1.99181	-2.24785	-5.35045	-2.19379	-1.99132	-2.40352	-0.298036	0.530791	-0.636035	-3.84157	-5.61092	-5.40399	-2.59324	-1.55194	-2.07242
AT4G33550	-3.74271	-1.14574	-2.31679	-2.47724	-2.24785	-2.18053	0.455306	-0.562472	-0.715462	0.132599	-0.44575	-0.163966	-1.33907	-2.15149	-0.880431	0.386584	-1.24708	-0.158151
AT2G37830	-3.74271	-5.39367	-3.53918	-4.79917	-5.0552	-3.76549	-2.84586	-5.69176	-1.66655	-3.23664	-0.44575	-0.0983779	-3.84157	-5.61092	-5.40399	-1.6757	-2.46947	-1.52493
AT1G66390	-5.32768	-5.39367	-5.12415	-1.09873	-5.0552	-5.35045	-1.56576	-3.36983	-1.873	-0.298036	2.5716	2.90562	-5.42653	-5.61092	-5.40399	0.345361	-4.05444	-2.96551
AT5G59820	3.07747	2.8871	0.603775	-1.62924	-1.14831	-0.595566	2.06788	3.6636	2.69802	4.57715	4.43768	4.28167	3.24942	2.84441	1.92692	4.50713	3.44009	3.34348
AT3G54420	-0.118223	0.0325973	0.233406	0.0588149	-0.411348	-1.10253	1.44481	1.70912	1.73944	1.6862	1.98376	2.66243	1.28771	0.271723	0.323928	1.97155	1.70933	1.42681
AT1G80840	2.81698	3.0284	2.7024	0.15503	0.922076	1.24946	2.74339	4.10104	4.51269	3.24986	4.31258	4.97106	3.24235	2.97779	2.47252	4.80384	4.99451	4.42066
AT1G73325	2.29438	1.32058	0.302119	0.873259	0.0740788	0.264257	3.20787	2.12203	2.18811	4.11798	2.54842	3.00596	0.245891	0.72893	1.56179	2.89862	1.89198	2.98536
AT5G06720	-3.00575	-3.8087	-5.12415	-1.99181	-2.73328	-1.89102	-0.0385085	0.0361653	-0.529049	-2.49967	-1.69951	-0.73225	-2.61918	-2.80357	-3.08206	-1.6757	-1.39147	-0.91488
AT4G36700	-5.32768	-5.39367	-5.12415	-4.79917	-5.0552	-3.76549	-5.65322	-5.69176	-3.25151	0.535954	1.47042	0.137689	-5.42653	-5.61092	-5.40399	-5.76316	-5.6394	-4.1879
AT2G13547	-5.32768	-5.39367	-5.12415	-4.79917	-5.0552	-5.35045	-4.06826	-5.69176	-2.40352	-0.734135	-0.541966	-0.460948	-5.42653	-5.61092	-5.40399	-4.1782	-5.6394	-4.1879
AT1G47980	-3.74271	-5.39367	-5.12415	-4.79917	-5.0552	-5.35045	-5.65322	-2.8844	-1.18113	-1.65167	-1.94052	-1.68334	-5.42653	-5.61092	-3.81903	-1.00828	-2.83204	-1.52493
AT5G10695	2.52407	2.78126	2.20677	0.627099	0.922076	1.12528	2.69993	4.00347	4.06861	3.36328	4.19438	4.04095	4.1068	3.62509	3.38717	4.54176	4.20766	4.02318
AT1G22150	-5.32768	-5.39367	-5.12415	-4.79917	-5.0552	-5.35045	0.019207	-4.10679	-3.98848	-2.49967	-3.07802	-0.304829	-5.42653	-5.61092	-5.40399	-0.808967	-5.6394	-1.2493
AT3G50200	-5.32768	-5.39367	-5.12415	-4.79917	-5.0552	-5.35045	-2.48329	-1.78486	-1.32552	-3.23664	-2.59259	-2.78288	-2.25661	-3.28899	-3.81903	-1.51524	-1.55194	-2.60294
AT3G12910	-3.74271	-5.39367	-1.95422	-4.79917	-3.47024	-5.35045	-2.48329	-1.99132	-1.48598	-1.12116	-0.190493	0.518293	-3.84157	-5.61092	-5.40399	-0.808967	-0.685202	-1.38054
AT4G37150	-1.86824	-2.58631	-2.31679	-4.79917	-3.47024	-3.76549	-1.56576	-3.36983	-1.32552	-0.177742	0.0919063	0.137689	-3.10461	-2.80357	-1.70355	0.426661	-0.353996	-1.52493
AT1G23110	-5.32768	-5.39367	-5.12415	-4.79917	-5.0552	-5.35045	1.35801	-2.52183	-1.66655	-0.0667103	1.56584	1.79347	-5.42653	-5.61092	-5.40399	1.65469	-2.17997	0.53092
AT3G24610	-5.32768	-5.39367	-5.12415	-4.79917	-5.0552	-5.35045	-4.06826	-3.36983	-3.98848	-0.914707	-3.07802	-1.88979	-3.84157	-3.28899	-5.40399	-2.59324	-2.83204	-2.96551
AT3G01840	-3.74271	-1.93424	-5.12415	-4.79917	-2.24785	-3.02853	-3.33129	-0.833774	-0.818555	-1.65167	-0.645059	0.292412	-1.72609	-2.80357	-3.08206	-1.2396	-0.281846	-1.6854
AT1G71520	-5.32768	-5.39367	-5.12415	-4.79917	-3.47024	-3.76549	-3.33129	-1.16819	-0.929587	-3.23664	-1.69951	-2.1308	-3.10461	-5.61092	-3.81903	-2.95581	-1.11584	-2.96551
AT5G45240	-2.15775	-5.39367	-2.80222	-2.47724	-3.47024	-2.5431	-1.12966	-0.647361	-0.619247	-0.914707	-0.756091	-1.06667	-3.84157	-2.441	-3.08206	-0.477761	-0.884511	-0.818665
AT2G37210	-3.74271	-3.07174	-3.53918	-4.79917	-5.0552	-5.35045	0.019207	-1.44383	-1.04988	-1.36217	-1.00763	-2.1308	-3.10461	-2.441	-5.40399	-0.905182	-1.73251	-0.818665
AT1G33102	-3.74271	-3.07174	-5.12415	-2.47724	-2.24785	-3.76549	-1.74633	-2.23232	-1.18113	-0.914707	0.154642	-0.0983779	-1.51964	-2.441	-2.59664	-1.37085	-1.39147	-1.129
AT4G28085	0.649604	1.59502	0.0853076	-3.2142	-1.88528	-0.958136	2.60888	2.65254	3.01527	-0.57367	0.789878	0.81916	2.74839	2.18998	2.42256	2.91279	2.72255	2.75462
AT3G28570	-2.52032	-3.8087	-2.80222	-4.79917	-3.47024	-3.02853	-1.40529	-0.334203	-1.66655	-1.12116	-1.49306	-1.19791	-2.61918	-5.61092	-5.40399	-0.63388	-1.39147	-0.346596
AT2G10990	-5.32768	-3.8087	-2.80222	-2.47724	-3.47024	-5.35045	-1.56576	-1.78486	-1.66655	-1.36217	-1.00763	-2.78288	-3.84157	-2.80357	-2.23407	-1.85627	-0.884511	-1.86597
AT5G35920	-3.74271	-5.39367	-5.12415	-4.79917	-5.0552	-5.35045	-3.33129	-5.69176	-1.873	-3.23664	-1.00763	-1.06667	-3.84157	-5.61092	-5.40399	-1.11931	-2.17997	-2.31343
AT5G11320	-5.32768	-5.39367	-5.12415	-4.79917	-5.0552	-5.35045	-0.226954	-1.60429	-1.66655	-1.65167	-3.07802	-3.2683	-5.42653	-5.61092	-3.08206	-2.30373	-1.93896	-1.38054
AT1G73260	-5.32768	-3.8087	-5.12415	-4.79917	-5.0552	-3.76549	-1.00936	-0.137166	-1.48598	-4.8216	-3.07802	-4.00527	-5.42653	-5.61092	-3.81903	3.77017	-0.995542	-0.728467
AT1G32960	-3.74271	-2.58631	-5.12415	-2.47724	-2.73328	-0.706597	-0.0986295	-2.52183	0.0989824	-4.8216	0.154642	2.51306	-3.84157	-3.28899	-3.81903	4.05222	-0.0246885	0.249507
AT1G42980	-3.74271	-2.58631	-2.31679	-4.79917	-3.47024	-3.02853	-1.74633	-0.936868	-1.66655	-2.49967	-1.00763	-0.380778	-1.72609	-1.08736	-1.4971	-1.00828	-0.595004	-1.38054
AT1G68800	-2.52032	-2.22374	-5.12415	-4.79917	-5.0552	-3.02853	-0.699022	-0.137166	-2.40352	-0.57367	-2.59259	-1.68334	-3.84157	-3.28899	-3.08206	-1.37085	-0.884511	-1.38054
AT1G28370	0.554967	1.54885	1.06568	-1.99181	-2.73328	-2.18053	1.26564	2.32505	2.22746	2.45453	3.03885	2.7362	2.34825	1.98154	1.65129	3.2675	2.79939	2.63228
AT5G35375	-3.74271	-5.39367	-5.12415	-4.79917	-5.0552	-5.35045	-1.56576	-1.29944	-1.48598	-3.23664	-1.49306	-0.73225	-5.42653	-5.61092	-5.40399	-1.51524	-1.55194	-2.96551
AT3G49780	2.37968	3.11809	2.31048	0.15503	0.371061	0.1414	3.62987	4.01388	4.33495	1.99858	2.97074	3.44044	4.79142	3.80059	3.99047	4.79621	4.25693	4.48099
AT4G27654	-2.52032	-2.22374	-2.31679	-4.79917	-3.47024	-3.76549	-1.74633	-0.26549	-3.98848	1.40722	-0.270664	-0.835344	-1.72609	-2.15149	-1.94456	-1.37085	-2.17997	-2.31343
AT1G15520	1.30168	1.37452	1.17964	1.70863	1.48395	2.4111	3.31545	2.52256	3.70501	1.94659	3.29702	5.72435	1.20282	1.30794	1.60723	7.39434	4.13703	3.82146
AT3G08040	-5.32768	-5.39367	-3.53918	-3.2142	-5.0552	-5.35045	-1.95278	-2.23232	-2.11401	-1.12116	-3.07802	-0.380778	-5.42653	-5.61092	-3.81903	-1.85627	-3.31747	-1.52493
AT4G10265	-5.32768	-5.39367	-5.12415	-3.2142	-3.47024	-5.35045	-2.48329	-1.60429	-1.32552	-3.23664	-2.23002	-2.42031	-5.42653	-3.28899	-3.81903	-2.95581	-1.11584	-2.96551
AT4G12382	-3.74271	-3.07174	-2.80222	-4.79917	-3.47024	-2.18053	-1.74633	-1.99132	-1.18113	-1.36217	-1.31248	-0.946375	-3.10461	-2.80357	-2.23407	-1.11931	-1.55194	-0.728467
AT2G46880	-5.32768	-5.39367	-5.12415	-4.79917	-5.0552	-5.35045	-0.898331	-5.69176	-3.98848	-0.298036	0.708578	-0.636035	-5.42653	-5.61092	-5.40399	1.27026	-5.6394	-1.38054
AT4G16590	3.03427	1.17619	-0.48029	-0.406849	0.0740788	-0.706597	5.49589	3.71551	3.71427	4.24718	-0.190493	1.54932	2.62331	2.88493	3.26489	2.78758	2.80768	3.9837
AT1G16510	0.554967	0.221042	0.430443	0.410287	0.922076	0.878365	2.39663	2.31387	2.61143	2.59625	3.77747	3.42936	1.71302	1.07558	1.16586	2.24246	2.22479	2.3718
AT3G62610	-3.00575	-3.8087	-5.12415	-3.2142	-2.73328	-2.5431	-1.2609	-1.78486	-3.98848	0.387856	0.0919063	-0.0983779	-5.42653	-4.02596	-3.08206	-1.6757	-1.24708	-2.07242
AT4G27970	-1.86824	-1.93424	-5.12415	-3.2142	-1.88528	-2.5431	-0.367816	0.847404	0.259447	-2.01424	-1.94052	-0.73225	-1.03422	-2.15149	-2.23407	-0.208574	-0.595004	-0.281008
AT1G69260	-0.283282	0.334253	1.14264	-3.2142	-2.24785	-1.44356	1.06103	1.20306	1.34542	1.8649	2.29354	2.40412	1.97435	1.4225	1.07174	1.27026	1.61799	0.968606
AT5G03210	-2.52032	-2.22374	-2.31679	-4.79917	-2.73328	-5.35045	-1.95278	-1.16819	-2.11401	3.90972	4.59864	4.43629	-1.9671	-5.61092	-3.81903	0.386584	-0.595004	-1.6854
AT3G29575	1.72761	2.34104	1.44571	-0.551239	-0.411348	1.15734	3.22023	3.35537	3.48455	3.89608	3.56295	4.00036	3.33834	2.87692	2.99261	3.80479	3.60139	3.82891
AT1G48000	-3.00575	-3.07174	-3.53918	-4.79917	-5.0552	-5.35045	-0.608824	-3.36983	-2.40352	-1.12116	1.16991	0.475858	-2.25661	-2.80357	-1.94456	-0.0907377	-3.31747	-0.818665
AT5G17860	-2.52032	-1.93424	-2.31679	-1.09873	-1.14831	0.00709873	-0.295666	-1.99132	-0.215891	1.01129	2.20738	2.50253	-1.03422	-2.80357	-3.08206	1.00502	-1.73251	-1.129
AT1G47880	-5.32768	-5.39367	-5.12415	-4.79917	-5.0552	-3.76549	-4.06826	-2.52183	-1.18113	-4.8216	-1.94052	-0.835344	-3.84157	-5.61092	-5.40399	-3.44123	-1.24708	-2.60294
AT3G20100	1.41379	2.27167	2.32707	1.57587	1.54471	1.63823	3.24463	3.4956	3.6863	3.98253	4.6621	4.38562	3.38404	2.3947	2.52082	4.07131	3.93235	3.7721
AT2G30770	-0.469695	0.278758	0.708744	3.2723	3.44065	3.79165	3.71529	2.85128	3.76863	3.72915	5.61198	6.64608	0.354826	0.864813	0.0878602	7.35237	4.37602	4.41325
AT3G43826	-5.32768	-3.8087	-5.12415	-4.79917	-5.0552	-5.35045	-2.84586	-3.36983	-2.76609	-2.01424	-2.23002	-2.42031	-5.42653	-5.61092	-5.40399	-3.44123	-1.93896	-4.1879
AT1G05000	0.976104	0.439223	0.161256	-1.62924	-2.24785	-1.65001	2.02626	1.48815	2.04861	0.959762	1.71899	2.26152	1.17338	0.832023	0.662096	2.8843	1.37183	1.83447
AT2G41510	-2.15775	-1.93424	-1.42371	-3.2142	-0.967741	-3.76549	-0.295666	0.0361653	0.207917	-0.57367	-0.270664	0.518293	-1.03422	-2.441	-1.4971	0.167574	-0.0848095	-0.100436
AT3G15510	1.21148	1.40075	0.853134	-2.47724	-0.300317	-0.306059	1.93924	1.79206	2.10604	1.80776	2.90839	3.0644	2.33502	1.4225	1.36419	2.12558	1.81181	2.28784
AT4G38340	-1.62724	-3.8087	-1.42371	-1.99181	-0.662887	-3.76549	1.65966	-0.647361	-0.0188541	0.132599	1.16991	1.15124	-1.9671	-3.28899	-2.23407	-0.27131	-0.353996	-0.100436
AT1G32928	1.44051	1.8255	1.2157	-1.62924	-1.59577	-0.706597	2.4709	3.13161	2.74397	2.27643	2.30741	1.8444	1.99132	1.73781	1.65129	2.80289	2.74862	2.47031
AT1G32900	0.226913	0.6287	0.00513729	0.815544	0.726156	1.12528	3.23857	0.648095	2.55068	2.61303	2.97074	2.71811	0.406356	0.061505	-0.449797	2.92683	1.12879	1.72699
AT5G34830	-3.74271	-5.39367	-2.80222	-2.47724	-3.47024	-3.76549	-1.56576	-1.29944	-1.873	-0.734135	-0.44575	-1.88979	-3.84157	-4.02596	-5.40399	-1.85627	-1.55194	-1.86597
AT5G15830	-1.86824	-1.69323	-3.53918	-4.79917	-5.0552	-3.76549	-0.608824	-0.26549	0.0412669	-1.65167	-1.69951	-0.460948	-1.33907	-2.441	-2.23407	-0.477761	-0.0848095	-0.487459
AT5G18840	-2.52032	-3.8087	-2.80222	-4.79917	-5.0552	-3.76549	0.019207	-1.78486	-1.873	-4.8216	-0.645059	-1.50277	-1.72609	-3.28899	-3.81903	-2.06272	-1.93896	-0.643578
AT2G34210	-3.74271	-3.8087	-3.53918	-4.79917	-5.0552	-5.35045	-1.00936	-4.10679	-2.40352	-2.49967	-1.31248	-0.163966	-5.42653	-5.61092	-5.40399	-0.55371	-2.46947	-0.818665
AT5G46590	-3.00575	-3.07174	-5.12415	-4.79917	-5.0552	-3.76549	-0.795237	-1.60429	-2.76609	-0.914707	-1.49306	-1.19791	-3.84157	-3.28899	-2.59664	-2.30373	-2.46947	-1.86597
AT3G06490	-5.32768	-5.39367	-5.12415	-4.79917	-5.0552	-3.76549	-0.898331	-1.29944	-2.76609	-3.23664	-5.39995	-2.42031	-3.84157	-5.61092	-3.81903	-2.06272	-1.73251	-2.31343
AT5G40720	2.43387	2.65618	1.97389	0.982194	1.24858	1.05894	2.98703	3.00521	4.06861	3.53155	4.5411	4.62287	3.53057	2.61308	2.46019	4.30158	4.12381	4.41077
AT4G16260	-3.74271	-3.8087	-3.53918	-4.79917	-1.59577	0.799294	1.3802	2.13479	2.66018	2.27643	3.64171	5.07066	-0.568553	-5.61092	-5.40399	4.9707	2.09531	1.87819
AT3G09790	-5.32768	-3.07174	-5.12415	-2.47724	-3.47024	-3.76549	-2.19379	-0.647361	-0.929587	-1.12116	-2.23002	-1.3423	-1.33907	-1.52346	-2.59664	-1.37085	-1.24708	-1.129
AT4G16600	-5.32768	-3.07174	-3.53918	-2.47724	-2.73328	-2.5431	-1.56576	-1.0479	-1.18113	-2.49967	-1.15202	-0.0356422	-1.72609	-2.80357	-2.23407	-0.905182	-1.93896	-1.129
AT4G14090	1.81188	2.00721	1.74622	1.96902	2.34568	1.94417	4.66532	3.39836	2.62131	3.67426	3.99022	4.81385	1.69241	1.95132	2.01386	3.62701	2.79939	3.52406
AT1G68740	1.11527	1.01572	1.17964	-1.09873	0.371061	-1.26299	2.81846	1.83963	1.94226	2.43579	2.00093	3.34935	1.23168	0.538827	0.785832	2.91983	1.34929	3.00522
AT1G05300	1.51781	1.74588	1.67027	0.982194	0.967164	1.24946	2.36359	2.42199	2.30307	3.68223	4.27071	5.10761	1.17338	1.33159	1.31025	2.82555	2.53553	2.80834
AT5G09220	4.51938	4.63838	4.24872	2.76308	3.80588	2.96696	6.2801	6.374	6.19267	6.41382	6.9921	7.66406	5.44152	4.4017	4.90776	5.30091	6.19941	6.09943
AT4G01980	-5.32768	-5.39367	-5.12415	-4.79917	-3.47024	-5.35045	-2.19379	-3.36983	-0.929587	-4.8216	-0.756091	-2.1308	-1.33907	-2.441	-1.94456	-2.06272	-2.46947	-1.86597
AT3G15500	-3.74271	-3.07174	-2.80222	-4.79917	-3.47024	-3.02853	-2.84586	-2.52183	-1.66655	-1.36217	0.828872	0.599594	-1.72609	-2.80357	-2.23407	0.895048	-1.73251	-2.96551
AT1G58410	-5.32768	-3.07174	-3.53918	-4.79917	-2.73328	-3.76549	-0.295666	-0.833774	-0.36399	-2.01424	-2.23002	-0.380778	-2.61918	-2.441	-3.08206	-0.0907377	-2.17997	-0.818665
AT1G30760	-3.74271	-3.07174	-2.31679	-1.99181	-3.47024	-3.76549	-1.56576	-0.562472	-1.873	-0.734135	-1.31248	-1.3423	-3.84157	-4.02596	-3.81903	-0.27131	-1.11584	-0.91488
AT2G37460	1.94845	2.27167	2.51248	-0.0442786	0.827439	-0.22117	3.89175	3.51526	3.78631	3.47761	3.9816	4.33012	2.73837	2.16387	2.40979	3.59219	3.36903	3.99367
AT2G34580	-5.32768	-3.07174	-2.31679	-4.79917	-3.47024	-5.35045	-2.84586	-1.44383	-0.929587	-2.01424	-1.31248	-0.380778	-2.25661	-2.80357	-3.08206	-0.55371	-1.73251	-0.643578
AT4G04972	-5.32768	-3.07174	-5.12415	-3.2142	-5.0552	-3.02853	-1.40529	-1.99132	-1.48598	-2.01424	-1.31248	-1.88979	-2.61918	-4.02596	-5.40399	-1.51524	-1.73251	-0.91488
AT5G02580	-5.32768	-5.39367	-5.12415	-4.79917	-2.73328	-3.76549	-1.95278	-4.10679	-3.98848	-2.49967	-0.270664	-0.73225	-5.42653	-3.28899	-3.08206	-0.55371	-5.6394	-2.96551
AT2G23270	-3.74271	-2.58631	-5.12415	-3.2142	-5.0552	-5.35045	-4.06826	-1.99132	-1.18113	-2.49967	-0.876385	0.784808	-3.84157	-4.02596	-5.40399	-1.37085	0.0885221	-1.6854
AT5G40990	-5.32768	-5.39367	-5.12415	-4.79917	-5.0552	-5.35045	-1.40529	-4.10679	-2.76609	-4.8216	-1.15202	0.599594	-5.42653	-5.61092	-5.40399	0.775996	-1.39147	-2.31343
AT1G71770	-5.32768	-3.8087	-5.12415	-3.2142	-3.47024	-3.02853	-1.2609	-1.78486	-1.32552	-3.23664	-2.23002	-1.68334	-1.9671	-3.28899	-1.94456	-1.37085	-2.17997	-1.38054
AT1G21550	1.24218	1.59502	1.50521	-0.0442786	0.230198	-0.396257	1.44481	2.34716	2.72577	2.74064	3.72159	3.30155	3.36463	2.38343	1.94474	3.43405	3.56762	3.21298
AT1G68620	-2.52032	-2.22374	-2.80222	-4.79917	-2.73328	-0.958136	0.822515	-2.8844	0.766407	-0.734135	1.63348	3.58719	-2.25661	-4.02596	-3.08206	4.4812	1.43742	1.55806
AT5G51530	0.344749	0.0325973	0.430443	-0.275604	-0.0108101	-1.26299	1.84663	1.79206	2.17475	2.29734	1.69809	2.11713	-0.000269145	-0.656724	-0.546012	2.14973	2.10879	1.74284
AT3G10930	0.0985884	1.23569	0.603775	-4.79917	-2.24785	-2.18053	1.11497	2.3026	1.58643	1.40722	2.37484	2.33458	1.01641	1.04729	0.526744	2.55425	2.04008	1.67835
AT4G21930	-1.86824	-1.3062	-1.95422	-1.99181	-1.88528	-1.26299	-1.56576	0.330613	0.3092	2.23368	1.81922	1.81065	-0.217081	-0.856033	-0.880431	-0.148453	-0.884511	0.602179
AT3G61900	-5.32768	-5.39367	-3.53918	-4.79917	-5.0552	-5.35045	-3.33129	-3.36983	-3.98848	-2.49967	-1.15202	-1.06667	-3.84157	-3.28899	-3.08206	-3.44123	-4.05444	-2.96551
AT3G22860	-5.32768	-5.39367	-3.53918	-3.2142	-5.0552	-3.76549	-2.48329	-2.8844	-1.66655	-0.914707	-2.23002	-2.1308	-3.84157	-5.61092	-5.40399	-0.808967	-2.17997	-2.60294
AT2G36750	-3.74271	-3.07174	-5.12415	-2.47724	-2.73328	-3.76549	-0.608824	-1.60429	-2.76609	0.535954	1.16991	0.518293	-2.61918	-2.80357	-5.40399	-0.27131	-1.24708	-1.6854
AT2G44383	-5.32768	-5.39367	-5.12415	-4.79917	-5.0552	-5.35045	-2.48329	-1.78486	-2.11401	-2.01424	-0.756091	-1.19791	-1.33907	-5.61092	-2.59664	-2.06272	-2.17997	-0.91488
AT2G45460	2.67795	2.62314	2.68964	2.34039	2.4124	2.92101	4.60535	4.35673	4.26733	5.11062	4.59016	4.8053	2.30818	2.43893	2.49687	4.43774	4.33071	4.37816
AT2G34500	-5.32768	-5.39367	-5.12415	-4.79917	-5.0552	-5.35045	-2.48329	-2.8844	-2.76609	-4.8216	-1.69951	-0.0983779	-5.42653	-5.61092	-5.40399	1.91632	-0.884511	-1.6854
AT1G76420	-5.32768	-3.8087	-5.12415	-4.79917	-5.0552	-5.35045	-0.795237	0.0896046	-1.873	-4.8216	-3.07802	-5.59023	-5.42653	-5.61092	-3.81903	-1.2396	-1.55194	-1.01797
AT5G35580	-2.15775	-2.22374	-2.80222	-4.79917	-3.47024	-3.02853	-1.12966	-0.833774	-1.32552	-2.49967	-1.69951	-0.163966	-1.72609	-2.15149	-2.23407	-0.0907377	-0.995542	-0.100436
AT2G31160	-2.15775	-2.22374	-1.66471	-1.99181	-5.0552	-1.65001	0.229425	0.285525	-0.619247	-0.298036	-0.876385	-0.460948	-1.33907	-1.52346	-1.70355	-0.808967	0.141961	0.157876
AT4G21230	-3.74271	-2.58631	-2.80222	-3.2142	-1.88528	-3.76549	-0.608824	-0.936868	-0.215891	-1.36217	-0.190493	-0.163966	-0.782678	-1.08736	-1.4971	-1.51524	-0.781417	-0.563407
AT1G64100	-2.52032	-5.39367	-5.12415	-1.62924	-5.0552	-2.5431	-1.00936	-1.16819	-2.11401	-1.36217	-1.49306	-0.835344	-3.10461	-4.02596	-3.81903	-1.51524	-1.39147	-0.818665
AT3G14710	-3.74271	-5.39367	-3.53918	-3.2142	-3.47024	-3.76549	-1.74633	-2.52183	-3.25151	-2.01424	-1.15202	-0.545837	-1.9671	-2.80357	-3.81903	-1.6757	-3.31747	-2.60294
AT3G54730	-5.32768	-5.39367	-5.12415	-4.79917	-5.0552	-5.35045	-2.19379	-1.16819	-2.76609	-2.49967	-3.81498	-1.68334	-5.42653	-5.61092	-5.40399	-4.1782	-1.24708	-2.31343
AT4G18422	-3.00575	-3.07174	-5.12415	-4.79917	-5.0552	-3.76549	-2.84586	-1.78486	-3.25151	-0.57367	-0.44575	-0.835344	-2.25661	-2.441	-2.59664	-1.11931	-3.31747	-2.60294
AT1G19210	-5.32768	-3.8087	-3.53918	-4.79917	-5.0552	-3.02853	-3.33129	-2.8844	-3.25151	-0.298036	-1.15202	-1.19791	-2.25661	-3.28899	-1.94456	-1.6757	-2.83204	-1.86597
AT5G12030	-3.74271	-5.39367	-5.12415	-4.79917	-5.0552	-2.5431	-3.33129	-2.23232	-2.76609	-2.49967	-1.15202	-0.232679	-3.84157	-3.28899	-3.08206	-2.95581	-1.93896	-2.07242
AT2G34080	-3.74271	-3.07174	-5.12415	-3.2142	-2.24785	-3.02853	-1.95278	-2.23232	-2.76609	-0.734135	0.7498	0.784808	-3.84157	-5.61092	-5.40399	-1.51524	-2.46947	-2.96551
AT5G59220	1.68355	1.50115	0.657214	-1.99181	-2.73328	-2.18053	3.3496	2.61658	2.22746	1.40722	0.828872	1.79347	2.66622	2.65117	2.66747	2.81804	2.96423	2.89602
AT5G66690	-5.32768	-5.39367	-5.12415	-4.79917	-5.0552	-3.76549	-1.12966	-2.52183	-0.715462	-4.8216	-0.541966	1.35228	-5.42653	-4.02596	-5.40399	2.44141	-0.995542	-0.643578
AT4G01380	-5.32768	-5.39367	-3.53918	-4.79917	-1.88528	-3.76549	0.324062	-1.60429	-1.66655	-3.23664	-3.07802	0.191129	-3.84157	-5.61092	-3.81903	-2.59324	-1.24708	-0.728467
AT1G59865	-5.32768	-2.22374	-2.31679	-3.2142	-5.0552	-2.18053	-1.95278	-0.482302	-1.18113	-0.42928	-0.541966	-0.0356422	-1.9671	-1.70403	-1.94456	-1.37085	0.033027	-1.2493
AT3G15150	1.21148	1.26454	1.67027	1.03372	0.875533	1.15734	3.31545	3.21213	3.24354	3.20631	3.22576	3.17464	1.17338	1.07558	1.53852	3.2055	3.17759	3.05686
AT4G04260	-5.32768	-5.39367	-5.12415	-3.2142	-3.47024	-5.35045	-1.56576	-4.10679	-3.25151	-1.65167	-1.94052	-2.1308	-5.42653	-3.28899	-3.81903	-1.00828	-3.31747	-2.60294
AT1G29290	-0.935359	0.160921	-1.03668	-2.47724	-3.47024	-3.02853	-0.161365	0.190888	0.934352	0.535954	0.327974	1.06798	-0.141132	-1.08736	-0.649105	2.01162	1.25542	0.766298
AT1G74660	-3.00575	-1.93424	-1.95422	-2.47724	-5.0552	-5.35045	-0.699022	-0.936868	-1.18113	-2.01424	-1.15202	-1.06667	-2.61918	-1.36299	-1.94456	-1.51524	-0.995542	-1.6854
AT4G22940	-2.52032	-3.8087	-2.31679	-4.79917	-1.88528	-3.02853	-0.699022	-0.833774	-1.04988	0.0363832	-0.756091	-0.545837	-3.10461	-4.02596	-3.81903	-1.00828	-1.24708	-1.6854
AT4G18980	-3.74271	-5.39367	-5.12415	-3.2142	-5.0552	-5.35045	-4.06826	-2.8844	-1.873	-3.23664	-1.00763	-1.3423	-3.10461	-4.02596	-3.81903	-1.2396	-2.17997	-5.77286
AT3G12500	-3.00575	-3.07174	-5.12415	-4.79917	-3.47024	-2.5431	0.650562	0.537064	0.835948	0.793112	0.975093	1.54932	-2.61918	-2.441	-1.94456	3.59659	0.550426	0.766298
AT3G27473	-5.32768	-3.07174	-5.12415	-3.2142	-3.47024	-3.76549	-2.48329	-1.60429	-0.529049	-1.65167	-1.00763	-0.946375	-2.61918	-4.02596	-5.40399	-1.37085	-1.55194	-1.2493
AT1G13520	-5.32768	-5.39367	-5.12415	-4.79917	-5.0552	-5.35045	-0.898331	-2.23232	-2.40352	-4.8216	-1.15202	0.0821943	-5.42653	-5.61092	-5.40399	2.12558	-0.353996	-0.643578
AT4G08300	0.226913	1.01572	1.61732	-1.99181	0.371061	-0.22117	3.25667	2.44267	3.14423	3.35333	3.96856	4.28167	2.02468	0.928238	1.85339	2.60752	2.73998	3.06949
AT5G05640	-3.74271	-2.58631	-1.95422	-3.2142	-5.0552	-5.35045	-0.523935	-0.833774	-1.32552	-2.01424	-1.49306	-2.78288	-1.9671	-4.02596	-2.59664	-0.63388	-0.884511	-0.728467
AT4G14130	0.453683	1.08207	-0.600584	0.0588149	-0.967741	1.2194	2.2233	1.62113	1.16802	-2.01424	-3.07802	-4.00527	2.1808	2.48184	2.68876	-0.208574	0.141961	0.63653
AT5G54610	3.77823	4.22655	3.59353	2.83746	4.38151	4.86993	4.30823	5.4788	5.55262	6.01839	6.43255	6.75323	6.7716	6.15685	6.30724	5.83721	5.37253	5.98244
AT3G62780	0.0298757	-0.349273	-0.0797516	0.486236	0.617221	1.09249	1.60417	2.02934	1.77529	0.793112	1.94878	1.90961	2.75834	2.5132	2.38391	1.08233	1.65522	2.02804
AT1G59920	-2.15775	-3.8087	-3.53918	-2.47724	-1.88528	-2.5431	-4.06826	-3.36983	-1.873	-4.8216	-3.81498	-5.59023	-0.568553	-0.656724	0.150596	-3.44123	-2.83204	-2.31343
AT3G22235	7.21366	7.32079	6.95767	5.71949	7.18469	7.41214	8.23638	8.78758	8.88259	8.94855	9.30055	9.10244	9.6866	9.35094	9.50125	8.70196	9.10149	8.88239
AT3G44860	2.56107	2.92375	1.69603	0.755423	2.92779	2.77367	3.26862	3.62792	4.18645	4.39029	5.07274	4.9126	5.37032	4.48316	5.16491	4.29076	4.16635	4.37307
AT1G59930	-1.86824	-1.69323	-1.95422	-3.2142	-3.47024	-3.76549	-4.06826	-2.23232	-2.40352	-2.49967	-5.39995	-2.78288	0.550746	0.72893	0.935857	-2.59324	-4.05444	-2.60294
AT2G17690	-1.62724	-0.63878	-1.03668	-2.47724	-1.88528	-1.89102	-1.12966	-2.23232	-1.04988	0.132599	-1.69951	-1.88979	3.55931	3.57643	3.56467	-1.85627	-1.11584	-2.31343
AT5G35490	3.30532	3.11809	3.13795	2.65205	2.784	3.05469	3.78349	3.92111	4.48048	4.18122	3.93768	3.56712	5.61718	5.65528	5.92972	3.89683	4.24477	3.97029
AT5G28237	-1.07975	-3.8087	-3.53918	-2.47724	-3.47024	-3.76549	-1.74633	-2.23232	-2.76609	-3.23664	-1.00763	-1.3423	0.406356	-0.325518	0.862794	-2.06272	-1.39147	-2.31343
AT1G19960	4.60749	4.85307	5.0395	3.84829	4.39394	4.24013	6.54246	6.75507	6.33307	6.5354	7.06893	6.61709	7.39982	7.16777	7.42949	6.15234	7.17898	6.66775
AT2G46940	-2.52032	-1.00135	-1.03668	-2.47724	-2.73328	-2.18053	-0.699022	0.575031	-0.529049	0.387856	1.16991	1.06798	0.723213	0.72893	0.745754	-0.0907377	0.469126	0.376886
AT5G67450	1.59119	2.51922	0.490564	-3.2142	-2.73328	-1.10253	2.24765	2.49312	2.18811	0.850828	2.22211	2.96052	4.94742	4.32719	4.00327	3.35318	3.2463	3.36925
AT1G11482	-3.00575	-2.22374	-2.80222	-1.99181	-3.47024	-2.18053	-0.699022	0.0361653	-1.32552	-3.23664	-5.39995	-5.59023	-3.10461	-3.28899	-5.40399	-0.905182	-0.0848095	-0.563407
AT5G06250	-1.86824	-2.58631	-1.66471	-0.406849	-2.73328	-1.65001	0.822515	-0.199902	-0.619247	0.906323	-0.114545	-0.0983779	-3.84157	-1.91048	-3.81903	0.386584	0.382969	-0.346596
AT4G22485	-5.32768	-3.8087	-5.12415	-4.79917	-5.0552	-5.35045	5.05328	4.80909	3.44058	-4.8216	-5.39995	-5.59023	-5.42653	-5.61092	-5.40399	3.64835	4.22942	3.86919
AT1G21528	-5.32768	-5.39367	-5.12415	-4.79917	-5.0552	-3.76549	-2.84586	-1.78486	-3.98848	-4.8216	-2.59259	-5.59023	-3.84157	-5.61092	-5.40399	-1.37085	-0.429945	-2.07242
AT2G21640	1.08171	1.08207	0.984379	2.27765	1.09454	1.09249	4.234	4.19242	3.47913	2.16709	2.4518	1.92547	0.406356	0.72893	0.573287	4.30158	4.30165	3.93277
AT3G08770	2.3518	2.07394	2.49791	3.32496	1.95602	1.99827	5.54952	5.20533	4.31378	2.49129	1.93097	1.12401	-0.902972	1.64647	0.526744	4.73169	4.87729	5.13928
AT2G38310	3.78346	3.81335	3.28948	5.16517	4.95462	4.89629	6.46605	6.38205	6.16423	3.77459	4.2918	4.34493	4.5664	4.58752	4.46791	5.46626	5.51098	5.87684
AT5G36970	-5.32768	-5.39367	-5.12415	-4.79917	-5.0552	-5.35045	-5.65322	-5.69176	-5.57344	-4.8216	-3.81498	-1.06667	-5.42653	-4.02596	-5.40399	0.214117	-2.46947	-3.45093
AT4G05020	1.872	1.95506	1.90928	2.04632	2.1247	2.71024	2.80211	3.45035	3.68159	3.20631	3.50995	4.77062	2.36137	1.93597	1.85339	4.56439	3.30605	3.7721
AT5G38350	-5.32768	-5.39367	-5.12415	-4.79917	-5.0552	-3.02853	-2.48329	-4.10679	-0.715462	-4.8216	-1.49306	-0.545837	-3.84157	-5.61092	-5.40399	-0.336898	-0.595004	-1.01797
AT5G24290	-1.42079	-0.749811	-1.03668	-0.892275	-0.967741	-1.65001	1.08825	0.847404	0.259447	0.387856	0.0919063	0.784808	-1.17861	-1.2186	-0.359599	1.41675	0.735641	0.796995
AT2G14900	-0.283282	-0.264384	-0.0797516	0.815544	-0.662887	0.482437	2.10833	2.46306	1.52459	0.604667	-0.44575	-0.73225	0.802285	0.655866	0.704532	1.99839	1.69152	2.02804
AT3G04060	-0.935359	0.278758	-1.03668	-1.62924	-1.88528	-0.826891	0.412871	0.374334	1.45998	-0.42928	1.42023	1.74069	0.723213	-0.967064	-0.546012	1.67147	1.89198	1.28242
AT3G13100	1.18012	1.45182	0.758497	-0.711703	0.436649	1.41773	2.02626	2.4529	3.14423	2.29734	2.52487	3.91954	1.41896	1.25944	1.41619	3.70648	3.6109	3.55132
AT3G30120	-3.74271	-1.3062	-2.80222	-1.62924	-1.59577	-1.89102	-1.12966	-0.936868	-0.929587	-1.12116	-0.0423948	0.979625	-1.17861	-2.441	-1.4971	0.302926	-0.510115	-0.281008
AT3G13437	0.164177	1.14549	0.367707	-0.0442786	-0.807277	0.758071	1.73049	2.88945	3.21119	0.959762	1.89467	1.28013	2.80709	2.05442	2.07982	2.62485	3.07828	2.76241
AT5G01870	-5.32768	-5.39367	-5.12415	-4.79917	-5.0552	-5.35045	1.95411	1.29693	-0.619247	-3.23664	-5.39995	-5.59023	-3.84157	-5.61092	-5.40399	0.83675	0.930457	0.53092
AT5G47130	-1.62724	-1.00135	-1.03668	-0.892275	-1.14831	-1.10253	-1.2609	-1.29944	-0.0188541	-1.12116	0.828872	1.15124	-1.03422	-1.2186	-1.31653	1.20262	0.141961	0.602179
AT1G75240	0.400244	1.23569	0.984379	2.88031	1.95602	1.70483	3.94483	3.55854	3.04494	1.15568	1.34152	0.917564	-0.000269145	0.36636	0.47865	3.0602	3.45071	3.59565
AT2G44450	-2.15775	-1.93424	-3.53918	0.0588149	-3.47024	-2.5431	1.3802	1.31947	0.996413	-0.914707	-1.31248	-3.2683	-3.84157	-1.70403	-5.40399	0.923337	0.930457	1.32517
AT5G12930	-0.118223	0.387692	-0.266165	0.410287	0.922076	0.377467	0.976138	1.74287	1.9264	1.15568	1.47042	2.36977	0.982857	0.36636	0.824826	2.3815	2.1485	1.19292
AT5G38910	-5.32768	-5.39367	-5.12415	-4.79917	-5.0552	-5.35045	-3.33129	-5.69176	-3.98848	-4.8216	-3.81498	-1.88979	-5.42653	-5.61092	-5.40399	0.302926	-1.39147	-1.86597
AT5G18350	-5.32768	-5.39367	-5.12415	-4.79917	-5.0552	-3.76549	-3.33129	-5.69176	-1.32552	-3.23664	-2.23002	-0.545837	-5.42653	-5.61092	-5.40399	0.465656	-0.281846	-1.6854
AT5G39220	-2.52032	-2.58631	-1.95422	-1.33973	-2.24785	-5.35045	0.822515	-0.334203	-2.76609	-3.23664	-3.07802	-5.59023	-2.61918	-2.441	-2.23407	-0.405611	0.033027	0.0600292
AT2G28790	0.344749	0.583612	0.367707	1.26692	0.617221	-0.0650511	4.73157	4.37299	3.86743	0.959762	0.432943	0.518293	-1.17861	-1.08736	-0.760137	4.18374	3.97347	4.45956
AT1G64360	0.603061	0.672422	1.35159	1.61022	2.3285	1.56841	2.18599	2.09615	2.70733	2.27643	3.21844	3.1944	1.46828	1.07558	1.4415	2.72468	2.91902	2.95846
AT5G48410	-3.00575	-5.39367	-5.12415	-3.2142	-5.0552	-3.76549	-2.84586	-5.69176	-2.76609	-3.23664	-2.23002	-0.636035	-5.42653	-5.61092	-5.40399	1.56775	-0.995542	-2.60294
AT5G38930	-5.32768	-5.39367	-5.12415	-4.79917	-5.0552	-5.35045	0.854576	1.27403	-1.32552	-4.8216	-5.39995	-5.59023	-5.42653	-5.61092	-5.40399	-1.11931	0.243245	-0.100436
AT5G25970	-5.32768	-5.39367	-5.12415	-4.79917	-5.0552	-5.35045	1.03328	0.238982	-2.11401	-4.8216	-5.39995	-5.59023	-5.42653	-5.61092	-5.40399	-0.808967	-0.510115	-0.91488
AT1G74000	-0.198393	-0.63878	-2.31679	0.486236	-1.14831	-0.826891	2.23552	1.67457	1.16802	0.222796	-0.190493	0.0244788	-1.72609	-0.967064	-0.880431	1.08233	1.27946	1.77403
AT5G60950	2.03865	2.39424	1.56235	2.16662	2.9727	3.12122	2.65512	3.85707	4.35877	3.77459	4.24571	4.17298	3.88408	3.17371	3.5589	4.09947	3.87433	4.06792
AT2G38860	4.02326	4.0719	4.06321	4.43206	4.62954	4.85289	5.13876	5.5615	5.92391	5.65717	6.49146	6.86484	4.6301	4.17861	4.23806	6.58307	5.94039	5.82379
AT1G28130	0.0298757	-0.264384	-0.369258	-1.62924	-2.73328	-1.10253	2.28342	2.31387	1.62623	-0.734135	-2.59259	-1.3423	0.188176	0.411447	0.0222718	1.9442	1.99723	2.36157
AT4G19420	3.95077	4.23751	4.00771	3.44401	3.40832	3.42104	6.51451	5.84498	6.56579	4.08228	4.99773	4.75739	5.07431	4.1688	4.71365	6.47375	6.19862	6.28885
AT2G37390	-0.68382	-0.63878	-1.42371	2.1197	-0.300317	-0.396257	1.96883	2.14745	1.16802	0.307685	0.154642	-1.19791	-5.42653	-2.80357	-1.4971	1.58557	2.1615	1.74284
AT5G28640	-1.86824	-1.00135	-0.48029	-1.09873	-1.59577	-1.89102	3.18283	3.11238	2.12004	-2.49967	-3.07802	-2.1308	-1.17861	-1.08736	-0.649105	2.53604	3.08512	3.01177
AT3G26470	-0.198393	0.221042	0.0853076	-0.15531	-0.0108101	-0.22117	0.5756	1.48815	2.04861	1.06105	1.75992	1.87737	0.913316	0.538827	-0.0464409	1.81427	2.46389	1.96185
AT2G38340	-3.00575	-1.69323	-2.80222	-1.33973	-0.807277	-1.44356	-1.00936	0.374334	-0.44416	-2.01424	-1.15202	-0.835344	-1.72609	-2.80357	-2.59664	1.1557	0.141961	0.0600292
AT5G58610	-2.52032	-1.93424	-1.66471	-1.33973	-2.24785	-1.89102	0.946694	0.648095	0.403837	-4.8216	-1.69951	-0.946375	-2.61918	-1.91048	-2.23407	1.1072	0.193492	1.32517
AT5G12330	-5.32768	-5.39367	-5.12415	-2.47724	-3.47024	-2.5431	-0.898331	-0.406353	-1.48598	-2.49967	-3.07802	-2.42031	-5.42653	-4.02596	-5.40399	-0.905182	-0.429945	-1.2493
AT2G40740	-2.15775	-2.22374	-2.31679	-2.47724	-2.24785	-1.44356	-1.74633	-1.44383	-0.0188541	-1.36217	0.026318	1.12401	-1.9671	-2.80357	-2.59664	0.214117	0.550426	-0.91488
AT3G26840	2.32338	2.44554	2.13324	1.88733	2.04283	2.52606	3.71092	3.92111	4.13908	3.60047	4.38305	5.00503	3.1165	2.6791	2.67816	4.83396	4.02416	4.44752
AT2G30766	-0.37348	1.66162	1.9948	5.34677	5.40934	5.4561	4.2156	3.40891	4.11131	6.6455	6.68187	6.012	0.681991	2.16387	0.824826	4.5349	3.36342	3.17258
AT2G30660	-5.32768	-3.8087	-5.12415	-4.79917	-5.0552	-5.35045	-0.295666	-1.0479	-2.11401	-4.8216	-5.39995	-5.59023	-5.42653	-5.61092	-5.40399	-0.808967	-0.353996	-1.129
AT4G18430	-5.32768	-5.39367	-3.53918	-4.79917	-5.0552	-1.44356	-1.74633	-4.10679	-0.929587	-3.23664	-1.15202	0.979625	-5.42653	-5.61092	-5.40399	0.576687	-0.429945	-0.346596
AT5G54700	-3.74271	-3.07174	-3.53918	-2.47724	-2.73328	-0.826891	-5.65322	-0.936868	-1.66655	-0.57367	-0.756091	-0.73225	-0.568553	-2.15149	-2.23407	-0.55371	-0.781417	-0.91488
AT5G25880	-3.00575	-3.07174	-2.80222	-0.892275	-1.35476	-3.76549	1.58519	1.17861	1.72118	-2.49967	-3.81498	-4.00527	-3.10461	-5.61092	-5.40399	-0.55371	1.12879	1.52176
AT4G13920	1.21148	1.74588	1.50521	2.04632	2.91634	2.58618	2.92798	2.57034	3.691	3.37316	3.5455	4.03365	2.79747	2.20286	2.15825	3.81992	3.49759	3.58249
AT1G10550	2.3518	2.97702	0.490564	-0.711703	-0.967741	0.204136	5.5298	5.2891	5.41879	-3.23664	-3.07802	-2.42031	4.80589	4.10847	3.99047	4.81898	4.61445	4.97113
AT4G02290	-0.118223	0.334253	0.0853076	1.50461	0.230198	0.00709873	3.0781	3.23602	2.44337	0.732991	0.327974	-0.73225	-1.72609	-0.752939	-1.01168	2.12558	2.91135	3.08823
AT5G63090	-5.32768	-5.39367	-5.12415	-4.79917	-5.0552	-5.35045	0.019207	0.416769	-0.36399	-4.8216	-5.39995	-5.59023	-3.84157	-5.61092	-5.40399	0.386584	0.291339	0.0600292
AT4G22513	-5.32768	-5.39367	-5.12415	-4.79917	-5.0552	-5.35045	3.94483	3.84934	2.38656	-4.8216	-5.39995	-5.59023	-5.42653	-5.61092	-5.40399	2.25365	3.16473	2.88892
AT3G52430	4.17018	3.97047	3.99739	3.65616	3.74246	4.40943	4.60299	5.74026	6.17013	5.52159	5.95044	6.48759	5.27477	4.8372	5.01912	6.11067	6.36868	6.31427
AT2G25460	0.0298757	0.6287	0.603775	-0.15531	-0.967741	-0.492472	1.95411	2.49312	2.45446	1.51825	1.10785	0.638588	1.44383	1.62748	1.58469	2.76431	2.45336	2.40206
AT2G45130	-3.74271	-3.8087	-3.53918	-1.62924	-5.0552	-3.76549	-1.74633	-5.69176	-3.25151	-1.65167	-0.190493	0.242659	-3.84157	-5.61092	-3.81903	2.63344	-2.46947	-0.818665
AT1G13540	-3.00575	-3.07174	-5.12415	-3.2142	-3.47024	-3.02853	-3.33129	-1.60429	-0.818555	-1.36217	-3.07802	-1.3423	-1.51964	-3.28899	-1.4971	-0.905182	-0.281846	-0.91488
AT1G75580	-2.15775	-2.58631	-2.31679	0.410287	0.302348	-0.396257	0.369149	-0.334203	-1.04988	1.55344	1.22941	1.06798	-3.84157	-2.80357	-1.70355	-0.336898	0.193492	-0.281008
AT2G45080	-3.00575	-3.8087	-1.66471	0.245228	0.0740788	0.264257	0.455306	-0.137166	0.357294	-0.914707	-3.07802	-1.19791	-2.61918	-3.28899	-2.59664	0.0181966	-0.884511	0.53092
AT3G25640	-2.15775	-3.07174	-2.80222	-1.99181	-1.35476	-3.76549	0.650562	-0.406353	-0.288041	-2.49967	-2.23002	-1.50277	-1.17861	-1.70403	-1.94456	0.465656	-0.429945	-0.346596
AT4G19030	-2.52032	-1.14574	-1.42371	-0.406849	-1.14831	-1.65001	0.88594	0.683284	0.207917	0.0363832	-0.756091	-0.636035	-5.42653	-4.02596	-3.81903	0.0181966	0.243245	0.796995
AT4G35590	-2.52032	-1.93424	-2.80222	-1.09873	-2.24785	-3.02853	-0.795237	-1.0479	-0.288041	-1.65167	-0.541966	-0.0983779	-1.51964	-1.52346	-0.760137	-0.336898	0.033027	-0.728467
AT1G58340	-1.62724	-1.93424	-1.42371	-0.551239	-1.14831	-2.5431	0.229425	-0.936868	-0.36399	-0.57367	-0.270664	-0.0983779	-2.25661	-2.441	-2.23407	1.05702	0.469126	-0.415309
AT5G52170	-2.52032	-2.58631	-2.80222	-1.99181	-3.47024	-3.02853	-0.699022	0.0361653	-0.929587	-2.01424	-2.59259	-1.68334	-3.10461	-5.61092	-3.08206	-0.208574	-0.281846	-0.218272
AT3G22910	1.04736	1.20625	0.430443	0.692687	-0.411348	-0.306059	1.19227	0.966456	1.94226	1.01129	2.01791	2.31064	0.913316	1.30794	0.785832	3.19394	2.44275	3.38953
AT1G01600	-0.198393	0.439223	-0.876218	1.2232	0.0740788	0.0758115	3.22636	2.76357	3.49534	-0.177742	-1.15202	-1.3423	-1.03422	0.061505	-0.649105	2.16165	3.07828	3.13703
AT5G55180	2.0732	1.5252	1.10467	4.01141	1.76497	1.63823	4.08656	4.14587	3.64814	1.51825	1.54257	0.81916	0.948506	1.4225	1.19592	3.55651	3.53303	4.08978
AT3G27620	-0.935359	-1.93424	-1.21726	-0.551239	-0.967741	-0.306059	0.179672	0.847404	-0.44416	-0.914707	0.432943	-0.0983779	-2.25661	-2.441	-1.01168	0.775996	0.58942	0.602179
AT1G09930	-5.32768	-5.39367	-3.53918	-1.99181	-3.47024	-3.76549	-2.84586	-1.78486	0.0412669	-3.23664	-3.07802	-1.19791	-1.9671	-4.02596	-3.08206	-0.477761	0.193492	-2.60294
AT4G37390	-1.62724	-2.22374	-5.12415	-3.2142	-2.24785	-1.65001	0.789725	-0.833774	-0.0188541	-1.36217	-2.23002	-4.00527	-3.84157	-4.02596	-5.40399	0.576687	-0.884511	-0.100436
AT3G45860	4.43554	5.61406	4.42082	3.56278	4.84717	5.10179	4.92892	6.08262	7.59288	6.70049	6.7945	7.25467	7.13976	6.42353	6.37778	7.8638	7.48327	7.68644
AT4G05030	-3.74271	-5.39367	-5.12415	-4.79917	-5.0552	-3.76549	-2.84586	-2.23232	-1.48598	-4.8216	-3.81498	-3.2683	-5.42653	-4.02596	-3.81903	-0.55371	-0.281846	-1.01797
AT4G22070	-5.32768	-5.39367	-3.53918	-4.79917	-5.0552	-5.35045	-3.33129	-5.69176	-3.98848	-4.8216	-3.81498	-1.3423	-5.42653	-5.61092	-5.40399	0.646228	-2.83204	-2.07242
AT3G57130	-5.32768	-5.39367	-5.12415	-4.79917	-5.0552	-5.35045	-1.2609	-1.0479	-3.25151	-4.8216	-3.81498	-5.59023	-5.42653	-5.61092	-5.40399	-1.37085	-1.11584	-1.129
AT1G18390	1.91073	1.90095	1.81837	1.35058	1.79029	1.99827	3.28047	4.27259	4.26733	2.56211	3.56295	3.95473	3.45305	2.80271	2.87678	3.95623	3.99904	4.02318
AT2G39518	-3.74271	-3.8087	-2.80222	-1.99181	-5.0552	-3.02853	-3.33129	-2.52183	-3.25151	-2.01424	-2.23002	-2.42031	-5.42653	-5.61092	-5.40399	-0.0352426	-0.685202	-1.52493
AT4G16820	-5.32768	-3.07174	-3.53918	-1.09873	-2.73328	-3.76549	-1.12966	-1.0479	-0.619247	-2.01424	-1.49306	-1.50277	-3.84157	-5.61092	-3.81903	-0.808967	-0.147545	-1.52493
AT1G74490	-2.15775	-2.58631	-1.66471	-1.09873	-2.73328	-3.02853	0.946694	0.994745	0.154477	-2.01424	-2.59259	-2.42031	-3.84157	-2.15149	-3.08206	0.503623	1.01881	1.02156
AT1G14260	-1.24021	-1.14574	-1.21726	-0.406849	-1.88528	-1.10253	-0.699022	-0.334203	0.576304	-1.36217	-0.0423948	1.09627	-1.9671	-1.70403	-1.94456	0.465656	0.426691	1.28242
AT1G31290	-0.37348	0.488976	-0.169949	-1.33973	-0.967741	-1.44356	1.11497	1.42719	1.84441	0.387856	1.49487	1.48658	0.595834	0.22197	0.0878602	2.12558	2.3206	2.15195
AT1G74080	-5.32768	-5.39367	-5.12415	-4.79917	-5.0552	-5.35045	-4.06826	-4.10679	-3.98848	-4.8216	-2.23002	-0.545837	-5.42653	-5.61092	-5.40399	-0.63388	-1.93896	-1.6854
AT2G29120	2.89633	3.64251	2.67675	2.25612	3.46443	3.74494	3.7918	4.78904	5.59961	4.59414	5.38714	5.77773	5.1891	4.35919	4.51338	5.31965	4.91615	5.50965
AT2G22510	-5.32768	-5.39367	-5.12415	-4.79917	-5.0552	-5.35045	0.756173	-0.0193298	0.492646	-4.8216	-5.39995	-5.59023	-5.42653	-5.61092	-5.40399	-1.00828	-0.781417	0.0600292
AT4G37530	1.21148	0.946183	1.06568	-0.406849	0.371061	1.18871	3.39391	3.24782	3.23713	1.01129	1.94878	3.03548	1.97435	1.84029	1.46637	4.65785	3.28838	3.61731
AT4G37490	0.164177	0.334253	0.302119	1.64378	0.154249	0.321972	2.5804	2.76357	1.81026	0.793112	-0.0423948	-0.835344	-1.33907	-0.184656	-1.70355	2.35058	2.28541	2.70692
AT4G23680	-3.74271	-3.8087	-1.95422	-2.47724	-1.88528	-0.492472	0.369149	-0.737559	-1.18113	-0.734135	-0.756091	0.137689	-3.84157	-3.28899	-1.4971	0.214117	-0.213134	-0.100436
AT1G23850	-5.32768	-2.58631	-3.53918	-1.99181	-1.35476	-1.26299	-1.74633	-1.78486	-0.36399	0.0363832	-0.645059	-0.0356422	-1.72609	-2.80357	-2.59664	-0.148453	-1.24708	-0.91488
AT4G24150	-5.32768	-5.39367	-5.12415	-4.79917	-5.0552	-5.35045	-1.95278	-1.78486	-3.98848	-3.23664	-5.39995	-4.00527	-5.42653	-5.61092	-5.40399	-1.37085	-1.55194	-1.38054
AT1G63710	-0.37348	-1.3062	-0.876218	-0.892275	-1.88528	-0.595566	1.58519	1.12842	2.12004	-0.914707	-2.23002	-3.2683	-1.33907	-0.566526	-1.01168	1.1072	1.32639	1.66177
AT5G40230	-1.24021	-2.58631	-1.42371	-1.33973	-2.24785	-0.306059	-0.898331	-0.482302	0.259447	-0.57367	0.272479	0.638588	-0.671646	-1.52346	-1.94456	0.83675	0.627388	0.63653
AT2G37980	-0.804114	-1.14574	-1.95422	-1.09873	-1.14831	-1.26299	-0.795237	0.498069	0.766407	-0.914707	0.432943	1.7585	-0.297251	-0.656724	-0.760137	1.27026	1.10207	1.02156
AT5G54510	1.30168	0.835151	1.0256	-0.711703	0.230198	0.430906	3.29223	3.32227	2.09189	0.463804	1.19997	1.87737	0.639555	0.832023	1.13517	4.50713	2.88808	3.32254
AT5G13320	1.872	1.57212	2.05576	2.21206	2.00008	2.57436	2.05414	3.01215	3.92839	2.09727	3.1737	4.88652	1.84959	2.0257	1.22536	4.95366	4.74106	4.49041
AT3G17690	-1.24021	-0.108265	-1.21726	-0.711703	-0.300317	0.0758115	0.019207	0.683284	1.22097	0.222796	0.577333	1.70439	-2.25661	-0.481637	-1.4971	1.31365	1.67348	1.32517
AT5G15150	-3.74271	-3.8087	-2.80222	-2.47724	-5.0552	-3.02853	0.019207	-0.647361	-1.04988	-4.8216	-5.39995	-2.42031	-2.61918	-4.02596	-3.81903	-0.148453	-0.213134	0.0600292
AT5G38020	-5.32768	-5.39367	-5.12415	-4.79917	-5.0552	-5.35045	-0.523935	-0.0770453	-2.40352	-4.8216	-5.39995	-5.59023	-5.42653	-5.61092	-5.40399	-0.808967	-1.93896	-0.415309
AT3G01970	-2.15775	-1.69323	-1.21726	-0.551239	-5.0552	-1.10253	-0.295666	-0.936868	-1.18113	-0.42928	1.67687	1.46505	-1.51964	-2.80357	-1.94456	2.19684	-0.353996	-0.415309
AT5G24910	-5.32768	-5.39367	-5.12415	-4.79917	-5.0552	-3.76549	-1.95278	-2.23232	-5.57344	-4.8216	-3.81498	-3.2683	-5.42653	-5.61092	-5.40399	-1.11931	-1.93896	-1.6854
AT1G17745	3.37623	3.49812	3.29792	3.992	4.74731	4.84553	5.30025	4.88284	5.01246	5.77924	6.01843	7.10042	3.64224	3.22513	3.54729	6.4362	4.90846	5.32846
AT5G41550	-1.86824	-0.535686	-2.31679	-1.33973	-0.967741	-1.26299	0.455306	0.908158	1.91037	0.132599	-0.756091	-0.304829	-0.38214	-0.401467	-1.31653	1.70444	1.56027	1.48453
AT2G20870	-5.32768	-5.39367	-5.12415	-2.47724	-2.73328	-3.02853	-0.226954	-0.737559	-0.0188541	-3.23664	-5.39995	-4.00527	-5.42653	-4.02596	-5.40399	-2.06272	-0.884511	-1.129
AT4G34970	-5.32768	-3.8087	-2.80222	-0.892275	-3.47024	-3.76549	-0.699022	-0.199902	-0.818555	-2.49967	-3.81498	-3.2683	-2.61918	-2.80357	-2.59664	-0.477761	-0.595004	-1.129
AT4G15270	-5.32768	-5.39367	-5.12415	-1.99181	-5.0552	-3.02853	-2.48329	-5.69176	-1.18113	-2.49967	-1.31248	-0.0983779	-5.42653	-5.61092	-5.40399	-0.477761	-1.93896	-1.38054
AT5G36910	1.18012	0.796157	1.64404	0.692687	1.28465	0.264257	3.41018	3.74079	2.55068	1.65414	1.44554	1.37555	1.11262	2.20286	1.71495	3.32695	3.30605	3.69678
AT5G63225	-5.32768	-5.39367	-5.12415	-4.79917	-5.0552	-5.35045	-2.84586	-5.69176	-2.11401	-4.8216	-0.44575	-0.545837	-5.42653	-5.61092	-5.40399	1.39671	0.291339	-1.01797
AT2G36400	0.400244	0.583612	0.984379	1.99525	1.60301	1.74758	3.60181	3.33891	3.16465	1.91987	1.63348	1.89358	0.913316	0.69286	1.22536	3.11028	3.22788	3.41449
AT1G51460	-1.07975	-1.93424	-0.48029	2.14335	1.17361	0.715636	1.8306	1.98772	2.17475	0.387856	-0.190493	-0.946375	-1.9671	-1.91048	-1.31653	1.33487	2.0817	1.96185
AT5G61610	-2.52032	-1.3062	-2.31679	-1.33973	-2.24785	-1.10253	0.496529	0.751188	0.207917	-2.49967	-0.114545	0.340506	-0.38214	-4.02596	-2.59664	-0.0352426	-0.147545	0.00849886
AT1G61390	-2.15775	-1.48678	-2.80222	-0.15531	-0.967741	0.204136	0.019207	0.0361653	-0.715462	-0.57367	-0.0423948	-0.380778	-1.17861	-1.36299	-1.31653	-0.148453	0.033027	0.249507
AT5G55340	-1.62724	-2.58631	-1.95422	0.245228	-1.59577	-1.89102	1.08825	0.416769	0.357294	-2.49967	-1.94052	-2.42031	-5.42653	-2.80357	-3.81903	-0.27131	0.193492	0.766298
AT5G64060	-1.24021	-0.870105	-0.731828	-0.711703	-0.807277	-0.595566	1.21715	1.42719	0.835948	-0.298036	-0.270664	-1.19791	-1.51964	-1.70403	-2.23407	1.37639	1.10207	1.19292
AT5G06510	-0.935359	-0.349273	-0.169949	0.245228	-0.807277	0.1414	2.19853	0.908158	1.58643	1.48218	0.975093	1.22995	0.504203	-0.856033	-0.0464409	1.65469	1.52047	1.21582
AT3G26220	2.40703	2.80109	2.4381	1.50461	2.47618	2.16525	3.41556	3.72821	4.61515	4.02703	4.44397	4.48525	4.11456	3.4362	3.17721	4.84324	4.35071	4.72997
AT1G28290	1.14806	1.26454	1.10467	3.25068	1.21158	1.7891	4.7142	4.70806	3.93237	2.31795	0.666142	1.09627	0.0653192	0.538827	0.0222718	4.08702	4.4334	4.37816
AT2G39420	3.42387	3.20996	2.97914	3.22874	2.92779	3.08834	4.90807	4.53827	5.16718	5.05952	5.19344	5.13343	3.73081	3.5912	3.66479	5.54005	4.7302	5.23206
AT3G16490	-1.62724	-1.3062	-3.53918	-0.711703	-1.88528	-1.65001	0.277519	-0.0193298	-0.818555	-1.36217	-1.00763	-1.3423	-5.42653	-4.02596	-2.23407	-0.148453	-0.147545	0.335664
AT4G30270	4.04953	4.14743	3.13795	3.01462	3.35842	3.8951	6.27937	6.30295	7.09212	3.2391	4.48727	4.30307	5.49902	4.81849	4.32223	6.95387	6.15867	6.22467
AT1G74590	0.453683	0.6287	0.54828	0.692687	1.21158	1.70483	2.06788	1.04971	2.12004	1.44519	2.73448	3.79131	0.639555	0.958935	1.1038	4.55764	2.69599	2.83816
AT4G02700	-5.32768	-3.8087	-2.31679	-2.47724	-5.0552	-2.5431	0.650562	0.908158	-1.32552	-3.23664	-3.07802	-2.78288	-5.42653	-5.61092	-5.40399	-0.148453	0.735641	1.23837
AT1G13530	-5.32768	-5.39367	-5.12415	-4.79917	-5.0552	-5.35045	-3.33129	-2.8844	-2.11401	-4.8216	-3.07802	-2.42031	-2.61918	-2.80357	-5.40399	-2.06272	-0.884511	-1.2493
AT4G00250	-5.32768	-5.39367	-3.53918	-3.2142	-2.73328	-3.76549	-1.95278	-1.99132	-2.11401	-3.23664	-2.59259	-1.88979	-3.84157	-4.02596	-3.08206	-1.00828	-0.995542	-1.38054
AT3G26170	2.12353	2.89635	1.95267	1.35058	3.21626	2.86387	3.52918	3.57269	4.35582	3.98897	5.13824	5.18043	3.77559	2.69742	2.59036	4.95537	4.02771	4.61623
AT4G09750	1.21148	1.14549	1.72134	2.65205	2.02161	1.94417	3.5242	2.99824	3.29384	3.24986	4.07376	4.29699	1.95717	1.60825	1.46637	3.92509	3.22788	3.45836
AT4G01575	1.21148	1.14549	0.0853076	-0.551239	-0.967741	-1.65001	3.5828	3.4401	3.90026	-2.49967	-3.07802	-1.3423	1.53925	1.96651	1.1038	3.47285	3.42938	3.40953
AT4G36950	-5.32768	-3.07174	-5.12415	-4.79917	-5.0552	-3.76549	-5.65322	-5.69176	-1.04988	-4.8216	-1.94052	-0.835344	-1.51964	-4.02596	-1.31653	-0.63388	-0.429945	-1.6854
AT3G05600	0.901142	-0.108265	0.984379	3.08958	1.28465	1.18871	3.47349	3.17552	2.64088	0.670255	0.939903	-0.460948	-1.51964	-1.70403	-0.449797	2.63344	3.25239	2.98536
AT2G17740	-3.00575	-3.07174	-3.53918	-4.79917	-2.73328	-2.18053	-1.56576	-2.8844	-0.818555	-2.49967	-1.00763	-0.73225	-1.51964	-2.441	-1.4971	0.503623	-1.24708	-1.01797
AT3G50940	-1.86824	-3.07174	-2.31679	-1.99181	-1.59577	-3.02853	-0.898331	-0.737559	-0.529049	-2.01424	-1.00763	-1.3423	-1.9671	-1.2186	-2.59664	-0.0907377	-0.781417	-0.346596
AT1G08860	-5.32768	-5.39367	-5.12415	-3.2142	-2.73328	-3.02853	-2.84586	-1.78486	-1.873	-4.8216	-2.59259	-0.636035	-3.84157	-3.28899	-3.81903	-1.37085	0.58942	-1.129
AT3G09405	-0.118223	-0.264384	0.302119	0.692687	0.230198	0.626827	1.44481	2.27979	2.36319	1.80776	2.08387	2.83183	0.723213	0.928238	0.210717	2.78758	2.36623	1.71095
AT5G01550	-1.86824	-1.93424	-3.53918	-4.79917	-2.24785	-3.02853	-2.84586	-3.36983	-1.66655	-2.49967	-0.190493	0.784808	-1.9671	-0.752939	-1.94456	0.806693	-0.510115	-0.281008
AT1G48605	-0.283282	-0.264384	-0.369258	0.15503	0.499385	0.580284	0.88594	1.12842	1.62623	1.28693	0.577333	2.13087	0.913316	0.22197	0.526744	2.19684	1.69152	1.94824
AT1G32690	-2.52032	-3.8087	-1.66471	0.15503	-1.35476	-0.958136	-0.0986295	0.0361653	-0.619247	-0.734135	0.327974	0.242659	-1.03422	-0.566526	-0.880431	-0.0352426	-0.281846	0.0600292
AT2G43140	-5.32768	-5.39367	-5.12415	-4.79917	-3.47024	-1.65001	-1.12966	-2.8844	-2.40352	-2.01424	-3.07802	-1.3423	-1.9671	-2.441	-2.59664	-0.808967	-2.46947	-0.563407
AT5G06730	-2.52032	-5.39367	-2.80222	-2.47724	-3.47024	-2.5431	-0.898331	-3.36983	-1.48598	-1.65167	-5.39995	0.749619	-5.42653	-5.61092	-3.81903	2.41176	-1.24708	0.157876
AT1G31310	-5.32768	-5.39367	-2.80222	-2.47724	-3.47024	-5.35045	1.2893	1.04971	0.3092	-4.8216	-5.39995	-5.59023	-3.84157	-5.61092	-5.40399	0.0181966	1.18078	1.19292
AT5G19880	-5.32768	-5.39367	-5.12415	-4.79917	-5.0552	-1.89102	-1.95278	-3.36983	-0.147178	-4.8216	-2.23002	0.638588	-5.42653	-5.61092	-5.40399	1.53146	-0.510115	-0.100436
AT3G12410	-5.32768	-5.39367	-3.53918	-4.79917	-3.47024	-3.76549	0.0747021	-0.406353	-1.18113	-4.8216	-5.39995	-5.59023	-3.84157	-4.02596	-5.40399	-1.85627	0.193492	0.00849886
AT1G61450	-2.52032	-1.69323	-1.66471	0.627099	-2.73328	-1.10253	0.946694	0.575031	0.259447	-1.65167	-0.645059	-2.1308	-1.72609	-1.52346	-5.40399	-0.405611	1.0471	-0.0449404
AT2G44910	-1.62724	-1.93424	-1.42371	-0.551239	-0.531642	-2.18053	0.496529	0.457992	0.492646	-1.65167	-0.0423948	0.0244788	-0.902972	-1.36299	-0.649105	0.540618	0.836335	0.968606
AT4G12090	-1.86824	-1.48678	-2.31679	-3.2142	-2.24785	-2.18053	-0.367816	-0.199902	-0.715462	-1.36217	-0.44575	-0.460948	-1.17861	-2.15149	-1.94456	0.806693	-0.685202	-0.281008
AT1G05710	1.56714	1.17619	0.603775	0.627099	0.371061	0.758071	3.02978	3.19394	3.33044	2.02389	2.20738	2.35814	1.60689	1.77278	1.33747	3.2785	3.49759	3.07576
AT5G44980	-1.07975	-0.870105	-0.48029	-0.892275	0.0740788	-0.22117	0.229425	0.8781	0.766407	0.850828	1.10785	1.52871	-0.671646	-0.752939	-0.359599	1.29212	1.20609	0.885351
AT4G37900	-0.68382	-1.14574	-0.48029	-0.275604	-0.807277	-0.706597	1.06103	1.20306	1.11306	0.463804	0.530791	1.90961	-0.472338	-0.656724	-1.31653	1.73668	1.45863	1.61084
AT5G41765	-5.32768	-5.39367	-5.12415	-1.99181	-5.0552	-5.35045	-1.2609	-0.199902	-2.11401	-3.23664	-3.81498	-5.59023	-3.84157	-5.61092	-5.40399	-1.6757	0.627388	-0.346596
AT5G38940	-5.32768	-5.39367	-5.12415	-4.79917	-5.0552	-5.35045	2.75192	2.26825	1.1408	-4.8216	-5.39995	-5.59023	-5.42653	-5.61092	-5.40399	1.13165	1.56027	1.16965
AT3G61250	-5.32768	-5.39367	-3.53918	-3.2142	-1.88528	-3.02853	0.369149	0.190888	-0.619247	-1.36217	-3.81498	-4.00527	-5.42653	-4.02596	-3.81903	0.611876	-0.213134	0.293228
AT1G08450	5.97668	6.28449	5.72526	5.58129	6.04349	6.56953	6.92161	7.70739	8.22047	7.59177	8.05422	8.42753	7.91624	7.28938	7.1901	8.17963	7.81631	8.2891
AT5G52860	-3.74271	-5.39367	-5.12415	-1.99181	-5.0552	-3.76549	0.854576	0.783978	0.934352	-4.8216	-2.59259	-4.00527	-3.84157	-5.61092	-5.40399	0.259205	0.930457	0.702873
AT4G20320	0.822071	0.53707	1.3188	1.85905	1.35419	1.33605	2.89753	2.84352	2.30307	1.6862	2.05126	1.46505	0.723213	0.617898	0.862794	3.02147	3.00085	3.30662
AT3G45060	-1.86824	-2.22374	-1.21726	-1.99181	-0.300317	0.53219	1.00499	2.3026	2.43218	-0.734135	-0.541966	0.432137	-0.297251	-1.52346	-0.649105	1.08233	1.43742	1.64499
AT4G11655	-3.74271	-5.39367	-5.12415	-4.79917	-5.0552	-3.02853	-2.84586	-2.52183	-3.25151	-3.23664	-0.756091	-1.3423	-5.42653	-5.61092	-5.40399	0.67978	-0.213134	-0.728467
AT1G62225	-5.32768	-5.39367	-5.12415	-4.79917	-5.0552	-5.35045	-0.898331	-1.44383	-3.98848	-3.23664	-5.39995	-5.59023	-5.42653	-5.61092	-5.40399	-1.85627	-1.39147	-1.2493
AT1G24530	2.20371	2.56633	1.47577	1.26692	1.13462	1.2789	4.00321	3.9789	4.35877	1.51825	1.69809	2.78915	2.68721	2.73338	2.43521	4.44507	4.07656	4.26743
AT1G43800	-5.32768	-5.39367	-5.12415	-4.79917	-5.0552	-5.35045	-0.699022	0.612026	-1.32552	-4.8216	-5.39995	-5.59023	-3.10461	-4.02596	-5.40399	-0.808967	-1.73251	-1.38054
AT1G67520	-1.24021	0.0325973	-1.03668	-0.0442786	0.371061	0.0758115	0.455306	0.966456	2.03389	0.132599	0.577333	2.0171	-0.0689819	0.117	0.428897	2.73269	1.70933	2.39205
AT2G36985	-5.32768	-5.39367	-5.12415	-4.79917	-5.0552	-5.35045	-1.2609	-0.936868	-2.11401	-4.8216	-5.39995	-5.59023	-5.42653	-5.61092	-5.40399	-1.37085	-1.39147	-0.818665
AT3G55950	1.14806	1.32058	0.758497	1.08348	1.73921	2.11715	1.6777	2.99124	3.47913	2.18963	2.92648	3.87941	2.44998	2.01113	2.15825	3.30023	3.52802	3.11284
AT1G33950	-5.32768	-5.39367	-5.12415	-4.79917	-5.0552	-2.18053	-1.95278	-5.69176	-1.18113	-4.8216	-2.23002	0.292412	-5.42653	-5.61092	-5.40399	1.82929	0.291339	0.53092
AT4G11290	-3.74271	-3.8087	-5.12415	-2.47724	-2.24785	-1.89102	-1.12966	-0.199902	-1.873	-4.8216	-5.39995	-5.59023	-2.61918	-2.15149	-2.59664	-0.148453	-1.24708	-1.129
AT1G18020	-1.42079	-1.48678	-2.80222	-4.79917	-5.0552	-5.35045	-0.367816	-0.26549	0.403837	-4.8216	-5.39995	-5.59023	0.0653192	-0.401467	-0.0464409	0.302926	0.291339	0.376886
AT1G74710	3.04301	3.11809	2.67675	2.38074	3.12967	3.66357	3.5828	4.64252	5.04402	3.87537	4.72029	6.02494	3.62059	3.1473	2.97539	5.29008	5.66381	5.52577
AT5G22560	-5.32768	-5.39367	-5.12415	-4.79917	-5.0552	-5.35045	-2.48329	-5.69176	-3.98848	-3.23664	-1.69951	-1.19791	-3.84157	-5.61092	-3.81903	-1.85627	-2.17997	-0.818665
AT1G63720	-0.572789	-1.14574	-0.876218	0.245228	0.230198	0.264257	0.5756	1.20306	1.94226	0.307685	1.81922	2.5442	0.406356	0.22197	-1.70355	2.06339	2.12215	1.83447
AT4G29150	-2.52032	-1.93424	-2.31679	-0.0442786	-1.88528	-3.02853	1.78141	1.54665	1.02647	-1.65167	-1.00763	-1.50277	-3.84157	-4.02596	-3.81903	1.31365	1.20609	1.12196
AT2G21850	0.780848	0.278758	-0.0797516	1.26692	0.827439	1.15734	1.76463	2.34716	2.84862	2.50932	2.4888	3.05723	1.93979	1.64647	1.75588	2.81804	2.75721	2.84552
AT1G72280	1.70575	2.19879	2.15198	1.85905	2.04283	2.43745	2.75192	3.9539	3.93237	3.14995	3.61964	4.46098	2.56782	2.63225	2.27549	4.07131	3.76787	4.22855
AT1G31710	-0.198393	-0.749811	0.367707	1.61022	0.302348	-0.396257	1.84663	2.22113	1.39234	-1.12116	-3.07802	-1.68334	-1.33907	-0.0563315	-1.94456	1.79908	0.89976	2.65759
AT2G21450	-5.32768	-5.39367	-5.12415	-3.2142	-2.73328	-5.35045	-0.608824	-0.199902	-1.18113	-4.8216	-5.39995	-5.59023	-5.42653	-5.61092	-5.40399	-0.208574	-0.147545	-0.100436
AT5G53820	-5.32768	-5.39367	-5.12415	-2.47724	-5.0552	-3.02853	-2.48329	-2.23232	-3.25151	-0.57367	-2.23002	-2.78288	-5.42653	-5.61092	-3.08206	-0.55371	-2.46947	-1.6854
AT5G48290	-1.86824	-1.14574	-0.731828	-0.711703	-0.807277	-0.396257	-0.0986295	0.0361653	1.24674	-0.42928	1.13921	1.77609	-0.217081	-1.91048	-0.880431	1.78373	0.960514	1.59346
AT1G73620	0.400244	-1.3062	-0.266165	1.96902	0.230198	0.671915	2.95041	2.60745	2.06318	0.463804	0.482696	0.137689	-1.72609	-1.2186	-1.4971	2.05062	2.54548	2.33043
AT2G35930	2.62069	2.859	2.22458	2.29887	1.54471	1.51991	3.98522	4.17707	5.01808	2.82945	3.40418	3.61189	3.42833	2.95513	2.94915	5.40614	5.27723	4.85558
AT1G02065	-5.32768	-5.39367	-5.12415	-0.892275	-2.73328	-5.35045	0.496529	0.416769	0.655376	-3.23664	-3.81498	-5.59023	-5.42653	-5.61092	-5.40399	-0.905182	0.550426	0.249507
AT1G11600	-0.804114	-3.8087	-5.12415	3.41515	1.01088	-1.89102	4.20009	3.85321	3.52195	-3.23664	0.154642	-5.59023	-5.42653	-5.61092	-5.40399	3.07919	3.40226	3.61731
AT4G38080	-1.86824	-2.58631	-3.53918	-0.711703	-1.35476	-0.958136	-0.367816	-0.833774	-0.929587	-0.734135	-1.94052	-2.78288	-1.17861	-1.70403	-2.23407	-0.208574	-0.510115	-0.91488
AT2G01610	-2.15775	-1.3062	-0.169949	0.0588149	-0.807277	-1.26299	2.08149	2.05644	1.39234	0.132599	-0.645059	-0.304829	-1.03422	-0.752939	-0.880431	1.78373	1.99723	2.14003
AT4G26150	1.66101	1.70436	2.07553	3.11372	2.56685	3.02023	3.99963	3.88	4.19309	3.12677	4.05743	3.91161	2.62331	2.15063	2.31711	4.22126	4.09022	4.2729
AT3G07520	2.62069	2.5547	2.13324	2.27765	2.71958	3.26793	3.24463	3.77789	5.09987	4.4287	4.23486	4.79023	3.2281	2.69742	2.39691	5.11105	4.30458	4.85741
AT4G15910	1.01217	0.334253	1.35159	2.93554	1.13462	1.24946	4.32549	4.69519	4.02833	2.52713	2.6822	1.92547	0.877247	0.896874	0.428897	4.08702	5.25618	4.61408
AT1G70690	0.453683	-0.108265	-0.731828	-1.33973	0.967164	0.482437	0.946694	0.966456	1.32137	1.06105	2.22211	2.36977	1.08126	-0.119067	0.899788	2.34012	1.10207	1.97533
AT3G48058	-5.32768	-5.39367	-5.12415	-4.79917	-2.73328	-5.35045	-2.19379	-1.99132	-2.76609	-4.8216	-1.69951	-2.1308	-5.42653	-5.61092	-5.40399	-2.06272	-0.884511	-2.07242
AT3G56891	-3.74271	-5.39367	-5.12415	-4.79917	-5.0552	-2.5431	-4.06826	-5.69176	-2.40352	-4.8216	-2.23002	-2.78288	-3.84157	-5.61092	-3.81903	-0.63388	-0.147545	-2.07242
AT1G72540	-1.86824	-1.48678	-2.31679	0.928754	0.371061	0.321972	0.277519	0.0896046	0.965716	-0.0667103	0.272479	1.81065	-0.902972	-0.656724	-0.760137	1.49422	0.769993	0.885351
AT2G39210	2.67795	3.11809	2.61056	2.71653	3.244	3.20797	3.76252	4.3864	4.69217	4.3608	4.82285	5.58906	4.70404	4.53246	4.74702	5.27644	4.61208	4.88624
AT4G03292	-5.32768	-3.8087	-5.12415	-1.62924	-3.47024	-3.76549	-1.00936	-0.833774	-0.619247	-1.65167	-2.59259	-2.42031	-3.84157	-5.61092	-5.40399	-0.55371	-0.213134	-0.643578
AT5G37490	-5.32768	-5.39367	-5.12415	-4.79917	-5.0552	-3.02853	-5.65322	-2.52183	-1.66655	-2.49967	-2.23002	-0.946375	-5.42653	-3.28899	-3.81903	-1.51524	-1.11584	-1.52493
AT2G36660	-5.32768	-5.39367	-5.12415	-1.62924	-2.73328	-5.35045	-1.12966	-1.0479	-2.76609	-0.914707	-3.81498	-2.1308	-5.42653	-2.80357	-3.08206	-1.51524	-1.73251	-0.728467
AT4G23130	2.12353	2.84951	2.09502	2.73222	3.49554	3.70754	4.19384	4.60631	4.9393	5.03171	5.06256	5.08484	4.50863	3.99456	4.22354	4.61079	4.74106	4.85741
AT5G65080	-0.118223	-1.48678	-1.21726	2.43924	1.6313	3.51063	1.74766	1.65697	-0.215891	0.463804	0.432943	-0.380778	0.188176	-4.02596	-5.40399	2.89147	3.17759	3.359
AT1G75830	-5.32768	-5.39367	-5.12415	-4.79917	-5.0552	-3.76549	-3.33129	-3.36983	-3.98848	-4.8216	-1.94052	-1.50277	-5.42653	-5.61092	-5.40399	0.345361	-3.31747	-2.96551
AT4G29030	0.400244	-0.870105	-0.731828	2.82289	0.499385	0.799294	5.50097	4.94939	5.00304	-4.8216	-0.645059	-1.50277	-3.10461	-0.856033	-3.08206	4.01327	4.71044	4.77885
AT1G60060	0.0298757	-0.349273	-0.369258	0.15503	-0.197223	-0.595566	2.81846	2.88945	2.13392	0.906323	0.530791	0.638588	-0.297251	1.10333	0.323928	2.51761	2.22479	2.9031
AT2G47010	0.738413	1.5252	1.28525	1.9423	1.81516	2.10076	3.50917	2.31387	2.70733	3.65818	2.61686	2.64339	1.25997	1.23457	1.31025	4.06814	2.94932	3.10672
AT4G27860	1.51781	1.8255	1.28525	1.85905	1.81516	1.94417	3.36637	3.04634	3.42937	3.34331	3.42342	3.9235	2.00809	1.7554	1.81518	4.45479	3.62034	3.74087
AT1G31040	-5.32768	-5.39367	-5.12415	-4.79917	-5.0552	-5.35045	-0.295666	-0.137166	-1.873	-4.8216	-5.39995	-5.59023	-5.42653	-4.02596	-3.81903	-0.63388	-0.595004	0.566989
AT3G15950	0.226913	-0.63878	0.0853076	1.70863	-0.662887	-0.22117	3.80826	4.25222	3.66257	-0.177742	0.530791	0.518293	0.982857	1.4225	1.07174	4.03612	3.38574	4.08667
AT1G02580	-5.32768	-5.39367	-5.12415	-3.2142	-5.0552	-3.76549	-5.65322	-4.10679	-3.98848	-4.8216	-5.39995	-3.2683	-5.42653	-3.28899	-5.40399	0.611876	-2.46947	-2.60294
AT2G26650	0.694692	-0.184214	0.430443	1.73999	1.81516	1.74758	2.36359	2.63467	3.10251	2.37807	2.72417	3.48925	1.11262	0.928238	1.07174	3.2894	3.02949	2.80079
AT1G60730	1.872	2.18376	2.35967	2.43924	3.20689	3.04615	3.39391	3.45545	4.04678	3.88921	4.70988	5.0653	2.66622	2.37207	2.76091	4.97239	3.98448	3.93277
AT5G19340	0.603061	0.873119	-0.0797516	0.692687	-1.35476	-1.26299	3.42627	3.01905	2.3153	-0.57367	-0.756091	-1.19791	-0.000269145	1.50802	0.47865	2.4895	2.61327	2.99201
AT1G22990	-5.32768	-5.39367	-5.12415	-4.79917	-5.0552	-5.35045	-3.33129	-4.10679	-2.40352	-4.8216	-3.07802	-2.1308	-5.42653	-5.61092	-5.40399	-0.0907377	-1.24708	-0.415309
AT3G27630	-1.86824	-3.8087	-5.12415	-1.99181	-3.47024	-1.89102	-0.443765	-0.137166	-0.929587	-3.23664	-2.23002	-2.1308	-3.84157	-1.52346	-2.59664	-0.63388	-0.213134	-0.91488
AT3G52550	-5.32768	-3.8087	-5.12415	-1.09873	-2.24785	-3.02853	0.613568	0.141135	0.730338	-2.01424	-3.07802	-5.59023	-5.42653	-5.61092	-5.40399	-1.85627	1.01881	0.109782
AT1G54020	-0.118223	-1.3062	-2.80222	-4.79917	-5.0552	-5.35045	0.650562	-0.0770453	0.0989824	-4.8216	-3.07802	-2.78288	-3.84157	-1.08736	-1.31653	2.21983	-0.281846	1.02156
AT2G04430	1.46674	1.29283	1.17964	1.46762	2.10467	2.19644	1.93924	2.39039	3.00776	2.35831	3.19624	3.69748	1.95717	1.77278	1.92692	3.38404	3.39127	3.14302
AT5G20150	1.44051	1.66162	1.77067	2.66844	2.29352	2.45045	3.55867	2.09615	2.81457	3.69015	4.52635	4.70094	1.17338	0.617898	0.573287	4.39797	2.45336	3.51023
AT4G39030	2.30895	2.83995	2.22458	2.36071	2.65215	2.96696	3.57319	4.33753	4.52327	3.29214	4.05332	5.40058	3.23524	2.90872	3.21439	4.90484	4.77529	4.67526
AT3G28500	-1.86824	-2.58631	-0.369258	-1.62924	-0.662887	-3.02853	-0.226954	0.537064	0.403837	-1.12116	-1.31248	-0.73225	-3.10461	-5.61092	-1.70355	0.503623	0.930457	0.602179
AT5G59530	-5.32768	-5.39367	-5.12415	-4.79917	-5.0552	-5.35045	-3.33129	-4.10679	-2.40352	-4.8216	-3.07802	-0.545837	-5.42653	-5.61092	-5.40399	-0.336898	-2.17997	-1.52493
AT1G64405	-3.74271	-5.39367	-2.31679	-2.47724	-2.73328	-2.18053	-1.12966	-1.16819	-1.873	-1.12116	-1.00763	-0.835344	-2.61918	-2.441	-2.59664	-0.477761	0.033027	-1.52493
AT1G68480	-5.32768	-5.39367	-5.12415	-4.79917	-5.0552	-5.35045	-1.40529	-1.44383	-2.76609	-4.8216	-5.39995	-5.59023	-5.42653	-5.61092	-5.40399	-1.85627	-1.39147	-0.91488
AT1G52100	-5.32768	-5.39367	-5.12415	-1.99181	-5.0552	-5.35045	-0.367816	1.02249	-0.715462	-4.8216	-3.07802	-5.59023	-5.42653	-5.61092	-5.40399	-0.0907377	-0.595004	0.109782
AT1G16090	-0.198393	0.583612	0.302119	1.80075	1.65904	1.54436	0.650562	1.54665	2.07761	1.28693	2.05126	3.40695	0.639555	0.72893	0.618375	2.41176	2.79939	1.62802
AT5G58390	-1.62724	-1.69323	-1.42371	-0.892275	-0.967741	-0.492472	1.40206	1.4478	0.492646	-1.65167	-2.23002	-4.00527	-1.17861	-1.08736	-0.880431	1.35578	1.10207	0.827052
AT1G30700	-5.32768	-3.07174	-3.53918	-3.2142	-5.0552	-3.76549	-1.56576	-3.36983	-1.18113	-3.23664	-3.07802	-0.460948	-5.42653	-4.02596	-5.40399	1.1557	-1.73251	-2.07242
AT1G66960	-3.00575	-3.07174	-5.12415	-3.2142	-2.73328	0.878365	1.48633	1.97358	3.95599	3.65008	3.51593	4.90062	-2.25661	-1.91048	-1.94456	4.19539	3.86244	4.34997
AT3G11640	-1.62724	-2.22374	-1.21726	-1.33973	-1.88528	-1.44356	-1.95278	-1.0479	-0.0188541	-1.65167	-1.31248	0.432137	-2.25661	-1.36299	-1.31653	0.465656	-0.353996	0.455958
AT1G30720	-3.74271	-1.48678	-1.66471	-4.79917	-2.24785	-1.65001	-1.40529	-0.199902	0.693344	-2.49967	-0.44575	-0.835344	-1.51964	-1.08736	-1.31653	0.167574	-0.0848095	-0.0449404
AT5G15120	-5.32768	-2.58631	-5.12415	-0.892275	-1.59577	-1.10253	-0.226954	0.937601	0.448925	-3.23664	-5.39995	-5.59023	-3.84157	-3.28899	-5.40399	-0.0907377	0.469126	0.416964
AT1G55940	-5.32768	-5.39367	-5.12415	-4.79917	-5.0552	-5.35045	0.324062	-0.647361	0.207917	-4.8216	-5.39995	-5.59023	-5.42653	-5.61092	-5.40399	-1.37085	-0.0246885	-0.415309
AT3G16030	2.05603	2.62314	2.20677	1.80075	2.3285	2.19644	3.75405	4.0648	4.48048	3.47761	3.66345	3.99661	4.30648	3.70423	3.8791	4.29618	4.52425	4.18279
AT1G17615	-3.00575	-3.8087	-5.12415	-4.79917	-5.0552	-5.35045	-2.84586	-4.10679	-2.76609	-4.8216	-2.23002	-0.73225	-5.42653	-5.61092	-3.81903	1.68805	-0.685202	-0.91488
AT3G13175	-1.62724	-1.93424	-1.66471	1.17811	-1.35476	-0.492472	2.39663	2.05644	1.29692	0.463804	-1.49306	-2.1308	-2.25661	-1.36299	-3.81903	1.1557	2.02594	2.24395
AT5G48540	0.649604	0.278758	0.984379	0.692687	1.57415	1.86872	1.7131	2.22113	2.38656	2.61303	3.10388	3.69748	1.90438	1.96651	2.06361	3.58778	2.69599	2.73096
AT1G54010	-0.804114	-1.69323	-1.95422	1.57587	-1.35476	-0.706597	3.88788	4.3864	3.8081	2.04877	1.043	1.74069	0.188176	-0.184656	1.03895	4.76724	3.81798	4.33174
AT2G31110	1.08171	0.910113	0.758497	1.2232	1.35419	0.989397	3.34396	2.57971	2.89823	2.56211	2.86215	2.90562	1.49233	1.23457	1.16586	3.34797	2.39952	2.84552
AT4G03320	-1.42079	-1.00135	-1.42371	-1.09873	-0.967741	-0.958136	0.277519	0.612026	0.576304	0.222796	1.16991	1.37555	-0.38214	-1.52346	-2.23407	1.31365	1.07485	1.0975
AT4G39580	-1.07975	-1.14574	0.0853076	-0.711703	-0.197223	-0.958136	0.229425	0.751188	1.05591	0.387856	0.708578	1.56964	-0.782678	-0.566526	-1.31653	1.49422	1.50015	0.856496
AT1G11125	-3.74271	-3.8087	-1.95422	-0.551239	-3.47024	-2.5431	-1.12966	-0.737559	-1.18113	-1.65167	-1.00763	-1.06667	-2.25661	-1.70403	-2.23407	-0.718769	-0.353996	-0.218272
AT3G25180	-5.32768	-5.39367	-5.12415	-4.79917	-3.47024	-3.76549	-4.06826	-2.52183	-2.11401	-4.8216	-3.07802	-5.59023	-1.51964	-4.02596	-3.81903	-0.0352426	-0.884511	-1.52493
AT5G61250	1.56714	1.40075	0.941943	1.39066	1.60301	1.74758	2.74339	2.70485	2.95403	2.39757	3.1508	3.64099	2.74839	2.27782	2.40979	3.3375	2.9936	3.50559
AT1G02470	-1.62724	-0.870105	-1.21726	-1.09873	-2.24785	-0.595566	0.613568	-0.562472	0.259447	-0.734135	0.86684	0.81916	-1.72609	-1.91048	-1.94456	1.53146	-0.213134	0.566989
AT2G33850	2.54884	0.835151	1.28525	4.84289	2.79654	2.34303	5.87572	5.50485	5.86898	2.64601	2.34825	0.885502	-3.84157	-1.2186	-1.4971	4.48358	5.72309	5.59728
AT1G62500	-5.32768	-5.39367	-5.12415	-4.79917	-5.0552	-5.35045	3.13142	2.93395	2.17475	-4.8216	-5.39995	-5.59023	-5.42653	-5.61092	-5.40399	2.1852	1.70933	1.9345
AT1G70170	-5.32768	-5.39367	-5.12415	-4.79917	-5.0552	-5.35045	-4.06826	-5.69176	-2.11401	-4.8216	-2.59259	-2.1308	-5.42653	-5.61092	-5.40399	-0.405611	-1.11584	-1.86597
AT1G74420	-1.62724	-3.07174	-2.80222	-1.62924	-3.47024	-2.18053	-0.226954	0.0361653	-0.288041	-1.36217	-5.39995	-3.2683	-3.10461	-2.80357	-2.23407	-0.27131	-0.510115	0.157876
AT2G37430	-2.52032	-2.58631	-0.266165	-1.33973	-2.24785	-1.65001	-1.00936	0.330613	1.11306	-1.36217	0.272479	0.638588	-1.51964	-1.70403	-1.94456	0.0697269	1.43742	0.157876
AT2G16060	-1.42079	-0.439471	0.657214	-0.406849	-0.101008	0.204136	1.16696	1.87049	1.89416	0.307685	1.49487	0.784808	-0.38214	0.170439	0.323928	2.3083	1.98265	1.59346
AT1G10040	-0.0422741	-1.00135	0.806592	1.08348	0.617221	0.878365	2.01212	2.09615	1.82744	1.40722	1.25826	2.45962	0.639555	0.896874	0.824826	2.66729	1.99723	1.94824
AT4G16960	1.51781	1.4767	1.14264	1.26692	1.88731	1.94417	2.66419	3.20003	3.78191	2.84374	3.04714	3.74739	3.1165	2.33745	2.39691	3.68185	3.40226	3.63441
AT3G44300	-1.07975	-1.00135	-0.48029	-2.47724	-1.88528	-0.958136	0.650562	-0.0770453	-0.0188541	-1.12116	-0.645059	0.432137	-0.568553	-0.401467	-0.359599	4.14823	-0.884511	1.23837
AT2G30760	-1.24021	0.6287	1.10467	4.78392	5.14569	5.03217	3.30388	2.31387	3.10955	6.27446	6.20043	5.5753	-0.297251	1.15726	0.47865	3.51529	2.78267	2.21013
AT1G54840	-3.74271	-3.07174	-2.80222	-1.33973	-1.88528	-2.18053	0.324062	-1.0479	-0.715462	-1.36217	-2.59259	-2.78288	-5.42653	-2.441	-2.23407	-1.00828	-0.685202	-0.91488
AT1G05340	-0.935359	-0.439471	-1.21726	-1.33973	-2.73328	-1.89102	-0.0986295	1.12842	0.616382	-2.01424	0.530791	1.30459	0.188176	-0.401467	-1.15607	1.76822	1.34929	0.796995
AT1G13340	2.23457	2.09015	2.18874	1.46762	1.35419	1.84922	1.76463	2.65254	3.8253	2.37807	3.55716	4.54291	1.99132	1.93597	2.31711	4.8598	4.41181	3.9837
AT2G42360	-1.24021	-0.870105	-0.876218	-0.406849	-0.101008	0.0758115	0.412871	0.238982	1.05591	-0.177742	0.666142	1.79347	-0.568553	-0.481637	-1.01168	1.68805	1.57977	1.44631
AT4G12500	-5.32768	-5.39367	-5.12415	-4.79917	-5.0552	-3.02853	-1.2609	-5.69176	-0.44416	-4.8216	-1.94052	0.0821943	-5.42653	-5.61092	-3.08206	0.923337	-0.0246885	-1.2493
AT4G29850	-2.15775	-1.48678	-1.42371	-1.09873	-0.807277	-1.26299	-1.74633	0.0896046	0.492646	-1.65167	-0.756091	0.387049	-0.902972	-0.656724	-1.94456	0.895048	0.426691	0.335664
AT5G60780	-1.86824	-1.69323	-3.53918	-0.892275	-1.88528	-2.18053	2.09497	1.31947	-0.44416	-1.65167	-3.81498	-4.00527	-3.84157	-2.80357	-5.40399	-0.208574	0.803545	0.455958
AT1G63245	-2.15775	-2.22374	-2.31679	-3.2142	-5.0552	-2.5431	-0.699022	-1.78486	-0.715462	-1.12116	-1.69951	-0.636035	-1.72609	-2.80357	-3.08206	0.214117	-0.595004	-0.415309
AT5G47960	-0.37348	-0.439471	-1.95422	-0.892275	-0.807277	-1.10253	0.613568	1.02249	1.39234	0.604667	1.3143	1.17795	-0.297251	-0.0563315	-0.359599	1.43651	1.96793	1.67835
AT1G23000	0.694692	-0.264384	0.00513729	1.17811	-0.411348	0.321972	2.75192	2.44267	1.75747	-0.42928	-0.270664	-0.835344	-0.568553	0.36636	-0.760137	1.72065	2.39952	2.50791
AT5G55450	3.82461	4.24838	4.01796	5.32366	4.94339	5.79357	5.3017	6.19965	6.72319	6.82631	6.8642	6.44903	5.90494	5.55336	5.73875	6.80977	6.34466	6.29491
AT3G13610	-5.32768	-5.39367	-5.12415	-4.79917	-3.47024	0.264257	-0.608824	-1.16819	0.0412669	-4.8216	0.381413	1.9872	-5.42653	-5.61092	-5.40399	3.50128	1.57977	1.36669
AT1G23020	2.43387	3.07801	2.93655	5.30281	6.35366	6.09093	5.24084	4.69949	5.57058	7.35364	7.22918	7.11043	3.24942	3.28693	2.99261	5.45055	4.73238	4.88981
AT2G38530	-1.07975	0.0981857	-1.95422	0.245228	-2.24785	-0.141	4.34819	4.27835	3.36025	0.132599	-0.756091	-3.2683	1.83085	0.271723	0.0878602	4.87799	3.63905	4.5681
AT2G39310	-5.32768	-5.39367	-5.12415	0.486236	-5.0552	-5.35045	2.99424	3.57737	2.42091	-3.23664	-3.81498	-1.06667	-5.42653	-4.02596	-5.40399	2.72468	3.14524	3.24673
AT5G23940	1.18012	0.488976	0.984379	2.45822	-0.300317	0.0758115	5.93596	5.43688	5.71715	0.535954	0.0919063	-0.380778	0.948506	0.617898	0.785832	4.4279	5.38643	5.67577
AT2G24160	2.98066	3.33085	2.61056	2.40051	2.83354	3.1454	3.6933	4.59017	5.21364	4.31539	4.22027	4.96723	4.7143	4.51449	4.69798	4.8543	5.05496	5.03691
AT3G16450	-5.32768	-5.39367	-5.12415	-4.79917	-5.0552	-5.35045	1.50665	2.10914	1.02647	-4.8216	-5.39995	-2.78288	-3.84157	-5.61092	-5.40399	1.35578	1.47954	1.61084
AT4G22517	-5.32768	-5.39367	-5.12415	-4.79917	-5.0552	-5.35045	2.43954	1.97358	0.3092	-3.23664	-5.39995	-5.59023	-5.42653	-5.61092	-5.40399	1.03125	1.79523	1.52176
AT4G15233	2.21922	2.35453	1.79472	2.71653	2.49169	2.45045	4.12321	4.42848	4.76974	3.65818	3.74216	4.41118	3.64761	3.36922	3.46945	4.33618	4.31915	4.33958
AT1G65890	-2.15775	-1.69323	-2.31679	-1.99181	-2.24785	-3.76549	0.88594	0.0361653	-0.929587	-1.12116	-3.07802	-0.545837	-3.10461	-3.28899	-3.81903	0.302926	-0.884511	0.249507
AT3G58270	1.33054	1.14549	1.25089	0.486236	0.499385	0.878365	3.09162	3.23009	2.87364	1.44519	2.46424	2.18456	1.90438	1.64647	1.56179	3.2894	3.39678	3.21866
AT1G65970	-2.52032	-3.07174	-2.31679	-4.79917	-5.0552	-3.76549	-0.795237	-2.52183	-1.32552	-4.8216	-2.23002	-1.68334	-3.10461	-4.02596	-3.81903	1.85889	-0.281846	-1.52493
AT5G08000	1.11527	1.40075	1.79472	3.31458	2.1832	2.18093	4.7699	4.55499	3.70501	2.23368	1.85744	1.32863	1.41896	1.35486	1.49082	3.9004	4.20452	4.31857
AT1G65481	-5.32768	-3.8087	-3.53918	-4.79917	-5.0552	-3.76549	-3.33129	-1.99132	-1.873	-3.23664	-1.94052	-1.3423	-3.84157	-5.61092	-3.81903	-0.63388	-0.353996	-1.129
AT4G35810	-5.32768	-5.39367	-5.12415	-4.79917	-5.0552	-5.35045	0.686632	0.285525	-0.929587	-4.8216	-5.39995	-5.59023	-5.42653	-5.61092	-5.40399	-0.477761	0.141961	-0.281008
AT2G15490	-5.32768	-5.39367	-5.12415	-3.2142	-3.47024	-3.76549	-3.33129	-2.52183	-2.76609	-2.49967	-3.07802	-0.545837	-3.10461	-3.28899	-3.08206	-0.808967	-2.17997	-2.96551
AT5G54550	-3.74271	-5.39367	-5.12415	-4.79917	-5.0552	-2.5431	-0.367816	-1.16819	-2.76609	-2.49967	-3.07802	-3.2683	-5.42653	-5.61092	-5.40399	-0.718769	-0.884511	-1.6854
AT2G26390	-3.00575	-2.58631	-3.53918	-2.47724	-2.73328	-1.44356	-1.95278	-1.29944	-0.215891	-2.49967	-1.31248	-1.06667	-1.33907	-3.28899	-1.94456	-0.208574	-0.781417	-0.818665
AT3G14620	4.61337	5.38687	4.54297	4.17525	5.6181	5.37832	5.81896	6.55884	6.79261	7.11246	7.44181	7.46556	7.22877	6.29258	6.46907	7.14879	6.77132	6.82728
AT1G06180	-0.469695	-1.3062	-1.21726	1.70863	0.371061	0.204136	1.58519	1.04971	0.730338	1.71756	1.7396	1.81065	-1.51964	-1.52346	-1.4971	1.78373	1.61799	1.02156
AT1G56020	-0.68382	-0.870105	-1.21726	-0.406849	0.499385	-0.141	1.79799	1.58437	1.64573	0.307685	1.34152	1.52871	0.595834	-0.325518	-0.19454	1.62054	0.664382	1.40705
AT5G11190	-3.00575	-2.58631	-1.95422	-0.406849	-1.59577	-1.44356	0.789725	-0.137166	0.835948	-0.914707	-1.31248	-1.68334	-2.61918	-1.2186	-2.23407	-0.0907377	1.10207	0.109782
AT1G58190	-1.24021	-0.63878	-0.600584	-1.09873	-0.197223	-0.396257	0.369149	0.612026	1.56611	-0.0667103	1.10785	0.885502	0.877247	0.455169	0.899788	1.33487	1.01881	1.23837
AT5G25820	-2.15775	-0.63878	-1.66471	-0.711703	-0.0108101	0.00709873	0.019207	0.190888	1.05591	0.959762	2.11575	2.06082	1.20282	-0.0563315	-0.27471	1.63772	0.960514	0.796995
AT4G11650	-5.32768	-5.39367	-5.12415	-4.79917	-3.47024	-5.35045	-2.19379	-5.69176	-2.76609	-4.8216	-5.39995	-4.00527	-5.42653	-5.61092	-5.40399	2.06339	-2.46947	-1.129
AT2G37370	-3.74271	-3.8087	-1.66471	-1.09873	-2.73328	-3.02853	-1.56576	-0.936868	-0.929587	-1.65167	-0.355553	-0.73225	-5.42653	-3.28899	-5.40399	-0.55371	-0.281846	-0.563407
AT1G12160	-3.00575	-3.07174	-3.53918	-1.99181	-2.73328	-2.5431	-1.95278	-0.936868	-1.04988	-2.49967	-2.23002	-0.946375	-2.25661	-1.91048	-1.4971	-0.55371	-0.685202	-0.728467
AT5G65510	-5.32768	-3.8087	-3.53918	-1.99181	-5.0552	-3.02853	-0.226954	-0.199902	-1.32552	-4.8216	-2.23002	-3.2683	-5.42653	-3.28899	-5.40399	-0.55371	-1.39147	-0.818665
AT5G01740	-3.00575	-2.58631	-2.31679	-4.79917	-3.47024	-1.89102	-0.226954	-0.334203	-0.0815899	-2.49967	-3.07802	-1.88979	-3.10461	-1.70403	-2.59664	0.0181966	-0.213134	-0.728467
AT3G21310	-2.52032	-1.14574	-1.95422	-0.15531	-0.807277	-0.492472	0.277519	0.0896046	-0.619247	-0.57367	-1.15202	-0.73225	-1.9671	-1.91048	-2.23407	0.0697269	0.58942	0.493926
AT4G30250	-3.74271	-3.07174	-2.80222	-2.47724	-3.47024	-2.5431	0.721821	0.416769	-0.147178	-4.8216	-3.81498	-4.00527	-3.10461	-3.28899	-5.40399	-0.477761	0.0885221	0.335664
AT1G53790	0.0985884	-0.749811	-1.42371	0.15503	0.617221	0.00709873	1.56595	1.04971	1.27205	1.6862	1.19997	1.68589	-0.217081	0.22197	0.210717	1.68805	1.43742	1.92063
AT4G05370	-3.74271	-5.39367	-5.12415	-4.79917	-3.47024	-5.35045	-1.56576	-0.936868	-2.11401	-4.8216	-5.39995	-3.2683	-5.42653	-5.61092	-5.40399	-0.905182	-1.39147	-0.218272
AT1G17830	-0.37348	-1.00135	-1.42371	-0.406849	0.499385	0.430906	1.26564	0.847404	0.996413	1.58779	1.07579	1.00968	0.0653192	-0.253368	-0.27471	1.95794	1.23097	1.44631
AT2G21510	-5.32768	-5.39367	-5.12415	-1.33973	-2.24785	-3.02853	-0.898331	-1.0479	-0.0815899	-4.8216	-3.07802	-1.88979	-5.42653	-5.61092	-5.40399	-0.405611	-0.685202	-0.487459
AT4G33050	4.89753	5.28317	4.80511	4.73026	5.21743	5.44152	5.90185	6.9897	7.32156	6.14346	6.96883	7.47569	6.85916	6.38379	6.2367	7.23912	7.35655	7.13759
AT5G43580	-3.74271	-5.39367	-5.12415	-4.79917	-3.47024	-5.35045	0.455306	0.751188	-1.873	-4.8216	-5.39995	-5.59023	-5.42653	-5.61092	-5.40399	-0.808967	0.243245	-0.728467
AT2G43150	1.30168	2.12203	1.28525	1.39066	2.10467	2.66636	3.0781	3.45545	3.31225	4.0641	3.79727	4.19604	2.29457	2.16387	1.51487	4.09326	3.39127	3.14302
AT5G59330	-5.32768	-5.39367	-5.12415	-4.79917	-5.0552	-5.35045	1.33547	0.783978	-0.619247	-4.8216	-5.39995	-5.59023	-5.42653	-5.61092	-5.40399	-0.718769	0.337882	-0.415309
AT4G37520	2.43387	2.51922	2.20677	1.17811	1.48395	1.59206	3.94855	3.74496	3.89212	2.27643	2.89007	3.17464	3.30479	2.93211	2.89522	5.07683	3.91711	4.11436
AT1G63650	-0.935359	-1.48678	-0.731828	0.0588149	-0.967741	-0.826891	1.62291	1.22711	0.655376	-0.42928	-1.69951	-1.06667	-1.72609	-1.08736	-1.01168	0.67978	0.930457	1.61084
AT4G28680	-5.32768	-3.8087	-1.95422	0.0588149	-2.73328	-3.02853	1.31257	1.63916	0.869501	-0.734135	-5.39995	-2.42031	-5.42653	-5.61092	-3.81903	0.71257	1.18078	1.48453
AT4G10270	-1.86824	-2.22374	-2.80222	-0.892275	-1.59577	-1.44356	0.277519	0.937601	0.835948	-0.914707	-0.114545	-1.19791	-1.72609	-1.2186	-1.4971	0.775996	1.18078	0.53092
AT1G69520	1.01217	0.221042	0.490564	0.873259	0.922076	1.39101	2.21097	2.3026	2.56098	2.04877	2.3616	3.05723	0.948506	1.07558	1.16586	2.71662	2.38851	2.6492
AT1G29270	-5.32768	-5.39367	-5.12415	-4.79917	-5.0552	-5.35045	1.16696	0.0896046	0.965716	-4.8216	-5.39995	-4.00527	-5.42653	-5.61092	-5.40399	-0.477761	1.18078	0.376886
AT1G60110	-3.74271	-5.39367	-5.12415	-3.2142	-3.47024	-5.35045	-2.84586	-1.78486	-0.929587	-4.8216	-1.94052	-2.78288	-1.51964	-3.28899	-2.59664	-2.06272	-0.781417	-0.91488
AT4G19970	0.0298757	-0.0361154	0.233406	-1.09873	-0.807277	-0.0650511	0.916637	-0.137166	0.965716	-1.12116	0.432943	1.68589	-1.17861	-0.253368	-0.760137	3.07289	1.45863	1.50326
AT1G19830	-5.32768	-5.39367	-5.12415	-2.47724	-5.0552	-5.35045	-0.795237	-1.60429	-0.44416	-3.23664	-5.39995	-5.59023	-5.42653	-5.61092	-5.40399	-1.6757	-1.11584	-0.818665
AT2G04450	2.33766	2.36788	1.25089	1.61022	2.1832	3.9647	2.64599	4.1553	4.60023	3.83304	4.49941	4.93039	4.08324	3.10676	3.08385	4.93641	4.75399	5.13328
AT1G70990	-5.32768	-3.8087	-5.12415	-3.2142	-2.24785	-3.76549	-1.40529	-1.44383	-0.288041	-4.8216	-2.59259	-2.1308	-1.9671	-2.441	-1.94456	-1.00828	-0.685202	-0.818665
AT1G13710	-5.32768	-5.39367	-5.12415	-4.79917	-5.0552	-5.35045	1.6777	1.83963	-0.288041	-4.8216	-5.39995	-5.59023	-5.42653	-5.61092	-5.40399	1.72065	-0.147545	0.157876
AT1G77660	0.505214	0.672422	0.941943	1.08348	1.31984	1.09249	2.5016	2.52256	3.04494	1.89265	2.74471	3.28321	1.0492	0.411447	1.03895	3.56102	2.9936	3.19004
AT3G61390	-5.32768	-3.8087	-5.12415	-4.79917	-5.0552	-3.76549	-5.65322	-2.8844	-2.11401	-4.8216	-1.31248	-1.3423	-3.84157	-4.02596	-3.81903	0.71257	0.141961	-0.91488
AT4G39610	-5.32768	-5.39367	-5.12415	-4.79917	-5.0552	-2.5431	-2.48329	-2.8844	-1.873	-4.8216	-2.59259	-0.380778	-5.42653	-4.02596	-5.40399	0.0181966	-1.55194	-0.818665
AT5G18780	0.649604	0.6287	1.25089	1.2232	1.42053	1.59206	2.42893	2.69626	2.71658	2.47302	3.07983	3.58719	2.56782	2.04013	2.07982	2.8843	2.66894	3.08201
AT5G02490	4.14603	4.17809	3.8617	5.12713	4.47813	5.01914	4.63795	5.73503	5.78136	5.74921	6.64479	7.25271	4.79384	4.20446	3.60444	6.03895	6.46225	6.08706
AT1G75040	4.66526	5.54665	4.47391	5.14188	5.63217	6.45569	5.07215	6.11117	8.00292	6.87232	7.58927	8.35146	6.08571	5.68313	5.59671	9.06294	7.43892	8.02186
AT1G51890	-1.86824	-1.93424	-3.53918	-3.2142	-3.47024	0.53219	1.89368	2.13479	3.57884	1.15568	3.79727	4.93822	-1.17861	-2.441	-2.59664	4.50011	3.99904	4.17405
AT2G41240	-5.32768	-3.8087	-3.53918	3.97891	4.72452	3.8951	2.46052	2.13479	2.96959	6.5343	6.19764	5.8037	-5.42653	-3.28899	-5.40399	1.51296	1.15502	1.75852
AT2G40095	0.554967	0.583612	0.490564	-0.0442786	1.38774	1.05894	2.01212	2.77177	3.20463	2.23368	3.09591	3.48925	2.66622	1.88893	1.69404	3.0345	2.80768	2.98536
AT2G04070	-0.935359	-1.3062	-1.21726	-1.09873	-0.662887	-0.492472	0.613568	1.25076	1.02647	1.15568	1.67687	2.84022	-0.472338	-0.656724	-0.449797	2.29753	1.96793	1.72699
AT3G27660	-5.32768	-5.39367	-5.12415	-4.79917	-3.47024	-5.35045	-1.12966	-0.737559	-2.40352	-2.01424	-1.31248	-2.1308	-3.84157	-4.02596	-3.81903	-1.51524	-0.995542	-0.818665
AT1G65510	-1.62724	-2.58631	-5.12415	-4.79917	-2.73328	-1.44356	-0.295666	-0.0193298	0.655376	-0.298036	0.026318	0.979625	-1.51964	-1.91048	-1.01168	0.67978	0.58942	1.146
AT5G27060	-2.52032	-3.07174	-2.80222	-3.2142	-1.88528	-0.22117	-1.2609	-1.78486	-0.0188541	0.0363832	0.939903	1.25526	0.245891	-1.08736	-1.31653	1.29212	0.337882	0.53092
AT4G04540	-3.00575	-1.3062	-2.80222	-4.79917	-2.73328	0.00709873	0.536606	1.58437	2.62131	0.793112	1.07579	3.10674	0.406356	-0.967064	-0.546012	2.46084	2.91902	2.4219
AT3G52400	4.50679	5.12499	4.44761	2.0712	2.91634	2.92101	4.89078	6.37803	6.91565	4.74636	6.12704	6.37952	6.25427	5.70593	5.33663	6.93272	6.76068	6.69602
AT3G13080	4.25164	4.59075	3.85027	3.97232	4.25995	4.59059	6.03983	6.20722	6.79861	6.01997	5.96035	7.23771	4.90102	4.80588	4.53412	7.02902	6.47402	6.90023
AT1G21310	-0.198393	1.04928	-0.731828	-0.275604	1.01088	4.54285	5.72128	5.67948	7.00846	6.34519	6.79758	8.30676	2.15089	1.01844	1.07174	8.59542	6.70129	7.1724
AT1G35710	5.48209	6.41006	5.37071	5.48044	6.41596	6.98466	6.88957	7.88862	8.79908	8.28284	8.29756	9.17728	7.96806	7.43774	7.5387	8.46137	8.45063	8.57552
AT1G69810	-2.52032	-2.58631	-1.66471	-1.09873	-2.24785	-3.02853	-0.443765	-1.29944	0.535081	-0.0667103	-0.0423948	0.475858	-1.17861	-1.70403	-1.15607	0.0697269	-0.429945	0.00849886
AT4G36988	-1.86824	-0.63878	-1.42371	-2.47724	-1.59577	-0.306059	0.946694	0.717636	1.58643	0.387856	1.47042	2.42658	-0.141132	-0.656724	-0.546012	2.78758	1.52047	1.77403
AT4G22880	-1.42079	-1.93424	-2.31679	-1.99181	-3.47024	-3.02853	5.13387	3.9965	2.75299	3.05492	3.15847	3.85478	-3.84157	-4.02596	-2.23407	4.05861	2.9936	3.76436
AT4G17710	-5.32768	-5.39367	-5.12415	-3.2142	-5.0552	-5.35045	-1.74633	-0.199902	-1.48598	-2.01424	-2.59259	-3.2683	-5.42653	-5.61092	-3.81903	-0.27131	-0.884511	-0.346596
AT1G71390	-3.74271	-3.07174	-5.12415	-3.2142	-5.0552	-2.5431	-1.40529	-1.29944	0.492646	-1.12116	-0.44575	0.71355	-3.10461	-4.02596	-5.40399	0.895048	1.25542	1.36669
AT1G65484	-5.32768	-3.07174	-3.53918	-2.47724	-3.47024	-3.02853	-1.56576	-1.60429	-0.288041	-0.914707	-0.645059	0.0244788	-2.25661	-1.52346	-2.59664	-0.63388	0.193492	-0.91488
AT3G16360	-2.15775	-3.07174	-3.53918	0.627099	0.672716	-1.26299	3.79593	2.10914	2.26576	3.91649	2.05126	2.67186	-5.42653	-3.28899	-5.40399	2.41176	2.48472	2.39205
AT3G25510	0.862148	1.26454	-0.266165	-0.892275	-0.662887	0.1414	1.65966	1.40628	2.89823	1.91987	1.98376	2.65294	2.07331	2.20286	1.65129	2.94074	2.67801	2.66593
AT1G61120	-5.32768	-5.39367	-5.12415	-4.79917	-5.0552	-3.76549	0.88594	-4.10679	-0.818555	-3.23664	-1.69951	-0.304829	0.128055	-5.61092	0.377367	4.48595	1.74431	-0.415309
AT2G25000	-0.198393	-0.184214	-0.266165	-0.275604	0.559506	1.05894	2.96517	3.21814	3.92041	3.5227	4.70988	4.79239	1.49233	0.864813	0.745754	4.20118	3.75077	4.07733
AT1G70440	-5.32768	-2.22374	-5.12415	-4.79917	-3.47024	-5.35045	-0.608824	0.285525	-0.36399	-4.8216	-2.23002	-2.78288	-5.42653	-5.61092	-5.40399	-0.0352426	0.382969	-0.218272
AT1G65610	-5.32768	-3.8087	-3.53918	-4.79917	-5.0552	-2.18053	-2.84586	-1.0479	-0.715462	-4.8216	0.026318	0.242659	-3.84157	-2.80357	-5.40399	1.05702	-0.353996	0.702873
AT4G37370	1.18012	1.45182	1.35159	0.928754	1.17361	1.7891	2.21097	3.42978	2.96959	2.57928	3.42342	4.54548	3.39045	2.97779	2.6567	3.94247	3.39127	3.11284
AT2G29100	-5.32768	-5.39367	-3.53918	-4.79917	-3.47024	-3.76549	-1.74633	-2.23232	-0.715462	-3.23664	-1.00763	0.387049	-3.84157	-4.02596	-5.40399	1.35578	-1.39147	-0.643578
AT3G61280	3.26104	4.5237	3.47204	3.02738	4.61191	4.50286	5.19619	5.68274	6.55938	6.37254	6.6905	6.68327	6.20692	5.3685	5.45632	6.60943	6.37358	6.53063
AT5G11210	-5.32768	-5.39367	-5.12415	-4.79917	-5.0552	-5.35045	-1.40529	-2.23232	-1.873	-4.8216	-0.44575	0.71355	-5.42653	-5.61092	-5.40399	1.22552	0.141961	0.00849886
AT4G18010	4.3035	4.91353	3.14732	2.86617	3.02694	3.08	6.73184	6.87644	7.12851	3.47761	4.50845	5.21632	6.66787	6.14689	5.56539	7.31215	6.92547	7.29541
AT2G04100	-2.52032	-5.39367	-1.95422	-1.09873	-3.47024	-1.65001	-0.523935	-0.26549	0.0989824	-1.12116	-0.44575	0.749619	-3.10461	-2.441	-2.59664	1.76822	-0.147545	0.53092
AT5G03090	-5.32768	-5.39367	-5.12415	-4.79917	-5.0552	-5.35045	-1.2609	-1.44383	-0.619247	-2.01424	-1.15202	-1.50277	-3.84157	-4.02596	-5.40399	-1.85627	-1.24708	-1.129
AT5G44990	-5.32768	-5.39367	-5.12415	-3.2142	-5.0552	-5.35045	-1.56576	-1.16819	0.0989824	-1.65167	-1.15202	1.5078	-5.42653	-5.61092	-3.81903	2.16165	0.89976	-0.643578
AT1G23840	-0.804114	0.835151	-0.0797516	-0.551239	0.559506	1.12528	2.19853	3.03276	3.46822	3.00495	3.4979	3.59216	2.1808	1.92046	1.77592	3.51529	3.32927	3.63441
AT2G26560	3.58222	4.3562	3.37171	3.06502	4.00819	4.38933	5.51483	6.69006	7.1879	5.28562	6.55389	6.82999	6.00235	4.88992	4.72915	7.17953	7.12361	6.81328
AT1G67000	-1.42079	-0.749811	-1.66471	-2.47724	-0.967741	-0.141	0.455306	-0.0770453	0.730338	1.06105	1.34152	2.21067	0.723213	0.117	-0.118591	2.06339	1.01881	1.38701
AT1G04600	-0.804114	-1.00135	-2.31679	-1.62924	-1.59577	-0.706597	0.721821	0.330613	2.09189	1.8649	1.25826	2.21067	0.301387	-0.0563315	-0.0464409	2.16165	1.57977	1.84919
AT1G52200	0.287034	0.488976	0.54828	-0.551239	0.827439	1.39101	2.81846	3.70271	3.76418	2.18963	4.0697	4.05182	2.65562	1.1835	1.56179	3.64835	4.27199	3.77596
AT4G23200	-0.283282	-0.349273	-0.731828	-0.15531	-0.101008	1.2789	1.92421	2.69626	3.28143	1.44519	2.27953	3.29547	1.46828	0.271723	0.573287	3.26198	2.64137	2.86738
AT4G05540	-5.32768	-5.39367	-5.12415	-4.79917	-5.0552	-3.02853	-5.65322	-2.8844	-1.48598	-0.42928	-1.31248	1.09627	-5.42653	-5.61092	-5.40399	0.302926	-0.884511	0.63653
AT3G16420	1.66101	1.23569	2.39155	3.51825	2.69299	2.32903	5.762	6.17127	5.34169	4.12385	4.0158	4.52221	2.92661	2.98527	2.66747	5.85935	5.68647	5.98411
AT1G26380	-3.74271	-2.58631	-2.31679	-4.79917	-1.59577	0.321972	1.74766	2.88189	3.51137	1.65414	2.61686	4.37987	0.354826	-1.36299	-3.81903	3.6568	4.05235	2.99201
AT1G06350	-3.74271	-3.07174	-2.80222	-1.62924	-1.59577	-1.89102	1.73049	1.65697	1.48184	0.732991	-2.23002	-1.19791	-5.42653	-2.80357	-2.59664	2.28669	1.32639	2.4798
AT3G14280	-2.15775	-3.8087	-3.53918	-1.99181	-2.24785	-0.0650511	0.412871	0.648095	1.56611	1.10914	3.26183	3.34935	0.406356	-1.08736	-1.31653	2.3815	2.10879	2.4798
AT5G66890	-3.74271	-3.8087	-5.12415	-1.99181	-5.0552	-3.76549	-1.95278	-1.78486	-2.40352	-1.36217	-0.876385	0.340506	-5.42653	-3.28899	-3.81903	0.576687	0.803545	-0.563407
AT1G44800	-2.52032	-1.69323	-1.21726	-0.711703	-1.35476	-3.76549	0.686632	-0.0193298	0.0412669	0.132599	0.214763	1.09627	-0.568553	-2.441	-1.01168	1.75254	-0.510115	0.734934
AT5G51440	-1.86824	-0.63878	-1.21726	-0.0442786	0.302348	0.204136	1.35801	1.56563	1.05591	1.44519	1.91294	2.41539	-0.38214	-0.325518	-0.880431	1.58557	1.27946	1.146
AT3G46690	-5.32768	-3.8087	-5.12415	-4.79917	-5.0552	-5.35045	-1.12966	-1.99132	-1.18113	-4.8216	-1.31248	-0.73225	-1.9671	-4.02596	-3.81903	0.895048	-0.147545	-0.487459
AT3G49340	-5.32768	-5.39367	-3.53918	-0.892275	-5.0552	-0.595566	-1.2609	-1.78486	0.492646	-0.42928	-0.0423948	1.00968	-1.03422	-4.02596	-3.81903	1.13165	0.803545	-0.158151
AT3G48020	-2.52032	-2.58631	-2.80222	-1.99181	-5.0552	-2.5431	-0.367816	-0.833774	-0.715462	-1.65167	0.0919063	0.852712	-2.25661	-1.70403	-3.08206	0.611876	-0.281846	-0.346596
AT4G13820	-3.74271	-1.69323	-1.95422	-2.47724	-2.73328	-1.89102	-0.226954	0.717636	0.3092	-0.0667103	0.272479	0.917564	-1.72609	-1.36299	-2.23407	0.302926	0.469126	0.53092
AT3G48770	-1.86824	-1.93424	-2.80222	-1.99181	-5.0552	-1.65001	0.613568	0.816039	-0.0188541	-0.57367	-1.49306	-0.835344	-1.9671	-3.28899	-3.81903	1.27026	0.510349	1.34608
AT5G59390	-5.32768	-3.8087	-3.53918	-3.2142	-5.0552	-5.35045	0.324062	0.648095	-1.04988	-4.8216	-3.07802	-0.946375	-3.10461	-4.02596	-5.40399	0.259205	0.469126	0.455958
AT5G24770	3.55802	3.12597	2.31048	2.96239	2.20218	2.6994	6.51827	5.54366	4.36172	5.04414	2.69281	3.37844	2.49828	3.7267	3.1922	5.28328	4.26298	6.1404
AT5G10760	3.06034	4.38277	2.74004	2.92193	4.30455	5.76003	5.79335	6.68247	8.15203	8.11191	8.53218	9.14907	6.4496	5.58568	4.94805	8.5812	7.53506	8.37839
AT3G10815	-5.32768	-3.8087	-5.12415	-4.79917	-5.0552	-5.35045	-0.795237	-1.16819	-0.529049	-3.23664	-0.541966	0.599594	-2.61918	-3.28899	-5.40399	1.00502	0.868396	-0.100436
AT1G72830	0.603061	0.981372	0.161256	1.50461	1.13462	0.1414	3.39935	2.8041	2.71658	2.81503	3.26183	3.33161	1.28771	0.764119	1.22536	3.41923	2.93425	3.11892
AT5G53390	-5.32768	-3.8087	-5.12415	-2.47724	-3.47024	-5.35045	-0.0986295	-0.0193298	0.154477	-4.8216	-2.23002	-2.42031	-5.42653	-5.61092	-5.40399	0.167574	-0.429945	-0.487459
AT3G57260	2.26478	3.67511	1.69603	1.88733	2.61013	6.20174	6.44843	6.89015	8.89346	7.7915	8.55634	9.37452	5.26434	4.76086	3.7784	10.0817	8.32124	9.35154
AT2G29950	-1.86824	-1.69323	-0.266165	-2.47724	-1.59577	-1.89102	0.455306	-0.737559	0.693344	-0.42928	1.39447	1.17795	0.723213	-0.752939	-0.27471	0.978304	0.382969	0.941385
AT3G21770	-1.62724	-2.22374	-1.95422	-0.892275	-2.24785	-1.89102	1.31257	1.67457	1.29692	0.387856	-1.00763	-0.636035	-1.9671	-1.91048	-1.31653	1.70444	0.769993	1.40705
AT3G16410	-3.74271	-3.8087	-5.12415	-4.79917	-5.0552	-5.35045	1.31257	0.537064	2.00399	-3.23664	-5.39995	-5.59023	-5.42653	-5.61092	-5.40399	-0.55371	0.769993	1.146
AT5G44585	-1.24021	-0.749811	-1.42371	-1.99181	-1.59577	-0.396257	0.756173	1.50792	1.58643	-0.0667103	0.7498	-0.163966	-0.902972	-0.481637	-0.359599	1.27026	1.82821	1.59346
AT2G17040	4.07534	4.85545	3.84452	1.88733	2.50704	3.61244	4.54768	5.92249	6.45826	5.64703	6.24706	6.49624	6.47848	5.86532	5.33663	6.47912	6.35389	6.39236
AT2G43620	-0.572789	0.488976	-0.876218	-0.892275	-1.88528	0.758071	2.25967	2.57034	2.44337	3.12677	2.89007	2.94504	0.406356	-0.401467	0.210717	2.75647	2.37741	2.59783
AT1G62840	-0.572789	-0.184214	0.54828	-0.275604	0.371061	0.53219	1.06103	1.63916	2.26576	1.83661	2.76496	2.9528	1.11262	0.764119	0.662096	2.54518	2.3436	2.11588
AT4G12490	-5.32768	-3.8087	-5.12415	-4.79917	-5.0552	-2.18053	0.179672	-1.78486	1.72118	-2.49967	0.975093	3.18126	-3.84157	-5.61092	-5.40399	3.39923	2.12215	1.89248
AT3G21090	-3.74271	-5.39367	-5.12415	-3.2142	-3.47024	-5.35045	1.11497	1.17861	1.16802	-2.49967	-3.07802	-3.2683	-3.10461	-5.61092	-5.40399	0.775996	0.291339	0.968606
AT1G05880	-3.74271	-3.8087	-5.12415	-4.79917	-5.0552	-3.02853	-1.95278	-1.44383	-0.929587	-2.49967	-0.541966	0.475858	-5.42653	-3.28899	-5.40399	0.576687	0.033027	-0.158151
AT3G59700	0.0298757	0.387692	-0.600584	-0.711703	1.01088	0.321972	1.44481	2.05644	2.67922	2.21183	2.9532	2.63377	2.15089	1.52863	0.662096	2.87708	2.60378	2.63228
AT3G21080	-1.42079	-3.07174	-2.80222	-3.2142	-3.47024	-1.44356	-0.795237	-0.936868	1.84441	-0.177742	1.7396	3.02815	-1.51964	-2.80357	-1.70355	1.39671	1.79523	1.48453
AT3G26830	-3.00575	-0.63878	-2.80222	-0.551239	-0.807277	2.98494	4.48761	4.7789	5.14338	3.35333	5.51519	7.03022	0.840253	-0.967064	-1.15607	7.03592	5.71099	5.20513
AT2G36970	0.0985884	1.01572	1.0256	2.68465	3.48783	2.7423	2.94297	2.71339	3.76418	4.12969	5.14984	5.04367	1.62875	-0.566526	0.899788	3.48714	3.27648	2.93795
AT5G10380	3.87934	4.3926	3.86738	3.05258	4.03491	4.49032	3.99244	5.05895	6.62776	5.80137	6.57124	6.93896	5.35892	4.73891	4.64449	6.99402	6.61179	6.57393
AT1G53625	-2.52032	-2.58631	-1.95422	-4.79917	-2.73328	-3.76549	-1.56576	0.141135	1.05591	-2.49967	0.432943	1.12401	-1.51964	-1.91048	-1.94456	2.12558	2.44275	1.96185
AT3G26330	-5.32768	-5.39367	-5.12415	-3.2142	-5.0552	-5.35045	-0.161365	-0.0193298	-1.18113	-3.23664	-5.39995	-5.59023	-5.42653	-4.02596	-3.81903	-0.55371	-0.595004	-0.91488
AT2G38940	-0.935359	0.387692	-0.0797516	0.330117	0.371061	-0.396257	2.27159	0.330613	1.64573	2.78573	3.28305	3.37844	-0.38214	-1.70403	-0.19454	4.18666	0.382969	2.43171
AT2G10980	-5.32768	-5.39367	-5.12415	-4.79917	-5.0552	-5.35045	-0.608824	-1.0479	-0.215891	-1.36217	-1.49306	-2.1308	-1.03422	-0.656724	-0.649105	-1.51524	-1.11584	-1.86597
AT1G33730	-3.74271	-3.8087	-5.12415	-4.79917	-5.0552	-3.76549	-1.74633	-0.737559	-0.44416	-2.49967	-1.69951	0.0821943	-1.72609	-5.61092	-3.08206	1.90217	1.99723	1.04732
AT4G24000	-3.00575	-1.93424	-3.53918	-3.2142	-3.47024	-1.89102	0.019207	-3.36983	-1.873	-1.36217	0.903834	1.87737	-1.9671	-4.02596	-3.81903	2.79526	-0.0848095	-0.281008
AT1G33720	2.0732	2.64525	1.53407	0.15503	1.28465	1.36379	3.43159	4.27259	5.01433	2.29734	3.33815	3.69748	4.42052	3.89489	3.81275	5.46265	5.68647	5.24186
AT1G43910	1.56714	1.8255	1.61732	0.982194	1.65904	2.34303	4.2279	4.32366	5.1034	4.40481	4.9913	5.16382	3.32501	2.66985	2.31711	5.49717	4.65637	4.7846
AT3G16430	-5.32768	-5.39367	-5.12415	-4.79917	-5.0552	-5.35045	0.0747021	-0.137166	-1.04988	-2.49967	-5.39995	-4.00527	-3.84157	-5.61092	-5.40399	-0.0907377	-0.685202	-0.415309
AT4G12480	-5.32768	-5.39367	-5.12415	-3.2142	-2.73328	-2.5431	-0.608824	-1.0479	1.29692	-4.8216	0.432943	2.0171	-2.61918	-4.02596	-5.40399	2.6589	0.550426	0.157876
AT1G30170	-5.32768	-5.39367	-5.12415	-4.79917	-5.0552	-5.35045	-0.0385085	0.994745	-0.0815899	-4.8216	-2.59259	-4.00527	-5.42653	-5.61092	-5.40399	1.00502	1.30312	0.995323
AT1G54575	-1.42079	-2.22374	-0.600584	-2.47724	-2.73328	-1.65001	2.46052	0.966456	1.45998	1.58779	2.46424	3.53647	0.188176	-0.856033	-1.4971	2.45116	1.15502	1.55806
AT5G56960	-2.52032	-3.8087	-5.12415	-2.47724	-2.73328	-1.10253	-0.795237	0.374334	0.0412669	-0.914707	0.381413	1.39845	-2.25661	-2.15149	-3.81903	-0.0907377	0.868396	0.0600292
AT4G08093	-3.00575	-5.39367	-2.80222	-3.2142	-2.73328	-5.35045	0.496529	1.02249	0.3092	0.850828	0.154642	-0.946375	-5.42653	-3.28899	-2.23407	1.27026	1.69152	0.941385
AT4G15280	-5.32768	-3.8087	-5.12415	-3.2142	-2.24785	-5.35045	-1.95278	-2.52183	-1.873	-2.01424	-0.541966	0.638588	-5.42653	-5.61092	-3.81903	0.302926	-3.31747	-1.2493
AT5G18270	-1.07975	-0.63878	-1.95422	-0.551239	-3.47024	-2.18053	1.48633	2.9842	2.62131	-1.65167	1.10785	1.30459	0.0653192	-0.0563315	-1.31653	3.39923	2.65981	2.93795
AT4G20000	-3.00575	-3.07174	-5.12415	-4.79917	-5.0552	-3.02853	-2.19379	0.0361653	0.535081	-0.177742	0.7498	1.60944	-2.61918	-2.80357	-3.08206	0.67978	0.469126	0.602179
AT5G64190	-3.74271	-5.39367	-2.80222	-3.2142	-5.0552	-5.35045	-0.0986295	-0.0770453	0.357294	-4.8216	-0.0423948	-0.835344	-0.000269145	-1.08736	-3.81903	0.214117	-0.0246885	0.493926
AT2G44380	-3.74271	-3.8087	-5.12415	-4.79917	-5.0552	-5.35045	-2.19379	-1.29944	-0.44416	-2.49967	0.0919063	-0.232679	-0.902972	-2.80357	-2.23407	-0.55371	-0.781417	-0.643578
AT1G53100	-1.62724	-1.48678	-1.95422	-4.79917	-1.88528	-0.958136	0.179672	-0.0193298	0.90229	0.463804	1.71899	2.11713	0.0653192	-1.36299	-0.649105	1.68805	1.18078	1.98869
AT2G19190	-5.32768	-5.39367	-5.12415	-4.79917	-2.73328	-1.26299	-1.12966	-1.44383	0.259447	-1.36217	1.69809	2.87329	-3.10461	-5.61092	-3.81903	2.81804	1.39402	1.75852
AT4G02520	6.459	6.87283	6.10407	5.66742	6.75497	8.07751	8.02681	9.12877	9.08795	8.19782	9.41998	10.088	8.54042	7.73129	7.65349	9.68363	8.7437	9.17783
AT3G50170	-5.32768	-5.39367	-5.12415	-4.79917	-5.0552	-3.76549	-0.699022	-0.936868	-1.32552	-3.23664	-3.81498	-4.00527	-5.42653	-5.61092	-5.40399	-1.11931	-1.93896	-1.52493
AT4G15417	-5.32768	-5.39367	-5.12415	-4.79917	-3.47024	-5.35045	-4.06826	-2.52183	-1.32552	-3.23664	-1.94052	-0.304829	-3.84157	-4.02596	-5.40399	-0.405611	-0.995542	-0.91488
AT1G13609	-3.74271	-1.3062	0.302119	5.30281	5.38255	5.32462	3.77932	3.1506	3.43499	7.25488	7.23736	6.51927	-3.84157	-2.15149	-5.40399	3.6313	2.75721	2.97197
AT1G56010	0.344749	0.0325973	0.941943	-0.15531	1.21158	1.18871	3.00142	2.33615	3.17139	2.23368	3.82164	3.73844	2.41267	1.4659	1.41619	2.65046	2.67801	2.86013
AT3G57240	0.226913	2.28581	0.302119	1.39066	1.93348	3.7814	2.23552	4.41022	5.39162	5.3793	6.08739	5.66539	4.4361	3.60097	3.13904	5.42975	4.19191	5.12423
AT2G25090	-5.32768	-5.39367	-5.12415	-4.79917	-5.0552	-5.35045	-2.48329	-2.8844	-2.11401	-3.23664	-1.69951	-0.835344	-5.42653	-3.28899	-5.40399	-0.208574	-1.11584	-0.91488
AT3G11340	-3.00575	-5.39367	-5.12415	-4.79917	-2.73328	0.53219	0.324062	1.04971	-0.715462	-2.01424	2.13143	3.90362	-1.17861	-2.15149	-5.40399	2.39166	1.15502	1.9345
AT3G28210	-0.935359	-0.439471	-1.42371	-1.62924	-1.88528	-0.826891	0.019207	2.33615	1.91037	-0.57367	1.34152	1.79347	-0.0689819	-0.752939	-1.70355	2.65046	2.71375	2.11588
AT1G17960	-5.32768	-3.8087	-3.53918	-1.62924	-2.73328	-2.18053	0.412871	1.60287	0.448925	-1.12116	-1.15202	-2.1308	-2.61918	-4.02596	-2.59664	1.90217	2.66894	1.71095
AT2G47190	-3.74271	-5.39367	-5.12415	-4.79917	-5.0552	-2.5431	-1.74633	-2.8844	-0.929587	-1.65167	0.0919063	0.599594	-3.84157	-5.61092	-3.08206	0.67978	-1.11584	-0.487459
AT4G27300	1.21148	2.04096	1.3188	2.43924	3.34994	3.31843	4.33405	4.77075	4.82637	4.56857	5.42103	5.79617	3.29114	2.43893	2.49687	4.86892	4.68591	4.55244
AT5G07990	-0.283282	-0.63878	-1.21726	-0.15531	-0.101008	0.00709873	3.38844	2.39039	1.77529	1.65414	2.53669	3.07865	-0.568553	-0.481637	0.0222718	2.24246	1.9075	2.21013
AT5G62150	-5.32768	-5.39367	-2.80222	-2.47724	-1.88528	-2.18053	-1.2609	-1.60429	-1.18113	-0.177742	0.432943	1.68589	-3.84157	-4.02596	-3.81903	1.37639	-0.353996	-0.281008
AT5G20400	0.505214	0.835151	0.161256	1.08348	1.21158	1.49504	2.46052	2.71339	3.11655	2.45453	3.89697	3.74292	2.91776	2.09644	2.04722	3.2894	3.02238	2.94482
AT3G53980	-1.86824	-0.749811	-1.21726	-1.33973	-1.59577	-2.18053	2.45007	1.58437	0.492646	0.793112	0.432943	0.292412	-1.51964	-0.967064	-2.59664	2.08859	0.469126	2.12801
AT1G49000	-2.15775	-1.3062	-2.80222	-2.47724	-3.47024	-2.18053	0.229425	1.42719	1.41524	0.850828	2.4518	2.51306	-0.217081	-0.752939	-0.649105	0.775996	1.77845	1.32517
AT5G03545	-5.32768	-2.58631	-5.12415	-4.79917	-5.0552	-3.76549	1.7131	-0.737559	0.492646	0.463804	1.47042	1.46505	-2.61918	-3.28899	-1.94456	1.87346	-0.353996	0.376886
AT5G02780	-5.32768	-5.39367	-5.12415	-3.2142	-5.0552	-2.18053	0.455306	-0.137166	1.05591	-2.49967	0.903834	2.43767	-5.42653	-5.61092	-3.81903	2.72468	1.30312	1.21582
AT1G02850	-0.37348	1.54885	1.17964	-0.406849	1.83961	2.53829	4.05931	3.42459	3.69568	3.60885	4.92536	4.99942	3.77559	2.17698	1.58469	4.07446	3.12547	3.71699
AT3G13435	-5.32768	-5.39367	-5.12415	-4.79917	-3.47024	-5.35045	-5.65322	-2.23232	-1.18113	-2.49967	-2.59259	-1.50277	-1.9671	-5.61092	-5.40399	-0.405611	-0.995542	-1.129
AT5G11410	-1.24021	-0.749811	-0.731828	-0.711703	-1.35476	-0.706597	1.79799	2.43237	1.81026	2.02389	2.41383	2.24897	-1.33907	-1.36299	-1.94456	2.28669	2.57492	2.50791
AT4G14630	-5.32768	-5.39367	-5.12415	-4.79917	-5.0552	-2.5431	-2.48329	-3.36983	-1.04988	-3.23664	-0.541966	0.518293	-5.42653	-5.61092	-5.40399	2.91279	0.426691	0.335664
AT4G25330	-5.32768	-5.39367	-5.12415	-4.79917	-5.0552	-5.35045	-0.898331	-0.737559	-1.32552	-4.8216	-3.81498	-5.59023	-5.42653	-5.61092	-5.40399	0.0181966	-0.281846	-0.487459
AT1G24070	1.98521	1.45182	0.853134	1.26692	1.01088	0.321972	5.53722	3.69411	3.42374	3.83304	1.25826	2.34641	0.245891	1.56899	1.90889	5.0075	4.02416	4.05528
AT2G14610	-3.74271	-3.8087	-5.12415	-4.79917	-5.0552	4.75938	7.66405	5.49992	8.6962	6.19591	9.37366	9.66793	-1.9671	0.319817	-3.08206	10.7736	8.70386	9.67464
AT1G51850	-3.00575	-2.22374	-3.53918	-4.79917	-5.0552	-2.18053	0.455306	0.816039	1.36907	0.132599	0.828872	1.79347	-1.03422	-2.15149	-1.70355	0.978304	0.769993	1.146
AT4G36990	1.33054	1.68315	0.984379	1.77069	1.24858	2.34303	3.43159	3.83768	4.25786	3.27116	4.5759	5.55506	3.06932	2.17698	2.42256	5.55368	4.93141	4.61623
AT4G13900	2.0732	2.65618	1.86454	1.17811	2.37942	2.71024	3.82049	4.21363	5.04402	4.85612	4.84204	5.53065	4.30648	3.67679	3.49989	5.32364	4.49374	5.28581
AT3G60966	-3.74271	-2.58631	-2.80222	-4.79917	-5.0552	-3.02853	-1.74633	-0.26549	-0.36399	-1.65167	0.327974	1.17795	-1.9671	-2.441	-3.08206	0.978304	0.735641	0.734934
AT4G34810	-0.935359	-0.870105	-1.21726	-1.62924	-5.0552	-2.18053	0.976138	1.22711	0.693344	-0.734135	-0.190493	-0.232679	-0.0689819	-0.656724	-0.449797	1.17935	1.72692	0.416964
AT2G07215	-5.32768	-3.8087	-5.12415	-4.79917	-5.0552	-3.76549	-0.0986295	0.783978	0.535081	0.463804	1.36824	0.852712	-1.51964	-1.52346	-1.4971	0.83675	1.93803	0.885351
AT3G44006	-5.32768	-5.39367	-5.12415	-4.79917	-5.0552	-5.35045	0.324062	0.330613	-0.215891	0.732991	1.16991	0.518293	-5.42653	-5.61092	-5.40399	0.167574	0.469126	0.00849886
AT5G44480	-3.00575	-2.22374	-1.21726	-1.62924	-2.73328	-0.826891	0.179672	0.285525	0.154477	-0.734135	0.214763	0.71355	-3.84157	-2.441	-2.23407	1.91632	0.193492	0.941385
AT5G49520	1.44051	1.8255	0.161256	-4.79917	-2.73328	-1.89102	3.20787	3.48566	3.44058	0.670255	1.47042	2.00223	3.13952	2.75977	1.87213	4.19249	3.77634	4.12347
AT2G20142	2.40703	2.72007	1.3188	0.627099	0.967164	2.13336	3.86838	5.12603	5.78686	3.67426	4.02841	4.39419	4.33002	3.87893	3.25779	5.60916	5.40431	5.37625
AT4G36850	-0.68382	-0.749811	-1.42371	-4.79917	-5.0552	-3.76549	2.37469	1.69195	1.66496	0.0363832	0.903834	-1.19791	-0.902972	-0.967064	-1.01168	2.23119	1.69152	1.98869
AT5G50260	-5.32768	-3.8087	-5.12415	-3.2142	-3.47024	-3.76549	-0.367816	-0.406353	-1.18113	-2.49967	-5.39995	-3.2683	-3.84157	-5.61092	-5.40399	-2.06272	-1.39147	-0.563407
AT3G19550	-3.00575	-3.8087	-3.53918	-4.79917	-5.0552	-5.35045	-0.161365	-0.26549	-0.44416	-0.177742	0.577333	0.676556	-1.03422	-2.15149	-2.59664	-0.405611	-0.781417	-0.563407
AT3G05690	0.287034	0.53707	0.0853076	1.85905	1.54471	1.51991	3.94855	2.85128	2.74397	3.28169	2.87152	3.42936	0.245891	0.117	0.0878602	3.26198	2.65062	3.28513
AT4G37410	-5.32768	-5.39367	-5.12415	-3.2142	-5.0552	-5.35045	3.01567	2.23306	2.18811	-3.23664	-3.81498	-5.59023	-5.42653	-5.61092	-2.59664	2.96816	1.59901	3.23557
AT2G36780	-1.42079	0.160921	-1.21726	-1.62924	-1.88528	-3.76549	1.54645	1.58437	2.17475	1.06105	1.63348	1.86098	0.723213	-0.0563315	-0.449797	3.10412	2.19981	2.56253
AT1G47890	-5.32768	-5.39367	-5.12415	-4.79917	-5.0552	-1.65001	0.277519	-1.60429	1.11306	-0.914707	0.903834	3.10674	-5.42653	-4.02596	-5.40399	2.08859	2.02594	1.34608
AT4G23160	-2.15775	-1.14574	-1.21726	-0.406849	-0.662887	-0.706597	-0.699022	0.457992	0.693344	0.906323	1.10785	2.53389	-0.217081	-1.2186	-0.546012	1.31365	1.45863	0.91364
AT3G57270	-5.32768	-3.8087	-5.12415	-4.79917	-5.0552	-5.35045	-2.48329	-1.44383	-0.215891	-0.914707	-1.49306	-0.545837	-3.10461	-3.28899	-5.40399	0.11948	-1.39147	-1.6854
AT5G53230	-5.32768	-5.39367	-5.12415	-3.2142	-2.24785	-3.02853	0.179672	1.15373	0.0989824	-3.23664	-2.23002	-4.00527	-5.42653	-5.61092	-5.40399	0.806693	0.989958	0.827052
AT5G40010	-5.32768	-5.39367	-5.12415	-4.79917	-2.73328	-1.44356	-1.95278	-3.36983	0.154477	-2.01424	0.530791	1.12401	-5.42653	-4.02596	-5.40399	2.40174	1.15502	2.02804
AT5G25260	-0.37348	0.221042	-0.266165	-1.62924	-1.14831	-0.0650511	0.946694	2.89696	3.36614	0.535954	2.26539	3.26464	2.44998	1.44436	0.785832	3.40926	4.27499	4.05845
AT3G46900	-1.07975	-2.22374	-0.876218	0.15503	0.559506	0.321972	0.277519	0.190888	0.730338	2.31795	3.03051	2.53389	-0.782678	-2.15149	-0.546012	1.70444	1.07485	0.968606
AT1G06100	-5.32768	-3.8087	-5.12415	-4.79917	-5.0552	-5.35045	2.76041	2.12203	2.66973	-4.8216	-5.39995	-4.00527	-3.84157	-5.61092	-5.40399	0.744632	1.9075	2.24395
AT1G66880	3.85968	4.09618	3.66049	3.93215	4.20924	4.8132	5.00231	6.09165	6.40348	6.15926	6.45842	7.29069	5.84784	5.22434	5.24436	6.58971	6.32747	6.68734
AT5G53240	-5.32768	-5.39367	-5.12415	-2.47724	-5.0552	-5.35045	-0.608824	1.02249	-0.288041	-4.8216	-3.07802	-2.78288	-5.42653	-5.61092	-3.81903	0.214117	1.67348	1.07263
AT2G31865	1.56714	2.27167	1.5901	1.30936	1.31984	2.4761	4.16216	5.38172	6.19515	4.78388	4.93433	5.62712	3.67413	3.22513	2.99261	6.1672	5.68872	5.76872
AT1G33790	-2.15775	-1.14574	-2.80222	-0.892275	-1.35476	-2.18053	2.28342	1.74287	1.39234	-0.734135	-0.190493	0.518293	-0.472338	-1.52346	-2.59664	2.12558	1.30312	2.25505
AT1G26420	-3.74271	-1.69323	-2.80222	-3.2142	-3.47024	-1.10253	1.06103	1.98772	2.49802	0.850828	2.40095	3.49988	-2.25661	-2.80357	-3.08206	3.3375	3.15176	2.95165
AT5G39720	-3.74271	-5.39367	-3.53918	-4.79917	-5.0552	-2.18053	-0.699022	-1.16819	-0.929587	-3.23664	-1.94052	-0.73225	-3.84157	-5.61092	-2.59664	0.576687	-0.429945	-0.643578
AT5G45095	-3.74271	-5.39367	-5.12415	-4.79917	-5.0552	-3.02853	-2.48329	0.141135	-1.32552	-0.298036	-1.15202	-0.163966	-3.84157	-3.28899	-3.81903	-0.336898	0.337882	-0.346596
AT1G28190	1.04736	1.45182	1.06568	0.330117	0.371061	0.671915	2.42893	2.34716	3.19805	1.80776	3.7164	4.21873	1.62875	0.896874	0.824826	3.82368	3.85045	3.15492
AT1G13550	-3.74271	-3.07174	-3.53918	-4.79917	-5.0552	-2.18053	-3.33129	-0.936868	0.207917	-0.914707	-0.270664	0.0821943	-0.217081	-1.52346	-0.546012	-0.808967	0.033027	-0.158151
AT4G11170	-3.74271	-3.07174	-5.12415	-3.2142	-3.47024	-3.02853	-1.40529	-0.647361	0.934352	-2.49967	-1.15202	1.421	-3.84157	-3.28899	-3.08206	2.03774	2.74862	1.40705
AT5G24200	-0.118223	0.160921	-0.731828	-1.33973	-0.300317	2.3006	0.946694	1.98772	3.26261	1.77832	3.49184	4.64937	0.639555	0.271723	0.268432	4.4954	3.66666	4.00357
AT5G20790	-3.74271	-3.07174	-3.53918	-1.99181	-2.24785	-1.65001	0.946694	-1.78486	0.154477	0.222796	2.46424	2.38131	-3.84157	-4.02596	-2.59664	2.16165	-0.884511	0.335664
AT3G13950	-5.32768	-5.39367	-5.12415	-4.79917	-3.47024	-0.492472	0.5756	0.612026	2.04861	1.15568	2.97074	3.43491	-1.9671	-2.80357	-3.81903	3.45358	3.06451	2.86013
AT3G56980	-5.32768	-5.39367	-3.53918	1.99525	3.02694	1.7891	0.229425	-0.0193298	0.90229	4.97444	4.76119	4.21551	-5.42653	-5.61092	-3.81903	-0.208574	0.033027	-0.487459
AT2G29350	-3.74271	-1.69323	-3.53918	-1.62924	-1.35476	1.12528	2.57078	1.65697	3.79069	2.80045	4.73576	6.06932	-0.902972	-1.52346	-2.23407	6.46896	4.09022	4.01993
AT3G07600	-2.52032	-1.3062	-1.95422	-3.2142	-2.24785	-1.65001	0.019207	0.457992	0.766407	-0.57367	1.07579	0.852712	-0.472338	-0.752939	-1.94456	0.866194	0.769993	1.12196
AT1G52400	5.30077	6.58683	5.46363	4.82105	4.59045	4.2988	9.90989	9.3399	9.42396	8.94483	7.55188	7.5861	6.88663	7.33763	7.53062	10.8765	9.03639	9.82627
AT1G66600	-5.32768	-5.39367	-5.12415	-4.79917	-5.0552	-3.02853	-1.40529	-3.36983	-1.32552	-3.23664	-0.645059	0.475858	-5.42653	-5.61092	-5.40399	0.167574	-0.429945	-0.0449404
AT5G55420	-5.32768	-3.8087	-2.80222	-1.62924	-2.24785	-0.306059	-0.295666	0.238982	0.693344	0.959762	1.83846	2.40412	-0.568553	-4.02596	-2.59664	1.29212	1.01881	0.856496
AT4G11320	0.505214	-0.349273	-0.48029	0.982194	0.436649	0.204136	4.0245	3.48067	2.79724	1.58779	0.666142	1.09627	-0.297251	0.655866	0.704532	3.39418	2.73129	4.30529
AT2G34490	-1.42079	-0.749811	-0.266165	-1.33973	0.154249	-0.826891	3.105	3.07973	1.79288	2.59625	3.16611	3.0644	0.550746	0.69286	-0.359599	2.70036	2.47434	3.17258
AT3G42723	-5.32768	-5.39367	-5.12415	-4.79917	-5.0552	-5.35045	-1.95278	-1.44383	-1.873	-0.0667103	-1.00763	-1.06667	-5.42653	-5.61092	-5.40399	-0.808967	-0.213134	-2.31343
AT5G57010	-3.00575	-2.22374	-2.31679	-2.47724	-2.24785	-0.595566	-1.12966	0.816039	1.36907	-0.298036	0.432943	1.86098	-2.25661	-4.02596	-2.23407	1.47524	1.52047	1.36669
AT4G30140	-5.32768	-5.39367	-5.12415	-4.79917	-5.0552	-5.35045	3.94855	3.09288	1.95794	-1.65167	-5.39995	-4.00527	-5.42653	-5.61092	-5.40399	3.15868	3.55289	2.60652
AT3G25610	2.72217	3.37782	2.45328	1.85905	3.14937	3.26793	3.96333	4.7991	5.25707	4.80958	5.22119	6.19563	4.87153	4.29145	4.3559	5.72015	4.88318	5.10596
AT1G33030	-5.32768	-5.39367	-5.12415	-4.79917	-5.0552	-1.10253	-0.0385085	-0.833774	0.90229	0.307685	2.19251	2.77171	-2.61918	-5.61092	-5.40399	2.39166	0.960514	0.827052
AT2G02930	1.30168	1.42651	0.853134	1.13157	1.76497	3.20797	3.13142	3.96824	3.99071	3.28169	4.5411	5.14871	3.43455	2.61308	2.44776	4.4954	3.51289	4.03932
AT4G04500	-2.52032	-1.69323	-2.80222	-1.62924	-1.35476	0.264257	1.00499	1.29693	2.77085	1.40722	1.94878	3.65532	0.128055	-0.967064	-0.760137	3.38404	3.00085	3.22995
AT5G17220	-0.37348	-1.14574	-1.95422	-0.711703	-2.24785	-2.18053	4.95319	3.65918	2.21446	2.56211	3.21108	4.00782	-2.61918	-1.91048	-2.23407	4.07131	2.90363	3.37434
AT1G54000	-3.74271	-5.39367	-3.53918	-4.79917	-2.24785	-2.5431	-0.0986295	0.416769	0.3092	-0.734135	-1.15202	-0.0356422	-5.42653	-3.28899	-3.81903	1.75254	0.033027	0.941385
AT2G33080	-5.32768	-5.39367	-5.12415	-4.79917	-3.47024	-2.5431	-3.33129	-1.60429	-0.44416	0.307685	0.432943	1.7585	-2.25661	-3.28899	-5.40399	-0.808967	0.382969	-0.158151
AT2G25440	-5.32768	-2.58631	-5.12415	-4.79917	-5.0552	-2.5431	-0.699022	0.0896046	1.95794	-0.177742	1.3143	2.71811	-1.9671	-5.61092	-5.40399	2.36096	2.59422	1.50326
AT1G26410	-5.32768	-5.39367	-5.12415	-4.79917	-5.0552	-3.76549	-1.40529	-1.60429	-0.929587	-2.49967	0.026318	0.559516	-5.42653	-5.61092	-5.40399	0.576687	0.627388	-0.158151
AT1G29715	-2.52032	-2.58631	-1.66471	-1.09873	-0.411348	-0.958136	-1.40529	-0.334203	2.10604	0.793112	0.530791	1.22995	-3.10461	-1.36299	-1.4971	1.45601	1.41588	1.28242
AT1G19020	2.27965	2.70962	2.17048	1.08348	1.51465	2.35691	2.91284	4.60401	4.4586	2.78573	4.29528	4.75073	3.95068	3.41975	3.15443	4.65152	4.76041	4.02318
AT1G68765	-5.32768	-3.8087	-5.12415	-4.79917	-5.0552	-3.76549	-5.65322	-1.99132	-0.929587	-2.49967	-2.23002	-0.946375	-5.42653	-5.61092	-5.40399	-0.718769	0.291339	-1.52493
AT5G43420	-0.804114	0.0981857	-0.600584	0.15503	-0.967741	0.580284	1.1412	2.02934	2.46548	1.6862	2.23668	2.8234	0.354826	0.00378949	-0.359599	2.06339	2.22479	2.3199
AT3G10320	-2.15775	-3.07174	-5.12415	-4.79917	-5.0552	-3.76549	-0.523935	-3.36983	-0.619247	-1.12116	0.939903	0.638588	-5.42653	-2.80357	-2.59664	1.97155	-0.429945	-0.281008
AT5G64120	0.901142	1.29283	0.00513729	-0.275604	0.875533	1.12528	2.71747	3.59133	3.11655	2.78573	2.37484	3.31966	1.41896	1.33159	1.51487	3.12862	3.07828	3.52864
AT1G76970	2.59714	3.00294	2.51248	2.60171	2.75858	3.17702	4.00321	4.92387	5.22665	4.57286	4.97618	5.53454	4.41739	3.93018	3.81275	5.04016	4.90846	4.97952
AT5G39610	-1.86824	-5.39367	-3.53918	-3.2142	-5.0552	-1.89102	-1.00936	-2.23232	-0.44416	0.0363832	2.40095	1.90961	-0.472338	-2.80357	-3.08206	1.41675	-0.510115	-0.91488
AT2G30840	-3.74271	-2.58631	-3.53918	-4.79917	-2.73328	-3.76549	-1.40529	-2.52183	-1.04988	-2.49967	-0.270664	-0.636035	-2.25661	-2.441	-3.81903	-0.0907377	-1.39147	-0.346596
AT3G29250	-5.32768	-2.58631	-3.53918	-4.79917	-5.0552	-1.65001	-1.74633	-0.0193298	1.05591	-1.65167	-0.44575	-1.50277	-1.17861	-1.91048	-2.23407	1.70444	-0.429945	1.146
AT1G21110	-2.15775	-1.69323	-1.21726	-1.33973	-0.531642	-0.492472	0.179672	1.52741	1.5455	1.51825	2.17748	3.09276	0.639555	-1.36299	-0.546012	0.775996	2.06796	0.941385
AT1G77380	-3.74271	-2.22374	-5.12415	-2.47724	-3.47024	-3.02853	-0.295666	-0.0770453	-0.44416	-0.914707	-1.15202	0.676556	-3.84157	-4.02596	-3.81903	0.67978	0.337882	0.670083
AT1G56600	-3.00575	-0.439471	-0.731828	-3.2142	-2.73328	-1.89102	2.5611	0.751188	1.5455	2.09727	2.83367	3.27086	1.51598	-0.0563315	0.0878602	2.49893	0.803545	2.44146
AT5G58940	1.04736	1.66162	1.47577	1.80075	1.97822	1.98046	3.02978	3.39305	4.05773	3.48674	4.32967	4.8496	3.19917	2.53374	2.44776	4.22126	3.9017	4.10519
AT4G18250	1.44051	2.12203	1.25089	2.38074	2.69299	3.28254	3.22636	4.83083	5.40598	4.80958	5.17654	5.65592	2.60137	2.74223	2.21806	5.82696	5.44209	5.27494
AT5G49700	-3.00575	-3.07174	-5.12415	-4.79917	-3.47024	-2.5431	-0.608824	-0.562472	-0.529049	-2.01424	-1.69951	-1.68334	-2.61918	-2.80357	-3.08206	-0.0907377	-0.510115	-0.218272
AT2G40850	0.901142	0.53707	0.657214	1.35058	1.13462	1.15734	2.85061	2.94124	2.84862	3.30252	2.84323	3.09977	0.456109	0.22197	0.704532	2.8843	3.60615	3.05686
AT3G23250	-5.32768	-5.39367	-5.12415	-4.79917	-5.0552	-1.65001	-1.74633	1.15373	1.60647	0.132599	1.07579	2.18456	-1.72609	-4.02596	-1.4971	1.53146	2.83228	1.64499
AT4G15236	-1.62724	-2.22374	-1.95422	-2.47724	-1.14831	-2.5431	0.128141	0.374334	1.72118	0.0363832	0.381413	2.14448	-2.61918	-1.52346	-1.94456	0.83675	0.291339	-0.487459
AT3G29035	-3.74271	-3.07174	-5.12415	-4.79917	-3.47024	-3.76549	0.854576	-0.406353	0.766407	-0.177742	2.40095	1.62894	0.550746	-1.52346	-2.23407	-0.336898	0.930457	0.00849886
AT2G13810	-2.52032	-3.8087	-5.12415	-4.79917	-5.0552	0.377467	-0.443765	0.8781	1.36907	-1.65167	1.16991	2.43767	-1.03422	-1.91048	-3.08206	3.15272	2.06796	2.94482
AT3G24900	-1.86824	-2.58631	-5.12415	-3.2142	-2.73328	-0.492472	-0.0986295	0.374334	1.58643	0.463804	1.19997	3.1546	-0.671646	-2.15149	-1.94456	1.73668	1.57977	2.33043
AT4G25810	2.12353	3.08611	0.430443	-1.99181	-2.73328	-1.65001	4.35941	5.00608	5.42444	-2.49967	-0.756091	1.58968	4.31325	3.82162	3.0348	5.65943	4.49887	5.18642
AT2G43510	0.164177	-0.0361154	0.302119	0.873259	0.875533	0.580284	2.2233	1.91558	2.37492	2.16709	2.4266	3.27086	0.723213	0.69286	0.785832	3.68185	2.49503	2.09133
AT4G01360	-2.52032	-3.07174	-1.42371	-1.99181	-2.73328	-2.18053	-1.56576	0.330613	0.154477	-1.12116	-0.355553	0.137689	-3.10461	-1.91048	-1.31653	0.302926	2.09531	0.204419
AT5G45090	-5.32768	-5.39367	-5.12415	-4.79917	-5.0552	-5.35045	-1.95278	-1.99132	-1.18113	-2.01424	-1.94052	-0.0983779	-5.42653	-3.28899	-5.40399	0.0181966	0.141961	-1.01797
AT3G25780	1.61484	1.61756	-0.600584	0.410287	0.726156	0.916333	2.69108	3.00521	3.15788	2.57928	2.81437	3.48925	1.81187	1.90478	1.81518	3.84232	2.84038	3.37942
AT5G44568	3.04301	3.11809	2.7646	0.755423	1.28465	2.37065	3.77514	5.00434	5.2822	4.18122	5.14405	5.21632	4.92551	4.50152	4.15251	4.92246	5.32133	5.25159
AT1G57630	-1.86824	-2.22374	-2.31679	-4.79917	-1.88528	0.916333	0.650562	2.8743	3.51137	1.28693	2.5716	3.59712	0.354826	-0.401467	-0.359599	3.86437	4.10375	3.66385
AT5G39520	-5.32768	-5.39367	-3.53918	-4.79917	-5.0552	-2.5431	0.650562	-2.8844	-0.288041	-1.12116	1.19997	0.599594	-3.84157	-5.61092	-5.40399	2.27576	-1.93896	-0.158151
AT1G47395	-2.52032	-1.00135	-0.169949	2.56716	3.1097	3.03756	2.45007	1.38506	1.5455	4.74636	4.36327	4.105	-1.72609	-0.967064	-1.94456	2.10102	0.89976	1.0975
AT3G18250	-3.74271	-1.3062	-1.66471	-2.47724	-2.73328	-1.65001	0.324062	-0.936868	1.5455	-1.12116	2.0999	2.80637	-1.33907	-2.441	-0.649105	3.2675	2.60378	2.55357
AT4G10500	-1.86824	-0.749811	-3.53918	-3.2142	-2.24785	1.96243	2.5611	2.88189	4.64209	4.4287	5.52857	6.76043	1.34165	0.988992	-0.118591	5.60807	5.01255	5.86512
AT5G24540	-5.32768	-5.39367	-5.12415	-4.79917	-5.0552	-5.35045	-2.19379	-2.52183	-0.36399	-4.8216	-0.756091	-0.0356422	-5.42653	-5.61092	-5.40399	1.76822	1.01881	0.566989
AT2G29110	-1.07975	-0.264384	-0.600584	-4.79917	-5.0552	-1.10253	0.946694	2.82788	4.34988	0.793112	2.19251	2.84022	1.71302	0.764119	-0.359599	4.46926	3.96608	4.35771
AT1G51800	-2.52032	-2.58631	-5.12415	-1.62924	-1.14831	-0.958136	-0.443765	0.937601	1.24674	0.604667	1.19997	2.19767	-0.568553	-0.856033	-1.4971	1.72065	1.72692	1.21582
AT5G52740	-3.74271	-3.07174	-2.31679	-1.99181	-2.24785	-0.396257	0.369149	0.416769	1.39234	0.0363832	1.16991	1.82762	-3.84157	-2.15149	-3.81903	1.29212	1.23097	1.42681
AT1G27720	0.164177	-0.108265	0.233406	-0.15531	-0.300317	0.0758115	3.78349	3.58204	3.82102	3.4405	3.18125	3.34346	0.128055	-0.481637	-0.27471	3.52916	3.93235	3.71297
AT1G44130	-3.74271	-3.8087	-5.12415	-4.79917	-2.73328	-2.18053	-0.795237	-0.482302	0.693344	-2.01424	-0.0423948	1.58968	-2.25661	-5.61092	-2.59664	2.37126	1.37183	1.64499
AT1G02620	-5.32768	-2.58631	-1.95422	-4.79917	-5.0552	-3.76549	0.686632	1.15373	1.36907	-3.23664	-0.876385	-0.946375	-1.72609	-3.28899	-1.94456	0.11948	0.960514	1.12196
AT1G02930	3.28335	3.926	3.09017	2.96239	4.34781	6.21036	6.89199	8.04602	7.93646	6.96508	8.59432	9.24053	5.48111	4.74333	4.25243	8.76901	8.05681	8.0976
AT1G10070	-2.52032	-3.8087	-3.53918	-2.47724	-5.0552	-0.492472	1.2416	0.141135	1.45998	0.307685	1.61128	2.41539	-0.902972	-2.441	-2.59664	2.74066	0.627388	0.91364
AT2G03130	-5.32768	-5.39367	-5.12415	-4.79917	-5.0552	-5.35045	-0.367816	-0.0770453	-1.32552	-4.8216	-2.59259	-4.00527	-5.42653	-5.61092	-5.40399	-0.27131	0.193492	0.670083
AT1G65845	0.93911	1.70436	1.25089	0.15503	0.559506	1.12528	2.02626	3.64587	3.81673	2.41681	3.64171	3.78263	2.76822	2.46054	2.38391	3.47285	3.89003	3.80646
AT3G10000	-5.32768	-5.39367	-5.12415	-4.79917	-5.0552	-3.76549	-0.161365	-0.647361	-1.66655	-3.23664	-5.39995	-4.00527	-5.42653	-5.61092	-5.40399	-1.51524	-0.995542	-0.91488
AT2G32830	-3.00575	-1.69323	-1.95422	-2.47724	-0.967741	-2.5431	-0.898331	-0.26549	0.207917	-1.65167	0.272479	0.599594	-1.72609	-2.441	-1.4971	1.1072	-0.147545	-0.643578
AT2G23830	-5.32768	-5.39367	-3.53918	-4.79917	-5.0552	-5.35045	-2.48329	-1.99132	-2.11401	-3.23664	-1.00763	-0.380778	-5.42653	-5.61092	-5.40399	-0.27131	-1.39147	-0.346596
AT4G37010	-3.74271	-5.39367	-5.12415	-4.79917	-5.0552	-1.89102	-0.898331	-0.482302	0.154477	-2.01424	0.482696	0.917564	-0.568553	-1.52346	-3.08206	1.93032	0.803545	1.62802
AT3G50770	-3.00575	-2.58631	-1.42371	-3.2142	-2.73328	0.53219	0.613568	0.457992	3.04494	0.132599	2.3616	3.45143	0.188176	0.455169	-0.118591	3.72267	4.11047	3.80646
AT5G10140	-1.62724	-5.39367	-2.80222	-1.99181	-2.24785	-0.396257	1.78141	1.69195	1.27205	-0.177742	0.272479	0.518293	-3.10461	-2.80357	-5.40399	2.77211	3.17759	2.79319
AT1G13990	2.99875	3.26097	3.25523	2.49545	3.49554	3.33954	4.71638	4.99036	5.29923	4.95154	5.98322	6.12873	5.04209	4.14564	4.17909	5.39102	5.14114	5.53149
AT4G23310	-3.00575	-1.69323	-2.80222	-2.47724	-2.24785	-0.958136	0.946694	1.74287	3.82957	3.03015	3.52783	4.38275	-0.38214	-1.36299	-1.15607	3.86072	4.22014	3.79889
AT5G09570	-3.74271	-5.39367	-5.12415	-1.99181	-5.0552	-3.02853	0.946694	0.575031	0.154477	0.604667	0.154642	0.559516	-3.84157	-5.61092	-5.40399	1.05702	0.58942	1.12196
AT2G16570	-3.74271	-3.07174	-1.95422	-1.62924	-1.59577	-2.5431	0.916637	1.22711	0.492646	-0.42928	-1.69951	-2.1308	-5.42653	-3.28899	-5.40399	0.67978	0.550426	0.827052
AT1G02920	2.9155	3.20252	2.46831	2.85189	4.04546	5.31222	6.23057	7.23139	7.21914	6.54745	7.99733	8.59395	5.14427	3.80904	3.8975	8.12453	7.4555	7.4044
AT1G67980	-3.74271	-3.8087	-5.12415	-4.79917	-5.0552	-3.02853	-0.0385085	-1.29944	1.16802	-2.01424	-0.114545	0.948928	-2.61918	-4.02596	-5.40399	2.90572	1.37183	1.44631
AT3G47480	0.0298757	1.29283	0.657214	-0.892275	0.230198	2.65517	2.21097	3.45545	4.27674	3.60047	4.8843	5.62833	3.39045	2.55399	2.3442	5.16831	4.65637	4.89868
AT5G20960	2.33766	2.65618	2.39155	2.86617	2.784	3.2156	4.4435	4.7687	4.76306	4.43815	5.02737	5.78861	2.49828	2.40589	2.44776	5.62862	4.59062	4.86467
AT3G27650	-5.32768	-3.07174	-3.53918	-3.2142	-5.0552	-3.02853	-0.699022	-0.482302	-1.66655	-1.12116	-2.59259	-3.2683	-5.42653	-2.441	-5.40399	-1.2396	-0.0246885	-0.100436
AT1G14870	-1.42079	0.221042	-0.600584	-1.99181	-1.14831	-0.826891	1.00499	1.27403	2.22746	1.24449	1.34152	2.45962	-0.38214	-0.656724	-0.880431	3.44873	2.79105	2.33043
AT4G14450	-2.15775	-3.8087	-2.31679	-4.79917	-5.0552	-3.76549	-3.33129	-0.936868	-0.288041	-1.36217	1.25826	1.12401	-3.84157	-3.28899	-2.59664	-0.336898	0.58942	-0.218272
AT1G20350	-1.07975	-0.749811	-2.31679	-1.99181	-1.35476	-1.10253	-0.295666	1.40628	2.90634	1.06105	2.32115	2.18456	1.25997	-0.401467	-0.546012	2.67563	2.50526	2.58029
AT3G20960	-3.74271	-1.00135	-1.03668	-1.99181	-1.35476	-0.826891	0.455306	0.994745	1.24674	0.959762	1.51892	1.39845	-0.000269145	-0.752939	-0.449797	1.54972	1.23097	0.766298
AT1G67920	-1.24021	-1.3062	-0.876218	-1.99181	-0.531642	-0.958136	0.756173	0.683284	1.66496	1.62135	2.66075	3.36105	-0.0689819	-1.36299	-0.546012	2.26474	2.45336	2.00193
AT2G32680	1.18012	2.62314	1.25089	0.755423	2.31112	3.84676	3.57319	5.36962	6.43674	5.86927	6.1397	6.89585	4.67018	3.81325	2.95795	6.27678	6.0898	6.32089
AT1G34420	-0.118223	0.910113	-0.731828	-0.275604	1.24858	1.72636	2.06788	2.77177	3.55841	3.32306	3.49184	4.05543	2.59027	1.95132	1.51487	3.42913	2.94932	3.56029
AT1G65500	0.0985884	0.835151	0.00513729	0.245228	0.436649	0.580284	2.61824	3.28266	3.28143	3.79679	3.93321	4.35668	1.14332	1.04729	0.824826	4.0458	3.64831	3.93622
AT3G23550	0.344749	0.221042	0.603775	0.755423	2.08435	1.80942	1.73049	3.55854	3.27518	2.29734	3.50995	3.98152	1.53925	0.061505	0.785832	3.86072	3.17759	2.04092
AT3G25250	-3.00575	-3.8087	-5.12415	-4.79917	-5.0552	-3.02853	-1.95278	-2.23232	-0.818555	-1.36217	-1.49306	1.03913	-3.10461	-4.02596	-3.81903	1.17935	-0.147545	-1.01797
AT3G09270	-3.00575	-2.58631	-3.53918	-2.47724	-2.73328	-1.65001	-1.00936	-1.60429	-0.36399	-3.23664	0.789878	2.17132	-3.84157	-5.61092	-3.81903	3.07919	1.56027	1.61084
AT1G67810	-1.07975	-1.3062	-0.600584	-0.892275	0.0740788	0.0758115	0.128141	1.27403	1.77529	1.36823	3.73704	3.65532	0.639555	-0.401467	-1.01168	2.31899	1.27946	1.146
AT4G22490	-5.32768	-5.39367	-5.12415	-4.79917	-3.47024	-3.76549	4.09665	3.67675	2.03389	-1.36217	-3.81498	-2.78288	-5.42653	-4.02596	-5.40399	2.62485	3.68027	2.81585
AT1G03850	0.453683	0.672422	0.853134	-1.99181	-1.88528	0.264257	3.30388	4.4894	4.86223	1.74826	4.0899	4.43629	1.75338	0.832023	0.0878602	5.22339	5.06364	5.12725
AT5G44460	-5.32768	-5.39367	-5.12415	-4.79917	-5.0552	-1.65001	-1.95278	-1.99132	-1.18113	-2.49967	-0.44575	0.137689	-5.42653	-5.61092	-3.81903	-0.336898	0.0885221	0.249507
AT5G46050	-0.935359	-0.108265	0.00513729	-0.406849	-0.101008	1.02459	2.88206	2.67893	3.98689	2.18963	3.82647	4.69633	-0.0689819	0.22197	0.0222718	4.58667	3.66666	4.45716
AT4G19570	-5.32768	-5.39367	-5.12415	-4.79917	-3.47024	-3.76549	-3.33129	-1.99132	-2.11401	-1.36217	-2.23002	-2.42031	-3.84157	-5.61092	-3.81903	-1.85627	-1.73251	-1.6854
AT4G21850	-3.00575	-1.69323	-3.53918	-0.711703	-1.88528	0.377467	2.5611	2.97002	3.87983	2.27643	3.01368	3.85892	-0.472338	-1.36299	-3.08206	3.94592	4.21079	3.74481
AT3G14680	-3.74271	-3.8087	-2.80222	-4.79917	-2.24785	-3.76549	-1.74633	-0.562472	0.492646	-2.01424	0.622421	1.32863	-0.671646	-5.61092	-3.81903	0.67978	-0.0848095	0.109782
AT3G20370	-5.32768	-5.39367	-5.12415	-2.47724	-5.0552	-5.35045	0.369149	1.34167	0.154477	-3.23664	-5.39995	-4.00527	-3.84157	-4.02596	-5.40399	1.1557	0.510349	0.63653
AT3G45290	1.72761	1.86372	1.84164	1.88733	2.36265	2.63254	3.24463	3.41415	4.09367	3.8684	4.5411	5.12144	2.96148	2.15063	2.12739	4.29618	4.04184	4.23417
AT1G08050	1.66101	1.57212	1.5901	1.08348	1.05332	1.88795	2.41824	3.41415	3.85072	3.11504	3.8168	4.65651	2.93541	2.27782	2.5089	3.81615	3.75077	4.03932
AT1G09080	0.862148	0.672422	0.0853076	-1.62924	0.371061	2.62109	2.77723	4.11076	4.92341	3.55778	4.26005	5.98578	2.02468	1.4225	0.899788	5.54574	4.48602	5.86331
AT2G26020	-2.52032	-2.58631	-0.731828	-1.09873	0.436649	-0.492472	-4.06826	0.238982	0.801596	1.36823	3.10388	3.82551	0.0653192	-0.566526	0.526744	1.67147	1.23097	-1.38054
AT3G60670	-5.32768	-5.39367	-5.12415	-3.2142	-5.0552	-3.02853	-0.699022	-0.833774	-1.18113	-2.49967	-2.23002	-2.42031	-5.42653	-3.28899	-3.81903	-1.6757	-1.11584	-1.6854
AT3G47050	-5.32768	-5.39367	-5.12415	-4.79917	-5.0552	-5.35045	-0.898331	-0.562472	-0.929587	-1.65167	-0.756091	0.0244788	-1.9671	-1.70403	-3.08206	0.11948	-0.884511	-0.100436
AT5G44572	-0.935359	-0.535686	0.0853076	-0.892275	-2.24785	-1.44356	1.84663	2.82788	2.29074	0.793112	2.75487	2.22355	0.188176	0.00378949	0.210717	2.32959	2.78267	2.64077
AT5G48400	-5.32768	-5.39367	-5.12415	-2.47724	-5.0552	-2.18053	-0.608824	-1.60429	-0.44416	-2.49967	-0.645059	2.69979	-5.42653	-5.61092	-2.59664	3.56102	0.58942	0.995323
AT5G44570	-3.00575	-3.07174	-2.80222	-4.79917	-2.24785	-3.02853	-1.40529	-0.833774	-0.529049	-0.734135	-1.00763	-0.636035	-3.10461	-3.28899	-2.23407	0.214117	-0.595004	-0.100436
AT2G32030	-0.572789	-0.108265	0.233406	-1.09873	-0.662887	-0.826891	0.789725	2.09615	2.65056	1.32815	2.0999	2.57468	0.245891	-0.119067	-1.94456	2.46084	2.6227	2.09133
AT1G52000	4.18999	4.79245	4.24436	2.92193	3.51085	2.78397	8.04798	7.2932	7.70921	8.04549	6.98133	7.43508	4.87611	4.76521	5.50665	8.91384	7.82042	7.71786
AT2G39330	-1.24021	-0.439471	-1.66471	0.410287	-1.88528	-2.18053	3.47349	3.18783	2.9773	1.44519	-0.756091	0.0821943	0.0653192	-0.481637	-0.359599	3.80099	2.73129	4.24812
AT5G33370	-3.00575	-5.39367	-5.12415	-4.79917	-5.0552	-5.35045	4.10999	3.25369	4.14595	-2.49967	-5.39995	-4.00527	-5.42653	-5.61092	-2.59664	1.87346	3.2463	3.71699
AT3G48630	-1.62724	-1.93424	-3.53918	-1.33973	-1.59577	-1.89102	0.128141	1.04971	1.50337	-0.0667103	1.39447	2.04639	-0.0689819	-0.481637	-0.760137	1.72065	2.57492	1.50326
AT4G08770	-5.32768	-5.39367	-5.12415	-3.2142	-3.47024	-2.5431	-1.56576	-1.44383	-1.04988	-3.23664	-1.31248	1.00968	-5.42653	-4.02596	-3.81903	2.26474	-1.24708	-2.96551
AT1G72140	-3.74271	-3.8087	-3.53918	-1.99181	-3.47024	-3.76549	1.40206	1.46812	0.801596	-0.57367	0.026318	-0.0983779	-1.33907	-3.28899	-2.59664	1.41675	1.23097	1.77403
AT5G17330	-2.52032	-3.8087	-1.66471	-1.33973	-3.47024	-1.89102	-0.161365	-0.562472	-0.215891	0.387856	0.0919063	0.475858	-5.42653	-2.80357	-1.94456	1.41675	-0.510115	0.602179
AT1G52030	-0.37348	-0.0361154	-1.95422	-1.62924	-3.47024	-5.35045	3.85259	3.01905	3.29384	1.10914	-1.15202	-0.73225	-0.568553	1.37776	-0.760137	4.26888	2.69599	3.74874
AT2G35070	-3.74271	-5.39367	-5.12415	-4.79917	-5.0552	-5.35045	-1.12966	-0.0193298	-0.44416	-2.49967	-0.541966	-0.545837	-3.10461	-5.61092	-5.40399	0.744632	-0.147545	0.157876
AT2G43570	-1.62724	0.0981857	-2.31679	-1.62924	-1.88528	2.88317	3.78349	4.0514	5.76808	4.84551	5.82104	6.8226	1.41896	-0.481637	-0.19454	7.9241	5.86691	6.21972
AT2G36890	-5.32768	-3.8087	-3.53918	-2.47724	-3.47024	-5.35045	-1.00936	-1.16819	-0.715462	-0.914707	-2.59259	-2.42031	-5.42653	-2.441	-3.81903	0.345361	-0.281846	-0.91488
AT5G25910	-3.74271	-5.39367	-3.53918	-4.79917	-2.73328	-1.26299	-0.367816	0.141135	0.996413	-0.57367	0.903834	1.7585	-1.33907	-2.80357	-1.70355	1.58557	1.34929	1.36669
AT5G48650	-3.00575	-3.8087	-5.12415	-4.79917	-3.47024	-5.35045	0.650562	-0.26549	-0.818555	-3.23664	-3.81498	-3.2683	-3.10461	-3.28899	-5.40399	-0.0352426	-0.884511	-0.158151
AT2G39410	-5.32768	-5.39367	-5.12415	-4.79917	-5.0552	-3.76549	-2.19379	-2.8844	-2.11401	-3.23664	-3.07802	-1.88979	-5.42653	-5.61092	-5.40399	-1.00828	-0.995542	-1.6854
AT5G47220	1.74914	2.18376	2.18874	0.873259	2.50704	2.8443	3.36637	3.50546	4.31986	3.79679	5.15943	5.42727	3.56499	2.11018	2.69929	5.06418	4.4652	4.15344
AT4G12735	-5.32768	-3.8087	-2.80222	-3.2142	-3.47024	-3.76549	-0.898331	-0.482302	-0.818555	-2.01424	-1.94052	-0.73225	-5.42653	-4.02596	-5.40399	0.302926	-0.995542	-0.818665
AT4G13890	-5.32768	-3.07174	-5.12415	-4.79917	-5.0552	-2.5431	-1.74633	-0.334203	0.869501	-1.36217	0.789878	1.86098	-2.61918	-5.61092	-5.40399	1.17935	0.930457	1.86376
AT1G78780	-3.74271	-5.39367	-2.80222	-1.62924	-1.88528	-1.89102	-1.12966	-1.99132	-1.66655	-0.57367	-0.645059	0.784808	-3.10461	-2.80357	-2.59664	0.67978	0.510349	-0.818665
AT1G76960	0.0985884	1.91922	0.603775	0.245228	1.17361	3.69121	6.72697	6.57766	7.58596	7.36483	8.69883	8.59084	5.41817	3.82579	2.9314	7.51049	7.3727	7.4761
AT3G57950	-3.74271	-3.8087	-5.12415	-4.79917	-2.73328	-3.76549	-1.56576	-1.44383	-0.529049	-0.57367	-0.190493	0.638588	-3.84157	-4.02596	-2.59664	0.426661	-0.213134	-0.0449404
AT1G61820	-2.15775	-3.8087	-1.66471	-1.99181	-2.73328	-3.76549	0.128141	-0.334203	-0.818555	-1.65167	-1.00763	-1.19791	-3.10461	-2.80357	-2.23407	0.775996	-0.281846	-0.0449404
AT3G02040	1.74914	1.32058	1.79472	1.13157	0.827439	0.482437	3.75405	2.31387	3.15107	4.46611	5.16325	5.57907	1.49233	0.69286	0.785832	4.97915	3.27049	3.75266
AT4G23810	3.36929	3.73304	3.91203	1.50461	1.21158	2.31488	3.71092	4.51648	5.21528	4.9148	6.02789	6.41995	5.15937	4.44572	3.67015	5.92202	5.81541	5.71347
AT3G21520	-3.74271	-2.22374	-3.53918	-3.2142	-5.0552	-1.89102	-1.56576	-0.737559	0.535081	-2.01424	0.828872	1.58968	-5.42653	-5.61092	-3.81903	1.43651	1.76148	1.146
AT5G07100	-1.42079	-0.184214	-0.48029	-1.62924	-0.807277	-0.706597	1.69551	2.02934	2.60148	1.8649	3.45492	3.26464	1.17338	0.271723	0.704532	2.75647	2.84038	2.15195
AT4G30280	0.0985884	0.6287	-0.169949	-3.2142	-3.47024	-1.26299	1.7131	2.70485	3.39522	-1.65167	-1.00763	-0.835344	1.49233	1.54895	1.07174	2.78758	2.41045	2.21013
AT1G24140	2.03865	2.73045	1.0256	-0.275604	0.922076	1.2194	2.23552	3.66799	4.16634	3.39272	4.1642	4.1993	4.1068	3.37492	3.229	4.32827	4.15339	4.17405
AT1G30220	-5.32768	-3.8087	-2.80222	-4.79917	-5.0552	-2.5431	-0.226954	-0.334203	-0.147178	-0.734135	0.327974	0.0244788	-2.61918	-2.80357	-3.81903	1.39671	0.291339	0.416964
AT4G21903	-2.15775	-1.93424	-1.42371	-1.09873	0.154249	0.377467	1.81439	2.17243	3.0668	1.28693	2.67152	3.47855	0.595834	-0.325518	-0.449797	2.94074	2.51542	3.19581
AT1G62420	-5.32768	-5.39367	-5.12415	-4.79917	-3.47024	-5.35045	-1.95278	-3.36983	-0.288041	2.27643	2.50092	2.35814	-3.84157	-5.61092	-5.40399	-0.905182	-0.510115	-1.38054
AT2G44480	-5.32768	-3.07174	-2.80222	-3.2142	-3.47024	-3.76549	-0.443765	0.141135	0.90229	0.535954	1.13921	1.421	-1.9671	-2.80357	-2.59664	1.39671	0.700452	0.416964
AT3G13433	-5.32768	-5.39367	-5.12415	-4.79917	-5.0552	-5.35045	-1.2609	-3.36983	-0.0188541	-4.8216	-0.190493	-0.304829	-3.84157	-5.61092	-5.40399	1.81427	0.337882	1.19292
AT3G29000	0.164177	0.160921	-0.48029	-0.15531	-1.59577	0.204136	0.455306	3.18169	3.46273	3.44987	3.72676	3.09977	1.6715	1.48711	0.899788	2.92683	3.81798	2.77017
AT1G07900	-1.42079	-1.69323	-3.53918	-2.47724	-2.24785	-0.958136	0.0747021	-1.16819	-0.715462	1.83661	2.38796	2.90562	-1.33907	-1.2186	-1.4971	0.951082	0.89976	0.941385
AT3G15990	-1.42079	-1.3062	-2.80222	-0.275604	-1.14831	-1.89102	1.33547	0.141135	0.869501	1.55344	0.577333	1.17795	-2.25661	-1.2186	-1.70355	0.83675	0.033027	0.91364
AT3G44510	-5.32768	-5.39367	-5.12415	-4.79917	-5.0552	-5.35045	-0.367816	-2.8844	-0.818555	-2.49967	0.026318	0.638588	-5.42653	-5.61092	-5.40399	0.503623	-1.93896	-1.52493
AT4G17660	-2.52032	-3.07174	-2.31679	-3.2142	-3.47024	-3.76549	-1.00936	1.40628	1.58643	1.01129	1.22941	2.18456	-2.61918	-3.28899	-3.08206	1.03125	1.54051	1.48453
AT3G22460	-0.935359	-0.749811	-0.600584	-0.892275	-0.967741	-0.492472	1.6777	1.7261	2.27831	1.77832	2.7138	2.74516	0.802285	-0.184656	-0.0464409	2.31899	2.79939	2.05369
AT4G23215	-5.32768	-3.07174	-2.31679	-4.79917	-1.35476	-1.89102	0.536606	1.25076	2.12004	0.793112	2.30741	3.17464	-1.17861	-1.91048	-1.70355	2.36096	2.59422	2.05369
AT2G16367	-0.935359	-0.184214	-1.66471	-2.47724	-1.88528	-3.76549	3.81235	2.67893	2.71658	2.9793	1.28655	0.81916	-1.33907	-0.253368	-0.118591	3.65258	3.92093	2.74678
AT5G62480	-3.74271	-3.8087	-3.53918	-4.79917	-5.0552	-2.5431	0.019207	0.0361653	0.869501	-1.65167	0.214763	1.74069	-3.84157	-5.61092	-5.40399	2.3083	0.550426	0.566989
AT1G78410	0.738413	0.221042	1.90928	0.245228	1.24858	1.30776	1.33547	2.72187	3.372	2.23368	3.76747	4.66833	1.58469	0.655866	0.935857	3.81615	4.09022	3.05686
AT1G65690	-1.24021	-1.69323	-2.80222	-2.47724	-1.14831	0.00709873	0.721821	1.31947	1.79288	1.40722	3.09591	3.96628	-0.38214	-0.253368	-2.23407	4.24106	2.29724	2.59783
AT5G39670	0.738413	1.4767	0.657214	0.486236	0.371061	2.32903	2.49144	3.82197	4.88291	3.43107	4.02841	5.09189	2.72828	1.96651	1.87213	5.07997	5.28467	4.90221
AT3G61190	1.08171	1.01572	0.758497	-0.0442786	-0.411348	0.0758115	1.1412	2.90443	2.56098	3.06715	2.79481	2.84022	1.83085	0.988992	1.13517	3.46806	3.56273	3.04412
AT1G32350	-5.32768	-5.39367	-5.12415	-4.79917	-5.0552	-3.02853	-0.795237	-5.69176	-0.929587	-2.49967	-0.355553	1.86098	-5.42653	-5.61092	-5.40399	3.67355	1.45863	0.455958
AT4G27290	-5.32768	-5.39367	-3.53918	-4.79917	-5.0552	-3.02853	-1.95278	-1.16819	-1.66655	-1.65167	-0.645059	-0.835344	-3.84157	-5.61092	-3.81903	-1.37085	-0.995542	-0.818665
AT1G09932	0.453683	1.3478	0.54828	-0.15531	0.726156	1.80942	2.91284	4.20155	5.13133	3.99539	4.41223	5.36178	2.87267	1.99641	1.81518	5.17274	5.36973	4.86467
AT2G05915	-3.74271	-3.07174	-3.53918	-2.47724	-2.73328	-2.5431	-1.40529	0.847404	0.3092	1.51825	1.77996	1.421	-1.51964	-2.15149	-1.4971	-0.208574	-0.429945	-0.0449404
AT1G66700	-3.00575	-5.39367	-3.53918	-2.47724	-3.47024	-1.26299	1.2416	0.0361653	0.90229	0.222796	1.54257	3.34346	-5.42653	-3.28899	-3.08206	3.43405	1.96793	1.34608
AT5G59320	-0.68382	0.221042	-2.80222	-3.2142	-5.0552	-5.35045	1.16696	0.416769	1.11306	-0.177742	1.67687	0.387049	4.20464	2.7771	0.662096	2.19684	1.12879	1.146
AT1G15670	1.56714	1.90095	1.77067	1.2232	1.45259	1.49504	4.56474	4.28696	4.47504	2.52713	3.32457	3.98152	3.53636	3.02207	2.98402	4.85063	4.10712	4.59892
AT1G55790	-5.32768	-5.39367	-5.12415	-4.79917	-5.0552	-5.35045	-3.33129	-5.69176	-1.66655	-3.23664	-1.94052	-0.460948	-5.42653	-5.61092	-5.40399	0.646228	-0.281846	-0.643578
AT1G69930	-3.00575	-3.8087	-5.12415	-4.79917	-5.0552	-5.35045	-2.48329	-3.36983	-1.32552	-4.8216	-0.876385	0.676556	-5.42653	-5.61092	-5.40399	1.51296	0.550426	-0.346596
AT2G46150	-2.52032	-3.07174	-1.03668	-0.275604	-1.35476	-1.65001	0.369149	0.457992	0.616382	1.10914	0.939903	1.87737	-1.9671	-2.441	-1.70355	1.70444	1.07485	0.827052
AT5G53110	-2.15775	-1.93424	-5.12415	-3.2142	-3.47024	-0.706597	-0.523935	-0.26549	0.357294	-0.177742	0.327974	1.90961	-0.782678	-1.52346	-1.70355	1.70444	0.510349	0.941385
AT1G34044	-2.52032	-1.69323	-2.31679	-1.99181	-5.0552	-2.5431	0.5756	-0.0193298	0.207917	0.132599	0.903834	0.676556	-3.10461	-0.856033	-1.70355	0.646228	0.89976	0.53092
AT3G13672	-3.00575	-3.07174	-1.95422	-1.62924	-1.35476	-1.65001	1.74766	0.994745	0.357294	-0.298036	0.789878	0.242659	-0.297251	-1.08736	-0.359599	0.386584	1.01881	0.0600292
AT4G34400	-2.15775	-2.58631	-2.31679	-1.62924	-1.35476	-2.5431	1.06103	0.330613	-0.0188541	0.906323	0.154642	-0.636035	-2.25661	-3.28899	-3.81903	0.503623	0.930457	0.670083
AT1G62810	2.05603	2.43288	1.9948	1.17811	2.23942	2.01587	4.21251	3.82197	4.51535	4.15854	5.252	5.402	3.3581	2.6034	2.52082	4.70953	3.92856	4.43537
AT4G29200	-5.32768	-5.39367	-5.12415	-4.79917	-5.0552	-5.35045	2.52171	2.90443	2.40955	3.70588	3.04714	3.22034	-5.42653	-5.61092	-5.40399	3.55199	3.53303	2.48923
AT3G50930	3.24597	3.62592	2.83586	2.21206	2.4605	3.08	3.77514	5.42524	6.37602	4.76524	5.08286	6.1063	4.19001	3.70423	3.19963	6.43743	6.30495	6.08629
AT4G14465	-3.74271	-5.39367	-5.12415	-3.2142	-3.47024	-3.76549	-1.74633	-0.936868	-2.11401	-2.49967	-3.07802	-1.88979	-3.84157	-5.61092	-5.40399	-1.00828	-1.39147	-1.38054
AT3G63380	0.0298757	0.160921	0.54828	0.558386	0.922076	1.24946	1.62291	0.937601	2.88188	1.15568	3.18877	4.66125	-0.472338	0.117	0.210717	4.2826	2.79939	3.26331
AT4G00700	-2.15775	-1.00135	-2.31679	-4.79917	-2.24785	1.30776	2.14768	2.66139	4.3676	2.56211	4.03676	5.47788	0.681991	-0.184656	-1.4971	4.80954	4.48084	4.82053
AT3G23240	-5.32768	-5.39367	-3.53918	-4.79917	-5.0552	-3.76549	-2.84586	-2.8844	-2.40352	-1.36217	0.381413	1.09627	-2.25661	-5.61092	-3.08206	-0.905182	-0.884511	-1.38054
AT5G65090	-1.24021	-1.93424	-1.42371	-1.99181	-0.967741	-1.89102	0.412871	-0.647361	0.357294	0.850828	2.30741	2.29851	-0.297251	-0.856033	-0.649105	1.65469	0.868396	1.50326
AT3G50280	-2.15775	-3.07174	-5.12415	-2.47724	-1.59577	-3.02853	0.496529	0.330613	0.154477	1.80776	1.00944	2.22355	-0.782678	-1.36299	-1.70355	1.76822	0.735641	1.07263
AT4G27480	-2.15775	-0.870105	-1.42371	-2.47724	-1.59577	-2.5431	0.686632	0.783978	1.16802	0.222796	0.903834	0.948928	-0.472338	-0.253368	-0.449797	1.58557	0.836335	1.32517
AT4G19370	-3.00575	-3.07174	-1.95422	-2.47724	-2.24785	-2.18053	0.721821	0.575031	0.965716	0.222796	1.94878	2.55443	-1.33907	-2.80357	-1.4971	1.68805	1.56027	1.04732
AT1G35230	0.453683	1.26454	0.984379	0.486236	-0.197223	1.76849	2.81846	4.49188	4.76529	3.10321	4.2918	4.95183	2.25295	1.64647	1.39042	4.89594	4.91998	4.78843
AT1G17020	-5.32768	-3.8087	-5.12415	-3.2142	-3.47024	-2.18053	-1.56576	-3.36983	-0.529049	-2.01424	-1.69951	-1.06667	-2.61918	-3.28899	-5.40399	1.1557	-2.46947	-1.2493
AT5G13080	-5.32768	-5.39367	-5.12415	-4.79917	-5.0552	-3.76549	-0.226954	-5.69176	-0.715462	-2.49967	-0.190493	1.64817	-5.42653	-5.61092	-5.40399	3.04741	1.77845	0.249507
AT5G40690	1.91073	2.40723	2.01541	0.692687	0.726156	1.24946	3.80826	3.90257	4.82209	4.1413	4.60708	4.37122	4.23702	3.2188	3.51785	4.65574	4.75828	4.39079
AT3G17790	1.68355	1.86372	2.11426	2.54956	2.7327	2.35691	4.90998	3.27114	4.10428	5.80867	5.98538	6.05588	1.71302	1.10333	0.971047	6.25816	3.79314	5.00768
AT3G44326	-5.32768	-5.39367	-5.12415	-4.79917	-5.0552	-3.76549	-2.19379	-1.44383	-0.715462	-2.01424	-3.07802	-0.636035	-5.42653	-5.61092	-5.40399	-0.905182	-1.55194	-0.563407
AT2G14580	-5.32768	-5.39367	-5.12415	-4.79917	-5.0552	-5.35045	2.42893	1.87049	0.357294	-2.49967	-3.07802	-5.59023	-5.42653	-5.61092	-5.40399	2.07604	2.59422	2.05369
AT2G46400	1.98521	2.36788	1.5901	1.26692	1.48395	2.62109	1.87816	4.13638	4.26418	3.67426	3.96856	4.76181	2.75834	2.24083	2.5089	4.59329	4.85746	4.42804
AT5G22530	-2.52032	-3.07174	-3.53918	-3.2142	-1.88528	-1.26299	-0.226954	1.27403	1.02647	0.959762	1.07579	2.28629	-1.03422	-2.80357	-1.31653	1.39671	2.27349	1.32517
AT1G14780	-3.00575	-3.07174	-3.53918	-4.79917	-2.73328	-3.76549	-0.898331	-0.737559	-0.529049	-0.42928	-1.69951	-1.06667	-1.33907	-2.80357	-1.94456	-0.0907377	-0.213134	-0.728467
AT2G15030	-1.24021	-1.14574	-1.21726	-1.09873	-1.35476	-2.18053	1.60417	1.65697	1.79288	1.65414	2.37484	2.19767	-1.33907	-0.656724	-0.546012	1.81427	2.45336	1.75852
AT2G26010	-0.198393	0.0325973	0.430443	1.54068	2.9616	2.10076	-0.795237	1.82394	3.17139	4.25254	5.47119	6.68094	0.877247	-0.119067	0.377367	4.49068	4.15664	1.16965
AT1G02940	-5.32768	-5.39367	-5.12415	-3.2142	-5.0552	-3.76549	-0.295666	-1.0479	-2.40352	-0.914707	-0.190493	-0.304829	-3.84157	-5.61092	-3.81903	-0.808967	-0.685202	-0.818665
AT5G54560	-5.32768	-5.39367	-5.12415	-4.79917	-3.47024	-5.35045	-2.19379	-1.60429	-0.529049	-3.23664	-1.94052	-1.68334	-5.42653	-5.61092	-5.40399	-0.55371	-0.429945	-1.129
AT5G35935	-3.00575	-3.8087	-5.12415	-4.79917	-3.47024	-3.02853	1.90902	2.35809	2.7349	2.45453	3.45492	3.27705	-1.03422	-3.28899	-0.649105	2.55425	2.84844	2.75462
AT3G61630	0.780848	0.583612	0.984379	0.928754	1.31984	1.59206	2.76041	3.05308	3.0002	3.09129	3.53374	3.27086	1.6715	1.30794	1.13517	3.01491	2.96423	3.13102
AT2G18193	-0.804114	-1.93424	-1.66471	-1.62924	-2.73328	-1.89102	2.41824	2.60745	1.66496	-0.177742	-0.541966	0.0244788	-1.51964	-1.08736	-1.70355	2.89147	2.09531	2.38196
AT3G08860	-5.32768	-2.58631	-5.12415	-2.47724	-5.0552	-3.76549	3.13794	-0.936868	0.996413	-1.65167	2.13143	0.979625	1.36788	-3.28899	-1.4971	2.3815	-0.685202	1.0975
AT4G21920	-1.62724	-2.22374	-1.95422	-2.47724	-1.59577	-2.5431	-0.699022	0.141135	0.835948	0.307685	2.08387	1.17795	-0.671646	-2.441	-0.546012	0.465656	1.59901	0.376886
AT1G37150	-2.52032	-3.07174	-1.66471	-3.2142	-1.88528	-2.18053	0.412871	-0.137166	-0.147178	-0.734135	0.381413	-0.380778	-2.61918	-2.441	-1.4971	0.11948	-0.281846	0.157876
AT2G25470	-3.74271	-3.8087	-5.12415	-4.79917	-3.47024	-3.02853	-1.74633	-0.647361	-0.529049	-0.914707	-0.190493	0.292412	-5.42653	-5.61092	-3.08206	-0.405611	-0.429945	-0.415309
AT1G21240	-2.52032	0.0981857	-0.731828	-2.47724	-0.411348	1.68297	2.71747	3.74079	5.0087	3.55778	4.42819	5.68065	2.05728	1.30794	0.150596	5.62647	5.06017	4.85011
AT3G60470	-1.42079	-1.48678	-2.80222	-2.47724	-1.88528	-0.826891	-3.33129	0.190888	0.996413	1.20077	0.214763	-0.460948	-0.568553	-0.967064	-2.23407	0.775996	0.291339	0.63653
AT5G55720	-5.32768	-5.39367	-3.53918	-4.79917	-5.0552	-5.35045	-0.161365	-0.0770453	0.616382	-4.8216	-5.39995	-4.00527	-5.42653	-4.02596	-5.40399	-1.6757	0.243245	0.293228
AT2G24255	-5.32768	-5.39367	-5.12415	-4.79917	-5.0552	-5.35045	-1.2609	-0.199902	-0.929587	-4.8216	-3.81498	-2.78288	-5.42653	-5.61092	-5.40399	-0.27131	-0.0848095	-0.643578
AT5G27420	2.74379	2.76115	3.22015	1.39066	1.54471	2.21179	2.81846	4.0648	4.94914	4.11798	5.41143	5.49657	4.42989	3.64882	3.67549	5.46746	5.51098	4.72199
AT5G55460	0.649604	1.20625	1.17964	1.17811	1.35419	1.82946	2.46052	3.42978	3.93633	3.43107	3.9988	4.35375	3.13189	2.58384	2.47252	3.93554	4.05235	3.89425
AT3G28220	4.45204	5.29895	4.12615	2.54956	2.93915	2.10076	6.92397	6.27006	6.55552	6.13333	4.29876	4.377	4.48486	5.75048	5.7413	8.37022	6.93069	6.7102
AT1G21120	1.08171	0.946183	0.00513729	0.330117	1.35419	1.44396	2.31833	3.84157	3.34244	2.87189	3.86918	4.5557	2.25295	0.798471	1.71495	1.91632	3.78896	2.82333
AT4G11910	-2.52032	-2.22374	-2.80222	-1.09873	-1.59577	-1.44356	0.756173	-0.833774	0.448925	0.387856	1.71899	1.70439	-0.902972	-1.52346	-2.59664	1.1557	-0.429945	0.766298
AT1G79360	-3.74271	-5.39367	-5.12415	-2.47724	-5.0552	-5.35045	-0.443765	-0.406353	-0.715462	-1.36217	-2.23002	-2.78288	-3.84157	-4.02596	-2.59664	-1.2396	-0.429945	-0.818665
AT1G73040	-1.62724	-3.8087	-1.42371	-0.711703	-0.300317	-1.44356	1.56595	0.498069	-0.0815899	1.62135	0.903834	1.35228	-1.03422	-1.91048	-1.4971	0.259205	0.0885221	0.109782
AT1G76980	0.287034	0.439223	-0.266165	1.39066	0.922076	0.839371	1.74766	2.67019	2.81457	2.16709	3.18877	3.6648	1.23168	1.10333	0.785832	2.99506	2.45336	2.92411
AT5G24530	2.80675	3.76872	2.56934	2.96239	3.42458	5.11817	4.68329	6.02806	6.94742	6.98857	7.29289	7.77295	5.17431	4.8939	4.39205	7.16295	6.56364	7.12857
AT3G47420	0.453683	-0.184214	0.161256	1.26692	0.154249	0.53219	2.92043	1.10266	2.38656	3.72143	4.19438	4.64459	0.188176	-1.2186	-1.15607	4.07131	1.92284	3.08201
AT1G72070	-0.572789	-0.749811	-1.21726	-0.406849	-0.807277	-1.26299	1.00499	1.80809	1.86119	1.32815	0.828872	1.54932	-0.568553	-0.401467	-0.449797	1.53146	2.29724	2.11588
AT5G15360	-5.32768	-5.39367	-5.12415	-4.79917	-5.0552	-5.35045	2.51169	0.717636	1.81026	-0.0667103	1.91294	0.0821943	-5.42653	-5.61092	-5.40399	0.259205	0.033027	-0.218272
AT2G35570	-2.52032	-3.8087	-3.53918	-2.47724	-5.0552	-5.35045	1.89368	1.31947	0.835948	-1.12116	-0.876385	-1.88979	-3.10461	-1.91048	-5.40399	1.63772	2.26147	1.28242
AT4G14370	-0.37348	0.53707	-0.266165	-1.62924	-1.35476	-0.958136	1.4236	2.92663	3.6433	0.222796	0.482696	2.31064	2.07331	1.35486	1.19592	3.46325	3.49759	3.29592
AT5G60250	-5.32768	-2.58631	-1.95422	-1.99181	-2.73328	-2.5431	1.79799	2.55142	1.95794	1.55344	1.87618	2.23632	-3.84157	-3.28899	-2.23407	2.89862	2.47434	2.55357
AT4G22505	-5.32768	-5.39367	-5.12415	-4.79917	-5.0552	-5.35045	4.78869	4.4894	2.61143	-3.23664	-5.39995	-3.2683	-5.42653	-5.61092	-5.40399	3.47763	4.50143	3.359
AT3G46090	1.38657	1.29283	-1.42371	-2.47724	-2.73328	0.00709873	3.08487	4.56209	4.94914	1.01129	3.3516	3.48391	3.91109	3.01479	2.20334	5.23048	4.95212	5.04012
AT3G09940	-5.32768	-5.39367	-3.53918	-4.79917	-3.47024	-1.10253	2.14768	1.67457	3.71888	1.51825	3.2403	4.10847	-0.472338	-1.2186	-1.01168	3.46806	3.8424	3.20155
AT3G51860	-0.118223	0.160921	1.72134	-3.2142	-1.35476	1.09249	1.69551	1.98772	4.83276	2.9266	4.41864	4.59092	3.29798	1.62748	1.03895	5.43098	3.93992	4.32649
AT3G44350	-0.283282	-1.48678	-0.169949	-2.47724	-0.807277	-0.492472	0.686632	3.18169	2.5403	1.06105	2.00093	2.35814	1.41896	0.958935	1.03895	2.71662	3.0436	2.58029
AT3G49110	-2.52032	-1.69323	-1.95422	-2.47724	-2.24785	-2.18053	2.69993	3.02592	1.95794	0.307685	-0.645059	1.22995	-1.33907	-2.15149	-2.23407	4.02963	2.24934	2.34088
AT4G22960	-3.00575	-3.07174	-2.80222	-3.2142	-3.47024	-3.02853	1.40206	1.42719	0.766407	-2.01424	-0.44575	0.81916	-3.84157	-3.28899	-3.08206	2.35058	1.89198	1.92063
AT2G33710	-3.74271	-5.39367	-5.12415	-4.79917	-3.47024	-3.76549	-1.12966	-0.26549	-1.48598	-1.12116	-0.44575	0.0821943	-5.42653	-3.28899	-5.40399	-0.63388	-0.685202	-1.01797
AT1G76930	-1.24021	-3.07174	-3.53918	-1.33973	-2.73328	1.49504	1.6414	2.54186	2.77085	1.62135	2.00093	2.8234	0.456109	-0.967064	-1.4971	4.41301	3.16473	2.63228
AT4G01720	1.08171	1.68315	1.74622	1.17811	1.57415	1.63823	2.80211	3.11238	3.91239	3.70588	4.15656	4.44732	2.25295	1.62748	1.99689	3.53375	3.57249	3.85102
AT4G09820	-3.00575	-5.39367	-5.12415	-4.79917	-5.0552	-5.35045	2.27159	0.374334	-0.818555	0.463804	0.327974	1.25526	-5.42653	-5.61092	-5.40399	0.83675	-0.147545	0.63653
AT2G45760	-2.52032	-0.749811	-1.03668	-4.79917	-1.88528	-1.89102	-1.2609	0.783978	1.60647	-0.914707	1.16991	2.0171	-0.000269145	-1.36299	-0.760137	2.02474	2.81593	1.83447
AT4G14640	-3.00575	-1.48678	-1.42371	-0.892275	-5.0552	-1.65001	-0.367816	0.330613	0.869501	-0.734135	-0.0423948	1.32863	-1.17861	-1.2186	-0.880431	1.03125	0.836335	0.766298
AT2G45220	-5.32768	-3.8087	-3.53918	-3.2142	-5.0552	-1.44356	1.7131	-2.8844	2.30307	-3.23664	1.16991	3.91954	-5.42653	-5.61092	-5.40399	6.25399	2.51542	3.24116
AT1G30160	0.0985884	-0.535686	-0.731828	-0.551239	-0.300317	0.00709873	2.52171	2.43237	2.44337	2.47302	2.82405	2.79779	-0.0689819	-0.184656	-0.118591	2.77987	2.65981	2.22149
AT4G01390	-5.32768	-2.58631	-1.42371	-2.47724	-0.0108101	-2.18053	2.59945	0.717636	1.75747	-2.01424	-1.31248	2.47046	-5.42653	-5.61092	-5.40399	0.83675	0.426691	1.97533
AT5G50200	2.09018	2.75099	2.3757	1.85905	2.36265	2.62109	3.70653	4.26389	4.76083	4.32561	5.07071	5.27318	3.64224	3.25017	3.05953	4.74958	4.43608	4.56365
AT4G11350	-0.935359	-1.69323	-1.66471	-1.09873	-0.967741	-0.0650511	0.916637	1.20306	0.965716	1.06105	1.36824	1.97201	-1.17861	-0.856033	-1.70355	1.68805	1.01881	1.38701
AT5G10520	-1.42079	-1.93424	-2.80222	-1.62924	-0.967741	-0.706597	0.128141	0.575031	0.0412669	0.463804	0.7498	2.0171	-3.10461	-2.441	-3.81903	0.576687	0.291339	-0.158151
AT3G22160	-0.804114	-0.349273	-2.80222	-0.406849	-0.197223	0.430906	-0.0986295	0.783978	1.34542	2.43579	3.39122	3.61678	0.128055	-0.752939	-0.449797	2.1852	1.82821	1.78938
AT5G36925	-3.00575	-2.22374	-1.03668	-3.2142	-3.47024	-3.76549	-0.161365	0.648095	0.766407	-1.12116	-0.876385	-1.50277	-0.782678	-0.856033	-1.01168	0.167574	0.550426	0.109782
AT5G18470	1.872	2.65618	2.22458	2.36071	2.82131	3.64107	3.76252	5.52196	6.07177	4.98415	6.10239	6.59867	4.18264	3.52094	3.27196	6.05901	5.80613	5.9461
AT3G09020	1.70575	2.07394	1.69603	-0.275604	1.21158	1.56841	3.26266	3.91742	4.30767	3.00495	3.9988	4.09452	3.65827	2.89291	2.88603	4.18374	4.29282	4.10519
AT2G14247	-3.74271	-1.93424	-0.48029	4.43206	5.10593	4.90103	3.08487	2.33615	3.36614	6.33005	5.7706	4.95763	-1.9671	-1.70403	-2.23407	2.5083	1.56027	2.09133
AT4G35180	-1.62724	-1.14574	-2.31679	-4.79917	-2.24785	-0.826891	1.35801	2.39039	2.38656	0.0363832	1.69809	3.46776	-0.472338	-1.36299	-1.94456	2.85522	2.56517	3.07576
AT4G22520	-2.52032	-5.39367	-5.12415	-2.47724	-5.0552	-3.76549	1.99783	2.18476	0.535081	-4.8216	-1.31248	-3.2683	-3.84157	-4.02596	-5.40399	0.71257	1.8763	1.0975
AT3G51060	-5.32768	-3.8087	-2.31679	-1.62924	-3.47024	-3.02853	0.128141	-0.647361	-1.04988	-0.42928	-1.00763	-2.42031	-3.10461	-1.91048	-3.81903	-0.905182	-0.213134	-0.91488
AT3G48850	-5.32768	-5.39367	-5.12415	-4.79917	-3.47024	-1.10253	-0.443765	0.498069	0.357294	-0.914707	0.577333	2.18456	-2.25661	-4.02596	-3.81903	2.63344	0.382969	0.856496
AT4G12870	-3.00575	-2.58631	-5.12415	-1.62924	-5.0552	-5.35045	0.686632	1.20306	0.357294	-2.49967	-3.07802	-3.2683	-3.84157	-5.61092	-5.40399	0.576687	0.769993	1.52176
AT2G15480	-0.572789	-0.264384	0.00513729	0.0588149	-0.0108101	0.430906	0.946694	1.17861	1.56611	1.94659	2.82405	3.13428	0.406356	-0.184656	-0.0464409	2.43159	1.67348	1.48453
AT2G30750	-3.00575	-2.58631	-1.66471	-1.62924	-1.35476	0.0758115	1.86248	2.97002	2.47641	2.82945	3.24751	4.58095	-0.902972	-1.91048	-2.23407	2.97493	3.25239	2.9031
AT4G28390	0.164177	0.387692	-0.369258	0.558386	0.302348	1.90693	1.31257	2.22113	3.29384	3.03015	3.7164	4.20581	1.41896	0.69286	0.971047	4.12101	2.91135	3.54229
AT5G65600	-5.32768	-3.8087	-5.12415	-2.47724	-5.0552	-3.02853	-0.608824	-0.833774	0.655376	-0.57367	0.577333	1.64817	-1.72609	-3.28899	-3.81903	0.83675	0.627388	-0.158151
AT2G46640	0.976104	0.53707	0.490564	-0.551239	0.230198	0.1414	3.41556	2.49312	2.07761	2.91311	2.4266	2.40412	0.802285	0.764119	1.28251	3.07919	2.47434	2.94482
AT5G47850	-5.32768	-2.58631	-2.31679	-4.79917	-2.73328	-1.44356	-1.2609	1.54665	2.72577	0.732991	1.49487	2.18456	-1.51964	-1.52346	-2.59664	2.66729	2.84038	2.62374
AT5G23160	-5.32768	-3.8087	-2.80222	-3.2142	-3.47024	-2.5431	-1.2609	-0.936868	-0.0815899	-2.01424	-0.0423948	0.599594	-3.10461	-4.02596	-2.23407	1.00502	0.803545	0.63653
AT1G54160	-0.572789	0.6287	-0.266165	0.873259	-0.101008	0.430906	2.57078	1.87049	2.10604	2.37807	2.56006	2.32266	0.877247	-0.401467	0.428897	2.62485	1.92284	2.56253
AT1G29280	-5.32768	-1.69323	-1.95422	-4.79917	-2.73328	-2.5431	0.412871	-0.737559	-0.715462	0.222796	1.19997	0.885502	-1.33907	-1.91048	-2.59664	0.259205	-0.213134	0.157876
AT2G32140	0.0985884	0.946183	-0.369258	-0.892275	-0.967741	0.482437	0.946694	2.53225	2.96183	1.15568	2.05126	2.58469	1.88635	1.10333	1.0054	3.36869	3.2463	2.8746
AT3G09260	-3.74271	-3.07174	-5.12415	2.21206	-5.0552	-1.65001	5.69052	6.52287	4.95501	0.535954	-1.15202	1.72265	-3.10461	-5.61092	-3.08206	5.71004	5.56211	6.03651
AT3G11000	-5.32768	-3.07174	-5.12415	-3.2142	-2.73328	-2.5431	-0.699022	-1.60429	-0.288041	-1.65167	-0.541966	-0.0356422	-3.10461	-2.80357	-3.08206	-0.63388	-0.429945	-0.563407
AT1G52410	3.46999	4.10418	3.34753	2.92193	2.7327	2.08417	7.86408	7.00717	7.28861	6.94617	5.70137	6.06753	3.98921	4.82683	4.90548	8.47128	6.88048	7.52792
AT2G35980	-5.32768	-3.8087	-5.12415	-4.79917	-5.0552	-3.76549	-0.367816	-1.0479	0.965716	-1.36217	0.7498	2.51306	-5.42653	-4.02596	-5.40399	3.93901	2.50526	1.54002
AT1G68320	-3.74271	-2.58631	-2.80222	-4.79917	-3.47024	-3.02853	0.369149	-0.0193298	1.24674	-3.23664	-1.94052	-2.78288	-1.03422	-1.52346	-0.449797	1.27026	1.01881	0.796995
AT2G24700	-3.74271	-1.93424	-2.80222	-0.551239	-3.47024	-3.02853	2.13468	1.52741	1.05591	-2.01424	-1.94052	-1.19791	-1.51964	-3.28899	-2.59664	1.24806	1.10207	1.48453
AT4G34380	-3.74271	-3.8087	-5.12415	-1.99181	-3.47024	-3.02853	-2.84586	-0.562472	0.3092	-1.65167	-0.645059	-0.304829	-1.33907	-1.52346	-1.70355	-0.63388	-0.510115	-0.218272
AT4G04510	-2.52032	-5.39367	-3.53918	-4.79917	-2.73328	-1.65001	-1.00936	-0.0193298	0.259447	-0.42928	0.789878	1.81065	-0.568553	-1.2186	-0.649105	0.895048	1.39402	1.02156
AT1G13830	-3.74271	-2.58631	-5.12415	-3.2142	-3.47024	-2.18053	-0.898331	-2.8844	-0.0188541	-1.12116	0.939903	1.68589	-2.25661	-2.80357	-3.08206	-0.0907377	-0.595004	0.00849886
AT3G22600	-2.52032	-1.00135	-3.53918	-1.33973	-1.59577	1.15734	2.25967	2.02934	3.20463	-0.298036	3.59723	5.06351	0.406356	-1.52346	-1.4971	5.863	3.88612	4.23976
AT3G25760	3.27595	2.58933	2.24218	0.692687	2.4605	1.41773	5.69274	4.94396	5.18061	5.56965	6.3769	6.15418	4.18633	3.40867	4.17909	5.6048	5.34431	5.03369
AT5G12880	-5.32768	-5.39367	-5.12415	-4.79917	-5.0552	-3.76549	-1.74633	-0.482302	-0.529049	-4.8216	-5.39995	-1.50277	-1.17861	-4.02596	-3.81903	-0.148453	-0.595004	-0.281008
AT5G52730	-5.32768	-5.39367	-5.12415	-4.79917	-5.0552	-3.76549	-2.19379	-1.78486	-2.11401	-3.23664	-1.15202	-0.946375	-5.42653	-5.61092	-2.59664	-1.2396	-0.281846	-2.07242
AT3G28580	-1.62724	-0.439471	-1.95422	-4.79917	-1.88528	0.580284	1.96883	2.71339	4.09367	2.57928	3.58019	4.8181	0.639555	-0.119067	-0.449797	4.42295	3.94368	3.93967
AT3G56970	-5.32768	-5.39367	-2.80222	2.04632	3.43264	2.18093	1.00499	1.4478	1.45998	5.64499	5.6802	5.12659	-5.42653	-4.02596	-5.40399	0.951082	0.291339	0.734934
AT5G05600	2.30895	1.8255	0.984379	0.815544	2.08435	1.12528	4.19384	3.60516	4.21283	2.81503	3.4361	3.81278	2.98709	2.13727	2.90435	5.16536	3.22169	3.56476
AT2G23680	1.98521	2.02419	1.44571	1.57587	1.57415	2.58618	3.47864	4.05811	4.20628	3.35333	4.2848	4.34198	3.75089	2.99271	3.19963	4.1661	4.12381	3.98703
AT2G20800	-3.74271	-5.39367	-5.12415	-2.47724	-5.0552	-5.35045	1.3802	1.70912	0.965716	-0.734135	-1.15202	-1.68334	-5.42653	-4.02596	-5.40399	2.07604	1.12879	2.04092
AT4G38560	-0.804114	-0.108265	-1.21726	0.245228	-0.662887	0.878365	0.916637	2.85128	3.73262	3.07927	3.29702	4.44457	1.0492	0.538827	0.47865	3.5429	3.97715	3.39456
AT5G22545	-3.00575	-3.8087	-5.12415	-4.79917	-5.0552	-1.89102	-1.56576	0.0361653	0.3092	0.387856	0.577333	1.35228	-1.17861	-1.91048	-3.08206	0.806693	0.803545	0.335664
AT3G09960	-5.32768	-5.39367	-5.12415	-4.79917	-5.0552	-3.76549	-1.00936	-1.78486	-0.44416	-2.49967	-0.756091	0.917564	-3.84157	-4.02596	-3.81903	0.806693	0.033027	0.53092
AT4G02330	4.78737	5.39342	4.00771	2.16662	1.28465	2.2716	6.93198	6.99715	7.34933	4.59414	4.48117	4.4528	5.99185	6.29559	5.66008	7.41161	6.49149	7.13384
AT4G21820	0.901142	-0.0361154	0.367707	1.64378	0.154249	0.53219	4.69883	4.66249	4.66137	4.39999	3.92873	4.63979	-1.03422	0.36636	-0.27471	4.58667	4.18238	4.72599
AT2G35000	-3.74271	-2.22374	-3.53918	-2.47724	-3.47024	-5.35045	-2.19379	-0.833774	-0.529049	-2.01424	-0.541966	-0.636035	-1.72609	-2.15149	-1.4971	0.0181966	-0.0848095	-0.487459
AT2G38250	-1.07975	-0.535686	-1.95422	-1.09873	-3.47024	-1.10253	1.50665	1.52741	0.996413	0.307685	-0.270664	0.518293	-0.671646	-1.2186	-1.31653	2.10102	1.8763	1.67835
AT5G67340	0.976104	1.7662	0.941943	0.755423	1.09454	1.54436	2.21097	3.17552	3.99071	2.9663	3.76244	4.32116	3.06131	2.37207	2.31711	4.14523	3.69822	3.98703
AT4G04490	-0.198393	1.01572	-0.731828	-0.15531	0.499385	1.12528	2.05414	3.13161	4.22584	2.9793	3.42978	4.83708	2.67675	1.4659	1.46637	4.55312	4.76468	4.20299
AT5G22540	-3.74271	-1.93424	-5.12415	-3.2142	-3.47024	-1.89102	-0.443765	0.8781	1.66496	0.307685	1.34152	1.7585	-0.472338	-1.08736	-1.31653	1.85889	1.56027	1.64499
AT3G04717	-5.32768	-5.39367	-5.12415	-4.79917	-5.0552	-5.35045	-0.898331	-1.44383	-0.818555	-2.01424	0.0919063	1.72265	-5.42653	-4.02596	-5.40399	1.45601	0.769993	0.63653
AT4G21840	-5.32768	-3.07174	-5.12415	-4.79917	-5.0552	-0.141	0.686632	0.575031	1.58643	0.132599	2.06766	3.62166	-1.9671	-5.61092	-3.81903	2.82555	2.86443	2.69881
AT3G08720	1.72761	2.53115	1.84164	0.627099	1.71298	1.74758	3.86445	4.11076	4.7874	3.67426	4.0326	4.50912	3.33169	2.99271	2.81033	4.77696	4.64716	4.57476
AT1G53620	-3.74271	-5.39367	-5.12415	-4.79917	-5.0552	-3.76549	-4.06826	-1.29944	-1.32552	-3.23664	-1.49306	-0.636035	-5.42653	-4.02596	-5.40399	-0.405611	0.291339	-0.643578
AT3G16470	4.17018	4.00934	3.7119	4.09262	3.51085	3.39438	6.96034	6.68573	6.5203	5.53925	4.67553	4.80316	3.94633	4.80165	4.78707	7.16072	6.55935	7.18297
AT1G73330	-5.32768	-5.39367	-5.12415	-4.79917	-5.0552	-5.35045	3.15735	2.29124	0.207917	-0.734135	-0.355553	1.35228	-3.84157	-5.61092	-3.81903	1.99839	1.63673	2.88892
AT3G13960	-5.32768	-5.39367	-5.12415	-2.47724	-5.0552	-5.35045	1.54645	0.717636	0.576304	-3.23664	-3.81498	-4.00527	-5.42653	-5.61092	-5.40399	0.775996	0.803545	1.0975
AT5G54060	-1.42079	-2.58631	-1.95422	-3.2142	-2.24785	-3.76549	3.93362	2.7387	1.41524	2.35831	2.74471	3.43491	-1.33907	-1.70403	-1.70355	2.73269	1.72692	2.47031
AT5G66640	0.0985884	0.439223	-0.169949	-1.33973	-0.967741	0.377467	1.76463	3.08632	3.89212	1.40722	2.29354	3.13428	2.15089	1.04729	1.1038	3.56551	3.74646	3.51023
AT1G05490	-2.52032	-2.22374	-3.53918	-2.47724	-2.73328	-2.5431	1.52669	2.02934	1.11306	-3.23664	-2.59259	-2.78288	-1.9671	-1.52346	-1.94456	2.02474	1.95306	1.90662
AT5G57785	-2.15775	-3.07174	-0.369258	0.0588149	-3.47024	-1.10253	2.30678	2.72187	1.41524	2.29734	2.22211	1.15124	-1.33907	-1.08736	-0.546012	2.40174	3.24018	2.60652
AT4G39830	1.08171	1.74588	0.853134	-1.09873	0.302348	1.15734	2.80211	4.1332	4.72233	2.70978	3.57447	4.05543	3.35154	3.1473	2.82963	4.61079	4.44142	4.68555
AT1G45145	3.00771	3.15708	2.81249	2.42	2.1247	3.66357	5.20399	5.3884	6.04998	5.04414	6.14936	6.4504	5.24146	4.68943	4.69535	6.89393	6.20962	6.48482
AT5G67080	-3.74271	-5.39367	-5.12415	-4.79917	-3.47024	-5.35045	-3.33129	-4.10679	-2.76609	-3.23664	0.482696	0.292412	-1.17861	-3.28899	-3.08206	0.0181966	-1.73251	-2.31343
AT1G12290	0.287034	-0.0361154	-0.169949	0.486236	0.827439	0.878365	1.92421	1.75946	2.85701	2.14419	2.32115	3.36105	0.723213	1.04729	0.618375	3.0345	2.13539	2.9031
AT3G14700	-2.52032	-2.22374	-2.80222	-1.99181	-2.24785	-1.89102	0.0747021	0.330613	0.259447	-0.298036	1.043	0.979625	-0.671646	-1.52346	-1.15607	1.45601	0.769993	0.995323
AT3G60540	-0.804114	-0.439471	-0.266165	0.330117	0.302348	1.51991	0.650562	1.98772	2.72577	1.51825	2.72417	3.40129	0.913316	0.832023	0.526744	2.73269	2.69599	3.13703
AT4G39670	-1.86824	-1.00135	-1.66471	-1.33973	-2.24785	-0.958136	0.5756	2.84352	2.80594	1.77832	2.81437	3.63136	0.595834	-0.967064	-0.546012	3.6313	4.03479	2.54455
AT1G58225	-0.118223	0.835151	-0.369258	-0.551239	-0.300317	1.05894	3.02978	4.14272	5.22988	4.12385	4.82526	5.30079	2.40001	1.90478	1.19592	5.33025	5.28467	5.14526
AT5G52720	-5.32768	-5.39367	-5.12415	-4.79917	-5.0552	-1.65001	-3.33129	-0.936868	-0.288041	-0.42928	-0.270664	0.432137	-5.42653	-4.02596	-3.08206	-0.208574	0.243245	-0.346596
AT1G01070	-3.00575	-2.58631	-1.42371	-2.47724	-2.73328	-2.5431	0.412871	-0.334203	-0.215891	-0.57367	0.530791	1.09627	-0.38214	-1.08736	-1.70355	0.345361	0.0885221	0.53092
AT3G50260	-0.804114	-0.184214	-0.731828	-4.79917	-1.14831	-2.18053	0.019207	1.54665	1.11306	1.06105	1.96638	2.21067	1.49233	0.578904	0.573287	2.07604	1.70933	1.32517
AT4G05380	-3.74271	-5.39367	-3.53918	-4.79917	-2.24785	-3.02853	-0.523935	0.374334	-1.48598	-2.01424	-1.49306	-2.78288	-5.42653	-3.28899	-3.81903	-0.336898	0.141961	0.493926
AT5G22520	-1.42079	-0.63878	-1.95422	-4.79917	-2.73328	-0.141	0.277519	2.401	2.93831	1.06105	1.89467	2.91359	0.128055	0.061505	0.0222718	2.58998	3.40226	2.4986
AT2G24850	1.04736	1.806	-0.600584	0.15503	1.83961	5.13638	4.74017	5.71711	6.43393	5.68123	6.55243	7.53953	5.18357	4.15561	4.84749	7.32745	6.28058	6.68939
AT1G56550	0.862148	0.946183	0.430443	-0.406849	0.371061	0.671915	1.78141	2.67019	3.46822	1.89265	2.58305	3.44044	2.56782	1.99641	1.77592	3.57891	2.91902	3.39456
AT2G29460	-2.52032	-2.58631	-2.80222	-2.47724	-1.88528	1.39101	2.49144	2.93395	2.63113	2.02389	4.20182	5.56269	0.128055	-1.08736	-1.94456	5.54461	3.81798	3.00522
AT3G29034	-2.15775	-2.58631	-0.600584	-1.33973	-0.300317	-0.396257	0.756173	1.80809	1.91037	1.65414	2.41383	2.00223	0.354826	-0.481637	-0.546012	1.93032	2.17438	1.80457
AT5G42380	-0.572789	-1.00135	-0.731828	-1.99181	-1.14831	-0.958136	-0.443765	2.36894	3.05227	1.10914	2.46424	3.18126	1.25997	0.061505	0.210717	3.34275	4.34787	2.89602
AT2G18690	1.35882	1.78624	1.25089	0.486236	1.17361	2.51373	3.13794	4.98508	5.49466	3.31283	4.98699	5.77336	3.60413	2.43893	2.33072	5.97366	5.83785	5.45896
AT1G67220	-5.32768	-3.8087	-3.53918	-4.79917	-5.0552	-5.35045	-2.48329	-1.16819	-1.48598	-0.914707	-1.15202	-1.68334	-3.10461	-5.61092	-5.40399	-0.718769	-0.781417	-0.91488
AT4G05497	-5.32768	-5.39367	-5.12415	-4.79917	-5.0552	-3.76549	-1.74633	-1.99132	-1.48598	-4.8216	-2.59259	-2.78288	-2.61918	-3.28899	-3.08206	-1.6757	-0.685202	-1.52493
AT1G57650	-3.74271	-3.8087	-5.12415	-4.79917	-5.0552	-5.35045	-2.19379	-0.647361	-0.715462	-3.23664	-1.94052	-0.163966	-2.25661	-3.28899	-3.81903	0.465656	0.193492	-0.158151
AT1G19250	-3.74271	-5.39367	-5.12415	-4.79917	-5.0552	0.839371	0.496529	0.374334	1.5455	-2.01424	1.10785	3.25212	-3.10461	-5.61092	-5.40399	5.14448	2.94932	2.33043
AT5G23020	-2.52032	-1.93424	0.430443	-2.47724	-5.0552	-5.35045	4.46702	3.78195	4.27987	4.64397	5.48499	5.75129	3.13189	-0.0563315	0.428897	4.05861	3.55782	3.86195
AT2G30250	4.0144	4.45652	3.73694	2.43924	2.79654	3.23075	5.68161	6.24157	6.54712	4.77273	5.4681	5.76677	5.95122	5.6447	5.44854	6.24562	5.97485	6.21263
AT3G23290	-0.469695	-1.48678	-0.48029	-0.0442786	-0.300317	-0.958136	1.69551	2.36894	1.41524	1.36823	0.828872	1.09627	-2.25661	-0.967064	-0.880431	2.40174	2.36623	2.11588
AT5G64110	-5.32768	-3.8087	-3.53918	-4.79917	-5.0552	-3.76549	2.88206	2.503	0.801596	-3.23664	-5.39995	-2.42031	-5.42653	-5.61092	-5.40399	2.08859	2.55536	2.56253
AT4G01985	-5.32768	-5.39367	-5.12415	-4.79917	-3.47024	-5.35045	-0.295666	0.416769	-0.818555	-2.49967	-5.39995	-1.88979	-1.72609	-4.02596	-3.81903	-0.55371	-1.24708	-0.100436
AT5G64000	0.603061	0.583612	-0.0797516	1.35058	1.09454	2.16525	2.4709	3.54426	4.6733	3.47761	4.46269	5.19849	1.77314	1.25944	1.16586	4.78084	4.61917	4.9508
AT1G72060	-0.68382	-0.108265	-0.876218	0.330117	-0.967741	-0.306059	2.06788	3.16933	3.19805	1.80776	2.1623	2.32266	0.639555	0.411447	0.704532	3.22836	3.51289	3.5332
AT1G73010	-3.00575	-3.07174	-2.80222	-3.2142	-5.0552	-3.02853	1.46572	-1.0479	-0.929587	1.89265	2.77498	2.31064	-1.33907	-3.28899	-2.23407	4.68082	-0.685202	1.34608
AT2G04515	-5.32768	-3.8087	-5.12415	-4.79917	-3.47024	-3.02853	-2.48329	1.36353	0.207917	0.0363832	-0.270664	0.559516	-1.9671	-1.91048	-2.59664	0.214117	0.58942	0.293228
AT4G21120	-2.52032	-1.93424	-3.53918	-0.406849	-1.88528	-1.65001	0.976138	0.330613	1.68394	0.463804	1.56584	2.83183	-1.72609	-1.70403	-1.94456	2.42171	1.57977	2.25505
AT4G08555	-0.804114	0.488976	-0.169949	-2.47724	-2.24785	-1.26299	0.0747021	1.87049	1.91037	0.222796	0.789878	0.676556	0.948506	0.864813	0.573287	1.90217	2.57492	1.72699
AT4G23210	0.164177	0.53707	-0.731828	0.0588149	-0.531642	0.953327	0.88594	2.24488	3.05227	2.16709	2.58305	3.44594	1.49233	1.25944	1.22536	3.0345	3.44009	3.30128
AT3G04070	-2.15775	-2.22374	-1.03668	-4.79917	-5.0552	-2.5431	0.854576	-0.647361	-0.215891	-2.49967	-1.00763	0.0821943	-0.568553	-0.967064	-1.94456	2.80289	0.58942	0.941385
AT4G26120	-3.00575	-1.48678	-1.95422	-2.47724	-1.35476	-0.958136	0.536606	-0.0193298	0.90229	0.604667	1.42023	2.36977	-0.000269145	-0.967064	-1.31653	1.95794	1.65522	1.42681
AT5G38250	-5.32768	-3.07174	-5.12415	-4.79917	-2.24785	-0.492472	-0.226954	0.783978	1.86119	1.32815	2.32115	2.97582	-1.03422	-2.15149	-3.08206	2.55425	1.76148	2.36157
AT3G29590	-2.15775	-5.39367	-5.12415	-2.47724	-5.0552	-5.35045	2.97249	2.27979	0.965716	1.28693	0.708578	1.60944	-5.42653	-4.02596	-5.40399	1.97155	1.57977	2.04092
AT3G01600	-2.52032	-3.07174	-3.53918	-4.79917	-5.0552	-2.18053	1.69551	2.14745	0.934352	-1.65167	-0.876385	-0.946375	-3.84157	-4.02596	-3.08206	1.9442	1.12879	2.00193
AT1G33960	-1.07975	-1.00135	-5.12415	-4.79917	-2.24785	2.7317	2.97978	3.28838	4.60771	2.50932	4.45959	5.7084	0.763291	0.69286	-0.118591	6.32728	5.44873	6.01382
AT1G16420	-3.74271	-2.22374	-5.12415	-1.99181	-3.47024	-0.826891	0.412871	2.67893	3.27518	0.222796	2.66075	3.51043	0.0653192	-1.2186	-1.70355	2.62485	3.44541	2.71498
AT2G36120	1.85223	2.43288	1.72134	-0.15531	0.230198	0.715636	4.22176	4.5262	3.40097	4.12385	4.06562	4.25369	2.16592	2.22828	2.12739	3.69832	3.97347	4.69576
AT1G52110	-5.32768	-5.39367	-5.12415	-4.79917	-5.0552	-5.35045	-2.19379	-0.562472	-1.873	-3.23664	-3.81498	-2.78288	-5.42653	-5.61092	-5.40399	0.0181966	0.337882	-0.818665
AT1G66920	0.694692	1.5252	0.0853076	0.627099	1.05332	1.7891	2.89753	3.18169	4.07581	4.20907	4.61547	4.73732	2.59027	1.6837	1.83441	4.27164	4.11716	3.93277
AT2G18660	1.46674	2.40723	1.2157	2.18952	1.95602	3.77625	3.544	4.9548	5.66556	4.90462	5.51219	5.91608	3.23524	2.64175	2.60163	6.18191	5.85995	5.79367
AT1G72000	-5.32768	-3.8087	-5.12415	-4.79917	-2.73328	-2.5431	-2.84586	-1.16819	-2.76609	-1.65167	-0.876385	-0.835344	-1.9671	-5.61092	-3.81903	-1.00828	-1.24708	-1.129
AT1G01680	-0.0422741	0.160921	-0.369258	-0.892275	-0.300317	1.24946	2.01212	3.17552	3.54809	2.07322	3.15847	4.28475	1.58469	0.958935	0.268432	4.10566	4.20138	3.8728
AT5G46295	-2.15775	-1.93424	-2.31679	-3.2142	-2.73328	-5.35045	-2.48329	0.0361653	0.655376	-3.23664	0.026318	-0.163966	-1.33907	-1.2186	-1.94456	-0.27131	0.769993	-0.281008
AT2G04040	-3.74271	-5.39367	-3.53918	-4.79917	-3.47024	-3.76549	0.179672	-0.0193298	0.154477	-0.914707	1.00944	1.35228	-3.84157	-5.61092	-5.40399	1.97155	0.664382	0.157876
AT2G18600	-0.935359	-0.870105	0.161256	-1.33973	-0.807277	-0.958136	1.54645	2.00173	1.19474	1.20077	2.11575	1.89358	-0.782678	-0.856033	-0.449797	1.91632	1.63673	1.80457
AT2G25625	-0.469695	0.53707	0.806592	0.815544	0.617221	1.05894	2.99424	1.50792	2.17475	3.81865	4.10983	3.86715	1.93979	0.117	1.19592	2.77211	2.43206	2.39205
AT1G25460	-3.74271	-5.39367	-5.12415	-4.79917	-5.0552	-5.35045	-0.0986295	-0.406353	0.0989824	-4.8216	-2.59259	-2.42031	-3.84157	-4.02596	-5.40399	-1.00828	-0.685202	-0.346596
AT5G24280	1.11527	1.23569	0.984379	0.558386	0.777686	0.482437	3.88011	3.88	3.37784	3.29214	2.54842	3.07155	0.456109	0.988992	0.428897	3.86437	3.87827	3.84001
AT5G24780	1.98521	1.68315	-1.03668	0.15503	-0.967741	-0.306059	5.85408	4.68002	4.625	2.7253	1.043	0.638588	0.948506	2.81953	2.3442	4.48358	4.06277	5.89469
AT1G26970	-5.32768	-5.39367	-5.12415	-4.79917	-3.47024	-5.35045	-0.226954	-0.482302	-0.0188541	-4.8216	-3.81498	-3.2683	-5.42653	-5.61092	-3.81903	0.11948	0.291339	-0.158151
AT2G37130	-0.0422741	0.873119	0.708744	-0.711703	0.436649	0.0758115	3.78349	3.88378	4.26733	4.14707	4.93433	4.62044	2.10485	0.36636	1.31025	4.18958	3.89393	4.22855
AT4G09770	-5.32768	-3.07174	-5.12415	-4.79917	-5.0552	-2.5431	-1.74633	-1.60429	-0.147178	-1.12116	-0.0423948	-0.163966	-1.33907	-1.70403	-2.23407	-0.0352426	-0.213134	-0.218272
AT5G15500	-3.74271	-1.69323	-1.21726	-4.79917	-2.73328	-5.35045	2.9355	1.70912	0.996413	2.81503	3.77248	3.07865	1.17338	-2.80357	-0.649105	1.88789	0.382969	2.05369
AT3G25010	1.38657	2.16857	0.758497	0.982194	1.93348	3.54739	3.25066	4.14902	5.37711	4.96467	5.56944	6.74934	3.35154	2.71551	2.1429	5.59714	5.18953	5.87954
AT4G00670	-0.572789	-1.14574	-1.42371	-1.09873	-0.411348	-1.44356	2.34114	1.62113	1.39234	1.91987	0.666142	1.20418	-0.472338	-0.856033	-0.359599	1.08233	1.32639	1.40705
AT4G08150	-5.32768	-5.39367	-5.12415	-4.79917	-5.0552	-5.35045	-0.795237	-1.44383	-2.76609	-3.23664	-3.07802	-5.59023	-5.42653	-4.02596	-5.40399	-0.55371	-0.685202	-1.6854
AT2G04050	-2.52032	-5.39367	-2.80222	-4.79917	-3.47024	-5.35045	0.5756	-0.406353	0.154477	-2.01424	-1.49306	-0.946375	-5.42653	-4.02596	-5.40399	1.63772	-0.0246885	-0.100436
AT4G23230	0.554967	1.20625	0.490564	-0.551239	1.05332	0.799294	1.93924	3.11238	3.59898	3.07927	3.48575	4.00782	2.89088	2.31389	2.39691	3.46806	3.25845	3.37942
AT3G13090	-1.86824	-1.69323	-1.95422	-1.99181	-1.35476	-1.44356	-0.295666	-0.482302	0.576304	0.222796	0.789878	1.56964	-0.902972	-1.70403	-2.23407	1.33487	0.89976	0.493926
AT5G24110	-3.74271	-3.07174	-1.66471	-2.47724	-1.59577	-0.306059	0.369149	1.48815	1.97345	1.99858	2.84323	3.69286	-0.902972	-1.91048	-1.31653	2.23119	1.99723	2.04092
AT3G45330	-5.32768	-5.39367	-5.12415	-4.79917	-5.0552	-3.76549	-1.95278	-1.44383	-0.619247	-1.36217	0.214763	0.784808	-5.42653	-5.61092	-5.40399	-0.405611	0.426691	0.293228
AT5G42800	-0.935359	-2.22374	-5.12415	-1.62924	-5.0552	-5.35045	5.61999	4.38372	2.67922	2.81503	3.41062	4.29699	-5.42653	-4.02596	-5.40399	4.46686	3.24018	4.20585
AT5G38900	-3.74271	-2.22374	-5.12415	-4.79917	-2.73328	0.377467	1.69551	1.85514	3.23069	1.10914	3.61964	4.47182	-1.03422	-5.61092	-3.08206	4.73369	4.02416	3.69271
AT5G26690	-0.572789	-0.439471	-0.876218	-2.47724	-1.59577	1.24946	1.16696	2.52256	2.7349	1.44519	2.86215	3.62651	2.79747	1.7554	1.87213	2.90572	2.5846	3.29592
AT4G01010	1.89149	2.31369	1.56235	0.0588149	1.35419	1.7891	3.47864	3.88	4.76083	2.67825	3.63623	4.22195	4.03085	3.15395	3.16965	4.60207	4.28393	4.44267
AT4G15530	3.52719	4.23751	3.97652	2.47696	4.15668	3.72903	6.23591	5.32853	6.31644	5.86753	6.6283	6.85659	5.94252	4.58014	5.19313	6.25538	5.76946	6.07537
AT5G09290	-1.62724	-2.22374	-3.53918	-2.47724	-1.88528	0.53219	0.412871	0.457992	2.26576	1.36823	2.4518	3.07865	0.188176	-0.481637	-0.649105	2.78758	2.3206	2.56253
AT4G20860	1.54269	1.7662	0.984379	0.330117	0.436649	0.264257	2.52171	2.9842	3.42937	2.35831	3.63072	3.87125	2.97861	2.11018	2.30337	3.80859	3.36342	3.359
AT1G73810	-0.37348	-1.14574	-2.31679	-1.99181	-0.807277	0.0758115	0.88594	2.29124	2.63113	0.906323	2.46424	3.0644	1.41896	0.00378949	0.47865	3.18228	2.51542	2.74678
AT5G55270	-5.32768	-3.8087	-5.12415	-3.2142	-2.73328	-3.76549	-1.12966	0.908158	-0.0815899	-2.49967	-3.07802	-3.2683	-5.42653	-5.61092	-5.40399	0.540618	0.627388	0.376886
AT4G31800	5.38399	5.53781	3.99739	2.34039	2.34568	2.52606	7.94332	7.62269	7.60849	3.22825	4.90497	5.71298	6.75493	6.72865	6.29948	7.78047	7.34413	7.7518
AT5G44575	-3.74271	-5.39367	-5.12415	-3.2142	-5.0552	-5.35045	-2.48329	-1.78486	-2.11401	-1.65167	-0.541966	0.0244788	-3.84157	-2.80357	-3.08206	-0.905182	-1.55194	-0.563407
AT1G21525	-0.37348	-0.535686	-1.03668	-0.551239	-2.24785	1.02459	-0.443765	0.537064	2.12004	0.959762	2.34825	2.76292	0.406356	0.00378949	0.428897	3.63558	3.40773	2.57144
AT3G45130	-5.32768	-3.8087	-5.12415	-4.79917	-5.0552	-3.76549	-2.84586	-5.69176	-0.715462	-1.12116	-0.0423948	0.292412	-5.42653	-5.61092	-3.81903	0.0181966	-0.781417	0.00849886
AT3G53150	-2.52032	-3.07174	-3.53918	-4.79917	-3.47024	-1.26299	-1.2609	-1.29944	-0.0815899	-2.49967	0.622421	2.03182	-3.84157	-3.28899	-3.08206	2.11335	1.07485	1.23837
AT4G36380	-1.24021	-0.870105	-1.21726	-1.62924	-1.35476	-1.10253	0.613568	0.994745	0.965716	1.44519	2.19251	1.9872	0.0653192	-1.36299	-0.546012	0.923337	0.337882	1.0975
AT3G21150	-1.42079	-2.58631	-1.66471	-0.711703	-1.88528	0.00709873	-1.00936	0.612026	0.869501	0.959762	0.975093	2.03182	-0.782678	-2.441	-2.23407	0.386584	0.960514	0.204419
AT3G54150	-0.118223	0.714857	-0.731828	-0.406849	0.0740788	1.15734	2.66419	3.85707	4.51004	1.51825	3.03885	4.30913	1.88635	0.578904	0.662096	4.10257	4.75185	3.85102
AT2G44400	-5.32768	-3.8087	-5.12415	-4.79917	-2.24785	-3.76549	-5.65322	-1.99132	-0.44416	-0.734135	-0.645059	-0.0356422	-1.9671	-2.441	-2.23407	-1.00828	-2.17997	-0.728467
AT4G22710	-1.62724	-0.870105	-2.31679	-4.79917	-0.531642	-2.18053	0.412871	1.38506	2.00399	0.604667	1.93097	2.39276	0.456109	-1.70403	-2.23407	0.83675	1.70933	1.64499
AT5G09470	-1.24021	-0.439471	-5.12415	-1.62924	-0.807277	-1.89102	2.95041	1.82394	2.26576	0.850828	1.25826	2.10326	1.41896	0.061505	0.268432	3.19394	1.70933	2.30929
AT1G52040	3.75713	4.34273	3.48688	2.63546	3.20689	2.3006	8.85278	8.03967	8.17548	8.29913	7.51649	7.55299	2.47433	2.71551	3.49385	9.22335	8.17908	8.2088
AT2G43000	-3.00575	-3.8087	-5.12415	-1.99181	-1.88528	-0.492472	-0.161365	0.0361653	1.02647	0.222796	2.17748	3.02079	-1.9671	-3.28899	-2.59664	2.29753	1.54051	1.44631
AT5G45380	-0.804114	1.40075	0.00513729	0.873259	2.16396	2.38426	3.44218	3.19394	4.4195	4.10618	5.252	5.54612	2.97007	1.6652	1.46637	4.44507	3.94368	4.3933
AT2G02010	-1.42079	-1.00135	-1.42371	-1.33973	-2.24785	-0.306059	2.13468	2.08303	2.21446	-0.298036	0.327974	2.96819	-1.51964	-3.28899	-2.23407	2.28669	2.82413	1.74284
AT1G67760	-3.00575	-5.39367	-3.53918	-3.2142	-3.47024	-3.76549	-0.226954	0.648095	-0.44416	-0.914707	-2.59259	-2.1308	-3.84157	-4.02596	-3.81903	0.0697269	0.664382	0.0600292
AT2G13430	-3.00575	-2.58631	-3.53918	-1.99181	-1.59577	-1.26299	0.128141	0.330613	0.492646	1.01129	0.482696	0.0244788	-0.782678	-1.52346	-1.4971	1.08233	1.43742	1.12196
AT3G48650	1.72761	1.93725	2.01541	0.928754	0.827439	1.88795	3.13142	4.7687	4.71542	4.61927	5.14984	5.22435	3.25646	2.81953	2.69929	4.71358	5.43139	4.71397
AT5G01900	-5.32768	-5.39367	-5.12415	-4.79917	-5.0552	-3.02853	-0.226954	-2.52183	-0.44416	-2.49967	0.482696	1.92547	-3.10461	-5.61092	-5.40399	1.60316	0.426691	0.827052
AT3G54990	0.649604	0.387692	0.00513729	0.982194	-0.197223	-0.141	2.41824	1.91558	2.09189	3.38297	3.4735	3.52611	-0.472338	-0.325518	-0.760137	2.56327	2.3206	2.47031
AT1G80130	0.505214	0.53707	0.00513729	0.410287	0.967164	1.96243	4.32549	2.47315	3.57884	3.85436	5.212	4.80744	2.43765	1.2839	1.46637	4.34928	3.07141	3.46793
AT4G15610	-0.469695	-0.749811	-0.169949	-0.551239	0.436649	0.204136	1.54645	1.17861	2.66973	1.24449	2.23668	2.28629	0.550746	0.69286	0.745754	3.46806	2.39952	2.34088
AT2G42350	-3.74271	-2.58631	-3.53918	-4.79917	-5.0552	-5.35045	-1.95278	-1.16819	-0.529049	-1.36217	-1.00763	-0.0356422	-1.51964	-2.441	-3.81903	-0.336898	-0.510115	-0.100436
AT1G56060	-0.935359	-1.93424	-1.95422	-3.2142	-2.24785	-1.65001	-1.2609	1.98772	1.70268	-0.734135	0.7498	1.60944	-1.03422	-1.70403	-1.01168	1.97155	2.79939	1.57587
AT4G26200	-3.00575	-3.8087	-5.12415	-4.79917	-5.0552	-5.35045	-0.295666	-0.562472	1.48184	-4.8216	-2.59259	-0.835344	-2.61918	-3.28899	-3.81903	0.576687	1.30312	0.53092
AT2G36080	0.505214	0.278758	-0.48029	-0.275604	-1.88528	-0.492472	1.52669	1.63916	1.62623	1.48218	2.19251	2.03182	-0.0689819	-0.253368	-0.880431	3.00171	1.77845	1.77403
AT4G21680	-3.74271	-1.3062	-5.12415	-4.79917	-5.0552	-5.35045	2.29515	1.56563	1.5455	-4.8216	-2.23002	-1.88979	-1.51964	-1.91048	-3.81903	2.52686	0.769993	1.78938
AT4G08290	0.226913	1.14549	1.67027	-3.2142	-0.807277	-0.706597	4.53537	3.41938	3.76418	3.31283	3.91973	4.618	2.28083	0.958935	1.69404	3.79717	3.424	4.06477
AT4G23150	-0.469695	0.278758	-0.876218	-2.47724	-0.101008	2.18093	3.00142	3.92479	5.37419	3.92324	4.91633	5.96484	2.21009	1.62748	1.13517	5.76187	5.33143	5.43842
AT5G38386	-3.00575	-5.39367	-5.12415	-2.47724	-5.0552	-3.76549	-0.0385085	-0.737559	-0.929587	-0.42928	-0.876385	-0.946375	-3.84157	-3.28899	-5.40399	-0.905182	-0.0848095	-1.129
AT5G14490	-5.32768	-5.39367	-5.12415	-4.79917	-3.47024	-5.35045	-1.00936	-0.0193298	-0.529049	-1.36217	-3.07802	-1.50277	-3.84157	-5.61092	-5.40399	-0.27131	0.193492	-0.158151
AT1G51920	-5.32768	-5.39367	-5.12415	-4.79917	-5.0552	-2.5431	-2.48329	-2.23232	-1.873	-2.49967	-0.756091	0.638588	-5.42653	-5.61092	-5.40399	-1.11931	-0.0246885	-1.52493
AT5G52290	-0.572789	-0.63878	-0.169949	-0.892275	-0.531642	-1.89102	1.95411	1.88567	1.86119	1.40722	1.07579	1.64817	-0.671646	-1.52346	-1.4971	1.39671	1.92284	1.75852
AT3G14060	-2.52032	-2.22374	-2.80222	-4.79917	-5.0552	-3.02853	-0.608824	-0.334203	-1.32552	-1.12116	0.0919063	-0.304829	-2.61918	-1.91048	-3.81903	0.167574	-0.213134	-0.563407
AT4G18360	-5.32768	-5.39367	-5.12415	-1.62924	-3.47024	-2.5431	-0.795237	-1.78486	-1.32552	-0.914707	-0.270664	-0.636035	-5.42653	-4.02596	-3.08206	-0.808967	-1.55194	-1.6854
AT1G61800	-3.74271	-3.8087	-5.12415	-0.892275	-2.73328	-0.22117	1.26564	-0.482302	1.5455	2.29734	3.72676	4.2755	-3.84157	-4.02596	-3.08206	3.11642	2.04008	1.75852
AT5G03790	-3.00575	-3.8087	-5.12415	-4.79917	-5.0552	-3.76549	0.324062	-0.406353	-0.818555	-2.49967	-2.59259	-3.2683	-5.42653	-3.28899	-3.81903	-1.37085	0.0885221	-0.281008
AT4G22950	-0.283282	-1.00135	-0.169949	-1.62924	-0.531642	-0.826891	3.3383	2.97713	3.26261	3.78203	3.07983	2.96819	-0.568553	-0.752939	-0.760137	2.99506	3.424	2.74678
AT4G23450	-2.52032	-1.69323	-1.42371	-3.2142	-2.73328	-1.44356	-0.608824	-0.199902	-0.147178	-0.734135	1.00944	0.387049	0.0653192	-0.481637	-0.649105	0.386584	0.193492	-0.100436
AT3G04720	2.30895	2.62314	2.51248	2.16662	4.31766	4.60229	5.11579	6.09574	6.08343	6.08153	7.61425	7.572	4.55218	3.67217	3.59882	7.37078	5.78844	5.6413
AT1G06620	-3.00575	-1.69323	-1.95422	-0.551239	-1.14831	-0.0650511	1.62291	0.457992	1.64573	1.28693	1.44554	2.29851	-0.000269145	-0.481637	-0.19454	3.02147	1.65522	1.71095
AT3G46080	-5.32768	-2.58631	-3.53918	-3.2142	-3.47024	-1.65001	-1.12966	0.0361653	0.576304	-1.12116	1.13921	1.79347	-2.25661	-3.28899	-3.08206	3.21125	1.76148	0.995323
AT3G21780	-0.469695	0.160921	0.00513729	0.0588149	0.617221	0.671915	1.54645	2.13479	2.67922	2.59625	3.67419	3.9392	1.25997	-0.184656	0.268432	3.37894	3.3177	3.06319
AT4G23700	-3.74271	-5.39367	-5.12415	-4.79917	-2.73328	-2.18053	1.21715	-0.482302	2.71658	-1.36217	1.87618	3.27705	-3.84157	-3.28899	-3.81903	4.15421	3.02238	2.97197
AT5G13330	-2.15775	-3.8087	-5.12415	-1.99181	-5.0552	-2.5431	-2.48329	-0.737559	-1.66655	-1.36217	-0.44575	-1.06667	-5.42653	-4.02596	-3.81903	0.214117	-1.11584	-0.487459
AT1G23140	0.93911	1.11413	1.5901	0.330117	0.726156	0.1414	3.11165	3.17552	3.52722	3.45917	3.8168	3.88347	2.19552	1.92046	1.85339	3.7146	3.27049	3.38953
AT1G36622	-5.32768	-5.39367	-5.12415	-3.2142	-5.0552	-5.35045	-2.19379	-1.44383	-0.36399	-1.36217	0.327974	0.518293	-3.84157	-5.61092	-5.40399	0.806693	1.0471	-0.281008
AT3G26440	-3.74271	-2.58631	-3.53918	-2.47724	-2.73328	-0.22117	0.721821	0.683284	1.89416	0.670255	2.1623	3.18126	-1.03422	-1.08736	-2.59664	3.51063	2.10879	2.58908
AT2G26400	-5.32768	-3.8087	-5.12415	-4.79917	-5.0552	1.39101	2.9052	2.54186	3.72347	-3.23664	3.41704	4.83918	-3.84157	-2.80357	-3.81903	5.62324	3.6344	4.7846
AT1G58420	0.453683	1.11413	1.10467	-0.711703	-1.35476	-0.826891	1.16696	2.90443	3.18478	2.27643	2.6499	3.20743	1.51598	1.25944	0.150596	3.04741	2.91135	3.12498
AT3G05727	-5.32768	-5.39367	-3.53918	-4.79917	-5.0552	-5.35045	4.66758	4.00347	2.68865	-2.01424	-5.39995	-3.2683	-5.42653	-5.61092	-5.40399	3.38404	4.50398	3.62588
AT1G09480	-3.00575	-1.3062	-1.66471	-1.09873	-1.88528	-3.02853	1.11497	-0.334203	0.448925	0.132599	1.39447	1.35228	-0.671646	-1.52346	-1.4971	1.24806	0.382969	0.109782
AT4G23030	-1.42079	-1.00135	-1.66471	-0.711703	-1.14831	-0.22117	0.324062	0.648095	1.32137	0.463804	0.214763	2.06082	-0.000269145	-0.481637	-0.880431	1.17935	1.37183	1.28242
AT1G51860	-5.32768	-5.39367	-5.12415	-4.79917	-3.47024	-5.35045	-0.0986295	-1.60429	1.11306	-0.57367	0.939903	2.13087	-1.9671	-2.441	-3.81903	2.08859	0.930457	1.48453
AT2G18680	0.400244	-0.535686	0.490564	0.245228	-0.197223	-0.595566	-0.443765	1.22711	2.03389	1.62135	3.23305	3.30155	1.14332	0.319817	-0.0464409	2.52686	2.64137	1.97533
AT1G79680	-5.32768	-3.8087	-2.80222	-3.2142	-3.47024	-1.65001	0.179672	0.457992	1.81026	0.0363832	1.61128	2.56459	-0.902972	-4.02596	-5.40399	1.54972	2.64137	0.856496
AT1G27020	-1.86824	-0.749811	-0.0797516	0.627099	1.45259	1.18871	4.68774	4.30965	5.27596	4.21458	6.30439	6.14151	1.41896	0.170439	0.745754	4.54631	4.72364	4.09596
AT2G15800	-3.74271	-5.39367	-3.53918	-1.99181	-5.0552	-3.76549	0.0747021	0.683284	0.965716	-0.57367	-0.541966	-0.380778	-3.84157	-4.02596	-3.08206	0.576687	1.99723	1.23837
AT3G04220	0.164177	-0.264384	-1.42371	-1.62924	-1.14831	0.0758115	1.62291	2.64364	2.86535	0.307685	1.28655	2.18456	1.39365	0.497604	0.704532	3.04097	2.57492	2.91714
AT1G14080	-5.32768	-5.39367	-5.12415	-4.79917	-5.0552	-3.76549	-2.84586	-2.8844	-1.48598	-2.49967	-0.270664	0.475858	-5.42653	-5.61092	-5.40399	-0.0352426	-1.24708	-1.01797
AT1G08310	-2.52032	-3.8087	-1.42371	-1.99181	-1.88528	-3.02853	1.26564	-0.647361	0.448925	-0.298036	1.10785	1.15124	-1.9671	-1.91048	-3.08206	2.08859	-0.353996	0.856496
AT4G10380	-1.42079	-1.3062	-1.66471	-0.711703	-0.807277	-1.65001	1.40206	1.22711	0.576304	0.604667	1.44554	1.5078	-1.03422	-1.36299	-0.880431	1.33487	1.15502	1.07263
AT5G04150	-5.32768	-3.07174	-0.876218	0.873259	1.35419	0.953327	1.1412	0.648095	1.29692	2.35831	2.73448	2.68123	-2.61918	-2.15149	-3.81903	1.1557	-0.281846	-0.0449404
AT1G74360	1.4925	1.68315	1.74622	0.558386	1.76497	1.82946	2.35241	3.29977	4.26418	3.10321	4.04092	5.07599	3.23524	2.18998	2.23263	4.52108	4.37043	4.21724
AT3G02840	-1.42079	-2.22374	-1.21726	-3.2142	-3.47024	-1.26299	-1.40529	1.87049	2.46548	0.387856	2.14695	2.74516	-0.0689819	-2.15149	-1.01168	2.54518	3.13868	2.40206
AT2G40955	-5.32768	-5.39367	-5.12415	-4.79917	-5.0552	-5.35045	-2.84586	-0.482302	-1.04988	-0.0667103	-1.15202	0.676556	-5.42653	-5.61092	-5.40399	-0.405611	-0.510115	-1.01797
AT3G11840	1.51781	1.5252	1.95267	1.77069	2.1247	2.4761	3.01567	4.01388	4.18977	4.10618	4.79604	4.99003	2.97007	2.38343	2.62391	3.6227	3.93992	3.66801
AT2G38220	-5.32768	-5.39367	-5.12415	-4.79917	-5.0552	-5.35045	-1.95278	-2.52183	-2.76609	-3.23664	-0.876385	-2.78288	-5.42653	-5.61092	-5.40399	-1.37085	-0.213134	-2.96551
AT2G04460	-5.32768	-3.8087	-5.12415	-3.2142	-3.47024	-5.35045	3.42627	1.79206	2.5403	2.84374	3.65262	3.73844	-1.72609	-1.2186	-2.23407	2.79526	2.41045	2.26606
AT5G53290	-5.32768	-3.07174	-3.53918	-1.33973	-2.24785	-3.76549	1.26564	1.15373	0.403837	-0.914707	-0.756091	-0.946375	-3.84157	-4.02596	-3.81903	0.866194	1.20609	1.04732
AT1G06160	-1.62724	-3.07174	-1.42371	0.330117	0.967164	1.2194	1.1412	0.908158	0.869501	0.793112	2.69281	2.67186	-1.17861	-2.15149	-1.70355	2.53604	0.836335	0.766298
AT5G61160	-3.00575	-1.48678	-3.53918	-2.47724	-1.14831	0.671915	-0.295666	0.937601	0.576304	-0.42928	1.44554	2.55443	0.301387	-2.441	-3.08206	2.11335	0.627388	-1.38054
AT1G09500	-0.283282	-0.439471	0.302119	-0.0442786	-0.0108101	-0.958136	1.90902	2.35809	2.12004	2.54472	3.1508	2.45962	0.301387	0.22197	0.47865	1.95794	2.37741	2.46076
AT5G26270	-2.15775	-1.93424	-1.66471	-3.2142	-1.59577	-2.5431	4.88497	5.36691	4.83063	5.38175	5.64922	5.33087	-0.141132	-0.325518	-0.649105	5.58833	6.06407	5.21085
AT4G10860	-5.32768	-5.39367	-5.12415	-4.79917	-5.0552	-3.76549	-1.95278	-4.10679	-0.36399	-2.49967	1.07579	1.54932	-3.84157	-5.61092	-5.40399	3.07919	1.37183	1.74284
AT1G69310	0.93911	0.835151	0.708744	0.245228	1.17361	0.758071	3.18283	3.20609	3.07402	4.2418	4.20182	4.39703	1.17338	0.00378949	1.0054	3.46806	3.77634	3.16672
AT5G26170	-0.118223	0.488976	0.00513729	1.13157	0.726156	1.51991	1.56595	2.57971	2.40955	2.09727	3.01368	3.5822	1.6715	0.958935	1.0054	2.96816	3.10544	3.20728
AT1G21100	-0.68382	0.160921	-0.369258	-0.892275	0.617221	0.0758115	1.3802	2.52256	2.61143	1.77832	2.73448	2.96819	0.0653192	-0.0563315	0.268432	1.99839	3.15176	2.24395
AT1G58390	-3.74271	-3.07174	-3.53918	-3.2142	-5.0552	-3.76549	-1.95278	-1.44383	-0.0815899	-1.12116	-5.39995	-0.946375	-3.10461	-1.2186	-5.40399	-0.0352426	-1.73251	-0.643578
AT5G44390	-1.86824	-1.69323	-1.66471	-1.99181	-1.35476	-0.706597	-0.699022	-0.334203	0.730338	2.14419	1.69809	2.0751	-1.72609	-2.80357	-0.880431	1.9442	0.58942	0.455958
AT5G52390	-5.32768	-3.07174	-2.80222	-3.2142	-5.0552	-0.0650511	-1.2609	-2.23232	0.835948	-1.36217	0.432943	2.0171	-0.902972	-2.441	-3.08206	1.76822	1.86045	0.293228
AT3G15518	-1.86824	-1.00135	-0.369258	-0.892275	-1.59577	-0.826891	-0.161365	1.29693	1.5455	0.307685	2.2511	2.5442	-0.782678	-1.70403	-0.359599	1.24806	2.50526	1.67835
AT4G23280	-5.32768	-1.93424	-3.53918	-4.79917	-5.0552	-3.02853	-1.95278	-0.482302	-0.818555	-0.177742	0.577333	1.72265	-3.10461	-2.80357	-3.08206	-0.0907377	0.868396	0.566989
AT3G30770	-5.32768	-5.39367	-5.12415	-4.79917	-3.47024	-5.35045	-0.295666	0.190888	-0.288041	-0.914707	-0.876385	-0.163966	-3.84157	-4.02596	-3.81903	0.302926	0.382969	-0.346596
AT3G26500	0.505214	0.796157	0.54828	-0.892275	-0.662887	0.626827	2.5804	3.8021	4.09012	2.39757	3.83127	4.66362	3.16966	1.80693	2.17344	4.20406	4.28095	4.08045
AT5G45990	-1.62724	-0.870105	-1.95422	-2.47724	-2.24785	-1.26299	0.0747021	1.48815	0.766407	-0.177742	1.51892	1.25526	-1.72609	-1.91048	-1.94456	2.31899	1.39402	1.66177
AT3G48080	2.56107	3.11809	2.39155	1.67657	2.91634	3.08834	3.49907	4.47942	4.97827	4.38542	4.86097	5.11108	5.45687	4.97498	5.20611	4.84878	4.65637	4.91276
AT1G07000	3.70299	4.40561	3.29792	3.1017	3.64176	4.10693	5.17094	6.03914	6.44441	4.82766	5.51369	5.90112	6.36014	5.90822	5.80119	6.03003	6.0121	6.14786
AT2G34940	0.0298757	1.14549	0.0853076	0.330117	0.559506	1.02459	1.3802	2.10914	2.47641	2.52713	2.78493	2.8651	3.05325	2.56401	2.80058	2.52686	2.33215	2.57144
AT1G79450	-2.52032	-0.0361154	-0.876218	-1.09873	-0.662887	0.1414	0.019207	0.717636	0.492646	-0.0667103	1.39447	2.13087	2.05728	1.30794	1.33747	2.01162	0.337882	1.28242
AT5G44820	2.21922	2.66703	1.79472	1.96902	2.50704	3.02893	3.44744	4.16155	4.5259	3.59203	3.89237	3.88753	4.4698	4.12548	4.30509	4.51412	4.15664	4.44024
AT4G03450	0.822071	1.78624	0.430443	1.17811	1.81516	2.75283	1.99783	3.66799	4.59272	3.4024	4.22393	5.13684	4.01018	3.48448	3.5297	4.97408	4.12049	4.62267
AT4G20110	1.38657	2.38112	0.708744	0.410287	1.24858	2.01587	3.6391	4.12683	4.90533	4.10618	5.07882	5.44113	4.84376	3.94941	3.76843	5.39355	4.51415	5.18352
AT1G30900	1.8322	2.69909	1.5901	1.96902	1.79029	3.12122	3.28047	4.35127	5.24594	4.73107	5.11674	5.95811	4.77926	4.23927	3.91568	5.80337	4.88318	5.73642
AT5G25250	3.08595	3.87078	2.3757	1.17811	2.84566	3.47927	5.07725	6.518	7.02949	4.68818	5.75803	6.26347	6.39245	5.25867	4.90548	6.91566	6.87753	6.69449
AT1G65790	2.02105	2.82065	1.64404	1.03372	2.4605	3.30418	2.92043	4.37299	4.69685	4.45685	4.91407	5.40058	5.15561	4.68714	4.58895	4.35707	4.11716	4.82053
AT3G51330	1.46674	2.24296	1.74622	1.2232	1.95602	2.77367	3.544	4.33477	4.99356	4.20907	5.21568	5.5753	4.68068	3.69058	3.6594	5.0075	4.38989	4.9627
AT5G26340	2.63233	2.96828	2.63741	1.70863	2.89316	3.28254	4.81947	5.82542	6.08432	5.16567	6.49752	6.97082	5.38484	4.63819	4.55166	6.55453	6.12091	6.51917
AT4G23220	2.83723	3.42332	2.48318	1.39066	2.59585	3.05469	4.08993	5.35196	5.72977	4.52048	4.81559	5.26853	5.43688	4.90379	4.75714	5.59494	5.15095	5.57753
AT4G25110	-0.572789	0.672422	-1.42371	-1.62924	0.0740788	1.02459	2.64599	3.35537	3.80377	2.78573	4.23486	4.41118	3.43455	2.20286	2.48475	3.77793	3.73347	4.03288
AT5G52750	1.98521	2.31369	2.07553	1.30936	1.24858	2.92101	4.03503	5.50239	5.49197	4.72337	5.6842	5.78969	5.09408	4.22986	4.00752	5.47584	5.55843	5.47803
AT1G36675	-2.15775	-1.00135	-1.21726	-1.99181	-2.24785	-0.958136	4.14606	3.57269	3.78191	3.88921	3.9554	3.4182	4.80349	4.83306	5.04619	3.31098	4.00986	3.50093
AT4G23320	-2.15775	-0.349273	-1.42371	-2.47724	-0.197223	0.715636	0.686632	1.70912	3.18478	3.01761	3.11181	3.08573	1.71302	0.617898	0.704532	3.15272	3.01524	2.73889
AT1G15790	0.603061	1.01572	0.367707	0.410287	0.672716	1.39101	2.67321	3.28266	3.5429	2.8995	3.97292	4.28475	3.62603	2.52351	2.55601	3.91808	3.46651	3.82519
AT1G51790	-0.469695	0.0981857	-1.42371	-0.406849	-0.531642	0.758071	0.789725	2.14745	2.52984	1.62135	2.11575	2.79779	2.44998	2.32572	2.23263	2.27576	2.33215	2.69066
AT3G11010	3.47645	3.90783	2.99998	3.51825	4.39807	5.2541	5.02362	6.04338	6.66586	6.47015	6.58909	7.61571	5.95122	5.54326	5.36005	6.44294	6.1234	6.70869
AT4G01750	0.738413	0.873119	0.708744	1.2232	1.65904	1.90693	3.1765	3.79809	4.15278	2.81503	3.60287	4.09452	3.3581	2.53374	2.48475	3.68185	3.61563	3.79129
AT5G59680	-3.74271	-2.22374	-1.66471	-1.33973	-1.59577	-0.706597	0.455306	0.498069	1.22097	1.06105	1.00944	1.62894	1.73334	0.72893	0.745754	0.895048	0.291339	1.34608
AT5G05300	-3.00575	-1.14574	-1.66471	-2.47724	-5.0552	-1.65001	0.536606	2.43237	2.50871	0.387856	2.20738	2.24897	1.20282	0.655866	0.785832	1.81427	2.59422	2.04092
AT1G51620	-1.24021	-0.439471	-0.876218	-1.33973	-1.59577	-0.958136	-0.226954	1.80809	2.17475	0.307685	0.154642	1.06798	1.83085	1.44436	1.03895	1.49422	1.95306	2.02804
AT1G14880	5.0066	5.8017	4.91614	3.91164	4.9462	5.87415	6.57229	6.9121	8.18197	7.09241	9.02481	9.33806	8.03354	7.14751	7.14892	8.81798	8.34955	9.21107
AT3G29639	-1.42079	-1.69323	-0.876218	-0.551239	-0.531642	-0.958136	5.15011	4.39438	4.97249	5.84994	5.86625	5.54868	5.63888	5.35125	5.7362	3.86801	5.02683	4.54342
AT2G15390	1.74914	2.97702	1.35159	0.982194	2.31112	2.4111	3.98522	4.96019	5.67508	3.90972	5.24301	5.35008	5.19093	3.86684	3.90207	5.68959	5.26824	5.35964
AT5G01100	0.780848	1.61756	0.708744	0.486236	0.559506	0.878365	1.78141	4.61545	4.66854	1.77832	2.70334	3.61678	3.71557	3.19321	2.69929	3.77406	3.80975	3.87998
AT2G27690	-0.0422741	0.0981857	-1.21726	-1.33973	-1.35476	-1.89102	2.02626	1.79206	2.99261	-1.12116	-0.270664	-0.545837	3.01226	1.70196	2.07982	2.61622	0.836335	2.4219
AT3G25882	0.822071	1.32058	0.758497	1.13157	0.154249	1.30776	3.38296	4.24341	3.88804	3.24986	4.02422	4.47451	3.16218	3.62987	3.25779	4.4812	4.59302	4.46674
AT4G14365	4.46511	5.23842	3.49424	3.21764	3.74893	4.83318	6.28599	7.75958	8.01796	6.17488	6.96774	7.53017	7.70837	7.13496	6.63527	7.71573	7.65565	7.84012
AT3G23120	1.54269	2.31369	1.47577	1.73999	3.21626	3.68021	2.66419	3.92479	4.57757	5.16567	4.97835	5.36905	4.15655	3.85872	3.71754	4.08389	3.93614	4.27563
AT3G22231	7.42575	7.9632	7.20425	6.50747	7.79713	8.03204	8.84007	9.437	9.68972	9.70141	10.1177	9.91561	10.1562	9.79645	9.93136	9.44983	9.80862	9.6209
AT5G64810	-2.52032	-1.48678	-2.80222	-4.79917	-2.73328	-0.22117	0.412871	2.08303	2.47641	2.31795	3.06358	3.64099	1.11262	1.04729	0.428897	3.69011	3.543	3.47744
AT2G04495	-2.15775	-1.48678	-1.21726	-3.2142	-1.59577	0.626827	1.58519	3.67675	4.03574	2.6941	3.65262	4.08749	1.73334	1.10333	0.526744	4.28805	4.18556	4.01014
AT2G47130	0.554967	1.23569	-0.0797516	0.873259	1.21158	2.78397	3.67096	4.70592	4.65898	4.39029	5.41624	5.8961	4.30987	3.37492	3.54729	5.01902	4.91423	5.30862
AT1G56120	2.12353	3.17239	2.34346	2.51372	3.23481	3.65236	4.37054	4.84837	5.35063	5.63064	6.3267	6.80611	5.27996	4.21085	4.33241	5.02556	5.24248	5.60814
AT5G05460	1.21148	2.00721	1.25089	1.46762	2.22092	2.53829	3.09162	3.67238	4.11481	3.89608	4.14888	4.49325	4.1338	3.4031	3.42573	4.09326	3.82208	4.06792
AT1G07620	-1.42079	0.334253	-1.03668	-1.62924	-0.807277	0.1414	2.89753	3.27691	3.66257	2.41681	3.52189	4.17298	3.24942	2.28995	2.15825	3.41923	2.87235	3.50559
AT4G14390	-3.74271	-0.870105	-2.80222	-1.99181	-0.300317	0.321972	0.613568	1.4478	2.03389	2.09727	2.87152	3.43491	3.0931	2.41699	2.23263	2.01162	1.65522	2.54455
AT3G30842	-5.32768	-5.39367	-5.12415	-4.79917	-3.47024	-5.35045	1.00499	1.10266	1.32137	-1.12116	-1.00763	-0.304829	-1.33907	-0.184656	-0.0464409	-1.51524	-0.781417	-1.129
AT2G26440	2.8572	3.35117	2.52691	3.28298	3.96439	4.26977	5.06017	5.67183	5.96329	5.17981	6.0984	6.3636	5.82317	5.18593	5.03791	5.94721	5.40977	5.99325
AT5G08240	-1.42079	-1.00135	-1.66471	-2.47724	-0.967741	-0.0650511	2.10833	3.17552	3.75523	2.09727	3.56872	4.15292	1.28771	0.578904	-0.27471	4.01656	3.96237	3.86919
AT1G24145	0.901142	1.37452	0.603775	-0.0442786	0.499385	2.05043	3.1954	4.33477	4.50737	3.29214	4.44083	5.00129	3.42209	2.87692	2.68876	4.62378	4.61445	4.81866
AT1G13470	1.04736	2.64525	0.161256	0.755423	1.91058	3.59499	3.95226	5.61829	6.4815	6.24382	7.08764	7.33847	5.58679	4.67564	4.50139	6.4282	6.41147	6.49129
AT5G44430	-5.32768	-1.93424	-2.31679	-1.62924	1.45259	0.53219	-3.33129	-0.26549	1.08477	1.89265	4.65126	6.1567	1.01641	-0.325518	0.47865	2.74066	1.39402	-2.31343
AT4G25070	-0.572789	-1.00135	-0.731828	-1.62924	-0.531642	0.1414	0.721821	2.26825	3.02275	1.10914	2.33476	3.42936	2.16592	1.6652	1.36419	3.37383	2.57492	3.20728
AT5G45000	-0.0422741	0.835151	-0.169949	0.0588149	0.436649	0.758071	1.54645	2.81207	3.08834	2.45453	2.92648	3.36105	3.17709	2.83616	2.91342	2.74859	2.5846	3.03127
AT3G51440	-0.0422741	-0.108265	-1.21726	-1.09873	0.0740788	1.30776	1.54645	2.00173	2.89823	2.18963	3.29005	3.59216	2.28083	1.78996	1.94474	3.32165	2.9418	3.29053
AT4G30640	-2.15775	-1.93424	-0.876218	-3.2142	-2.24785	-1.10253	-0.523935	0.141135	0.835948	-0.57367	0.327974	0.599594	1.34165	1.30794	0.745754	0.0181966	0.700452	0.566989
AT3G28890	-5.32768	-1.93424	-2.80222	-3.2142	-1.88528	-1.26299	0.496529	1.58437	2.77085	1.94659	2.75487	3.31966	1.56215	0.578904	-0.760137	3.31632	2.67801	3.17842
AT3G57460	-0.118223	0.672422	0.161256	0.692687	1.01088	2.11715	2.16056	3.6414	3.56866	3.18403	3.57447	4.05182	2.42522	2.47123	2.38391	3.68185	3.86244	3.57808
AT2G46270	-0.935359	-0.535686	-0.266165	-1.99181	-0.300317	0.839371	2.27159	1.88567	2.27831	3.2391	3.53963	3.8956	1.73334	1.35486	1.19592	3.15272	2.17438	2.83816
AT1G33840	-3.00575	-5.39367	-5.12415	-4.79917	-5.0552	-3.02853	-1.00936	-1.29944	-0.36399	-2.49967	0.026318	-0.380778	-0.000269145	0.538827	-0.359599	-1.37085	-0.595004	0.109782
AT3G48640	-3.00575	-1.14574	-1.66471	-1.62924	-1.59577	0.0758115	-0.0385085	1.46812	1.05591	0.222796	1.51892	2.26152	0.948506	0.411447	-0.0464409	1.1072	2.13539	1.61084
AT1G26200	-0.935359	-1.3062	-2.31679	-0.711703	-1.59577	-0.396257	0.229425	0.816039	1.32137	0.0363832	1.07579	1.06798	1.08126	0.36636	0.0222718	0.71257	1.01881	0.941385
AT3G33528	-1.07975	-3.8087	-1.42371	-0.892275	-1.14831	-2.5431	1.33547	1.50792	1.24674	1.51825	1.13921	0.979625	0.406356	0.578904	0.323928	1.53146	2.04008	1.69474
AT2G45510	1.24218	1.74588	1.35159	1.26692	2.36265	2.35691	3.7918	3.68979	4.18977	4.02075	4.69149	4.95955	3.94197	3.28693	3.06768	4.48358	3.93235	4.52291
AT5G52070	2.0732	2.15323	2.7646	2.09565	2.1832	2.11715	4.60063	4.54067	4.35582	4.68024	4.8034	4.76181	4.50863	4.58752	4.63081	4.37511	4.57371	4.24812
AT1G02450	-0.37348	-0.264384	0.00513729	-0.275604	-1.14831	0.626827	1.03328	2.53225	1.9264	2.23368	3.1737	3.45143	2.77804	3.45247	3.38717	2.49893	2.37741	2.45114
AT3G12220	-0.283282	0.488976	-0.600584	0.0588149	0.499385	1.39101	1.2416	2.04295	2.72577	2.14419	2.88082	2.81491	2.76822	2.0257	2.17344	2.98167	2.45336	2.95846
AT2G31020	-0.572789	0.387692	-1.42371	-1.33973	-1.88528	0.0758115	-0.0986295	1.58437	1.82744	0.132599	2.22211	2.32266	3.46525	2.56401	2.20334	1.84417	1.84442	2.14003
AT2G10975	-5.32768	-5.39367	-5.12415	-4.79917	-5.0552	-5.35045	0.324062	-0.199902	0.259447	1.15568	0.154642	-0.380778	0.595834	0.36636	0.377367	-0.148453	0.141961	0.376886
AT1G24147	3.82461	4.23751	3.7977	3.07735	3.87257	4.51528	4.97158	6.39471	6.46856	5.73778	6.5444	6.5055	6.68753	6.07602	6.1308	6.34895	6.27611	6.45626
AT5G22570	-3.74271	-3.07174	-1.95422	-4.79917	-5.0552	-0.826891	1.3802	2.32505	2.60148	2.39757	3.34489	4.29699	2.05728	2.37207	2.35756	4.0458	3.58219	3.64288
AT5G11920	-2.52032	-1.69323	-2.31679	-1.99181	-1.59577	-0.306059	1.84663	1.42719	3.6863	2.25522	3.9598	4.45826	1.84959	0.170439	0.0878602	3.91456	3.68478	4.20585
AT5G42830	0.453683	0.6287	-0.369258	-0.892275	-1.88528	0.799294	1.7131	2.9842	3.38945	1.89265	2.74471	3.18126	3.02055	2.68829	2.43521	3.76627	3.81387	4.12347
AT5G52760	2.00324	2.53115	1.0256	0.627099	1.05332	3.05469	3.94855	6.06855	6.26379	4.62755	5.56078	6.06932	4.93212	4.1187	3.86513	6.15831	6.42904	6.24708
AT5G48657	-0.283282	0.835151	-1.21726	-1.99181	-0.197223	0.916333	2.04027	3.44524	3.93633	2.50932	3.56295	3.79131	3.27043	2.08257	2.35756	3.76236	3.6344	3.57365
AT3G26210	1.56714	1.7662	0.853134	0.928754	1.45259	3.17702	3.98883	4.91094	5.21364	4.40962	5.52115	6.0844	4.54357	3.97592	3.654	5.41488	4.84341	5.55413
AT5G03350	5.86523	6.1166	5.26064	4.55619	4.27795	5.45931	6.63594	7.86774	7.49651	7.27413	7.89367	8.22765	7.6916	8.05119	7.96383	8.03865	7.62284	8.30771
AT5G18360	0.287034	1.4767	-0.266165	1.03372	0.0740788	-0.0650511	2.72616	3.09288	3.67686	2.35831	2.40095	2.9528	3.39045	3.09298	3.16206	3.5429	3.27049	3.42926
AT2G27660	-1.24021	-0.749811	-2.31679	-1.62924	-1.88528	-0.306059	0.721821	2.503	3.73262	2.37807	3.76747	3.9235	1.71302	1.44436	0.785832	3.87527	3.65292	3.70894
AT4G23610	-0.572789	0.278758	-0.169949	0.15503	-0.967741	-0.306059	0.916637	2.69626	2.82316	2.57928	3.37154	3.70669	2.72828	2.13727	1.89063	2.98167	3.07828	2.88892
AT1G28480	-1.24021	-1.69323	-1.95422	-4.79917	-3.47024	-0.595566	-0.443765	-0.0193298	1.22097	1.15568	1.85744	2.89761	1.28771	0.455169	0.824826	2.81804	2.78267	2.62374
AT3G28540	0.901142	1.57212	0.708744	0.486236	1.38774	3.23075	4.18756	4.33753	5.16887	5.09279	6.49449	7.07266	4.55788	3.36922	3.08385	6.03085	5.3892	6.22749
AT2G14560	7.44154	7.97525	6.98405	6.71011	7.63326	7.87159	9.57714	10.2175	10.0897	10.0578	10.7502	10.6759	10.4148	9.8316	9.9308	9.9022	10.0597	10.3141
AT1G10340	0.822071	1.72527	0.0853076	-0.551239	0.302348	1.7891	2.88206	4.49188	5.30537	3.27116	4.53816	5.00875	4.21552	3.19965	3.26489	5.18447	5.1542	5.38132
AT3G07195	0.344749	1.29283	0.806592	0.245228	0.922076	1.59206	3.55867	4.34304	4.4886	2.82945	3.5455	3.48925	4.1338	3.26252	3.32733	4.08076	3.86641	4.1564
AT4G23140	1.33054	2.19879	0.806592	1.67657	2.1832	3.80183	4.01034	5.44074	6.46101	6.04491	6.5662	7.26249	4.31662	3.66753	3.27196	6.23013	6.22981	6.43872
AT4G02380	2.99875	2.95063	2.90376	1.83019	2.59585	3.80183	5.57139	6.83548	6.77169	5.36946	6.98187	7.35832	5.68003	4.71213	4.27725	7.17587	7.15197	6.65524
AT5G22380	-0.118223	0.981372	-1.66471	-4.79917	-1.88528	-0.706597	1.50665	4.5262	4.88291	2.57928	2.7138	3.09276	4.60551	3.74883	3.05133	4.53031	3.6621	4.22291
AT4G11890	2.27965	2.57788	2.09502	1.50461	1.48395	3.45368	3.73264	5.51343	5.84071	4.75772	5.83667	6.55156	4.98392	4.65	4.28076	5.77842	5.79575	6.22326
AT3G01830	-3.00575	-1.14574	-3.53918	-2.47724	-1.35476	0.204136	0.686632	3.31667	3.72347	1.48218	2.53669	3.33161	1.14332	-0.184656	-0.0464409	3.47285	4.34787	3.81398
AT5G28230	-5.32768	-3.07174	-2.80222	-3.2142	-3.47024	-3.76549	-0.443765	-0.406353	-0.36399	0.670255	2.03468	0.784808	-0.38214	-1.08736	0.0222718	-1.6757	-0.147545	-0.728467
AT1G01560	1.44051	2.07394	1.2157	-0.0442786	1.17361	1.2789	2.48121	4.88473	4.80051	2.95319	3.39122	4.15628	4.77436	4.38202	4.22718	4.4279	5.04447	4.64605
AT1G34180	-3.00575	-2.22374	-2.31679	-1.62924	-1.14831	-0.958136	0.496529	0.847404	2.17475	1.06105	1.75992	2.44869	0.504203	-0.184656	-0.0464409	2.68392	2.13539	2.60652
AT2G27402	4.81826	4.53263	5.11545	5.48276	4.84717	5.1819	3.05759	3.23009	1.89416	2.78573	2.40095	2.15796	3.82849	4.49106	4.26666	2.76431	3.28244	2.91013
AT1G63570	-1.07975	-1.14574	-2.31679	-1.99181	-0.531642	-1.65001	-2.48329	-2.23232	-3.98848	-4.8216	-3.81498	-3.2683	0.301387	-1.08736	-0.649105	-2.95581	-2.46947	-4.1879
AT4G11780	-1.62724	-0.63878	-0.600584	-1.62924	-1.14831	-0.706597	-2.48329	-2.8844	-3.25151	-3.23664	-3.81498	-4.00527	-0.472338	-0.656724	-0.19454	-2.59324	-1.55194	-1.52493
AT1G70920	-0.935359	-1.14574	-1.03668	-2.47724	-2.73328	-3.76549	-2.84586	-4.10679	-3.25151	-4.8216	-5.39995	-5.59023	-1.9671	-1.70403	-2.59664	-4.1782	-3.31747	-2.60294
AT3G27690	5.77889	5.61966	5.67918	5.91765	6.05397	6.13588	4.27308	3.81406	3.87983	3.60885	2.46424	2.52351	5.73649	5.66346	5.8182	3.38912	3.64369	4.2144
AT2G40610	4.71535	4.65209	5.4314	5.17954	5.77055	5.62324	1.48633	2.56091	2.62131	4.12385	4.24931	3.55188	4.87611	4.35053	5.50215	3.00171	3.39127	3.08201
AT4G20370	-1.42079	-1.69323	-1.42371	-1.33973	-0.967741	-2.18053	-2.19379	-5.69176	-3.98848	-3.23664	-3.81498	-2.78288	-1.03422	-1.70403	-0.546012	-4.1782	-3.31747	-5.77286
AT1G30100	-0.572789	-0.749811	-0.731828	-2.47724	-1.59577	-0.595566	-5.65322	-4.10679	-5.57344	-2.49967	-3.07802	-1.50277	-1.72609	-1.2186	-1.94456	-1.2396	-1.73251	-2.31343
AT5G07520	-1.24021	-1.69323	-1.21726	-0.0442786	-0.662887	-0.492472	-2.84586	-2.8844	-5.57344	-4.8216	-3.07802	-1.68334	-3.10461	-0.856033	-1.94456	-2.30373	-3.31747	-3.45093
AT3G44120	-1.42079	-1.48678	-1.03668	-1.99181	-0.967741	-0.492472	-3.33129	-3.36983	-3.98848	-2.49967	-1.94052	-5.59023	-1.03422	-1.36299	-1.31653	-3.44123	-3.31747	-2.07242
AT1G52830	2.79644	3.27522	3.11903	0.330117	0.499385	1.30776	-0.226954	0.238982	1.41524	-2.49967	-3.07802	-2.42031	3.49531	3.65821	4.21256	1.88789	2.10879	1.52176
AT3G61680	-1.24021	-1.3062	-1.66471	0.410287	-0.531642	-0.396257	-3.33129	-2.23232	-2.76609	-3.23664	-3.07802	-3.2683	-2.25661	-1.36299	-2.23407	-2.95581	-2.83204	-2.31343
AT1G15830	1.61484	2.12203	1.61732	1.61022	1.93348	1.80942	0.277519	-0.0193298	-0.715462	-0.914707	-1.31248	-0.380778	1.25997	1.48711	1.85339	-0.63388	0.510349	-0.415309
AT5G50790	-3.00575	-2.22374	-3.53918	0.15503	-2.24785	-2.5431	-3.33129	-4.10679	-5.57344	-4.8216	-5.39995	-5.59023	-5.42653	-4.02596	-5.40399	-4.1782	-5.6394	-2.96551
AT2G29490	-0.118223	0.0325973	0.367707	1.08348	1.01088	0.53219	-2.48329	-2.23232	-2.76609	-2.01424	-2.59259	-1.19791	-0.141132	0.578904	0.268432	-0.27131	-1.93896	-4.1879
AT5G67411	-2.52032	-2.22374	-1.66471	-1.09873	-1.35476	-1.26299	-3.33129	-4.10679	-5.57344	-4.8216	-3.81498	-3.2683	-1.9671	-2.80357	-1.94456	-4.1782	-2.17997	-2.96551
AT2G05100	6.49847	6.31153	6.42708	6.97026	6.97719	7.16253	4.73803	4.61088	4.38511	4.69607	4.78617	4.99191	6.4927	6.35595	6.39083	4.06497	4.32494	4.82798
AT4G36290	3.54577	3.637	3.7493	3.57152	3.74893	3.69667	1.3802	1.04971	1.29692	0.959762	0.622421	1.12401	3.85655	3.07908	3.05133	5.64038	6.0727	4.86467
AT4G02850	3.93677	3.64251	4.05327	4.19801	3.06892	3.51683	2.02626	2.79608	0.996413	0.670255	-0.355553	0.432137	2.62331	3.57147	3.18472	1.87346	1.9075	2.55357
AT3G14395	1.14806	0.221042	0.984379	0.245228	0.371061	0.715636	-5.65322	-3.36983	-2.40352	-1.65167	-0.541966	-2.42031	1.44383	0.928238	0.824826	-0.55371	-0.429945	-1.6854
AT3G03910	-1.24021	-1.3062	-0.369258	-1.33973	-0.967741	-2.18053	-2.84586	-2.52183	-5.57344	-2.49967	-5.39995	-4.00527	-1.17861	-3.28899	-2.23407	-4.1782	-2.83204	-2.60294
AT1G22470	2.10695	2.24296	0.941943	-1.62924	-1.88528	-0.958136	0.277519	-0.0193298	0.403837	-4.8216	-5.39995	-5.59023	2.16592	2.18998	2.07982	0.214117	0.033027	0.670083
AT3G59710	-0.37348	-1.69323	-0.266165	1.57587	0.371061	0.264257	-1.00936	-1.44383	-2.11401	-4.8216	-2.23002	-4.00527	-3.84157	-1.52346	-1.4971	-2.06272	-1.24708	-1.2493
AT5G49130	-1.24021	-1.93424	-1.95422	-0.711703	-1.59577	-1.44356	-5.65322	-4.10679	-3.98848	-4.8216	-3.07802	-5.59023	-3.84157	-4.02596	-2.59664	-2.30373	-4.05444	-5.77286
AT1G73870	-1.07975	-0.535686	-0.169949	-0.15531	0.230198	1.15734	-2.48329	-2.8844	-1.66655	-1.36217	-1.69951	-1.88979	-0.782678	-0.752939	-0.359599	-2.06272	-3.31747	-2.07242
AT3G01630	-2.52032	-1.48678	-2.31679	-1.09873	-1.59577	-2.5431	-5.65322	-3.36983	-3.98848	-4.8216	-3.07802	-4.00527	-1.9671	-1.70403	-1.70355	-3.44123	-2.83204	-5.77286
AT5G57760	0.164177	-0.439471	1.10467	0.627099	1.38774	1.94417	-1.12966	-1.99132	-1.66655	-0.57367	-0.645059	-0.636035	0.128055	-0.184656	1.22536	-1.11931	-1.24708	-0.728467
AT1G77960	-0.935359	-0.439471	-1.42371	-0.892275	-2.24785	-1.44356	-4.06826	-2.52183	-3.25151	-3.23664	-2.59259	-4.00527	-0.568553	-0.253368	-0.880431	-2.95581	-4.05444	-2.07242
AT2G29130	-1.07975	-1.14574	-2.80222	-0.406849	-1.88528	-1.44356	-2.48329	-4.10679	-3.98848	-2.01424	-3.07802	-5.59023	-2.25661	-3.28899	-3.08206	-5.76316	-5.6394	-2.96551
AT2G23960	-0.572789	-1.3062	-0.600584	1.03372	-0.531642	-0.22117	-2.48329	-3.36983	-2.40352	-2.49967	-1.49306	-4.00527	-5.42653	-1.70403	-2.59664	-3.44123	-2.83204	-2.31343
AT1G18350	-1.62724	-2.22374	-1.42371	-1.62924	-1.35476	-1.44356	-4.06826	-2.8844	-5.57344	-2.49967	-3.81498	-3.2683	-3.84157	-3.28899	-1.4971	-2.95581	-3.31747	-5.77286
AT5G44260	0.400244	1.50115	1.3188	-1.99181	-1.35476	0.878365	0.019207	0.238982	-2.11401	-2.49967	-3.07802	-5.59023	2.52183	1.35486	2.20334	-1.51524	-0.353996	-0.346596
AT1G19940	3.26851	3.23204	3.26387	2.18952	2.27571	2.92101	1.44481	1.36353	2.00399	-0.298036	-0.541966	-1.3423	3.44074	3.76629	3.46945	0.923337	1.47954	1.62802
AT5G60150	0.862148	1.01572	0.54828	1.61022	0.559506	0.264257	1.65966	1.75946	0.869501	0.463804	-0.876385	-0.304829	-1.9671	-0.752939	-1.31653	1.08233	1.69152	0.827052
AT5G53210	0.694692	1.01572	1.10467	2.77826	1.51465	0.839371	1.74766	1.70912	1.43778	-0.0667103	-0.44575	-0.946375	-1.17861	-0.752939	-1.15607	0.611876	1.82821	1.21582
AT5G12970	0.0985884	-1.69323	-0.731828	0.245228	-0.967741	-0.595566	0.412871	0.648095	0.0412669	-1.36217	-1.94052	-1.88979	-3.10461	-2.441	-5.40399	0.345361	0.550426	0.796995
AT1G65910	0.780848	0.714857	0.603775	0.692687	0.559506	-0.22117	0.854576	0.575031	0.0412669	0.535954	0.026318	-0.163966	-1.17861	-1.36299	-1.31653	0.167574	-0.213134	0.455958
AT2G33850	2.54884	0.835151	1.28525	4.84289	2.79654	2.34303	5.87572	5.50485	5.86898	2.64601	2.34825	0.885502	-3.84157	-1.2186	-1.4971	4.48358	5.72309	5.59728
AT1G49450	-0.198393	-0.184214	0.0853076	-2.47724	-1.88528	-2.18053	-1.95278	-5.69176	-1.873	0.793112	-0.114545	-0.304829	-0.38214	-0.184656	0.150596	-3.44123	-2.46947	-4.1879
AT1G35730	-0.572789	-0.535686	-1.03668	-0.892275	-1.59577	-1.44356	-1.74633	-0.833774	-2.11401	-3.23664	-2.59259	-2.42031	0.245891	-0.119067	-0.0464409	-3.44123	-3.31747	-3.45093
AT1G04360	1.4925	0.672422	1.38365	0.245228	0.499385	0.321972	-0.608824	-0.737559	-0.215891	-0.734135	-1.00763	-1.3423	1.20282	1.07558	0.899788	-1.2396	-0.147545	-1.2493
AT4G21440	1.51781	1.32058	2.05576	-0.0442786	0.154249	0.1414	-1.12966	-0.562472	-0.818555	1.24449	0.789878	0.979625	2.05728	0.988992	1.60723	-0.55371	-0.685202	-0.158151
AT1G49130	5.99931	5.57859	5.86667	3.97232	3.80588	4.38595	3.85259	3.82591	3.90836	2.88576	2.32115	2.45962	5.43067	5.45584	5.55093	3.53375	4.07313	3.65968
AT4G06536	1.18012	1.26454	1.41501	-0.551239	-0.531642	-0.958136	-0.898331	-1.0479	-1.18113	-1.36217	-1.49306	-1.50277	1.20282	1.1835	1.16586	-1.00828	-1.24708	-0.91488
AT5G62040	1.56714	1.4767	1.5901	-0.406849	0.499385	1.02459	-0.226954	-0.737559	-1.48598	-1.65167	-1.15202	-0.636035	1.28771	0.958935	1.31025	-2.95581	-2.17997	-1.01797
AT4G15670	3.75181	3.52221	3.69284	-1.62924	0.436649	0.204136	-1.12966	1.9007	0.965716	0.793112	1.19997	1.20418	3.85192	3.77062	3.69667	1.49422	1.27946	1.40705
AT5G16570	3.10278	3.25379	2.94732	4.26423	3.62075	3.58913	0.613568	1.12842	1.66496	1.62135	2.08387	2.13087	2.47433	2.59365	2.61282	0.540618	1.18078	0.827052
AT4G25470	0.344749	0.0325973	0.0853076	-3.2142	-2.73328	-2.5431	-4.06826	-1.60429	-3.25151	0.604667	1.42023	0.559516	-0.38214	-0.184656	-0.760137	-2.95581	-3.31747	-2.07242
AT5G60660	0.649604	1.23569	0.657214	1.13157	-0.197223	0.53219	-0.795237	-0.0770453	-0.529049	-0.0667103	-0.270664	-0.460948	0.128055	0.36636	-0.27471	-1.2396	-1.93896	-0.563407
AT1G15550	4.09649	4.0596	4.26602	2.73222	2.53725	2.4111	2.17333	2.44267	1.81026	1.83661	1.7396	1.37555	3.79505	3.75759	3.75335	1.88789	2.0817	2.04092
AT4G26960	2.64387	2.07394	2.58321	2.38074	2.63828	2.2716	1.16696	1.20306	0.259447	1.89265	1.25826	1.30459	2.07331	2.01113	1.77592	0.540618	0.700452	-0.100436
AT2G42530	8.6445	8.7115	9.6335	6.95864	7.73045	7.29092	7.70475	7.33701	6.58359	6.43048	6.15224	5.781	9.19569	9.01142	9.47238	6.54603	6.91687	6.77765
AT2G47870	0.0985884	-0.184214	0.00513729	-1.62924	-0.531642	-2.18053	-2.48329	-3.36983	-1.32552	-1.12116	0.0919063	-0.163966	-1.17861	-0.566526	-0.880431	-2.59324	-3.31747	-1.6854
AT3G62070	3.89391	3.47978	4.1356	1.61022	1.05332	0.758071	1.76463	1.27403	0.835948	1.01129	1.16991	0.242659	3.66886	3.48974	3.98618	0.83675	1.74431	0.941385
AT3G55500	5.29529	5.35201	6.30474	5.10321	5.32742	5.06423	2.97978	3.25369	3.55841	3.92995	3.78741	3.46776	5.5586	5.75267	5.94971	2.12558	2.93425	2.66593
AT3G48970	0.738413	0.221042	0.161256	-0.275604	-0.662887	-0.0650511	-0.699022	-0.26549	-1.04988	-0.42928	-0.541966	-1.3423	0.188176	0.061505	0.323928	-2.59324	-1.11584	-1.6854
AT2G46660	0.287034	0.0325973	0.941943	1.80075	1.57415	2.13336	-1.74633	-0.936868	-1.48598	1.48218	1.61128	1.82762	-0.472338	-0.325518	-0.0464409	-1.51524	-1.39147	-1.86597
AT4G25490	0.738413	0.981372	1.2157	-4.79917	-2.24785	-3.76549	-5.65322	-5.69176	-5.57344	2.29734	2.2511	1.66716	-0.000269145	0.170439	0.0878602	-3.44123	-2.83204	-3.45093
AT1G29910	11.5618	11.1672	11.837	11.4979	11.7122	11.6527	9.56053	9.8233	9.24209	9.80028	9.71782	9.15644	11.1307	11.4959	11.4078	8.92994	9.66149	9.22339
AT5G61350	0.400244	1.14549	0.984379	1.03372	1.35419	1.49504	-2.84586	-1.78486	-1.04988	0.387856	0.432943	-0.0356422	0.188176	0.411447	0.268432	-1.2396	-0.510115	-2.60294
AT1G10155	0.603061	-0.63878	-1.42371	0.330117	-0.300317	-0.141	-2.19379	-1.99132	-1.66655	-0.57367	-1.49306	-2.78288	-0.568553	-0.481637	-1.94456	-1.85627	-4.05444	-2.60294
AT4G25480	-0.283282	-1.48678	0.54828	-0.15531	0.559506	0.839371	-5.65322	-3.36983	-2.40352	2.47302	3.14309	2.84856	-1.03422	-1.91048	-2.23407	-3.44123	-2.83204	-3.45093
AT1G10657	4.61043	4.40237	4.5641	4.48855	3.74246	3.9647	3.23857	2.82788	2.63113	2.6941	2.23668	1.66716	3.45305	3.99826	3.96887	2.10102	2.65981	2.63228
AT3G13403	1.24218	1.11413	1.88708	0.486236	0.672716	0.671915	-1.74633	0.0361653	-0.715462	-0.914707	0.026318	-0.946375	1.28771	1.80693	1.41619	-1.11931	-0.510115	-0.281008
AT1G14800	1.04736	0.981372	1.14264	2.1197	1.45259	1.99827	-1.00936	-0.647361	-1.04988	0.670255	0.939903	0.292412	-0.297251	0.319817	0.210717	-1.11931	-0.353996	-2.96551
AT4G15680	3.46999	2.78126	3.32294	-1.09873	0.154249	0.430906	-2.19379	0.575031	-0.715462	0.463804	0.622421	0.885502	3.24942	3.1204	2.91342	0.465656	1.20609	0.796995
AT4G15700	4.67935	4.28757	4.40138	1.88733	1.91058	1.99827	0.88594	2.66139	1.70268	1.97282	2.66075	2.11713	4.2547	4.55021	4.15251	1.97155	2.61327	2.38196
AT1G30250	6.06732	5.98192	6.2207	4.72635	5.57142	5.28345	3.66193	4.13638	4.3909	5.10766	5.80524	4.83708	6.75369	6.27668	6.33621	3.42913	4.37043	3.72898
AT3G46880	-0.935359	-0.439471	0.233406	-4.79917	-2.24785	-2.5431	-5.65322	-2.23232	-3.25151	-1.65167	-1.69951	-1.19791	-0.782678	-1.91048	-0.359599	-3.44123	-2.46947	-2.07242
AT2G25900	5.88117	5.6704	6.16068	4.04318	3.60657	4.0093	4.33972	4.39172	4.4586	4.04568	4.19064	4.01154	5.36055	5.15478	5.31967	3.63985	4.05931	3.91539
AT1G62290	3.0517	2.96828	2.93655	1.61022	3.05854	2.42433	1.48633	0.966456	0.835948	0.850828	0.577333	0.518293	3.58749	2.79422	3.29991	0.540618	0.426691	0.968606
AT1G18990	-0.118223	-0.184214	-0.169949	-0.275604	-0.807277	-0.396257	-0.523935	-1.78486	-2.11401	-3.23664	-3.07802	-2.78288	-1.03422	-1.36299	-0.546012	-3.44123	-2.46947	-1.38054
AT5G06760	0.226913	-0.439471	1.14264	-1.99181	-1.14831	-3.02853	-2.19379	-1.99132	-1.04988	-1.12116	-1.31248	-2.1308	1.11262	0.958935	1.0054	-1.6757	-2.17997	-2.60294
AT1G65480	0.164177	1.40075	0.708744	0.330117	1.09454	1.18871	-0.795237	-3.36983	-1.48598	-0.734135	0.327974	0.0244788	1.31493	1.54895	1.19592	-4.1782	-2.46947	-2.60294
AT4G06534	2.05603	2.04096	1.88708	-0.892275	0.0740788	-0.22117	0.455306	-0.0770453	-0.147178	-0.42928	-1.94052	-0.380778	1.69241	2.04013	2.06361	-0.477761	0.033027	0.204419
AT3G61920	3.40364	2.96828	2.93655	3.35565	2.66589	3.05469	0.650562	0.847404	-0.619247	2.21183	0.903834	2.0751	0.681991	2.57395	2.06361	0.11948	0.803545	0.53092
AT3G28310	-0.572789	0.221042	0.806592	-1.99181	-0.967741	-1.10253	-2.48329	-1.78486	-1.873	-1.36217	-1.69951	-2.1308	0.188176	-0.184656	0.971047	-2.95581	-1.24708	-2.60294
AT1G74930	2.37968	2.05754	2.17048	-1.33973	-0.197223	-1.10253	0.369149	0.238982	-0.0188541	3.92324	3.27601	2.04639	1.79263	1.15726	1.58469	-0.0352426	0.193492	-0.100436
AT1G19510	1.61484	1.37452	1.67027	0.755423	1.01088	0.758071	0.324062	-0.936868	-0.288041	-0.734135	-0.541966	-0.304829	1.92219	1.50802	1.75588	-1.37085	-0.147545	-1.38054
AT1G19640	2.26478	1.66162	1.95267	1.42965	1.28465	0.53219	0.496529	0.190888	-0.147178	0.0363832	-0.44575	-0.0983779	1.25997	1.6652	1.73556	-1.00828	-0.595004	-0.346596
AT5G42445	0.287034	-0.749811	1.06568	-1.09873	-0.662887	-0.492472	-1.74633	-1.16819	-1.66655	-1.12116	-1.00763	-1.3423	-0.671646	-0.752939	-0.449797	-2.06272	-1.24708	-1.86597
AT3G14440	2.21922	2.47052	2.63741	-0.711703	0.777686	0.321972	0.179672	-0.199902	-0.818555	2.27643	2.46424	2.72718	3.27043	2.48184	3.20703	-0.0907377	0.033027	-0.100436
AT4G34138	4.72353	4.75226	4.84596	4.12267	4.27347	4.02676	3.22636	2.63467	2.21446	3.31283	3.39771	3.1546	4.29285	4.07733	4.28426	2.1377	2.73998	2.69881
AT1G33340	2.05603	1.806	2.31048	-0.15531	1.38774	0.839371	-0.898331	-0.334203	-0.215891	1.80776	1.22941	1.37555	1.46828	1.04729	1.46637	-0.405611	0.0885221	0.204419
AT3G24520	4.22883	3.926	4.45894	2.23426	2.62428	2.21179	2.01212	2.13479	1.95794	4.41919	4.39284	4.22195	4.16031	4.09471	4.3154	1.78373	2.3206	1.98869
AT5G63350	0.0985884	-0.535686	0.00513729	-1.62924	-1.59577	-1.89102	-1.74633	-1.99132	-1.18113	0.387856	-0.645059	-0.545837	-0.000269145	0.00378949	0.0222718	-2.06272	-4.05444	-1.86597
AT1G22380	2.9155	2.68848	2.39155	1.77069	1.97822	1.82946	2.02626	1.15373	0.448925	0.307685	-0.876385	-0.0356422	2.1808	2.30197	2.17344	-0.55371	0.382969	0.670083
AT5G03260	3.29071	3.58647	2.7646	3.30412	2.79654	2.87355	1.98341	1.74287	1.75747	1.74826	0.975093	1.17795	2.1808	2.66985	1.85339	1.67147	-0.995542	1.62802
AT5G05890	3.6695	3.53411	4.13088	3.30412	3.74246	3.66357	2.28342	2.29124	1.16802	1.94659	1.75992	1.94115	3.55361	3.36922	3.53559	1.05702	2.36623	1.57587
AT4G28700	-1.07975	-0.535686	-0.600584	-0.711703	-1.59577	-0.826891	-2.48329	-2.52183	-3.25151	-4.8216	-3.81498	-3.2683	-0.568553	-2.15149	-1.15607	-4.1782	-2.17997	-3.45093
AT3G21460	4.1338	4.0008	4.57108	2.38074	2.86961	2.51373	-4.06826	-0.737559	-1.873	-0.734135	-0.756091	-0.946375	3.72575	3.87893	4.01597	-3.44123	-0.995542	-1.86597
AT4G28720	0.0985884	-0.439471	0.490564	-1.33973	-2.73328	-0.22117	-3.33129	-2.52183	-1.66655	-4.8216	-3.81498	-4.00527	0.948506	0.411447	1.07174	-3.44123	-2.17997	-3.45093
AT4G27510	-0.469695	-0.108265	0.708744	-0.15531	0.302348	-0.22117	-1.56576	-1.44383	-3.98848	-2.49967	-2.59259	-2.42031	-0.217081	0.411447	0.0878602	-2.30373	-2.83204	-1.38054
AT4G11630	4.29986	4.18187	4.40918	4.3015	3.9019	4.10282	-1.40529	-1.0479	-0.0815899	0.0363832	0.577333	0.191129	4.19735	4.38767	4.28775	0.866194	-0.510115	-0.100436
AT3G10970	7.03509	6.93865	6.89022	6.89214	6.94233	6.89183	-0.795237	0.612026	-0.36399	-0.42928	-1.00763	0.137689	6.9197	6.89365	6.94777	-0.336898	0.0885221	-0.91488
AT4G24090	5.99256	5.96113	6.1514	6.26085	5.97615	5.88496	1.93924	2.04295	1.24674	1.44519	0.86684	1.30459	5.81724	5.9978	5.98671	1.33487	1.41588	1.61084
AT3G07500	1.872	1.8255	2.05576	1.96902	1.60301	1.51991	-1.74633	-1.29944	-3.25151	-1.65167	-1.00763	-2.1308	1.56215	1.8729	2.09585	-1.85627	-1.11584	-2.60294
AT4G13575	3.67514	3.68582	4.04828	3.28298	3.04808	3.54739	-2.48329	-0.647361	-1.48598	-3.23664	-3.07802	-3.2683	3.80948	4.10504	4.29471	-3.44123	-3.31747	-2.31343
AT5G55710	6.26338	6.25783	6.18249	6.24591	6.33979	6.26839	3.6437	3.93213	3.61391	4.39999	4.39933	4.08749	6.17384	6.14855	6.13274	3.56551	3.82208	3.66801
AT1G10180	3.992	4.19317	3.96597	4.24249	4.14692	4.2661	-1.40529	-0.936868	-0.44416	-2.01424	-1.49306	-1.3423	3.44691	3.86684	3.74829	-1.51524	-0.995542	-1.01797
AT5G51540	2.99875	3.37782	3.47948	3.32496	2.89316	3.20797	1.48633	1.04971	0.869501	-0.42928	0.154642	0.518293	2.94415	3.05796	2.77093	0.775996	0.930457	0.968606
AT4G13572	3.5882	3.23933	3.45705	3.02738	3.14937	3.18482	-1.74633	-1.78486	-2.11401	-2.49967	-3.07802	-2.78288	3.54213	3.44165	3.85575	-2.95581	-2.83204	-2.31343
AT3G28320	-1.62724	-0.749811	-0.169949	-3.2142	-0.807277	-2.18053	-4.06826	-3.36983	-3.98848	-3.23664	-5.39995	-4.00527	-0.297251	-1.2186	-0.27471	-5.76316	-2.83204	-5.77286
AT1G06960	3.56411	3.58647	3.67999	3.46293	3.63479	3.58913	-0.898331	-0.406353	-0.529049	-0.298036	-0.114545	-0.163966	3.54213	3.76629	3.5059	-1.00828	-0.685202	-0.563407
AT5G11640	3.4829	3.33085	3.55885	3.43445	3.26221	3.53524	0.650562	0.966456	-0.215891	0.793112	-0.756091	0.191129	3.50124	3.48974	3.45709	0.806693	1.0471	0.941385
AT3G45430	2.71124	2.63424	2.34346	2.47696	2.67951	2.66636	0.496529	0.238982	0.0989824	-0.57367	-1.31248	-1.88979	1.95717	2.47123	2.77093	-0.63388	0.426691	0.293228
AT1G21065	6.71159	6.60668	6.79955	6.27431	6.55905	6.41234	4.70982	4.51648	4.51004	4.4522	4.45024	4.06976	6.96014	6.90601	6.94777	4.13619	4.66095	4.23136
AT2G18250	3.57621	3.33085	3.52331	3.4535	3.47227	3.42762	0.412871	-0.833774	-0.288041	-0.57367	-0.645059	-0.0356422	3.64761	3.66288	3.84156	-0.905182	0.337882	-0.0449404
AT5G54585	2.39342	2.10618	3.33118	1.13157	1.21158	0.953327	-1.40529	-0.936868	-1.18113	-2.01424	-0.270664	-1.19791	2.46221	2.09644	2.79076	-4.1782	-1.11584	-1.52493
AT4G32280	1.63811	1.40075	2.55533	0.558386	0.672716	2.0674	-1.40529	-0.334203	-0.215891	-2.01424	-0.190493	-1.50277	2.61239	1.58875	3.20703	-1.00828	-0.510115	-1.129
AT1G53520	5.6603	5.38687	5.53852	5.8706	5.43364	5.75872	-2.84586	-4.10679	-3.98848	-4.8216	-5.39995	-4.00527	4.62195	5.50477	5.1894	-2.59324	-3.31747	-2.60294
AT3G13170	-1.86824	-1.93424	-1.03668	-0.711703	-2.24785	-3.76549	-5.65322	-5.69176	-5.57344	-4.8216	-5.39995	-5.59023	-3.84157	-2.441	-1.94456	-5.76316	-5.6394	-5.77286
AT1G04180	-0.804114	-0.870105	-0.876218	-3.2142	-2.73328	-1.89102	-4.06826	-5.69176	-5.57344	-2.49967	-5.39995	-5.59023	-0.000269145	-0.481637	0.899788	-5.76316	-4.05444	-4.1879
AT3G49300	0.780848	0.334253	0.00513729	-0.406849	-2.24785	-1.26299	-2.84586	-1.44383	-2.76609	-1.12116	-3.81498	-2.78288	0.0653192	0.655866	-0.449797	-2.30373	-2.83204	-2.07242
AT5G02170	0.400244	0.488976	-0.169949	-1.99181	-2.73328	-1.65001	-4.06826	-2.52183	-2.76609	-4.8216	-2.59259	-2.78288	-0.297251	0.22197	0.428897	-4.1782	-2.83204	-2.31343
AT1G78440	0.0298757	-0.749811	-0.266165	-1.09873	-1.14831	-1.44356	-3.33129	-5.69176	-5.57344	-4.8216	-3.81498	-5.59023	-1.03422	-0.401467	-1.70355	-3.44123	-5.6394	-5.77286
AT1G80340	0.453683	0.488976	-0.600584	-0.15531	0.777686	-0.706597	-3.33129	-4.10679	-5.57344	-1.65167	-1.49306	-1.19791	-0.568553	-1.36299	-0.880431	-4.1782	-5.6394	-4.1879
AT4G13560	1.96694	1.63976	2.56934	1.2232	1.38774	1.59206	-5.65322	-2.23232	-2.11401	-2.49967	-5.39995	-2.78288	2.44998	1.85669	2.63493	-3.44123	-3.31747	-5.77286
AT1G16080	7.5305	7.46062	7.40504	7.48421	7.42281	7.26724	5.59055	5.44331	4.99356	5.43932	4.91633	4.92842	7.2076	7.38361	7.40517	4.70138	5.20844	5.16009
AT4G13570	1.38657	1.78624	2.15198	1.03372	1.65904	1.96243	-3.33129	-2.8844	-1.873	-3.23664	-3.07802	-4.00527	2.07331	1.72	2.52082	-2.95581	-5.6394	-3.45093
AT3G19350	-1.24021	-1.3062	-0.600584	-1.33973	-1.88528	-1.44356	-5.65322	-5.69176	-5.57344	-2.49967	-2.59259	-5.59023	-2.61918	-1.52346	-1.94456	-3.44123	-5.6394	-4.1879
AT4G08220	-0.804114	-1.3062	-0.600584	-0.406849	-0.300317	-0.595566	-5.65322	-5.69176	-5.57344	-4.8216	-5.39995	-5.59023	-0.902972	-1.08736	-0.0464409	-5.76316	-5.6394	-5.77286
AT4G11640	2.49887	2.18376	2.61056	2.53175	2.62428	2.28617	-5.65322	-5.69176	-5.57344	-4.8216	-5.39995	-5.59023	1.99132	2.40589	2.11171	-5.76316	-5.6394	-5.77286
AT1G56000	2.60896	2.47052	2.66376	2.21206	2.1832	2.08417	0.324062	0.0896046	-0.0815899	-0.298036	0.0919063	0.137689	2.66622	2.428	2.75083	-0.0352426	0.426691	-0.281008
AT1G11740	2.32338	1.72527	1.81837	-0.0442786	0.617221	1.05894	-0.523935	0.374334	0.0412669	-4.8216	-3.81498	-2.78288	2.85424	2.84441	2.92244	-0.808967	0.291339	-0.728467
AT5G57970	1.56714	2.00721	1.95267	2.21206	1.88731	1.99827	-0.699022	-1.0479	-2.11401	-2.01424	-2.59259	-2.42031	1.73334	2.22828	2.17344	-2.06272	-0.781417	-1.129
AT1G53830	1.51781	0.981372	0.603775	-1.62924	-0.300317	0.430906	-3.33129	-4.10679	-1.66655	-4.8216	-3.07802	-5.59023	2.36137	1.78996	2.61282	-4.1782	-1.93896	-2.96551
AT4G15990	0.0298757	-0.264384	1.06568	-1.99181	-0.662887	-2.18053	-2.48329	-2.8844	-2.76609	-2.49967	-2.23002	-2.1308	-0.472338	0.117	0.0222718	-4.1782	-1.93896	-2.31343
AT1G62770	-0.0422741	-0.870105	0.853134	-0.0442786	-0.0108101	1.54436	-0.795237	-0.737559	-2.76609	-1.65167	-1.94052	-2.42031	-0.38214	-0.184656	0.618375	-1.85627	-1.93896	-2.31343
AT1G69140	5.1163	4.79986	5.49882	2.1197	3.29794	2.91164	1.3802	1.97358	0.535081	-0.298036	-0.876385	-0.636035	4.99237	4.64529	5.06055	-0.718769	0.868396	0.734934
AT1G53690	-0.118223	-0.439471	0.367707	-1.99181	-1.35476	-2.5431	-5.65322	-4.10679	-3.98848	-4.8216	-3.07802	-5.59023	-0.38214	-0.253368	-0.19454	-5.76316	-3.31747	-3.45093
AT4G01995	4.89028	4.91581	4.9079	4.87855	4.9149	4.70889	1.69551	1.87049	1.29692	1.94659	1.56584	1.58968	4.9055	4.86583	5.01069	1.20262	1.84442	1.36669
AT1G19690	4.15008	4.1513	3.98176	4.20926	4.22788	4.09042	0.946694	1.12842	0.357294	1.01129	0.026318	-0.0983779	4.1068	4.05619	3.98618	0.503623	1.01881	1.02156
AT3G44990	5.59936	4.92939	5.5474	4.92364	5.80976	5.74032	-0.161365	0.457992	-1.04988	2.67825	2.6499	2.96819	4.80589	4.49891	4.9851	-0.63388	0.193492	-0.487459
AT5G42130	5.22211	5.15033	5.32397	5.66129	5.93844	5.84246	-1.00936	-1.78486	-1.48598	-1.65167	-2.59259	-2.42031	4.9055	4.94654	5.08284	-1.6757	-0.429945	-1.86597
AT5G05480	2.80675	2.83995	2.4381	3.16084	3.30674	3.33954	0.946694	0.374334	0.869501	0.732991	1.13921	1.09627	3.2281	3.01479	2.9314	0.540618	0.836335	0.293228
AT4G32320	4.9658	4.99758	4.9935	5.02261	4.86515	4.86022	3.09833	2.53225	2.63113	2.59625	3.46733	2.99848	4.62739	4.89984	4.63903	2.08859	2.73998	2.25505
AT5G51790	1.72761	1.57212	1.28525	0.815544	-0.197223	0.204136	-1.00936	-0.936868	-2.11401	-4.8216	-3.81498	-4.00527	1.0492	1.80693	1.49082	-2.95581	-0.685202	-2.07242
AT3G55646	2.99875	2.89635	3.229	1.64378	1.79029	1.41773	-2.84586	-1.44383	-1.66655	-0.914707	-1.15202	-0.835344	2.32166	2.57395	2.79076	-2.59324	-1.39147	-1.86597
AT2G24970	1.91073	1.5252	1.72134	1.9423	1.38774	1.70483	-0.699022	0.0361653	-0.529049	-0.914707	-0.876385	-3.2683	1.28771	1.84029	1.67282	-0.718769	0.141961	-0.487459
AT5G58480	3.72489	3.69644	3.50156	3.75158	3.50322	3.73436	1.7131	2.0156	1.1408	2.07322	1.22941	1.35228	3.12421	3.51578	3.1922	1.54972	1.23097	1.46554
AT4G18960	0.226913	-0.0361154	0.302119	-0.15531	-0.101008	-0.22117	-5.65322	-5.69176	-3.98848	-4.8216	-5.39995	-3.2683	-0.141132	0.319817	-0.118591	-3.44123	-5.6394	-4.1879
AT4G00530	1.18012	1.17619	0.941943	1.73999	0.672716	0.878365	-3.33129	-4.10679	-5.57344	-4.8216	-3.81498	-5.59023	0.504203	0.928238	0.935857	-3.44123	-2.46947	-5.77286
AT4G33790	2.4861	2.57788	1.9948	-0.711703	1.6313	2.21179	-4.06826	-1.60429	-0.529049	-1.12116	-3.07802	-2.78288	2.97007	3.02932	2.73043	0.0697269	-1.73251	-1.129
AT5G05840	1.21148	1.17619	2.07553	1.54068	2.7457	1.80942	-3.33129	-3.36983	-1.873	-1.12116	-0.876385	-0.0356422	0.723213	0.497604	0.573287	-2.30373	-0.995542	-1.52493
AT5G13610	4.06679	3.85189	4.06815	3.50917	3.94761	3.8951	1.78141	1.69195	1.02647	1.48218	1.58874	1.421	3.97221	3.89885	3.86045	1.43651	1.65522	1.71095
AT1G55970	3.63522	3.75354	3.70558	3.46293	3.72287	3.45368	-2.84586	-1.78486	-2.76609	-2.01424	-3.07802	-1.68334	3.51305	3.55147	3.59319	-2.95581	-1.73251	-1.6854
AT3G16670	5.38914	5.91638	5.06938	7.5875	6.1838	6.32418	3.15091	2.82788	1.56611	5.08679	3.3516	3.45689	4.78657	4.90182	4.90321	1.76822	3.67575	3.0183
AT3G61980	2.98974	2.95063	2.89266	2.36071	2.4124	2.37065	-0.699022	-0.406353	-1.32552	-1.65167	-2.23002	-1.68334	3.62603	3.41975	3.40014	0.503623	-1.11584	-0.281008
AT3G62950	3.98747	4.10019	4.2356	1.96902	2.02161	1.74758	-0.0986295	1.50792	0.535081	-0.57367	0.432943	-0.460948	4.37921	4.29447	4.53117	-1.2396	0.836335	0.734934
AT3G59370	-1.62724	-1.93424	-1.95422	-0.892275	-2.73328	-1.26299	-5.65322	-4.10679	-5.57344	-4.8216	-3.81498	-5.59023	-2.61918	-2.80357	-2.59664	-5.76316	-5.6394	-5.77286
AT5G54270	10.5891	10.2403	10.6544	10.7421	10.9029	11.006	8.21936	8.50692	8.15628	8.49341	8.57205	8.30411	10.3521	10.3946	10.3148	7.745	8.16382	8.24716
AT1G78990	2.84725	2.8778	2.7646	1.80075	2.63828	2.08417	-0.443765	-0.26549	-0.147178	1.36823	0.789878	0.948928	2.12036	1.82371	1.92692	-0.27131	0.664382	-0.0449404
AT1G15825	0.164177	0.583612	-0.169949	-0.15531	-0.662887	0.321972	-1.56576	-1.29944	-1.873	-3.23664	-2.59259	-2.78288	-0.141132	-0.119067	-0.760137	-2.59324	-1.73251	-1.52493
AT4G01710	2.65532	2.42011	2.78874	3.00173	2.06374	2.8443	-1.2609	-1.78486	-2.11401	-1.36217	-0.876385	-2.1308	2.75834	2.71551	2.9403	-0.905182	-1.24708	-1.2493
AT2G05070	6.30214	6.18612	6.33272	7.17561	7.02461	7.31777	4.4722	4.51159	4.22584	4.31026	4.21292	4.37122	6.25075	6.08995	6.20565	3.94936	3.99178	4.66281
AT4G24540	4.25541	4.36289	4.49974	5.0911	4.34354	4.20605	3.34396	2.12203	2.38656	1.06105	0.789878	2.04639	3.66358	4.42388	3.98187	1.93032	2.21235	2.60652
AT5G30510	9.78432	9.71392	9.62032	9.75716	9.46437	9.48949	7.11145	7.11379	6.93806	7.16175	6.45842	6.51535	9.3237	9.5848	9.4694	6.67952	6.74187	6.85627
AT2G30320	4.33944	4.39587	4.17735	4.31718	4.00279	4.2661	1.62291	1.85514	1.34542	0.463804	0.666142	0.475858	3.89765	4.1153	4.15251	1.62054	1.56027	1.36669
AT1G04660	-1.07975	-1.3062	-0.169949	1.39066	-0.411348	-0.706597	-1.74633	-1.78486	-5.57344	-3.23664	-5.39995	-5.59023	-3.10461	-1.36299	-1.31653	-3.44123	-4.05444	-2.96551
AT1G53530	2.4861	2.39424	2.90376	2.76308	2.59585	2.87355	-5.65322	-5.69176	-5.57344	-4.8216	-5.39995	-5.59023	2.40001	2.69742	2.56755	-5.76316	-5.6394	-5.77286
AT5G18050	0.554967	-1.3062	1.2157	-0.551239	-0.662887	0.715636	-3.33129	-1.60429	-1.66655	-1.65167	-2.23002	-2.78288	0.723213	-0.253368	1.07174	-2.06272	-2.83204	-1.86597
AT1G55964	-1.62724	-1.69323	-2.80222	-2.47724	-1.88528	-3.02853	-5.65322	-5.69176	-5.57344	-4.8216	-5.39995	-5.59023	-1.9671	-2.80357	-1.94456	-5.76316	-5.6394	-5.77286
AT5G09730	3.19196	2.79121	2.91477	2.18952	2.29352	2.14939	-0.795237	-0.0193298	-0.215891	0.132599	-0.756091	-0.73225	1.88635	2.38343	2.07982	-0.55371	-0.685202	-0.728467
AT5G44440	-1.62724	-1.69323	-0.169949	-1.99181	-3.47024	0.799294	-5.65322	-5.69176	-5.57344	-4.8216	-5.39995	-5.59023	-3.84157	-2.80357	-3.08206	-5.76316	-5.6394	-5.77286
AT4G17180	2.40703	2.57788	2.49791	2.04632	1.95602	1.98046	-1.95278	-2.8844	-5.57344	-4.8216	-3.81498	-4.00527	2.21009	2.64175	2.49687	-2.95581	-2.83204	-3.45093
AT5G14070	-0.198393	-0.264384	0.00513729	-1.09873	-1.59577	-1.89102	-3.33129	-2.8844	-3.98848	-4.8216	-3.81498	-4.00527	-0.217081	-1.08736	0.150596	-4.1782	-4.05444	-5.77286
AT5G37070	3.87445	3.88942	4.01285	3.55398	3.56318	3.74494	1.7131	2.0698	1.94226	0.463804	1.83846	1.421	4.99658	4.64293	4.8188	1.93032	1.70933	1.64499
AT2G47880	4.17814	4.14743	4.9909	5.23012	5.12843	4.90811	0.822515	1.46812	0.965716	2.12092	2.05126	2.99097	2.91776	3.78782	3.82723	0.259205	0.243245	1.38701
AT5G60130	-0.804114	-1.14574	-1.03668	-1.33973	-1.35476	-0.595566	-3.33129	-2.8844	-5.57344	-1.65167	-1.94052	-4.00527	-1.72609	-2.80357	-1.15607	-2.95581	-4.05444	-3.45093
AT3G22190	5.47241	5.36871	5.56498	5.30281	5.37838	5.42351	1.6777	1.36353	1.27205	1.48218	1.22941	1.09627	5.6062	5.66346	5.69864	1.43651	1.43742	1.146
AT1G74890	1.79126	1.50115	2.67675	3.13747	1.95602	2.2716	-0.608824	0.285525	-0.818555	-1.36217	-1.94052	-0.636035	1.14332	1.48711	1.31025	-0.55371	-1.55194	-0.643578
AT5G43140	2.98974	2.859	3.33118	3.19519	3.09961	3.1613	1.33547	0.847404	0.3092	0.463804	0.0919063	-0.163966	3.02055	3.04372	3.02646	0.895048	0.769993	0.493926
AT1G01190	1.41379	1.04928	2.32707	1.99525	1.95602	0.715636	-4.06826	-1.60429	-2.76609	-2.01424	-3.07802	-1.68334	0.245891	0.958935	1.0054	-5.76316	-1.93896	-2.31343
AT3G22183	2.83723	2.68848	2.90376	2.54956	2.84566	2.8443	-0.226954	-0.936868	-2.11401	-0.734135	-0.756091	-1.06667	2.84493	3.21245	3.1922	-1.00828	-0.884511	-0.91488
AT1G29920	10.9626	10.5099	10.28	10.156	9.09605	9.62714	7.90556	8.43777	7.47828	6.40662	7.21085	6.88727	8.95751	10.0789	9.41982	8.00822	7.65508	7.22767
AT5G40440	3.23074	3.32401	3.29792	3.36574	2.92779	2.85412	-5.65322	-5.69176	-5.57344	-4.8216	-5.39995	-5.59023	3.21371	3.34618	3.09186	-5.76316	-4.05444	-4.1879
AT5G59340	-0.283282	-0.184214	-0.0797516	-2.47724	-3.47024	-5.35045	-4.06826	-5.69176	-5.57344	-4.8216	-5.39995	-5.59023	0.128055	-0.119067	1.13517	-5.76316	-4.05444	-5.77286
AT5G39860	1.24218	0.439223	1.93114	1.46762	1.51465	1.94417	-2.84586	-2.8844	-2.11401	0.535954	0.327974	-0.232679	1.11262	0.655866	1.83441	-2.95581	-1.93896	-1.86597
AT1G11070	0.0298757	-0.439471	-0.48029	-1.62924	-1.59577	-2.5431	-5.65322	-4.10679	-3.98848	-4.8216	-5.39995	-5.59023	-1.33907	-0.656724	-1.70355	-5.76316	-2.83204	-4.1879
AT3G01345	7.51723	7.60651	7.58127	7.90279	7.89152	7.84876	1.90902	2.73031	1.9888	3.22825	3.53374	3.25839	-1.51964	-2.441	-1.4971	4.68702	3.0506	3.06319
AT5G54190	1.74914	1.01572	1.25089	2.27765	1.54471	2.08417	-2.48329	-3.36983	-3.98848	-3.23664	-3.07802	-4.00527	-0.671646	-0.401467	-0.880431	-2.95581	-4.05444	-1.38054
AT3TE60410	-5.32768	-5.39367	-5.12415	-4.79917	-5.0552	-5.35045	-2.19379	-2.23232	-1.873	-2.01424	-1.94052	-4.00527	-5.42653	-5.61092	-5.40399	-2.30373	-1.93896	-2.96551
AT3TE24455	-1.42079	-2.22374	-2.31679	-3.2142	-1.88528	-3.02853	-1.2609	-0.137166	0.154477	0.222796	-0.541966	-0.380778	-1.72609	-1.52346	-1.70355	-0.27131	-0.353996	-1.2493
AT4TE09460	-5.32768	-5.39367	-5.12415	-4.79917	-5.0552	-5.35045	-3.33129	-3.36983	-2.11401	-3.23664	-2.59259	-1.68334	-5.42653	-5.61092	-5.40399	-2.95581	-5.6394	-3.45093
AT2TE57405	-5.32768	-5.39367	-5.12415	-4.79917	-5.0552	-3.02853	-5.65322	-3.36983	-1.66655	-2.01424	-0.645059	-0.304829	-5.42653	-5.61092	-5.40399	-1.6757	-3.31747	-3.45093
AT3TE43770	-3.00575	-3.07174	-3.53918	-2.47724	-2.24785	-3.02853	-1.2609	-2.23232	-2.40352	0.535954	-0.270664	-0.835344	-2.25661	-3.28899	-3.08206	-1.37085	-2.17997	-3.45093
AT4TE10600	-3.00575	-5.39367	-5.12415	-4.79917	-5.0552	-5.35045	-5.65322	-0.737559	-1.18113	-2.01424	-1.15202	-0.946375	-2.61918	-3.28899	-3.81903	-0.477761	-0.995542	-1.86597
AT5TE36470	-5.32768	-5.39367	-5.12415	-4.79917	-5.0552	-5.35045	-1.56576	-4.10679	-2.11401	-1.36217	-1.94052	-1.88979	-5.42653	-5.61092	-5.40399	1.35578	-3.31747	-1.38054
AT3TE60430	-5.32768	-3.8087	-5.12415	-4.79917	-5.0552	-5.35045	-2.84586	-2.52183	-1.48598	-0.57367	-1.15202	-2.42031	-5.42653	-5.61092	-3.08206	-2.95581	-2.83204	-3.45093
AT2TE07140	-5.32768	-5.39367	-5.12415	-3.2142	-5.0552	-5.35045	-2.84586	-4.10679	-5.57344	-1.36217	-0.876385	-1.3423	-5.42653	-5.61092	-5.40399	-1.85627	-4.05444	-2.96551
AT5TE71005	-5.32768	-5.39367	-5.12415	-3.2142	-5.0552	-5.35045	-4.06826	-2.8844	-1.66655	-1.65167	-1.31248	-1.3423	-2.25661	-3.28899	-5.40399	-2.30373	-1.93896	-1.86597
AT3TE53200	-5.32768	-5.39367	-3.53918	-4.79917	-5.0552	-5.35045	-3.33129	-2.23232	-3.25151	-3.23664	-1.69951	-2.1308	-5.42653	-5.61092	-5.40399	-4.1782	-2.17997	-2.96551
AT1TE57585	-5.32768	-5.39367	-5.12415	-3.2142	-3.47024	-3.02853	-4.06826	-5.69176	-5.57344	0.387856	-0.355553	-0.304829	-5.42653	-5.61092	-5.40399	-3.44123	-5.6394	-5.77286
AT4TE12760	-5.32768	-3.8087	-5.12415	-4.79917	-5.0552	-5.35045	-2.19379	-2.8844	-2.76609	-2.01424	-2.23002	-3.2683	-2.61918	-2.80357	-2.23407	-1.37085	-1.93896	-2.96551
AT4TE53490	-5.32768	-3.07174	-5.12415	-2.47724	-5.0552	-5.35045	-1.12966	0.190888	-1.04988	-0.734135	-0.541966	-0.545837	-5.42653	-5.61092	-3.81903	-0.718769	-0.281846	-1.6854
AT3TE60425	-5.32768	-3.8087	-5.12415	-3.2142	-5.0552	-3.76549	-2.48329	-1.99132	-1.18113	-0.42928	0.026318	-1.68334	-5.42653	-3.28899	-5.40399	-2.30373	-1.55194	-2.60294
AT1TE09960	-3.74271	-5.39367	-5.12415	-3.2142	-3.47024	-3.76549	-3.33129	-2.52183	-3.98848	-0.914707	-0.44575	-2.42031	-3.84157	-4.02596	-5.40399	-2.06272	-2.17997	-2.60294
AT2TE25325	-5.32768	-5.39367	-5.12415	-4.79917	-5.0552	-3.76549	-3.33129	-1.60429	-2.76609	-1.65167	-1.15202	-0.545837	-1.72609	-2.80357	-3.08206	-1.51524	-2.46947	-1.86597
AT3TE22070	-2.52032	-3.07174	-3.53918	-4.79917	-3.47024	-5.35045	-2.19379	-2.52183	-1.48598	-2.49967	0.272479	-0.304829	-0.902972	-2.80357	-3.08206	-1.85627	-2.46947	-1.52493
AT1TE80030	-1.07975	-0.184214	-1.66471	-0.711703	-2.73328	-1.65001	-0.367816	0.374334	0.934352	0.732991	1.22941	1.5078	0.188176	-0.0563315	-0.19454	0.465656	0.868396	0.53092
AT4TE22810	-2.52032	-2.22374	-2.31679	-1.09873	-2.73328	-3.76549	-1.74633	-0.482302	-0.215891	-0.914707	-0.44575	0.387049	-1.33907	-1.52346	-3.08206	-0.905182	0.193492	-1.86597
AT3TE60460	-5.32768	-5.39367	-5.12415	-4.79917	-5.0552	-5.35045	-0.295666	-1.16819	0.448925	-0.0667103	-3.07802	-1.50277	-2.25661	-1.36299	-1.4971	-4.1782	-3.31747	-1.86597
AT4TE26330	-5.32768	-5.39367	-5.12415	-4.79917	-5.0552	-5.35045	-1.56576	-1.99132	-1.48598	-2.01424	-1.69951	-2.78288	-5.42653	-5.61092	-5.40399	-2.30373	-2.83204	-2.60294
AT3TE20780	-5.32768	-5.39367	-5.12415	-4.79917	-5.0552	-5.35045	-0.795237	-1.29944	-2.76609	-2.49967	-3.81498	-4.00527	-5.42653	-5.61092	-5.40399	-1.6757	-1.55194	-2.31343
AT2TE19615	-5.32768	-5.39367	-5.12415	-4.79917	-5.0552	-5.35045	-0.226954	0.0896046	-1.873	-1.12116	-2.23002	-4.00527	-5.42653	-3.28899	-5.40399	-3.44123	-0.995542	-1.6854
AT5TE43580	-5.32768	-5.39367	-5.12415	-4.79917	-2.24785	-5.35045	-0.795237	-0.199902	-0.818555	-0.42928	-1.15202	-1.50277	-3.10461	-3.28899	-5.40399	-2.06272	-2.46947	-2.07242
AT1TE32095	-1.42079	-1.93424	-0.876218	-3.2142	-5.0552	-2.18053	-1.12966	-0.936868	-0.929587	0.604667	1.19997	0.559516	-0.902972	-0.752939	-0.880431	0.302926	0.337882	-0.487459
AT2TE26285	-5.32768	-5.39367	-5.12415	-4.79917	-3.47024	-5.35045	-0.367816	-1.78486	-2.11401	-3.23664	-1.69951	-1.68334	-5.42653	-5.61092	-5.40399	-1.37085	-2.17997	-1.86597
AT2TE25310	-5.32768	-5.39367	-5.12415	-4.79917	-5.0552	-3.76549	-3.33129	-1.99132	-1.32552	-1.65167	-1.15202	-0.460948	-1.9671	-3.28899	-3.81903	-1.51524	-2.17997	-2.60294
AT2TE38900	-5.32768	-5.39367	-5.12415	-4.79917	-5.0552	-5.35045	0.686632	0.0361653	0.259447	-2.49967	-2.59259	-4.00527	-5.42653	-2.80357	-3.81903	-2.95581	-2.46947	-2.60294
AT5TE23185	-5.32768	-5.39367	-5.12415	-4.79917	-5.0552	-5.35045	-4.06826	-0.647361	-1.32552	-1.65167	-2.23002	-1.19791	-5.42653	-5.61092	-5.40399	-2.06272	-1.11584	-2.07242
AT4TE12140	-3.74271	-3.8087	-3.53918	-4.79917	-5.0552	-5.35045	-4.06826	-0.936868	-2.76609	-1.65167	-1.69951	-1.50277	-1.72609	-2.441	-1.94456	-4.1782	-2.83204	-2.60294
AT2TE28280	-5.32768	-5.39367	-5.12415	-3.2142	-5.0552	-3.02853	-2.48329	-1.16819	-1.48598	-0.734135	-2.59259	-2.42031	-2.25661	-2.80357	-1.4971	-2.59324	-2.17997	-2.07242
AT3TE63395	-3.74271	-5.39367	-3.53918	-4.79917	-5.0552	-5.35045	-1.00936	-3.36983	-1.48598	-0.42928	-0.876385	-0.460948	-5.42653	-2.80357	-3.08206	-2.59324	-1.55194	-3.45093
AT5TE43070	-5.32768	-5.39367	-5.12415	-4.79917	-5.0552	-5.35045	-2.19379	-1.99132	-2.11401	-3.23664	-2.23002	-4.00527	-5.42653	-5.61092	-5.40399	-5.76316	-2.83204	-4.1879
AT5TE39630	-5.32768	-3.8087	-5.12415	-4.79917	-5.0552	-5.35045	-0.898331	-1.99132	-1.32552	-2.49967	-3.81498	-5.59023	-1.9671	-2.80357	-3.08206	-3.44123	-2.83204	-2.96551
AT3TE47530	-5.32768	-5.39367	-5.12415	-4.79917	-5.0552	-5.35045	-0.0385085	-1.78486	-3.25151	-2.49967	-2.59259	-2.78288	-5.42653	-5.61092	-5.40399	-2.59324	-0.995542	-2.31343
AT5TE36140	-5.32768	-3.8087	-5.12415	-4.79917	-5.0552	-5.35045	-1.95278	-2.23232	-1.48598	-1.65167	-3.81498	-4.00527	-5.42653	-5.61092	-5.40399	-2.30373	-1.55194	-4.1879
AT3TE23595	-2.52032	-3.07174	-3.53918	-2.47724	-2.73328	-3.76549	-1.40529	-1.44383	-1.04988	-0.57367	-0.44575	-0.304829	-1.03422	-0.967064	-1.94456	-1.6757	-0.213134	-2.07242
AT5TE46160	-2.52032	-2.58631	-1.95422	-2.47724	-2.73328	-2.18053	0.455306	-1.16819	-1.32552	0.0363832	-0.876385	-0.73225	-3.10461	-2.15149	-1.31653	-0.905182	-0.595004	-2.07242
AT5TE38020	-5.32768	-5.39367	-3.53918	-2.47724	-5.0552	-5.35045	-1.95278	-2.52183	-3.25151	-0.734135	-1.69951	-1.68334	-2.25661	-2.80357	-5.40399	-2.59324	-2.17997	-3.45093
AT5TE00870	-5.32768	-5.39367	-3.53918	-4.79917	-5.0552	-5.35045	-2.48329	-2.23232	-1.48598	-2.49967	-3.07802	-4.00527	-1.03422	-1.70403	-0.118591	-1.11931	-1.93896	-1.129
AT4TE55430	-2.15775	-2.22374	-2.31679	-4.79917	-3.47024	-5.35045	-1.00936	-1.16819	-0.929587	-1.65167	-0.645059	-1.50277	-1.72609	-0.656724	-2.23407	-1.00828	-0.429945	-0.158151
AT3TE45390	-3.74271	-3.8087	-5.12415	-2.47724	-2.73328	-5.35045	-1.56576	-1.16819	-0.529049	-1.36217	-2.59259	-2.78288	-5.42653	-4.02596	-5.40399	-1.85627	0.337882	-1.86597
AT4TE40115	-5.32768	-5.39367	-5.12415	-4.79917	-5.0552	-5.35045	-3.33129	-2.23232	-2.76609	-1.65167	-1.15202	-1.19791	-5.42653	-3.28899	-3.81903	-2.06272	-1.73251	-2.60294
AT1TE53070	-1.62724	-1.69323	-1.95422	-0.406849	-1.59577	-0.826891	0.277519	-0.406353	-2.11401	-0.0667103	-0.114545	-1.88979	-1.03422	0.655866	0.47865	-1.11931	-0.510115	-1.38054
AT5TE48725	1.94845	1.57212	2.05576	1.91508	2.27571	2.6439	2.75192	3.21213	3.33044	3.69015	3.34489	3.03548	4.65428	4.56276	4.91002	2.57223	3.38019	2.77017
AT5TE48720	2.13993	2.04096	2.7276	1.42965	1.35419	1.86872	3.47864	3.3499	3.91239	2.70978	3.10388	2.40412	4.98604	5.15809	5.28862	2.76431	3.89003	3.46793
AT5TE48715	4.66809	4.21551	5.09623	4.54735	4.53538	4.92683	5.94902	5.95615	6.27792	6.23977	6.42779	5.78644	7.52566	7.61805	7.73636	5.17274	6.41215	5.50385
AT1TE45495	-3.74271	-3.8087	-3.53918	-4.79917	-2.73328	-3.76549	-0.898331	-1.0479	-1.66655	-0.914707	-1.15202	-2.1308	-0.217081	-0.119067	0.0222718	-2.30373	-1.55194	-1.86597
AT2TE67245	-5.32768	-5.39367	-5.12415	-4.79917	-5.0552	-3.76549	-5.65322	-4.10679	-2.76609	-4.8216	-3.81498	-0.946375	-5.42653	-5.61092	-5.40399	-0.27131	-1.11584	-4.1879
AT2TE28030	-5.32768	-5.39367	-5.12415	-2.47724	-5.0552	-5.35045	-1.40529	-0.647361	-0.818555	-3.23664	-5.39995	-3.2683	-3.84157	-4.02596	-5.40399	-1.37085	-1.24708	-0.643578
AT3TE76010	2.37968	2.5072	2.11426	0.873259	1.88731	2.77367	3.0713	3.99999	4.48048	3.65818	4.26005	4.67773	3.94633	3.48974	3.36088	4.5349	4.63789	4.1623
AT4TE43140	-1.62724	-0.749811	-0.731828	-1.33973	-0.967741	-1.10253	0.412871	0.683284	1.22097	0.604667	0.381413	1.22995	0.723213	-0.184656	-0.0464409	0.951082	1.34929	1.07263
AT1TE69995	0.0298757	-0.535686	-0.600584	-0.406849	-0.967741	-0.396257	1.16696	1.27403	2.06318	-0.0667103	1.25826	0.948928	1.56215	0.36636	0.526744	1.76822	2.28541	1.67835
AT4TE15555	-5.32768	-5.39367	-5.12415	-4.79917	-5.0552	-5.35045	-1.00936	-0.334203	-2.76609	-4.8216	-3.07802	-5.59023	-5.42653	-5.61092	-5.40399	-2.06272	0.193492	-0.91488
AT5TE36085	-5.32768	-5.39367	-5.12415	-1.99181	-3.47024	-3.02853	-2.48329	-2.23232	-2.76609	-2.49967	-2.59259	-5.59023	-5.42653	-5.61092	-3.81903	-1.85627	-2.83204	-1.52493
AT2TE15395	-5.32768	-5.39367	-5.12415	-4.79917	-5.0552	-5.35045	-3.33129	-0.737559	-5.57344	-4.8216	-5.39995	-5.59023	-5.42653	-5.61092	-5.40399	-0.55371	-0.213134	-0.643578
AT3TE73040	-5.32768	-5.39367	-5.12415	-4.79917	-5.0552	-3.02853	-4.06826	-0.936868	-1.873	-1.36217	0.0919063	-0.0356422	-3.84157	-3.28899	-1.70355	-1.2396	0.0885221	-1.2493
AT5TE30270	-5.32768	-5.39367	-5.12415	-4.79917	-5.0552	-2.5431	-2.19379	-2.23232	-1.04988	-1.36217	-1.69951	0.0821943	-2.25661	-5.61092	-3.81903	-0.27131	-0.884511	0.335664
AT2TE06390	-3.74271	-5.39367	-5.12415	-3.2142	-5.0552	-3.02853	-1.40529	-4.10679	-2.40352	-0.42928	1.28655	1.81065	-3.84157	-5.61092	-3.81903	0.67978	-2.83204	-1.52493
AT2TE15410	-5.32768	-5.39367	-5.12415	-4.79917	-5.0552	-5.35045	0.179672	0.683284	-0.818555	-3.23664	-1.69951	-3.2683	-5.42653	-5.61092	-5.40399	0.744632	1.98265	1.87819
AT5TE55555	-5.32768	-5.39367	-5.12415	-4.79917	-5.0552	-3.76549	-2.48329	-1.99132	-2.76609	-1.36217	-1.94052	-1.06667	-5.42653	-4.02596	-5.40399	-1.51524	-1.73251	-1.86597
AT2TE15385	-5.32768	-5.39367	-5.12415	-4.79917	-5.0552	-5.35045	-1.56576	0.416769	-1.873	-2.49967	-2.23002	-4.00527	-5.42653	-5.61092	-5.40399	0.167574	1.56027	1.04732
AT2TE15415	-5.32768	-5.39367	-5.12415	-4.79917	-5.0552	-5.35045	2.52171	3.30542	1.60647	-0.42928	0.789878	-0.835344	-5.42653	-4.02596	-5.40399	3.04097	4.28986	3.72898
AT4TE56270	-5.32768	-3.8087	-5.12415	-4.79917	-3.47024	-5.35045	-4.06826	-2.23232	-1.04988	-2.01424	-1.15202	-0.946375	-3.84157	-5.61092	-5.40399	-1.85627	-0.510115	-1.52493
AT2TE25320	-1.24021	-0.349273	-2.31679	-4.79917	-2.24785	-2.18053	0.756173	1.27403	1.79288	1.28693	2.2511	3.12745	1.62875	0.578904	-0.0464409	1.90217	1.30312	1.74284
AT2TE07190	-3.00575	-5.39367	-5.12415	-4.79917	-5.0552	-3.02853	-2.84586	-0.737559	-0.288041	-0.177742	0.622421	0.917564	-1.51964	-2.80357	-5.40399	0.0697269	0.769993	-0.728467
AT5TE30315	-3.74271	-1.93424	-5.12415	-2.47724	-3.47024	-1.89102	-1.74633	0.0361653	1.05591	0.732991	1.07579	1.28013	-1.03422	-1.36299	-1.94456	0.67978	0.735641	0.63653
AT3TE92470	-1.62724	-0.0361154	-5.12415	-0.406849	0.499385	-0.141	0.496529	1.12842	1.62623	2.09727	2.73448	2.58469	1.46828	0.22197	0.899788	1.70444	2.24934	1.44631
AT3TE51150	1.33054	1.37452	1.28525	2.60171	2.49169	2.48875	5.36846	5.21137	4.97056	5.2132	5.11477	4.82022	2.04107	1.95132	2.96669	5.11105	5.64889	5.22361
AT2TE28025	-5.32768	-3.8087	-5.12415	-4.79917	-5.0552	-3.76549	1.21715	1.36353	1.24674	-0.177742	-2.23002	-1.06667	-2.61918	-5.61092	-3.81903	0.775996	1.37183	2.07889
AT5TE37660	-3.74271	-5.39367	-5.12415	-4.79917	-5.0552	-5.35045	-1.95278	-1.0479	-2.40352	0.0363832	-0.876385	-1.3423	-5.42653	-5.61092	-3.81903	-0.808967	-1.11584	-1.38054
AT5TE64785	-1.62724	-1.69323	-2.31679	-4.79917	-1.14831	-1.65001	-0.699022	-0.936868	0.616382	-0.298036	0.214763	1.64817	-1.03422	-1.2186	-0.760137	2.32959	1.47954	1.0975
AT3TE58495	-5.32768	-5.39367	-5.12415	-4.79917	-5.0552	-5.35045	0.179672	1.34167	-0.929587	-3.23664	-1.94052	-5.59023	-5.42653	-5.61092	-5.40399	0.386584	1.47954	1.61084
AT1TE70490	-5.32768	-5.39367	-5.12415	-4.79917	-5.0552	-3.02853	-4.06826	-1.99132	-1.48598	-4.8216	-1.31248	-0.380778	-3.84157	-5.61092	-3.81903	-1.51524	-0.685202	-1.6854
AT5TE45055	-5.32768	-5.39367	-5.12415	-4.79917	-5.0552	-5.35045	-2.48329	0.416769	-1.66655	-4.8216	-2.23002	-5.59023	-5.42653	-5.61092	-5.40399	-1.51524	0.382969	-1.129
AT2TE25440	-5.32768	-3.8087	-5.12415	-4.79917	-5.0552	2.56244	5.17412	3.20003	6.1056	4.11798	7.23736	7.55777	-3.10461	-2.441	-3.08206	8.24483	6.5849	7.11188
AT2TE11570	-5.32768	-3.8087	-5.12415	-3.2142	-5.0552	-5.35045	-0.367816	0.190888	0.0412669	-2.49967	-1.31248	-4.00527	-2.61918	-2.80357	-3.81903	-1.2396	0.0885221	-0.0449404
AT5TE45060	-5.32768	-5.39367	-5.12415	-4.79917	-5.0552	-5.35045	-0.367816	0.537064	-0.0188541	-2.01424	-1.94052	-2.42031	-5.42653	-5.61092	-5.40399	-0.405611	1.0471	0.416964
AT2TE15400	-5.32768	-5.39367	-5.12415	-4.79917	-5.0552	-5.35045	-2.48329	-0.833774	-3.25151	-3.23664	-1.94052	-3.2683	-5.42653	-5.61092	-5.40399	0.540618	0.989958	0.91364
AT5TE60280	0.164177	1.01572	-0.48029	-1.99181	-0.662887	-0.0650511	1.2416	2.89696	3.61885	1.36823	2.30741	2.8234	2.41267	1.78996	1.46637	3.47285	4.19507	3.20155
AT5TE36475	-5.32768	-5.39367	-5.12415	-4.79917	-5.0552	-5.35045	-1.40529	-2.23232	-1.873	-2.49967	-3.07802	-2.78288	-5.42653	-4.02596	-5.40399	-0.55371	-1.39147	-2.60294
AT1TE42875	-5.32768	-5.39367	-5.12415	-4.79917	-3.47024	-5.35045	-2.48329	-0.137166	-1.48598	-1.12116	-0.0423948	-0.304829	-3.10461	-5.61092	-5.40399	-0.63388	0.193492	-0.346596
AT3TE45300	-5.32768	-5.39367	-5.12415	-4.79917	-5.0552	-5.35045	-5.65322	-2.23232	-1.48598	-2.49967	-0.190493	-0.73225	-5.42653	-3.28899	-3.81903	-0.405611	-0.685202	-1.52493
AT2TE11560	-5.32768	-5.39367	-5.12415	-4.79917	-5.0552	-5.35045	-0.443765	0.751188	0.0989824	-2.49967	-0.541966	-1.88979	-3.10461	-3.28899	-2.59664	-0.55371	0.58942	-0.158151
AT2TE82905	-5.32768	-5.39367	-5.12415	-4.79917	-5.0552	-5.35045	-4.06826	-3.36983	0.576304	-4.8216	-0.270664	1.17795	-5.42653	-5.61092	-5.40399	0.302926	0.664382	1.04732
AT2TE18240	-5.32768	-5.39367	-5.12415	-3.2142	-3.47024	-5.35045	-0.226954	-0.647361	-0.215891	0.222796	0.0919063	-0.460948	-1.03422	-0.481637	-0.880431	-0.718769	-0.429945	-0.0449404
AT3TE57715	-3.74271	-3.8087	-5.12415	-3.2142	-3.47024	-2.5431	-0.898331	-0.833774	-0.715462	-0.734135	-1.00763	-1.50277	-5.42653	-1.91048	-2.59664	-0.63388	-0.213134	-0.91488
AT1TE03190	-3.00575	-5.39367	-3.53918	-3.2142	-5.0552	-3.02853	-1.95278	-0.737559	-0.288041	-2.49967	0.154642	0.387049	-1.9671	-5.61092	-5.40399	0.345361	0.291339	0.00849886
AT2TE36460	-3.00575	-3.8087	-2.80222	-4.79917	-2.24785	-1.89102	-0.898331	0.285525	0.869501	-1.36217	-0.645059	0.292412	-0.671646	-1.70403	-1.31653	1.05702	1.25542	0.335664
AT3TE44530	-5.32768	-5.39367	-5.12415	-3.2142	-5.0552	-2.5431	-3.33129	-0.647361	0.154477	-0.914707	0.0919063	0.71355	-2.25661	-5.61092	-5.40399	0.611876	1.07485	0.566989
AT4TE56380	-5.32768	-5.39367	-3.53918	-3.2142	-3.47024	-5.35045	-2.84586	-1.78486	-1.32552	-1.36217	-0.355553	-0.460948	-5.42653	-5.61092	-3.81903	-0.27131	0.193492	-0.728467
AT4TE05255	-2.52032	-2.58631	-5.12415	-3.2142	-5.0552	-5.35045	-0.161365	0.0896046	-0.44416	-0.914707	-1.94052	-1.50277	-2.25661	-0.566526	-1.70355	0.426661	-0.281846	-0.281008
AT3TE44400	-5.32768	-5.39367	-5.12415	-4.79917	-5.0552	-3.76549	-1.56576	-2.8844	-2.40352	-4.8216	0.272479	0.71355	-5.42653	-5.61092	-5.40399	-0.0352426	-0.685202	-0.487459
AT4TE10440	-5.32768	-5.39367	-5.12415	-4.79917	-3.47024	-5.35045	-3.33129	-3.36983	-2.40352	-3.23664	-2.23002	-0.835344	-5.42653	-5.61092	-5.40399	-1.85627	-0.884511	-2.60294
AT2TE28020	-2.15775	-3.8087	-3.53918	-2.47724	-2.24785	-1.65001	3.44218	3.48067	3.68159	1.91987	0.939903	1.81065	-0.902972	-0.566526	-0.880431	3.32165	4.11716	3.93967
AT3TE66875	-3.74271	-3.07174	-5.12415	-4.79917	-2.24785	-5.35045	-1.2609	-1.44383	-0.36399	-1.12116	1.25826	0.137689	-5.42653	-4.02596	-5.40399	0.386584	0.0885221	-0.818665
AT5TE37665	-2.15775	-2.58631	-5.12415	-4.79917	-5.0552	-3.76549	-0.898331	-0.137166	-1.04988	0.132599	-0.355553	0.0821943	-5.42653	-2.80357	-5.40399	-0.336898	0.382969	-1.2493
AT3TE58655	-5.32768	-5.39367	-5.12415	-4.79917	-5.0552	-5.35045	-1.56576	-2.52183	-5.57344	-3.23664	-1.94052	-0.946375	-5.42653	-5.61092	-3.08206	-0.148453	-0.213134	-0.728467
AT5TE48980	-5.32768	-5.39367	-5.12415	-2.47724	-3.47024	-3.76549	-1.40529	-0.737559	-3.25151	-1.36217	-1.00763	-2.42031	-5.42653	-4.02596	-5.40399	-0.63388	-0.595004	-0.818665
AT3TE41165	-5.32768	-5.39367	-5.12415	-4.79917	-5.0552	-2.5431	-1.40529	-1.99132	-1.66655	-1.12116	0.327974	1.72265	-5.42653	-4.02596	-5.40399	1.29212	0.469126	-1.52493
AT1TE17410	-3.00575	-2.58631	-2.31679	-2.47724	-3.47024	-1.89102	0.650562	0.537064	0.0412669	-1.12116	-0.645059	0.191129	-0.0689819	-1.36299	-1.4971	0.895048	0.769993	0.493926
AT2TE41170	-5.32768	-3.8087	-3.53918	-2.47724	-5.0552	-5.35045	0.0747021	-0.0193298	0.0412669	-0.914707	0.381413	-0.304829	0.406356	0.319817	0.268432	-0.477761	-0.0246885	-0.346596
AT4TE09845	1.08171	1.20625	1.10467	0.558386	0.875533	1.12528	4.94204	5.13082	5.41453	5.53265	5.91577	5.34861	5.87896	5.88444	6.02384	3.69422	5.11298	4.16525
AT4TE09850	-5.32768	-3.8087	-2.80222	-4.79917	-3.47024	-5.35045	-0.0385085	0.816039	0.576304	1.06105	2.03468	1.15124	1.28771	0.72893	1.39042	-1.11931	0.510349	-0.643578
AT1TE45510	-1.86824	-1.48678	-1.42371	-3.2142	-3.47024	-1.65001	2.62755	2.42199	2.68865	2.88576	2.56006	2.33458	3.66358	3.77062	3.82242	2.12558	2.7049	2.36157
AT1TE45490	-3.00575	-3.8087	-3.53918	-4.79917	-2.73328	-5.35045	1.56595	1.20306	1.02647	0.959762	1.54257	0.749619	2.08917	2.05442	2.3442	0.67978	1.61799	0.702873
AT2TE25295	2.93442	3.35117	2.78874	2.0712	2.98371	3.20797	5.19619	5.7996	5.58074	5.65312	6.26938	6.14151	5.9447	5.27706	5.47329	5.49481	6.11841	5.74235
AT5TE58950	0.822071	1.45182	0.54828	0.486236	1.28465	1.39101	2.42893	3.18783	3.78631	2.9793	3.8785	4.40271	3.60413	2.70649	2.98402	3.52916	4.08341	3.58689
AT2TE13060	-5.32768	-2.58631	-5.12415	-3.2142	-3.47024	-3.76549	1.6414	2.19699	1.79288	1.58779	1.98376	1.44319	0.128055	-0.184656	0.268432	2.67563	3.52299	2.51716
AT2TE41175	-5.32768	-3.8087	-2.31679	-4.79917	-3.47024	-5.35045	-0.161365	0.285525	-0.44416	-0.42928	-0.190493	-0.304829	0.354826	0.411447	-0.118591	-0.336898	0.243245	-0.158151
AT2TE25300	-3.74271	-1.14574	-1.42371	-1.99181	-2.24785	-0.706597	0.916637	1.22711	1.29692	1.77832	2.67152	3.28935	0.982857	0.69286	0.150596	1.72065	1.54051	1.54002
AT4TE04415	-0.37348	-1.3062	-1.03668	0.815544	-0.197223	-0.141	2.95041	3.4956	3.53769	2.37807	3.64718	2.81491	2.42522	2.43893	2.73043	3.15868	3.45071	2.52635
AT2TE25290	0.603061	0.439223	-0.266165	-0.892275	1.17361	0.953327	1.6414	2.62566	1.84441	3.2391	3.63623	3.65532	2.5101	2.11018	2.39691	2.40174	2.46389	2.06634
AT5TE35950	-5.32768	-5.39367	-3.53918	-4.79917	-5.0552	-5.35045	-2.19379	-1.78486	-0.929587	-3.23664	-2.23002	-3.2683	0.681991	0.864813	0.785832	-0.55371	-0.353996	-1.01797

## Sheet: fig2F_source_data
V1	Col_1_1	Col_1_2	Col_1_3	Col_2_1	Col_2_2	Col_2_3	main_2_1_1	main_2_1_2	main_2_1_3	main_2_2_1	main_2_2_2	main_2_2_3	morc1_2_1	morc1_2_2	morc1_2_3	main_2_morc1_2_1	main_2_morc1_2_2	main_2_morc1_2_3	chr	start	end	taille	RPKM_Col1_1	RPKM_Col1_2	RPKM_Col1_3	RPKM_Col2_1	RPKM_Col2_2	RPKM_Col2_3	RPKM_main2_1_1	RPKM_main2_1_2	RPKM_main2_1_3	RPKM_main2_2_1	RPKM_main2_2_2	RPKM_main2_2_3	RPKM_morc1_1	RPKM_morc1_2	RPKM_morc1_3	RPKM_double_1	RPKM_double_2	RPKM_double_3	mRPKM_Col	mRPKM_main2	mRPKM_morc1	mRPKM_double
AT1TE03190	2	0	1	1	0	2	6	15	19	2	23	31	5	0	0	34	30	27	Chr1	976644	977202	558	117.231	0	59.6318	73.9077	0	107.056	236.796	561.486	759.896	122.676	821.661	1035.79	216.863	0	0	1103.46	876.225	965.463	59.6378	589.717	72.2878	981.716
AT1TE09960	1	0	0	1	1	1	2	4	1	7	15	4	1	1	0	6	5	4	Chr1	3068469	3069234	765	42.7549	0	0	53.9092	49.0926	39.0439	57.574	109.215	29.1725	313.185	390.867	97.486	31.6365	28.2172	0	142.037	106.522	104.329	30.8001	166.25	19.9512	117.629
AT1TE17410	2	3	3	2	1	5	39	37	24	6	13	27	20	9	7	50	42	38	Chr1	5391194	5391425	231	283.182	416.504	432.137	357.061	162.579	646.506	3718.01	3345.58	2318.64	889.004	1121.84	2179.19	2095.41	841.019	723.274	3919.85	2963.24	3282.3	382.995	2262.05	1219.9	3388.46
AT1TE32095	7	5	9	1	0	4	11	13	12	21	48	35	11	14	11	33	31	19	Chr1	9955239	9956349	1110	206.264	144.463	269.794	37.1536	0	107.635	218.237	244.626	241.264	647.531	862.02	587.88	239.839	272.258	236.53	538.397	455.164	341.536	127.551	466.926	249.542	445.032
AT1TE42875	0	0	0	0	1	0	4	23	8	6	20	19	2	0	0	17	28	21	Chr1	13127113	13128014	901	0	0	0	0	41.6824	0	97.7672	533.194	198.153	227.924	442.491	393.163	53.7224	0	0	341.693	506.48	465.051	6.94707	315.449	17.9075	437.741
AT1TE45490	2	1	1	0	2	0	74	59	48	27	61	40	91	101	107	43	76	44	Chr1	13869521	13869865	344	190.16	93.2291	96.7283	0	218.348	0	4737.3	3582.41	3113.99	2686.39	3534.85	2167.93	6402.26	6337.79	7424.08	2263.71	3600.68	2552.12	99.7443	3303.81	6721.38	2805.5
AT1TE45495	1	1	1	0	2	1	13	12	7	7	9	5	18	22	21	5	8	7	Chr1	13869866	13870461	595	54.9706	53.9005	55.9236	0	126.238	50.1993	481.154	421.256	262.552	402.666	301.526	156.674	732.16	798.143	842.402	152.182	219.13	234.74	56.872	337.638	790.902	202.018
AT1TE45510	5	7	6	1	1	6	155	138	153	104	124	121	272	333	299	118	162	140	Chr1	13871158	13871383	225	726.834	997.759	887.321	183.291	166.915	796.495	15170.8	12810.9	15175.5	15820.3	10986	10026.4	29257.5	31947.5	31718	9497.54	11734.4	12415.1	626.436	13331.6	30974.3	11215.7
AT1TE57585	0	0	0	1	1	2	1	0	0	18	16	19	0	0	0	2	0	0	Chr1	17390117	17390827	710	0	0	0	58.0852	52.8956	84.1368	31.017	0	0	867.718	449.222	498.929	0	0	0	51.0133	0	0	32.5196	307.814	0	17.0044
AT1TE70490	0	0	0	0	0	2	1	6	8	0	8	18	1	0	1	9	15	8	Chr1	21346162	21351041	4879	0	0	0	0	0	12.2437	4.51364	25.6864	36.5927	0	32.6857	68.7837	4.96043	0	4.892	33.4059	50.1059	32.7164	2.04062	28.0437	3.28414	38.7427
AT1TE80030	9	18	5	8	2	6	19	33	45	23	49	68	24	23	18	37	45	39	Chr1	24350206	24350419	213	1382.01	2710.21	781.093	1548.94	352.637	841.368	1964.41	3236.06	4714.85	3695.84	4585.81	5952.14	2726.98	2330.9	2017.02	3145.82	3443.2	3653.35	1269.38	4024.85	2358.3	3414.12
AT2TE06390	1	0	0	1	0	2	9	1	4	10	51	84	1	0	1	43	3	9	Chr2	1388832	1393901	5069	6.45246	0	0	8.13583	0	11.7848	39.1001	4.12059	17.6105	67.5215	200.561	308.959	4.7745	0	4.70863	153.623	9.64557	35.4264	4.39552	106.312	3.16104	66.2318
AT2TE07140	0	0	0	1	0	0	3	1	0	5	11	9	0	0	0	7	1	3	Chr2	1547328	1547621	293	0	0	0	140.753	0	0	225.482	71.2877	0	584.073	748.384	572.689	0	0	0	432.655	55.6239	204.296	23.4588	366.986	0	230.858
AT2TE07190	2	0	0	0	0	2	3	15	19	12	32	45	7	3	0	28	42	16	Chr2	1564987	1566207	1220	53.6189	0	0	0	0	48.9649	54.1526	256.811	347.559	336.656	522.865	687.696	138.864	53.0807	0	415.633	561.072	261.678	17.0973	367.623	63.9814	412.794
AT2TE11560	0	0	0	0	0	0	18	43	25	2	14	6	2	2	3	18	37	24	Chr2	2576249	2578241	1992	0	0	0	0	0	0	198.995	450.88	280.082	34.3641	140.1	56.1572	24.2991	21.6728	35.9459	163.642	302.72	240.397	0	193.43	27.3059	235.586
AT2TE11570	0	1	0	1	0	0	19	29	24	2	8	1	3	3	1	11	26	26	Chr2	2578687	2578925	238	0	134.751	0	173.279	0	0	1758.06	2545.09	2250.45	287.619	670.058	78.337	305.066	272.094	100.286	837.003	1780.43	2179.73	51.3385	1264.94	225.816	1599.05
AT2TE13060	0	3	0	1	1	1	78	118	82	42	83	65	23	21	25	173	286	156	Chr2	2995751	2996370	619	0	155.432	0	66.6244	60.6718	48.253	2774.99	3981.75	2956.36	2322.33	2672.92	1957.79	899.264	732.325	963.976	5061.36	7530.16	5028.52	55.1635	2777.69	865.189	5873.35
AT2TE15385	0	0	0	0	0	0	8	34	6	2	4	1	0	0	0	30	73	56	Chr2	3528629	3530340	1711	0	0	0	0	0	0	102.967	415.06	78.2593	40.0078	46.6025	10.8967	0	0	0	317.528	695.347	653.047	0	115.632	0	555.307
AT2TE15400	0	0	0	0	0	0	4	14	2	1	5	2	0	0	0	39	49	51	Chr2	3531975	3532287	312	0	0	0	0	0	0	282.334	937.25	143.057	109.701	319.459	119.514	0	0	0	2263.71	2559.59	3261.53	0	318.553	0	2694.95
AT2TE15410	0	0	0	0	0	0	28	41	13	1	6	2	0	0	0	45	98	100	Chr2	3533106	3533345	239	0	0	0	0	0	0	2579.99	3583.18	1213.89	143.208	500.441	156.018	0	0	0	3409.78	6682.78	8348.5	0	1362.79	0	6147.02
AT2TE15415	0	0	0	0	0	0	144	255	72	10	36	13	0	1	0	223	487	362	Chr2	3533346	3539334	5988	0	0	0	0	0	0	529.589	889.489	268.34	57.1587	119.845	40.4767	0	3.6049	0	674.426	1325.49	1206.24	0	317.483	1.20163	1068.72
AT2TE18240	0	0	0	1	1	0	21	16	20	16	22	17	10	17	11	16	18	26	Chr2	4336398	4337750	1352	0	0	0	30.5033	27.778	0	342.059	247.187	330.132	405.049	324.373	234.431	179.008	271.423	194.193	214.316	216.982	383.71	9.71356	313.872	214.875	271.669
AT2TE19615	0	0	0	0	0	0	21	27	6	6	4	1	0	2	0	2	12	8	Chr2	4729404	4737545	8141	0	0	0	0	0	0	56.8067	69.2737	16.4478	25.2254	9.79448	2.29016	0	5.30307	0	4.44901	24.0233	19.6073	0	29.973	1.76769	16.0265
AT2TE25290	30	28	14	7	37	39	78	159	85	133	262	303	122	105	111	143	137	114	Chr2	6214710	6214915	205	4786.47	4380.4	2272.41	1408.21	6778.38	5682.31	8379.13	16200.4	9253.37	22205.6	25476.9	27557	14403.1	11056.3	12923.7	12632.6	10891.7	11095.8	4218.03	18178.7	12794.4	11540
AT2TE25295	153	214	120	58	131	188	922	1439	1139	711	1628	1700	1324	947	940	1224	1731	1463	Chr2	6215135	6215240	105	47659.5	65363.4	38028.1	22780.5	46855.4	53479	193375	286255	242086	231763	309075	301858	305175	194687	213676	211107	268681	278011	45694.3	260735	237846	252600
AT2TE25300	1	9	6	3	3	12	47	60	58	48	134	235	42	39	23	89	72	79	Chr2	6215791	6216279	488	67.0236	591.47	409.113	253.528	230.876	734.473	2120.98	2568.11	2652.42	3366.56	5473.74	8978.25	2082.95	1725.12	1124.93	3302.8	2404.59	3230.08	381.081	4193.34	1644.34	2979.16
AT2TE25310	0	0	0	0	0	1	2	6	9	4	9	17	5	2	1	9	5	4	Chr2	6216856	6217049	193	0	0	0	0	0	154.759	228.208	649.346	1040.69	709.361	929.575	1642.23	626.993	223.691	123.669	844.494	422.223	413.532	25.7932	866.568	324.784	560.083
AT2TE25320	8	16	3	0	3	4	42	62	82	34	100	210	66	36	20	101	61	91	Chr2	6217199	6217671	472	554.365	1087.15	211.491	0	238.703	253.124	1959.59	2743.67	3877.1	2465.48	4223.35	8295.09	3384.17	1646.4	1011.36	3875.17	2106.28	3846.85	390.805	3927.38	2013.98	3276.1
AT2TE25325	0	0	0	0	0	1	2	8	3	4	9	16	6	3	2	9	4	7	Chr2	6217672	6217709	37	0	0	0	0	0	807.259	1190.38	4516.17	1809.48	3700.18	4848.86	8062.35	3924.64	1750.23	1290.17	4405.06	1761.92	3774.88	134.543	4021.24	2321.68	3313.95
AT2TE25440	0	1	0	0	0	120	908	237	1639	245	3185	4538	2	4	2	8237	2392	3781	Chr2	6240939	6241896	957	0	33.5118	0	0	0	3745.28	20894.5	5172.71	38221	8762.31	66343.2	88408.9	50.5788	90.2242	49.881	155872	40736	78831.7	629.798	37967.1	63.5613	91813.3
AT2TE26285	0	0	0	0	1	0	19	7	5	1	6	7	0	0	0	10	5	7	Chr2	6441589	6442987	1398	0	0	0	0	26.864	0	299.298	104.586	79.8174	24.4826	85.5546	93.3543	0	0	0	129.54	58.2897	99.9073	4.47733	114.516	0	95.9124
AT2TE28020	4	1	1	2	3	6	273	288	305	53	40	84	11	16	11	271	432	419	Chr2	6881261	6884610	3349	39.0654	9.57624	9.93567	24.6286	33.6422	53.5119	1795.17	1796.22	2032.45	541.658	238.092	467.636	79.4928	103.129	78.3961	1465.43	2102.31	2496.35	28.3933	1145.2	87.0059	2021.36
AT2TE28025	0	1	0	0	0	1	58	66	56	12	4	11	3	0	1	46	64	115	Chr2	6884611	6885154	543	0	59.0623	0	0	0	55.0066	2352.26	2538.79	2301.56	756.39	146.845	377.691	133.712	0	43.9559	1534.16	1920.92	4225.75	19.0115	1412.26	59.2228	2560.28
AT2TE28280	0	0	0	1	0	2	4	11	8	8	3	4	4	3	7	4	5	6	Chr2	6943116	6944022	906	0	0	0	45.5193	0	65.9351	97.2277	253.598	197.059	302.222	66.0073	82.3143	106.852	71.4773	184.411	79.9546	89.9437	132.138	18.5757	166.405	120.913	100.679
AT2TE36460	2	1	2	0	3	5	13	31	43	5	13	29	13	7	8	56	59	34	Chr2	8696992	8697133	141	463.937	227.453	471.979	0	799.061	1059.17	2030.4	4592.24	6805.88	1213.71	1837.91	3834.62	2231.38	1071.65	1354.22	7192.51	6819.64	4811.34	503.6	3385.79	1552.42	6274.5
AT2TE38900	0	0	0	0	0	0	40	26	28	2	3	1	0	3	1	3	4	4	Chr2	9187492	9191655	4163	0	0	0	0	0	0	211.598	130.452	150.102	16.4433	14.3653	4.47855	0	15.5557	5.73338	13.0505	15.6597	19.1717	0	87.9064	7.09637	15.9606
AT2TE41170	0	1	1	2	0	0	26	25	24	7	27	19	28	30	25	19	24	21	Chr2	9653805	9654719	914	0	35.0884	36.4054	90.2418	0	0	626.448	571.315	586.003	262.13	588.866	387.571	741.416	708.517	652.846	376.46	427.951	458.437	26.9559	503.722	700.926	420.949
AT2TE41175	0	1	3	0	1	0	22	31	17	10	18	19	27	32	19	21	29	24	Chr2	9654888	9655175	287	0	111.745	347.818	0	130.857	0	1688.1	2256.12	1321.91	1192.57	1250.23	1234.28	2276.84	2406.82	1580.12	1325.1	1646.82	1668.54	98.4032	1490.54	2087.92	1546.82
AT2TE57405	0	0	0	0	0	2	0	2	7	3	13	19	0	0	0	8	2	2	Chr2	13099082	13099488	406	0	0	0	0	0	147.136	0	102.893	384.775	252.906	638.288	872.512	0	0	0	356.842	80.2847	98.2902	24.5226	375.229	0	178.472
AT2TE82905	0	0	0	0	0	0	1	2	35	0	17	54	0	0	0	33	39	56	Chr2	18288581	18293391	4810	0	0	0	0	0	0	4.57839	8.68494	162.389	0	70.4536	209.311	0	0	0	124.245	132.144	232.3	0	75.9029	0	162.897
AT3TE20780	0	0	0	0	0	0	14	10	3	2	1	1	0	0	0	8	8	5	Chr3	4929015	4932433	3418	0	0	0	0	0	0	90.2016	61.1097	19.5877	20.0273	5.83213	5.45471	0	0	0	42.3867	38.1458	29.188	0	33.7022	0	36.5735
AT3TE22070	3	2	1	0	1	0	5	4	8	2	25	19	11	3	2	7	4	9	Chr3	5245219	5246547	1328	73.8875	48.2994	25.0561	0	28.28	0	82.9144	62.9135	134.439	51.5462	375.268	266.747	200.468	48.7639	35.9459	95.4578	49.0897	135.223	29.2538	162.305	95.0592	93.2569
AT3TE23595	3	2	1	2	2	1	9	9	11	9	15	19	10	12	5	8	21	6	Chr3	5616695	5617153	458	214.241	140.047	72.6519	180.09	163.999	65.2152	432.748	410.449	535.997	672.576	652.867	773.449	528.427	565.576	260.568	316.327	747.279	261.392	139.374	579.681	451.524	441.666
AT3TE24455	7	4	3	1	4	2	10	23	26	16	14	18	6	8	6	22	19	11	Chr3	5815402	5816073	671	341.211	191.182	148.768	61.4613	223.88	89.0271	328.198	715.958	864.74	816.135	415.915	500.142	216.411	257.361	213.425	593.761	461.487	327.097	175.922	606.848	229.066	460.782
AT3TE41165	0	0	0	0	0	3	9	6	7	6	26	79	0	1	0	66	34	9	Chr3	9889579	9891078	1499	0	0	0	0	0	59.777	132.221	83.6049	104.215	136.998	345.757	982.583	0	14.4004	0	797.359	369.663	119.797	9.96283	297.563	4.80012	428.94
AT3TE43770	2	2	1	2	3	2	10	5	4	20	17	13	4	2	2	10	5	2	Chr3	10538202	10538630	428	152.839	149.864	77.7443	192.713	263.242	139.573	514.534	244.01	208.57	1599.38	791.78	566.296	226.186	100.87	111.533	423.124	190.395	93.2379	162.662	654.094	146.196	235.586
AT3TE44400	0	0	0	0	0	1	8	3	4	0	25	39	0	0	0	26	15	19	Chr3	10687246	10687413	167	0	0	0	0	0	178.854	1054.95	375.221	534.538	0	2984.16	4354.03	0	0	0	2819.48	1463.87	2270.09	29.809	1550.48	0	2184.48
AT3TE44530	0	0	0	1	0	3	2	16	26	7	22	39	4	0	0	41	52	40	Chr3	10716963	10717265	302	0	0	0	136.558	0	296.708	145.841	1106.61	1921.33	793.333	1452.16	2407.69	320.556	0	0	2458.6	2806.24	2642.77	72.211	1304.49	106.852	2635.87
AT3TE45300	0	0	0	0	0	0	0	5	8	2	18	14	0	2	1	20	15	9	Chr3	10896364	10896445	81	0	0	0	0	0	0	0	1289.34	2204.14	845.102	4429.83	3222.45	0	532.991	294.667	4471.53	3018.11	2216.99	0	1998.48	275.886	3235.54
AT3TE45390	1	1	0	2	2	0	8	11	16	5	3	3	0	1	0	7	31	7	Chr3	10922914	10923082	168	194.688	190.898	0	490.959	447.094	0	1048.67	1367.62	2125.42	1018.65	355.968	332.932	0	128.489	0	754.571	3007.33	831.371	220.606	1041.54	42.8297	1531.09
AT3TE47530	0	0	0	0	0	0	24	7	2	2	3	3	0	0	0	4	12	5	Chr3	11397741	11398707	966	0	0	0	0	0	0	547.132	151.357	46.2049	70.8626	61.9075	57.9012	0	0	0	74.9884	202.457	103.276	0	155.894	0	126.907
AT3TE51150	50	54	42	84	93	114	1039	957	746	524	731	680	88	94	165	938	1250	1021	Chr3	12348429	12350350	1921	851.315	901.522	727.502	1803.33	1818.17	1772.52	11910.9	10405.6	8666.55	9336.16	7585.59	6599.71	1108.68	1056.27	2050.09	8842.74	10605	10604.9	1312.39	9084.09	1405.01	10017.5
AT3TE53200	0	0	1	0	0	0	2	5	2	1	6	5	0	0	0	1	5	3	Chr3	12980195	12981142	947	0	0	35.1368	0	0	0	46.5091	110.281	47.1319	36.1422	126.299	98.4382	0	0	0	19.1232	86.0496	63.2088	5.85613	77.467	0	56.1272
AT3TE57715	1	1	0	1	1	3	13	14	14	8	10	8	0	6	3	17	21	14	Chr3	14082296	14082745	449	72.8453	71.4272	0	91.8497	83.6434	199.567	637.61	651.274	695.851	609.829	443.969	332.191	0	288.456	159.475	685.668	762.258	622.14	86.5555	561.787	149.31	690.022
AT3TE58495	0	0	0	0	0	0	28	65	12	1	5	0	0	0	0	35	69	83	Chr3	14225156	14226651	1495	0	0	0	0	0	0	412.453	908.143	179.133	22.8941	66.6696	0	0	0	0	423.973	752.206	1107.75	0	264.882	0	761.311
AT3TE58655	0	0	0	0	0	0	8	4	0	1	5	12	0	0	2	24	21	16	Chr3	14272908	14285452	12544	0	0	0	0	0	0	14.0447	6.66049	0	2.72853	7.94572	17.8356	0	0	3.80549	34.6487	27.2843	25.4501	0	8.20251	1.2685	29.1277
AT3TE60410	0	0	0	0	0	0	5	5	6	3	5	1	0	0	0	5	6	3	Chr3	14773640	14783116	9476	0	0	0	0	0	0	11.6199	11.0212	14.1306	10.8358	10.5183	1.96752	0	0	0	9.55557	10.3194	6.31688	0	10.0155	0	8.73062
AT3TE60425	0	1	0	1	0	1	4	6	10	10	21	7	0	2	0	5	8	4	Chr3	14788099	14789519	1420	0	22.5851	0	29.0426	0	21.0342	62.034	88.2562	157.162	241.033	294.802	91.908	0	30.403	0	63.7666	91.8186	56.2054	12.1103	155.866	10.1343	70.5968
AT3TE60430	0	1	0	0	0	0	3	4	8	9	9	4	0	0	2	3	3	2	Chr3	14789522	14789998	476	0	67.3757	0	0	0	0	138.795	175.523	375.075	647.143	376.907	156.674	0	0	100.286	114.137	102.717	83.8358	11.2293	311.686	33.4287	100.23
AT3TE60460	0	0	0	0	0	0	20	11	32	13	2	8	4	9	7	1	2	7	Chr3	14795320	14804954	9634	0	0	0	0	0	0	45.7174	23.8489	74.1273	46.185	4.13831	15.482	10.0486	20.1656	17.3424	1.87977	3.38339	14.4977	0	34.9165	15.8522	6.58694
AT3TE63395	1	0	1	0	0	0	12	2	8	10	11	17	0	3	2	4	8	2	Chr3	15676227	15677487	1260	25.9584	0	26.4084	0	0	0	209.734	33.1544	141.695	271.64	174.029	251.549	0	51.3956	37.8858	57.4911	103.478	31.6713	8.72779	180.3	29.7605	64.2135
AT3TE66875	1	2	0	0	3	0	10	9	18	6	50	26	0	1	0	35	26	15	Chr3	16498552	16499159	607	53.8839	105.67	0	0	185.614	0	362.802	309.696	661.788	338.319	1642.03	798.598	0	35.562	0	1044.22	698.093	493.07	57.5279	685.538	11.854	745.127
AT3TE73040	0	0	0	0	0	2	1	13	6	5	22	23	1	2	6	11	26	11	Chr3	18020237	18020296	59	0	0	0	0	0	1012.49	373.255	4602.28	2269.52	2900.56	7433.1	7268.08	410.202	731.734	2427.26	3376.39	7182.08	3720.03	168.749	4141.13	1189.73	4759.5
AT3TE92470	6	20	0	10	23	18	35	56	73	60	140	144	59	28	39	88	118	74	Chr3	22683583	22684106	523	375.23	1226.42	0	788.538	1651.6	1027.98	1473.75	2236.5	3114.98	3926.58	5336.12	5133.39	2730.24	1155.66	1779.84	3047.14	3677.13	2823.17	844.96	3536.89	1888.58	3182.48
AT4TE04415	15	8	8	24	14	18	194	291	276	73	264	169	115	132	140	242	272	157	Chr4	860921	864078	3157	155.405	81.2691	84.3194	313.517	166.545	170.299	1353.27	1925.31	1951.05	791.43	1666.97	998.058	881.604	902.557	1058.45	1388.2	1404.18	992.273	161.892	1447.68	947.537	1261.55
AT4TE05255	3	3	0	1	0	0	22	27	17	7	5	8	4	16	6	36	20	22	Chr4	1034957	1035683	726	135.155	132.524	0	56.8051	0	0	667.335	776.8	522.573	330.009	137.288	205.446	133.344	475.728	197.257	898.002	448.975	604.634	54.0807	439.909	268.776	650.537
AT4TE09460	0	0	0	0	0	0	2	2	5	1	3	7	0	0	0	3	0	2	Chr4	1970550	1973228	2678	0	0	0	0	0	0	16.4467	15.5992	41.6672	12.7807	22.3311	48.7339	0	0	0	20.2872	0	14.9014	0	26.2598	0	11.7295
AT4TE09845	42	48	37	20	30	44	773	905	1015	654	1274	981	1265	1443	1377	351	862	490	Chr4	2076982	2077353	371	3702.74	4149.32	3318.49	2223.21	3036.86	3542.37	45884.3	50951.5	61055.8	60334.8	68453.3	49299.1	82521.4	83959.1	88588.5	17133.4	37867.1	26352.9	3328.83	55996.5	85023	27117.8
AT4TE09850	0	1	2	0	1	0	24	45	35	29	86	53	52	40	55	12	35	17	Chr4	2077462	2077604	142	0	225.851	468.656	0	264.478	0	3722.04	6619.21	5500.66	6989.95	12072.8	6958.75	8862.68	6080.61	9244.67	1530.4	4017.06	2388.73	159.831	6977.24	8062.65	2645.4
AT4TE10440	0	0	0	0	1	0	2	2	4	1	4	13	0	0	0	7	13	4	Chr4	2231536	2231741	205	0	0	0	0	183.199	0	214.849	203.778	435.453	166.959	388.96	1182.31	0	0	0	618.38	1033.52	389.325	30.5332	432.052	0	680.408
AT4TE10600	2	0	0	0	0	0	0	15	10	3	9	12	3	2	1	19	12	7	Chr4	2286691	2288784	2093	31.2542	0	0	0	0	0	0	149.694	106.627	49.0587	85.7181	106.895	34.6898	20.627	11.4038	164.398	93.4417	66.7321	5.20903	82.9987	22.2402	108.191
AT4TE12140	1	1	1	0	0	0	1	13	3	4	6	8	6	4	5	1	3	4	Chr4	2592231	2593169	938	34.8694	34.1906	35.4739	0	0	0	23.4777	289.483	71.3762	145.956	127.511	159.012	154.81	92.0518	127.228	19.3067	52.1251	85.087	17.4223	136.136	124.697	52.173
AT4TE12760	0	1	0	0	0	0	5	3	3	3	4	2	3	3	4	10	6	3	Chr4	2735506	2735725	219	0	146.442	0	0	0	0	502.787	286.127	305.712	468.858	364.095	170.267	331.533	295.701	435.946	826.927	446.515	273.328	24.407	349.641	354.393	515.59
AT4TE22810	3	4	3	6	2	1	7	18	20	7	15	31	8	8	2	14	28	7	Chr4	5448398	5448758	360	272.563	356.342	277.288	687.342	208.644	82.9683	428.207	1044.36	1239.83	665.518	830.592	1605.47	537.821	479.692	132.6	704.266	1267.61	387.973	314.191	968.997	383.371	786.615
AT4TE26330	0	0	0	0	0	0	8	6	8	3	6	3	0	0	0	5	3	4	Chr4	6209999	6211623	1624	0	0	0	0	0	0	108.483	77.1698	109.936	63.2266	73.6486	34.4412	0	0	0	55.7565	30.1068	49.1451	0	77.8175	0	45.0028
AT4TE40115	0	0	0	0	0	0	2	5	3	4	9	10	0	2	1	6	7	4	Chr4	8959623	8959840	217	0	0	0	0	0	0	202.968	481.274	308.529	630.906	826.765	859.179	0	198.951	109.991	500.729	525.735	367.796	0	551.604	102.981	464.753
AT4TE53490	0	2	0	2	0	0	11	29	11	8	14	16	0	0	1	16	20	8	Chr4	11583866	11584073	207	0	309.863	0	398.459	0	0	1170.25	2926.24	1185.92	1322.77	1348.21	1441.1	0	0	115.305	1399.78	1574.67	771.127	118.054	1565.75	38.4349	1248.53
AT4TE55430	4	4	3	0	1	0	12	11	12	4	13	8	6	15	4	13	18	24	Chr4	11970963	11971063	100	1308.3	1282.83	998.236	0	375.559	0	2642.65	2297.6	2678.03	1369.07	2591.45	1491.54	1452.12	3237.92	954.722	2354.26	2933.6	4788.7	660.821	2178.39	1881.59	3358.85
AT4TE56270	0	1	0	0	1	0	1	5	11	3	9	12	1	0	0	7	17	9	Chr4	12129314	12131466	2152	0	14.9028	0	0	17.4516	0	10.2333	48.53	114.074	47.7137	83.368	103.964	11.2463	0	0	58.907	128.747	83.4462	5.3924	67.9804	3.74875	90.3666
AT4TE56380	0	0	1	1	1	0	3	7	9	5	16	17	0	0	1	22	28	16	Chr4	12152769	12152859	90	0	0	369.717	458.228	417.287	0	734.069	1624.57	2231.69	1901.48	3543.86	3521.68	0	0	265.201	4426.82	5070.42	3547.18	207.539	2259.56	88.4002	4348.14
AT5TE00870	0	0	1	0	0	0	4	5	8	2	2	1	10	7	19	12	6	12	Chr5	250799	250963	164	0	0	202.894	0	0	0	537.124	636.808	1088.63	417.398	243.1	113.684	1475.73	921.36	2765.2	1325.1	596.261	1459.97	33.8156	506.124	1720.76	1127.11
AT5TE23185	0	0	0	0	0	0	1	16	9	4	4	10	0	0	0	6	11	6	Chr5	6403053	6408058	5005	0	0	0	0	0	0	4.40001	66.7726	40.1304	27.354	15.9314	37.2511	0	0	0	21.7099	35.8193	23.9196	0	31.9732	0	27.1496
AT5TE30270	0	0	0	0	0	3	5	5	11	5	6	25	4	0	1	22	13	34	Chr5	8373215	8373412	197	0	0	0	0	0	454.851	558.936	530.134	1246.12	868.697	607.134	2366.01	491.41	0	121.158	2022.4	1075.49	3443.65	75.8086	1029.51	204.189	2180.51
AT5TE30315	1	5	0	2	1	5	7	26	49	23	44	58	10	9	5	43	41	42	Chr5	8382512	8382829	317	103.178	505.849	0	260.193	118.473	471.113	486.292	1713.15	3449.62	2483.32	2766.89	3411.24	763.468	612.856	376.468	2456.52	2107.92	2643.6	243.134	2385.09	584.264	2402.68
AT5TE35950	0	0	1	0	0	0	5	7	12	1	4	2	34	44	36	18	19	13	Chr5	9871829	9872479	650	0	0	51.1916	0	0	0	169.401	224.94	412.005	52.6564	122.672	57.3668	1265.95	1461.22	1321.92	501.5	476.397	399.058	8.53194	173.173	1349.7	458.985
AT5TE36140	0	1	0	0	0	0	6	5	8	4	1	1	0	0	0	5	8	1	Chr5	9921543	9922445	902	0	35.5552	0	0	0	0	146.488	115.783	197.933	151.781	22.1	20.6698	0	0	0	100.386	144.548	22.1207	5.92587	109.126	0	89.0184
AT5TE36470	0	0	0	0	0	0	8	1	5	5	5	6	0	0	0	69	2	10	Chr5	10018689	10019252	563	0	0	0	0	0	0	312.925	37.1	198.197	303.967	177.036	198.695	0	0	0	2219.48	57.8962	354.403	0	204.653	0	877.261
AT5TE36475	0	0	0	0	0	0	9	5	6	2	2	3	0	1	0	18	9	4	Chr5	10019253	10020233	980	0	0	0	0	0	0	202.243	106.568	136.634	69.8503	40.6821	57.0741	0	22.0267	0	332.627	149.674	81.4405	0	102.175	7.34223	187.914
AT5TE37660	1	0	0	0	0	0	6	12	4	14	11	9	0	0	1	15	11	10	Chr5	10308656	10309446	790	41.4019	0	0	0	0	0	167.256	317.275	112.997	606.548	277.565	212.402	0	0	30.2127	343.855	226.931	252.568	6.90032	282.341	10.0709	274.452
AT5TE37665	4	3	0	0	0	1	13	23	11	15	16	25	0	3	0	21	32	11	Chr5	10309447	10311540	2093	62.5084	45.9687	0	0	0	14.2707	136.783	229.531	117.289	245.294	152.388	222.697	0	30.9405	0	181.703	249.178	104.865	20.458	183.997	10.3135	178.582
AT5TE38020	0	0	1	2	0	0	6	4	2	8	6	7	4	3	0	4	5	2	Chr5	10420238	10420487	249	0	0	133.633	331.249	0	0	530.652	335.539	179.253	1099.65	480.343	524.134	388.786	260.074	0	290.919	327.265	160.264	77.4803	524.929	216.287	259.483
AT5TE39630	0	1	0	0	0	0	13	6	9	2	1	0	5	3	2	2	3	3	Chr5	10901851	10903017	1166	0	27.505	0	0	0	0	245.529	107.482	172.258	58.7078	17.0962	0	103.782	55.539	40.9401	31.063	41.9326	51.3368	4.58416	100.179	66.7537	41.4441
AT5TE43070	0	0	0	0	0	0	5	6	5	1	4	1	0	0	0	0	3	1	Chr5	12071524	12072625	1101	0	0	0	0	0	0	100.009	113.827	101.349	31.0869	72.4222	16.9339	0	0	0	0	44.4082	18.1225	0	72.6047	0	20.8436
AT5TE43580	0	0	0	0	3	0	14	22	13	10	9	8	2	2	0	6	4	6	Chr5	12269311	12272892	3581	0	0	0	0	31.4626	0	86.0958	128.322	81.0166	95.5785	50.1	41.6514	13.5169	12.0559	0	30.343	18.2047	33.4313	5.24377	80.4607	8.52427	27.3263
AT5TE45055	0	0	0	0	0	0	4	34	7	0	4	0	0	0	0	9	32	12	Chr5	12739558	12744145	4587	0	0	0	0	0	0	19.2039	154.822	34.0568	0	17.3832	0	0	0	0	35.5325	113.697	52.1986	0	37.5776	0	67.1428
AT5TE45060	0	0	0	0	0	0	19	37	23	3	5	4	0	0	0	20	51	36	Chr5	12744146	12751391	7245	0	0	0	0	0	0	57.7528	106.671	70.8474	14.1725	13.7572	10.2936	0	0	0	49.9923	114.726	99.1449	0	45.5824	0	87.9543
AT5TE46160	3	3	4	2	2	4	34	11	9	14	11	14	2	5	8	14	16	6	Chr5	12968300	12968626	326	300.99	295.13	408.277	253.009	230.404	366.486	2296.78	704.786	616.112	1469.86	672.627	800.671	148.478	331.076	585.719	777.718	799.892	367.231	309.049	1093.47	355.091	648.28
AT5TE48980	0	0	0	2	1	1	9	15	2	5	10	4	0	1	0	17	16	15	Chr5	13756612	13757514	902	0	0	0	91.4424	41.6362	33.1137	219.732	347.35	49.4832	189.726	221	82.6794	0	23.9314	0	341.314	289.096	331.811	27.6987	184.995	7.97714	320.74
AT5TE55555	0	0	0	0	0	1	4	6	3	5	5	11	0	1	0	9	7	7	Chr5	15350991	15362721	11730	0	0	0	0	0	2.54634	7.50966	10.684	5.70766	14.5894	8.49711	17.4839	0	1.84025	0	13.8949	9.72588	11.9071	0.42439	10.7453	0.613417	11.8426
AT5TE58950	35	57	25	19	40	53	135	235	328	111	310	509	261	159	167	313	422	328	Chr5	16321969	16329840	7871	145.441	232.25	105.687	99.5515	190.857	201.122	377.713	623.62	929.991	482.678	785.111	1205.68	802.529	436.056	506.412	720.155	873.799	831.477	162.485	734.132	581.666	808.477
AT5TE60280	22	42	12	3	10	19	59	192	292	36	104	170	114	84	58	301	456	251	Chr5	16698234	16698950	716	1004.98	1881.25	557.674	172.795	524.523	792.602	1814.67	5601.06	9101.32	1720.89	2895.47	4426.69	3853.38	2532.45	1933.45	7613.16	10379.6	6994.67	822.304	4260.02	2773.09	8329.14
AT5TE64785	6	6	3	0	7	6	15	13	36	11	24	75	10	10	12	136	69	58	Chr5	17953551	17954613	1062	184.788	181.191	93.9959	0	247.543	168.749	311.046	255.682	756.507	354.513	450.491	1316.68	227.89	203.259	269.696	2319.13	1058.9	1089.71	146.045	574.153	233.615	1489.25
AT5TE71005	0	0	0	1	0	0	1	3	7	4	8	9	4	2	0	5	6	7	Chr5	19733441	19733962	521	0	0	0	79.1565	0	0	42.2688	120.272	299.844	262.777	306.092	322.069	185.811	82.8643	0	173.798	187.691	268.081	13.1927	225.554	89.5586	209.856

## Sheet: fig2G_source_data
V1	V2	Col_1_1	Col_1_2	Col_1_3	Col_2_1	Col_2_2	Col_2_3	main_2_1_1	main_2_1_2	main_2_1_3	main_2_2_1	main_2_2_2	main_2_2_3	morc1_2_1	morc1_2_2	morc1_2_3	main_2_morc1_2_1	main_2_morc1_2_2	main_2_morc1_2_3	chr	start	end	taille	RPKM_Col1_1	RPKM_Col1_2	RPKM_Col1_3	RPKM_Col2_1	RPKM_Col2_2	RPKM_Col2_3	RPKM_main2_1_1	RPKM_main2_1_2	RPKM_main2_1_3	RPKM_main2_2_1	RPKM_main2_2_2	RPKM_main2_2_3	RPKM_morc1_1	RPKM_morc1_2	RPKM_morc1_3	RPKM_double_1	RPKM_double_2	RPKM_double_3	mRPKM_Col	mRPKM_main2	mRPKM_morc1	mRPKM_double
AT1G01190	AT1G01190	53	43	87	55	64	33	1	8	3	3	2	7	25	47	42	0	6	5	Chr1	83045	84864	1819	1.52903	1.20044	2.98432	2.55559	2.34428	0.996697	0.0282351	0.214898	0.0844902	0.13938	0.0642715	0.205844	0.665981	1.09726	1.13864	0	0.167859	0.129345	1.93506	0.122853	0.967293	0.0990679
AT1G04180	AT1G04180	11	11	9	1	2	5	1	0	0	2	0	0	21	17	39	0	1	1	Chr1	1104623	1105988	1365	0.422895	0.409228	0.411404	0.0619198	0.0976247	0.201242	0.0376261	0	0	0.123825	0	0	0.745489	0.528884	1.40897	0	0.0372814	0.0344731	0.267385	0.0269085	0.894447	0.0239182
AT1G04660	AT1G04660	9	8	15	36	12	12	7	7	0	1	0	0	2	9	8	2	1	3	Chr1	1300486	1301773	1287	0.366975	0.315658	0.727229	2.36421	0.621248	0.512253	0.279346	0.265763	0	0.0656647	0	0	0.0753019	0.296967	0.306535	0.0752089	0.0395409	0.109687	0.817929	0.101796	0.226268	0.0748123
AT1G06960	AT1G06960	237	252	223	153	206	245	13	19	16	11	19	21	250	332	240	13	15	18	Chr1	2135851	2137732	1881	6.61198	6.80326	7.39732	6.87487	7.29694	7.15581	0.354958	0.493561	0.435762	0.494213	0.590454	0.597178	6.4403	7.49538	6.29204	0.334482	0.405814	0.450294	7.02336	0.494354	6.74257	0.396863
AT1G10180	AT1G10180	319	384	272	263	294	392	9	13	17	3	7	9	234	356	284	9	12	13	Chr1	3338303	3341608	3305	5.06514	5.90018	5.13518	6.72583	5.92704	6.51623	0.13986	0.192197	0.263509	0.0767115	0.123808	0.145661	3.43083	4.57428	4.23756	0.131792	0.184771	0.185091	5.87827	0.156958	4.08089	0.167218
AT1G11070	AT1G11070	20	15	12	4	5	3	0	1	1	0	0	0	8	15	6	0	3	1	Chr1	3690212	3693648	3436	0.305456	0.221689	0.217915	0.098394	0.096957	0.0479678	0	0.0142208	0.0149096	0	0	0	0.112821	0.185388	0.0861127	0	0.0444317	0.0136949	0.16473	0.00485505	0.128107	0.0193755
AT1G11740	AT1G11740	100	69	61	13	25	42	17	33	24	0	1	3	155	175	160	15	30	16	Chr1	3963054	3966824	3770	1.39197	0.929422	1.00959	0.29145	0.441836	0.612054	0.231595	0.427709	0.326128	0	0.0155053	0.042565	1.99226	1.97125	2.0929	0.192561	0.404953	0.199706	0.779388	0.173917	2.0188	0.26574
AT1G15825	AT1G15825	22	31	15	12	10	25	8	10	6	1	3	3	19	22	12	4	7	9	Chr1	5448149	5448529	380	3.03816	4.1427	2.46301	2.66907	1.75339	3.61442	1.08126	1.28586	0.808883	0.222396	0.461487	0.42229	2.42284	2.45857	1.55728	0.509441	0.937431	1.11448	2.94679	0.713695	2.14623	0.853784
AT1G15830	AT1G15830	61	91	53	42	63	71	30	25	14	7	8	18	51	68	76	17	35	20	Chr1	5448726	5450177	1451	2.20615	3.18478	2.27912	2.44649	2.89291	2.68827	1.06188	0.841877	0.494286	0.4077	0.322288	0.663557	1.70317	1.99015	2.58294	0.567021	1.22751	0.648597	2.61629	0.631932	2.09209	0.814377
AT1G16080	AT1G16080	3712	3702	2955	2492	2852	3142	1212	1124	758	613	637	733	3178	4080	3588	706	921	977	Chr1	5514317	5516027	1710	113.916	109.937	107.825	123.173	111.126	100.947	36.4023	32.1178	22.7086	30.2953	21.7753	22.9288	90.056	101.323	103.473	19.9814	27.4087	26.8851	111.154	27.7047	98.2839	24.7584
AT1G18350	AT1G18350	6	4	6	4	6	7	1	3	0	2	1	2	1	2	7	3	2	0	Chr1	6315651	6316738	1087	0.289663	0.186868	0.344414	0.311023	0.367776	0.353794	0.047249	0.134855	0	0.155493	0.0537764	0.0984178	0.0445785	0.0781349	0.317568	0.13357	0.0936323	0	0.308923	0.0816319	0.146761	0.0757341
AT1G19690	AT1G19690	356	373	275	257	311	347	48	56	30	28	21	22	370	406	335	38	50	55	Chr1	6807715	6809569	1854	10.0766	10.2166	9.25511	11.7162	11.1767	10.2826	1.3297	1.47589	0.828952	1.27632	0.662111	0.634726	9.67045	9.29952	8.91054	0.991954	1.37241	1.39594	10.4539	1.03462	9.2935	1.25343
AT1G19940	AT1G19940	193	197	167	63	80	154	68	66	95	11	14	9	233	332	234	51	69	84	Chr1	6918191	6920377	2186	4.63318	4.57637	4.76678	2.43586	2.43838	3.87037	1.59765	1.47526	2.22634	0.425258	0.374368	0.220224	5.16488	6.44959	5.27879	1.12911	1.60629	1.80818	3.78682	1.05318	5.63109	1.51453
AT1G21065	AT1G21065	2104	2048	1942	1077	1567	1737	658	591	542	309	461	404	2677	2930	2613	477	630	513	Chr1	7374210	7375789	1579	69.9255	65.8647	76.7407	57.6495	66.1225	60.4365	21.4026	18.2886	17.5847	16.5381	17.0663	13.6859	82.1525	78.8007	81.6068	14.6202	20.3041	15.2879	66.1232	17.4277	80.8533	16.7374
AT1G22470	AT1G22470	86	99	33	4	4	10	30	25	31	0	0	0	96	111	89	31	25	43	Chr1	7932854	7933390	536	8.41988	9.37941	3.84156	0.63075	0.49723	1.02498	2.87461	2.27904	2.96289	0	0	0	8.67883	8.79433	8.18831	2.79908	2.37356	3.77499	3.96564	1.35275	8.55382	2.98254
AT1G29920	AT1G29920	40070	30648	21680	15882	9097	16131	6033	8961	4245	1199	3127	2851	10690	26429	14500	6991	5023	4097	Chr1	10474784	10475959	1175	1789.59	1324.55	1151.28	1142.43	515.849	754.232	263.705	372.644	185.079	86.2366	155.565	129.787	440.854	955.184	608.554	287.951	217.546	164.074	1112.99	198.836	668.197	223.19
AT1G30100	AT1G30100	13	12	10	2	5	13	0	1	0	2	2	8	6	10	5	11	7	5	Chr1	10571340	10573365	2025	0.336892	0.300927	0.30813	0.083477	0.164516	0.352696	0	0.0241296	0	0.0834671	0.0577333	0.211319	0.143576	0.20971	0.121763	0.262897	0.175913	0.116187	0.257773	0.0627748	0.158349	0.184999
AT1G52830	AT1G52830	139	203	151	17	23	50	21	30	63	2	2	4	242	308	392	100	107	78	Chr1	19672496	19673644	1148	6.35397	8.97965	8.20717	1.25161	1.3349	2.39282	0.939506	1.2769	2.81136	0.147231	0.101838	0.186377	10.2148	11.3934	16.8389	4.21576	4.74315	3.19717	4.75335	0.910535	12.8157	4.05203
AT1G53520	AT1G53520	1015	879	810	814	718	1104	3	1	1	0	0	1	529	1109	772	4	2	4	Chr1	19976415	19977955	1540	34.5874	28.985	32.8188	44.6751	31.0646	39.3849	0.100051	0.0317289	0.0332657	0	0	0.0347338	16.6452	30.5812	24.721	0.125706	0.0660898	0.122223	35.2526	0.0332966	23.9825	0.104673
AT1G53530	AT1G53530	112	110	130	94	100	149	0	0	0	0	0	0	113	158	125	0	0	0	Chr1	19978146	19980084	1938	3.03275	2.88233	4.18551	4.09955	3.43802	4.22391	0	0	0	0	0	0	2.8254	3.46216	3.18072	0	0	0	3.64368	0	3.15609	0
AT1G53690	AT1G53690	18	15	22	3	6	3	0	1	1	0	2	0	16	20	18	0	2	2	Chr1	20042640	20043344	704	1.34175	1.08199	1.94988	0.360172	0.567859	0.234116	0	0.069407	0.0727688	0	0.166065	0	1.10129	1.20643	1.26087	0	0.144571	0.133681	0.922629	0.0513735	1.18953	0.0927508
AT1G53830	AT1G53830	57	41	26	4	13	27	2	1	7	0	2	0	110	84	129	1	6	3	Chr1	20098522	20100889	2367	1.26371	0.879611	0.685384	0.142831	0.365938	0.626682	0.0433964	0.0206432	0.151502	0	0.0493916	0	2.2519	1.50704	2.68757	0.0204465	0.128997	0.0596397	0.660693	0.0441555	2.14884	0.0696943
AT1G55964	AT1G55964	6	6	2	2	4	2	0	0	0	0	0	0	5	3	5	0	0	0	Chr1	20931032	20931975	943	0.333896	0.323106	0.132336	0.179259	0.282625	0.11652	0	0	0	0	0	0	0.256929	0.1351	0.261473	0	0	0	0.227957	0	0.217834	0
AT1G55970	AT1G55970	249	283	227	153	219	223	3	7	3	3	2	7	245	286	255	3	7	8	Chr1	20932129	20938290	6161	2.1209	2.3326	2.29897	2.09895	2.3684	1.98854	0.0250088	0.0555166	0.0249453	0.041151	0.0189758	0.0607743	1.92695	1.97133	2.04107	0.0235661	0.0578192	0.0611014	2.20139	0.0377286	1.97978	0.0474956
AT1G56000	AT1G56000	122	116	110	64	75	86	31	27	22	11	22	26	136	131	142	26	33	22	Chr1	20944141	20946718	2577	2.48438	2.28586	2.6634	2.09907	1.93914	1.83344	0.617831	0.511947	0.437347	0.360735	0.499033	0.539675	2.55729	2.15874	2.71733	0.488289	0.651665	0.401718	2.21755	0.494428	2.47779	0.513891
AT1G62770	AT1G62770	19	11	31	13	16	59	14	15	3	4	5	4	16	21	32	7	6	5	Chr1	23245886	23246890	1004	0.993098	0.556371	1.92658	1.09439	1.06181	3.22849	0.716171	0.730018	0.153075	0.336695	0.29111	0.213108	0.77222	0.888239	1.57176	0.337429	0.304118	0.234341	1.47679	0.406696	1.07741	0.291963
AT1G63570	AT1G63570	9	9	3	3	11	6	4	5	1	0	1	2	26	11	13	3	4	1	Chr1	23575450	23576304	854	0.55304	0.535168	0.219191	0.29691	0.858217	0.385989	0.240561	0.28608	0.0599874	0	0.0684484	0.125269	1.47527	0.54699	0.750679	0.170013	0.238357	0.0551004	0.474752	0.130058	0.924311	0.15449
AT1G69140	AT1G69140	696	585	788	60	163	153	65	101	34	11	11	15	684	611	706	16	45	45	Chr1	25991520	25991872	352	103.762	84.3953	139.683	14.4069	30.8537	23.8798	9.48403	14.0202	4.94828	2.64095	1.82672	2.27941	94.1604	73.7128	98.9079	2.19986	6.50571	6.01565	66.1634	5.8666	88.927	4.90707
AT1G70920	AT1G70920	10	9	8	2	2	1	3	1	2	0	0	0	5	7	3	1	2	4	Chr1	26735956	26738665	2709	0.193715	0.168709	0.184264	0.0623998	0.0491907	0.0202802	0.0568767	0.0180371	0.0378215	0	0	0	0.0894367	0.109732	0.0546111	0.0178652	0.0375704	0.0694806	0.113093	0.0187892	0.0845933	0.0416388
AT1G73870	AT1G73870	9	14	15	12	19	45	4	3	7	5	6	6	12	14	16	6	2	6	Chr1	27779166	27780676	1510	0.312779	0.470821	0.61983	0.671686	0.838376	1.63726	0.136052	0.0970778	0.237487	0.279836	0.232271	0.212543	0.385087	0.393727	0.522531	0.192306	0.0674028	0.186976	0.758459	0.199211	0.433782	0.148895
AT1G74890	AT1G74890	69	59	111	122	64	98	16	31	13	5	5	15	47	68	52	18	8	17	Chr1	28131590	28132710	1120	3.23298	2.67509	6.18392	9.20669	3.80736	4.80717	0.73371	1.35244	0.594625	0.377279	0.26096	0.716385	2.03345	2.57831	2.28957	0.777808	0.363494	0.714239	4.98554	0.672567	2.30045	0.618513
AT1G77960	AT1G77960	10	15	6	7	3	7	1	4	2	1	3	1	14	20	11	3	1	6	Chr1	29310057	29313571	3514	0.149338	0.216768	0.106539	0.168367	0.0568829	0.10944	0.0146157	0.0556204	0.0291572	0.0240496	0.0499046	0.015222	0.193055	0.241698	0.154369	0.0413178	0.0144818	0.0803456	0.134556	0.0314283	0.196374	0.0453817
AT1G78440	AT1G78440	20	12	14	6	7	7	2	0	0	0	1	0	10	18	6	2	0	0	Chr1	29511599	29513051	1452	0.722829	0.419681	0.601617	0.349258	0.321213	0.264858	0.0707434	0	0	0	0.0402582	0	0.333724	0.526442	0.203776	0.0666624	0	0	0.446576	0.0185003	0.354647	0.0222208
AT1G78990	AT1G78990	144	154	118	48	103	86	18	21	21	36	36	46	93	86	80	22	39	26	Chr1	29713531	29714969	1438	5.25504	5.43835	5.12014	2.82127	4.77244	3.28565	0.642889	0.713569	0.748132	2.1157	1.46341	1.71109	3.13385	2.53971	2.74347	0.740426	1.38016	0.850799	4.44881	1.23246	2.80568	0.990463
AT1G80340	AT1G80340	27	29	11	12	28	12	2	1	0	4	7	10	14	9	11	1	0	1	Chr1	30200693	30202200	1507	0.940205	0.977215	0.455447	0.673023	1.23796	0.437471	0.0681615	0.0324237	0	0.224314	0.271523	0.354944	0.450163	0.253614	0.359955	0.0321147	0	0.0312248	0.786887	0.158561	0.354577	0.0211132
AT2G05070	AT2G05070	1584	1530	1405	2012	2164	3254	558	589	445	280	391	498	1637	1664	1562	419	396	692	Chr2	1799234	1800392	1158	71.7825	67.0947	75.7053	146.852	124.512	154.38	24.7484	24.8532	19.6865	20.4343	19.7374	23.0035	68.5007	61.0224	66.5183	17.5115	17.4025	28.1197	106.721	22.0772	65.3471	21.0112
AT2G05100	AT2G05100	1815	1669	1500	1745	2094	2922	671	631	497	366	582	766	1936	2001	1776	454	499	776	Chr2	1823240	1824425	1185	80.3767	71.5226	78.9826	124.463	117.739	135.47	29.0821	26.0188	21.486	26.102	28.7095	34.5767	79.1665	71.7089	73.9083	18.5419	21.4293	30.8146	101.426	27.6625	74.9279	23.5953
AT2G18250	AT2G18250	239	211	200	152	184	219	33	14	19	9	13	23	269	309	303	14	31	26	Chr2	7939907	7941678	1771	7.08193	6.05019	7.04644	7.25416	6.92248	6.79371	0.957013	0.386265	0.549608	0.429472	0.429088	0.694676	7.36018	7.40942	8.43709	0.382584	0.890775	0.690824	6.85815	0.574353	7.73557	0.654728
AT2G23960	AT2G23960	13	8	11	28	11	17	4	2	4	2	7	1	0	7	3	2	3	5	Chr2	10196059	10197610	1551	0.439849	0.261929	0.442527	1.52584	0.472545	0.60217	0.132456	0.0630078	0.132119	0.108975	0.26382	0.0344875	0	0.19166	0.0953846	0.0624074	0.0984316	0.151695	0.624143	0.122478	0.0956814	0.104178
AT2G24970	AT2G24970	75	60	57	53	43	66	15	26	16	7	11	2	52	87	67	16	27	19	Chr2	10620118	10621307	1189	3.31018	2.56256	2.99124	3.76752	2.40962	3.04961	0.647935	1.06848	0.689376	0.497538	0.540794	0.0899749	2.11922	3.10729	2.77883	0.651262	1.1556	0.751942	3.01512	0.589017	2.66845	0.852934
AT2G27402	AT2G27402	566	486	604	622	478	740	209	242	88	97	111	107	305	549	407	184	242	205	Chr2	11723525	11724362	837	35.4865	29.486	45.0267	62.8097	38.0509	48.5722	12.8246	14.1275	5.38611	9.79392	7.75209	6.83804	17.6575	27.8542	23.9794	10.6392	14.7135	11.525	43.2387	9.45371	23.1637	12.2926
AT2G29130	AT2G29130	9	9	2	10	4	7	4	1	1	3	2	0	4	2	2	0	0	3	Chr2	12524889	12527747	2858	0.165254	0.159914	0.0436643	0.295733	0.0932524	0.13456	0.071882	0.0170968	0.0179249	0.0887094	0.0409062	0	0.0678192	0.0297175	0.0345093	0	0	0.0493937	0.14873	0.0394199	0.0440153	0.0164646
AT2G29490	AT2G29490	18	21	22	29	33	29	4	5	3	3	3	10	19	36	25	22	6	1	Chr2	12631378	12632473	1095	0.862642	0.973891	1.25362	2.23844	2.00799	1.45501	0.187615	0.223117	0.140354	0.231536	0.160151	0.488494	0.840803	1.39615	1.12589	0.972358	0.278845	0.0429733	1.46527	0.238544	1.12095	0.431392
AT2G30320	AT2G30320	406	442	315	277	266	392	77	93	60	19	33	33	320	423	376	83	73	70	Chr2	12925728	12927896	2168	9.8274	10.353	9.06588	10.799	8.17494	9.93364	1.82412	2.09604	1.41778	0.740636	0.889766	0.814194	7.15229	8.28563	8.55259	1.85283	1.71352	1.51933	9.69231	1.29709	7.99684	1.69523
AT2G40610	AT2G40610	527	528	752	504	907	1005	70	152	146	246	401	282	631	498	959	217	261	231	Chr2	16948863	16950557	1694	16.3256	15.828	27.6989	25.1466	35.6744	32.5938	2.1223	4.38436	4.41527	12.2725	13.8373	8.90448	18.0497	12.4842	27.9173	6.19961	7.84065	6.41669	25.5445	7.65604	19.4838	6.81898
AT2G47880	AT2G47880	363	372	554	522	581	612	44	71	46	61	87	191	162	337	300	32	29	71	Chr2	19605040	19605671	631	30.189	29.9377	54.7821	69.9203	61.3492	53.2849	3.58134	5.498	3.73462	8.16979	8.05956	16.1911	12.4406	22.6801	23.4456	2.45436	2.3388	5.2947	49.9105	7.53907	19.5221	3.36262
AT3G01345	AT3G01345	3678	4096	3339	3331	3947	4702	94	171	94	132	244	230	7	4	7	699	206	228	Chr3	129138	130749	1611	119.809	129.113	129.324	174.76	163.243	160.35	2.99678	5.18652	2.98917	6.92451	8.85351	7.63669	0.210551	0.105441	0.214275	20.999	6.50724	6.65966	146.1	5.76453	0.176756	11.3886
AT3G01630	AT3G01630	3	7	3	6	5	3	0	2	1	0	2	1	5	7	6	2	3	0	Chr3	237239	239113	1874	0.0840086	0.189685	0.0998873	0.27061	0.177772	0.0879495	0	0.0521478	0.0273368	0	0.0623852	0.0285433	0.129287	0.158625	0.157889	0.0516509	0.0814661	0	0.151652	0.0284022	0.1486	0.0443723
AT3G03910	AT3G03910	8	8	13	5	8	4	3	4	0	2	0	1	9	2	4	1	3	4	Chr3	1006842	1009018	2176	0.192931	0.186697	0.372772	0.194211	0.244959	0.100991	0.0708084	0.0898208	0	0.0776751	0	0.0245818	0.200419	0.0390315	0.0906504	0.0222412	0.0701597	0.0864995	0.215427	0.0438143	0.110034	0.0596335
AT3G07500	AT3G07500	73	74	72	54	50	58	7	10	2	4	10	5	63	89	90	7	11	4	Chr3	2392287	2393778	1491	2.56931	2.52034	3.0131	3.0611	2.23437	2.13714	0.241125	0.327716	0.068718	0.226722	0.392052	0.179376	2.04747	2.53488	2.97669	0.227216	0.37544	0.126239	2.58923	0.239285	2.51968	0.242965
AT3G10970	AT3G10970	2633	2578	2068	1653	2044	2422	14	39	18	10	10	26	2603	2905	2613	21	26	14	Chr3	3433073	3436279	3206	43.0982	40.8342	40.2481	43.5784	42.4795	41.5042	0.224278	0.594397	0.287625	0.263601	0.18233	0.433793	39.3428	38.4793	40.1925	0.31701	0.4127	0.205484	41.9571	0.331004	39.3382	0.311731
AT3G13170	AT3G13170	5	5	8	8	3	1	0	0	0	0	0	0	1	4	5	0	0	0	Chr3	4231560	4234192	2632	0.099691	0.0964693	0.189654	0.256901	0.0759447	0.0208735	0	0	0	0	0	0	0.0184106	0.0645384	0.0936813	0	0	0	0.123256	0	0.0588768	0
AT3G14395	AT3G14395	44	24	34	16	21	33	0	2	4	4	14	4	58	46	37	18	18	8	Chr3	4810923	4811481	558	4.138	2.18415	3.80192	2.42353	2.50754	3.24909	0	0.175134	0.367235	0.60581	1.46661	0.383441	5.03673	3.50081	3.26991	1.56119	1.64159	0.674634	3.0507	0.499705	3.93582	1.29247
AT3G16670	AT3G16670	841	1269	585	2677	1208	1634	223	183	70	480	215	264	593	730	633	92	318	221	Chr3	5681419	5682331	912	48.392	70.6597	40.0239	248.094	88.254	98.4326	12.5583	9.80465	3.93207	44.4792	13.7805	15.484	31.5075	33.9917	34.2277	4.88215	17.7442	11.4028	98.976	16.6731	33.2423	11.343
AT3G19350	AT3G19350	8	8	11	5	4	7	0	0	0	2	3	0	3	8	5	2	0	1	Chr3	6705493	6706127	634	0.662175	0.640775	1.08258	0.666565	0.420371	0.606583	0	0	0	0.266595	0.276601	0	0.229291	0.535852	0.38891	0.152672	0	0.0742204	0.679843	0.0905325	0.384685	0.0756307
AT3G21460	AT3G21460	352	336	414	72	121	116	1	15	6	8	12	12	284	359	342	2	12	7	Chr3	7557384	7557958	574	32.1812	29.7257	45.0036	10.6019	14.0455	11.1027	0.0894768	1.2769	0.535497	1.17785	1.22205	1.11826	23.9751	26.5599	29.3821	0.16863	1.06388	0.57385	23.7768	0.903338	26.6391	0.602122
AT3G22183	AT3G22183	143	135	130	81	119	146	21	13	5	8	12	11	154	226	193	13	13	14	Chr3	7831129	7831371	242	31.0094	28.3285	33.5187	28.2899	32.7638	33.1451	4.45683	2.62485	1.05846	2.79373	2.89859	2.43137	30.8361	39.6586	39.3288	2.59983	2.73371	2.72223	31.1759	2.71064	36.6079	2.68526
AT3G22190	AT3G22190	891	868	825	549	691	875	80	66	57	39	49	51	1047	1238	1099	73	67	60	Chr3	7830905	7834049	3144	14.8719	14.0198	16.3731	14.7588	14.6439	15.29	1.30686	1.02574	0.928774	1.04832	0.911035	0.867682	16.1369	16.7218	17.2379	1.12372	1.08447	0.89801	14.9929	1.01474	16.6988	1.0354
AT3G27690	AT3G27690	1102	1033	893	841	1104	1434	486	363	350	172	116	138	1146	1238	1194	284	311	507	Chr3	10255947	10257011	1064	54.3516	49.3019	52.3683	66.8061	69.1337	74.0439	23.4594	16.6702	16.8517	13.6615	6.37291	6.93762	52.1912	49.411	55.339	12.918	14.8746	22.4222	61.0009	13.9922	52.3137	16.7383
AT3G28320	AT3G28320	6	12	15	1	9	4	1	2	1	1	0	1	17	10	17	0	3	0	Chr3	10581704	10583000	1296	0.242951	0.470199	0.722179	0.0652164	0.4627	0.169565	0.0396294	0.0754051	0.0395287	0.0652087	0	0.0412732	0.635622	0.327672	0.646864	0	0.117799	0	0.355468	0.0435075	0.536719	0.0392663
AT3G44120	AT3G44120	7	7	8	3	8	14	2	2	1	2	5	0	10	9	8	2	2	6	Chr3	15878399	15879817	1418	0.259056	0.250684	0.352024	0.178816	0.375903	0.542417	0.0724396	0.0689175	0.0361278	0.119197	0.206118	0	0.341726	0.269532	0.278216	0.0682608	0.0717759	0.199107	0.326484	0.0837999	0.296492	0.113048
AT3G44990	AT3G44990	973	640	815	422	932	1090	22	35	11	90	132	188	601	552	670	17	28	19	Chr3	16446975	16448764	1789	28.5414	18.1666	28.4254	19.9372	34.7111	33.4733	0.631589	0.955946	0.314993	4.2515	4.31305	5.62109	16.2787	13.1031	18.4686	0.459892	0.796476	0.499754	27.2091	2.68136	15.9501	0.585374
AT3G45430	AT3G45430	131	130	88	77	106	129	35	30	25	9	8	6	83	135	144	17	33	33	Chr3	16660759	16662783	2024	3.39651	3.26165	2.71288	3.21545	3.48945	3.50155	0.888137	0.724247	0.632772	0.375788	0.231047	0.158567	1.98711	2.83248	3.50849	0.406496	0.829714	0.767213	3.26292	0.50176	2.77603	0.667808
AT3G49300	AT3G49300	34	26	17	10	3	8	3	9	3	6	1	3	22	38	15	5	3	6	Chr3	18276770	18277605	835	2.1368	1.58122	1.27034	1.01222	0.239385	0.526363	0.184526	0.526662	0.184057	0.607261	0.0700059	0.19218	1.27671	1.9326	0.885877	0.289802	0.182835	0.338125	1.12772	0.294115	1.36506	0.270254
AT3G55646	AT3G55646	160	156	163	43	57	54	3	9	7	7	9	13	107	145	146	4	9	7	Chr3	20644896	20646655	1759	4.77338	4.50364	5.78203	2.06616	2.15909	1.68659	0.0875947	0.250007	0.203868	0.336312	0.299087	0.395322	2.94763	3.50063	4.09313	0.110056	0.260376	0.18726	3.49515	0.262032	3.5138	0.185897
AT3G59370	AT3G59370	6	5	4	7	2	8	0	1	0	0	1	0	3	3	3	0	0	0	Chr3	21941865	21942571	706	0.445983	0.359642	0.35352	0.838022	0.18875	0.62254	0	0.0692104	0	0	0.0827974	0	0.205907	0.180452	0.209549	0	0	0	0.468076	0.0253346	0.198636	0
AT3G59710	AT3G59710	15	6	14	41	21	24	12	9	5	0	4	1	1	8	7	6	10	11	Chr3	22054937	22057156	2219	0.354737	0.137309	0.393667	1.56167	0.630557	0.594204	0.277745	0.198181	0.115433	0	0.105372	0.0241055	0.0218372	0.153101	0.155564	0.130861	0.229334	0.233264	0.612023	0.120139	0.110167	0.19782
AT3G61680	AT3G61680	8	8	5	18	11	15	2	5	3	1	2	2	4	9	4	3	3	5	Chr3	22823481	22826992	3511	0.119572	0.115708	0.0888582	0.433315	0.208749	0.234716	0.0292564	0.0695849	0.0437732	0.0240702	0.0332982	0.03047	0.0552057	0.108857	0.0561821	0.0413531	0.0434826	0.0670119	0.200153	0.0384088	0.0734149	0.0506159
AT3G61980	AT3G61980	159	162	129	71	88	105	15	19	9	4	4	7	265	261	223	38	11	22	Chr3	22956139	22956883	744	11.2149	11.0573	10.8187	8.0658	7.88083	7.75351	1.03548	1.24783	0.619709	0.454357	0.314274	0.503267	17.2595	14.8974	14.7809	2.47189	0.752393	1.39143	9.46517	0.69582	15.6459	1.53857
AT3G62950	AT3G62950	318	360	328	54	67	68	23	73	34	9	28	17	447	479	489	11	44	45	Chr3	23266249	23266934	685	24.3618	26.6881	29.8773	6.66293	6.51698	5.45381	1.72449	5.20725	2.54277	1.11036	2.3894	1.32749	31.6207	29.6954	35.2036	0.777177	3.26879	3.09125	16.5935	2.38362	32.1732	2.37907
AT4G00530	AT4G00530	45	47	33	46	26	37	2	1	0	0	1	0	30	46	40	2	4	0	Chr4	232928	233645	717	3.29356	3.32877	2.87179	5.42251	2.41611	2.83507	0.143263	0.0681486	0	0	0.0815271	0	2.02748	2.72448	2.75112	0.134998	0.2839	0	3.3613	0.0488231	2.50103	0.139633
AT4G01710	AT4G01710	126	112	120	111	69	146	10	7	5	5	11	5	145	160	162	14	10	11	Chr4	735753	736604	851	7.76986	6.68334	8.79853	11.0244	5.40234	9.42551	0.603522	0.401924	0.300994	0.496536	0.755587	0.314278	8.25645	7.98426	9.38759	0.796189	0.597992	0.608241	8.184	0.478807	8.54277	0.667474
AT4G01995	AT4G01995	595	634	523	409	501	533	81	94	58	54	62	72	644	712	682	62	89	70	Chr4	873054	874772	1718	18.1746	18.7401	18.9949	20.1216	19.4302	17.0446	2.4215	2.6735	1.72951	2.65632	2.10955	2.24173	18.1642	17.5995	19.5763	1.74657	2.63628	1.91729	18.751	2.30535	18.4467	2.10005
AT4G02850	AT4G02850	307	262	289	255	139	233	102	179	47	22	16	32	132	290	192	99	93	160	Chr4	1266463	1268612	2149	7.49677	6.19113	8.39112	10.0292	4.30964	5.95664	2.43773	4.06998	1.12042	0.865161	0.435216	0.796502	2.97641	5.73068	4.40589	2.22955	2.20228	3.50345	7.06241	1.62083	4.37099	2.64509
AT4G08220	AT4G08220	11	8	11	10	13	13	0	0	0	0	0	0	11	11	20	0	0	0	Chr4	5186610	5187572	962	0.600053	0.422299	0.713471	0.878591	0.90039	0.742421	0	0	0	0	0	0	0.55408	0.485581	1.02524	0	0	0	0.709537	0	0.688299	0
AT4G11630	AT4G11630	395	381	370	274	248	350	9	12	22	14	31	27	394	511	413	49	17	25	Chr4	7019700	7021348	1648	12.578	11.7401	14.0089	14.0526	10.0267	11.6679	0.280484	0.355795	0.683885	0.717929	1.09958	0.876354	11.5849	13.1676	12.3584	1.43899	0.524949	0.713831	12.3457	0.669004	12.3703	0.892589
AT4G11640	AT4G11640	113	95	106	80	102	99	0	0	0	0	0	0	85	129	91	0	0	0	Chr4	7021770	7023318	1548	3.83071	3.11643	4.27261	4.36798	4.39027	3.51355	0	0	0	0	0	0	2.66074	3.53886	2.89894	0	0	0	3.91526	0	3.03285	0
AT4G11780	AT4G11780	6	13	11	4	7	12	4	3	2	1	1	1	15	15	18	4	8	9	Chr4	7085970	7088212	2242	0.140439	0.294451	0.306137	0.150795	0.208029	0.294054	0.0916319	0.0653825	0.0456996	0.0376942	0.0260727	0.0238582	0.324198	0.284119	0.395918	0.086346	0.181585	0.188895	0.232318	0.0483898	0.334745	0.152275
AT4G13560	AT4G13560	78	65	103	32	43	61	0	5	5	2	0	3	117	88	131	2	2	0	Chr4	7879561	7880383	822	4.9796	4.01557	7.81851	3.29033	3.48545	4.07699	0	0.297217	0.311613	0.205622	0	0.195219	6.89714	4.54627	7.85902	0.117754	0.123818	0	4.61108	0.168279	6.43414	0.080524
AT4G13570	AT4G13570	52	72	77	28	52	79	2	3	6	1	2	1	90	80	121	3	0	2	Chr4	7884516	7885982	1466	1.86141	2.49404	3.27729	1.61431	2.36337	2.96057	0.0700678	0.0999915	0.209669	0.057647	0.0797476	0.0364871	2.97484	2.3174	4.07024	0.0990387	0	0.0641961	2.4285	0.0922684	3.12083	0.0544116
AT4G13572	AT4G13572	241	198	191	113	147	185	7	7	5	2	2	3	250	265	306	3	3	5	Chr4	7887440	7888638	1198	10.5568	8.39293	9.94799	7.9723	8.17566	8.48392	0.300098	0.285507	0.213812	0.141086	0.0975876	0.133948	10.112	9.39363	12.596	0.121194	0.127435	0.196393	8.9216	0.19534	10.7006	0.148341
AT4G13575	AT4G13575	256	270	288	135	137	238	4	16	8	1	2	2	301	420	415	2	2	5	Chr4	7892320	7893705	1385	9.69979	9.89963	12.9748	8.23846	6.59072	9.4408	0.148331	0.564477	0.295909	0.0610184	0.0844115	0.077242	10.531	12.8779	14.7764	0.0698872	0.0734861	0.169876	9.47404	0.205231	12.7284	0.104417
AT4G15990	AT4G15990	20	17	36	3	10	4	4	3	3	2	4	5	15	26	21	1	6	5	Chr4	9061269	9061676	407	2.57874	2.12109	5.51908	0.623001	1.63707	0.539942	0.504763	0.360166	0.377611	0.415285	0.574496	0.657126	1.78588	2.71283	2.54445	0.118911	0.750208	0.57808	2.16982	0.481575	2.34772	0.4824
AT4G17180	AT4G17180	106	125	98	57	64	80	6	3	0	0	1	1	99	152	119	3	3	2	Chr4	9646505	9648295	1790	3.1076	3.54619	3.41611	2.69143	2.38226	2.45538	0.172155	0.0818925	0	0	0.0326564	0.0298827	2.68001	3.60608	3.27841	0.0811122	0.0852891	0.0525762	2.93316	0.0527645	3.18817	0.0729925
AT4G18960	AT4G18960	23	20	21	12	15	17	0	0	1	0	0	2	19	30	19	2	0	1	Chr4	10382856	10388539	5683	0.212384	0.178714	0.230569	0.17847	0.175864	0.164344	0	0	0.00901447	0	0	0.0188246	0.162006	0.224175	0.164871	0.0170322	0	0.00828009	0.190057	0.00463984	0.183684	0.00843742
AT4G20370	AT4G20370	7	6	6	5	8	4	5	0	1	1	1	3	10	7	14	1	2	0	Chr4	11000771	11002996	2225	0.165097	0.136939	0.16826	0.189934	0.239564	0.098767	0.115415	0	0.0230244	0.0379822	0.0262719	0.0721214	0.217783	0.133602	0.310289	0.0217514	0.045743	0	0.166427	0.0458025	0.220558	0.0224982
AT4G24090	AT4G24090	1278	1309	1239	1067	1046	1205	96	106	56	38	38	59	1212	1561	1342	68	66	83	Chr4	12512736	12514592	1856	36.1347	35.8152	41.6535	48.5902	37.5505	35.669	2.65654	2.79064	1.54571	1.73028	1.19681	1.70038	31.6431	35.7165	35.6569	1.77316	1.80964	2.10432	39.2355	1.93673	34.3388	1.89571
AT4G24540	AT4G24540	383	432	394	474	337	376	255	112	124	29	36	99	272	524	334	103	115	166	Chr4	12670965	12674072	3107	6.46889	7.0607	7.9125	12.8943	7.22688	6.64857	4.21523	1.76138	2.04455	0.788801	0.677302	1.70438	4.24211	7.162	5.3012	1.6044	1.88357	2.51408	8.03531	1.86527	5.56844	2.00069
AT4G27510	AT4G27510	14	19	28	12	20	17	8	9	1	2	3	4	18	32	22	5	3	10	Chr4	13746176	13749031	2855	0.257332	0.33795	0.611942	0.355252	0.466752	0.327133	0.143915	0.154032	0.0179437	0.0592017	0.0614238	0.0749423	0.305507	0.475979	0.380002	0.0847582	0.0534737	0.164819	0.392727	0.0852432	0.387163	0.101017
AT4G28700	AT4G28700	9	14	11	8	5	11	4	4	2	0	1	2	14	5	9	1	5	2	Chr4	14161681	14163195	1514	0.311953	0.469578	0.453341	0.446607	0.220042	0.399161	0.135693	0.129095	0.067674	0	0.0386096	0.0706606	0.448081	0.140245	0.293147	0.0319663	0.168062	0.0621608	0.383447	0.073622	0.293825	0.0873963
AT4G28720	AT4G28720	21	15	24	5	2	17	2	4	7	0	1	1	41	32	44	2	5	2	Chr4	14192583	14194256	1673	0.658712	0.455303	0.895105	0.252602	0.0796519	0.558258	0.0613983	0.116826	0.214348	0	0.0349402	0.0319725	1.18752	0.812266	1.29696	0.0578564	0.152089	0.0562531	0.483272	0.0765809	1.09892	0.088733
AT4G32280	AT4G32280	62	55	102	20	26	85	9	20	20	3	18	8	131	73	195	13	17	12	Chr4	15583387	15584769	1382	2.35427	2.02097	4.60522	1.22316	1.25351	3.37903	0.33447	0.707128	0.741378	0.183453	0.761353	0.309639	4.59323	2.24315	6.95818	0.455253	0.625988	0.408588	2.47269	0.506237	4.59819	0.49661
AT4G32320	AT4G32320	627	671	555	452	484	592	215	149	147	85	233	192	531	729	527	115	166	130	Chr4	15602721	15605400	2679	12.2819	12.7191	12.9264	14.2603	12.0375	12.1403	4.12181	2.71762	2.81101	2.68137	5.08399	3.83355	9.60454	11.5558	9.70078	2.07751	3.15326	2.28341	12.7276	3.54156	10.287	2.50473
AT4G33790	AT4G33790	112	125	69	8	51	94	1	8	16	6	2	3	168	199	140	28	7	12	Chr4	16204157	16207947	3790	1.55078	1.67485	1.13597	0.178407	0.896589	1.36261	0.0135514	0.10314	0.216271	0.13379	0.0308469	0.0423404	2.14795	2.22976	1.82162	0.35755	0.0939905	0.148989	1.1332	0.0899899	2.06644	0.200176
AT4G36290	AT4G36290	234	261	234	165	223	264	65	53	58	27	32	52	311	206	175	1354	1677	796	Chr4	17169464	17173215	3751	3.27371	3.53345	3.89249	3.71791	3.96114	3.86668	0.889997	0.690406	0.792134	0.608313	0.498683	0.741531	4.01761	2.33219	2.3007	17.4699	22.7516	9.9857	3.70756	0.703511	2.8835	16.7357
AT5G02170	AT5G02170	26	29	15	3	2	6	1	4	3	0	3	3	17	28	28	1	3	5	Chr5	427833	430695	2862	0.476734	0.514557	0.327024	0.0885959	0.046561	0.115176	0.0179454	0.0682914	0.0536994	0	0.0612735	0.0560692	0.287829	0.415463	0.482456	0.0169102	0.0533429	0.0822078	0.261441	0.0428798	0.395249	0.0508203
AT5G05480	AT5G05480	140	150	94	124	164	206	48	33	43	23	46	51	201	197	161	39	44	33	Chr5	1622172	1624270	2098	3.50183	3.6307	2.79564	4.99549	5.20836	5.3944	1.17505	0.768572	1.04998	0.926473	1.28166	1.30028	4.64243	3.98754	3.78433	0.899657	1.06727	0.740152	4.2544	1.08367	4.1381	0.902358
AT5G05840	AT5G05840	46	47	73	40	111	71	2	2	6	6	11	23	35	34	31	5	12	9	Chr5	1757098	1760666	3568	0.676558	0.668926	1.27661	0.947539	2.07281	1.09324	0.0287891	0.0273893	0.0861478	0.142114	0.180214	0.344807	0.475333	0.404668	0.428455	0.0678208	0.171152	0.118694	1.12261	0.13491	0.436152	0.119222
AT5G07520	AT5G07520	8	6	7	13	10	14	3	3	0	0	2	7	2	13	5	5	2	2	Chr5	2379924	2381317	1393	0.301378	0.218728	0.313549	0.788777	0.478312	0.552152	0.11061	0.105232	0	0	0.0839267	0.268794	0.0695719	0.396311	0.177006	0.173715	0.0730641	0.0675603	0.442149	0.0947603	0.214296	0.10478
AT5G09730	AT5G09730	183	145	131	63	81	90	14	25	20	15	12	14	79	127	89	18	15	16	Chr5	3015247	3018262	3015	3.18519	2.44223	2.71108	1.7661	1.79003	1.63997	0.238486	0.405162	0.339829	0.42045	0.232657	0.248378	1.26968	1.7888	1.4557	0.288937	0.25318	0.249715	2.25577	0.31416	1.50473	0.263944
AT5G11640	AT5G11640	224	211	205	150	159	236	39	50	20	24	12	27	243	274	232	47	51	52	Chr5	3741996	3743979	1983	5.92785	5.40337	6.45045	6.39338	5.3424	6.53839	1.0101	1.23204	0.516684	1.02282	0.353737	0.728306	5.93797	5.86776	5.76945	1.14708	1.3088	1.23394	6.00931	0.810614	5.85839	1.22994
AT5G13610	AT5G13610	336	303	292	158	256	303	86	83	48	39	63	64	337	364	307	73	78	89	Chr5	4383013	4385029	2016	8.74623	7.63233	9.03755	6.62412	8.4608	8.25722	2.19094	2.0117	1.21974	1.63487	1.82672	1.6981	8.10017	7.66752	7.5096	1.75247	1.96892	2.07736	8.12638	1.76368	7.7591	1.93292
AT5G14070	AT5G14070	17	17	17	6	5	5	2	3	1	0	1	1	18	11	23	1	1	0	Chr5	4541836	4542514	678	1.3158	1.27328	1.56451	0.747969	0.491363	0.405156	0.151503	0.216206	0.0755593	0	0.0862168	0.0788939	1.28646	0.688981	1.67289	0.0713819	0.0750577	0	0.966347	0.101397	1.21611	0.0488132
AT5G18050	AT5G18050	29	8	40	9	10	33	2	8	7	4	4	3	35	20	44	6	3	7	Chr5	5974567	5975054	487	3.12494	0.834192	5.12495	1.56198	1.36815	3.72277	0.210923	0.80267	0.736355	0.694131	0.480123	0.329508	3.48252	1.744	4.45546	0.596266	0.313485	0.676366	2.62283	0.542285	3.22733	0.528706
AT5G30510	AT5G30510	17706	17652	13724	12046	11743	14663	3479	3579	2919	2024	1856	2203	13779	18764	15007	2783	2667	3167	Chr5	11619026	11621298	2272	408.963	394.54	376.904	448.122	344.376	354.565	78.6445	76.9714	65.8178	75.2857	47.7519	51.8656	293.876	350.721	325.727	59.282	59.7365	65.5922	387.912	66.0562	323.441	61.5369
AT5G37070	AT5G37070	294	311	281	163	196	273	82	108	91	19	75	64	686	610	597	103	81	85	Chr5	14651012	14652286	1274	12.1102	12.3964	13.7624	10.8138	10.2506	11.7727	3.30573	4.14219	3.65923	1.26036	3.44123	2.6871	26.0921	20.3332	23.1086	3.91278	3.23549	3.13951	11.851	3.08264	23.178	3.42926
AT5G39860	AT5G39860	47	28	66	38	47	78	3	3	5	20	26	20	46	38	75	3	6	7	Chr5	15957417	15958455	1038	2.37614	1.36983	3.96739	3.0942	3.01691	4.12837	0.148438	0.141221	0.246769	1.62833	1.46419	1.03064	2.14741	1.55464	3.56314	0.139875	0.294157	0.317332	2.99214	0.776598	2.42173	0.250455
AT5G40440	AT5G40440	188	210	171	143	126	147	0	0	0	0	0	0	199	248	180	0	1	1	Chr5	16181682	16184627	2945	3.35	3.62109	3.62301	4.10405	2.85067	2.74229	0	0	0	0	0	0	3.27433	3.57611	3.01409	0	0.0172798	0.0159782	3.38185	0	3.28818	0.011086
AT5G42130	AT5G42130	749	746	698	704	1019	1170	12	7	8	4	3	4	644	753	717	8	18	7	Chr5	16835299	16836839	1540	25.5231	24.5993	28.2809	38.6379	44.0875	41.7395	0.400205	0.222102	0.266126	0.219508	0.113873	0.138935	20.2638	20.7644	22.9598	0.251413	0.594808	0.21389	33.8114	0.226792	21.3293	0.35337
AT5G43140	AT5G43140	159	152	175	127	142	182	63	46	29	19	22	21	174	201	172	50	42	38	Chr5	17321545	17323408	1863	4.47874	4.1432	5.86116	5.76173	5.07853	5.36711	1.7368	1.20648	0.797449	0.861889	0.690289	0.602948	4.52576	4.58171	4.55286	1.2989	1.14726	0.959806	5.11508	0.982643	4.55344	1.13532
AT5G44260	AT5G44260	26	59	43	3	6	37	25	30	5	2	2	0	123	62	97	9	19	21	Chr5	17829626	17831225	1599	0.853291	1.87374	1.67795	0.158575	0.250014	1.27126	0.802997	0.916745	0.160191	0.105704	0.0731144	0	3.72745	1.6466	2.99152	0.272403	0.604686	0.617993	1.01414	0.343125	2.78852	0.498361
AT5G44440	AT5G44440	6	6	15	3	1	35	0	0	0	0	0	0	1	3	2	0	0	0	Chr5	17910557	17912312	1755	0.17941	0.173612	0.533301	0.144479	0.0379651	1.09565	0	0	0	0	0	0	0.0276107	0.072592	0.0561981	0	0	0	0.360737	0	0.0521336	0
AT5G49130	AT5G49130	8	5	4	8	5	7	0	1	1	0	2	0	1	1	3	5	1	0	Chr5	19915872	19917525	1653	0.253974	0.153604	0.150989	0.409052	0.201539	0.232652	0	0.0295599	0.0309917	0	0.0707259	0	0.0293145	0.0256904	0.0894988	0.146391	0.0307859	0	0.233635	0.0218796	0.0481679	0.059059
AT5G50790	AT5G50790	2	4	1	15	3	3	2	1	0	0	0	0	0	1	0	1	0	3	Chr5	20656253	20658001	1748	0.0600428	0.116205	0.0356958	0.72529	0.114352	0.0942891	0.0587639	0.0279534	0	0	0	0	0	0.0242942	0	0.027687	0	0.0807593	0.190979	0.0144529	0.00809807	0.0361488
AT5G51540	AT5G51540	160	218	194	139	123	188	70	53	43	10	23	34	165	203	144	46	47	53	Chr5	20932031	20936413	4382	1.91611	2.52633	2.76241	2.68105	1.87023	2.35704	0.820442	0.590989	0.502706	0.192858	0.306815	0.41503	1.82459	1.96729	1.62054	0.508046	0.545821	0.569136	2.35219	0.471473	1.80414	0.541001
AT5G51790	AT5G51790	66	62	42	24	14	23	12	13	5	0	1	1	44	85	59	3	15	6	Chr5	21039762	21040594	832	4.16287	3.7842	3.14981	2.43809	1.12116	1.51875	0.740765	0.763477	0.307868	0	0.0702584	0.0642909	2.56262	4.3385	3.49702	0.174508	0.917472	0.339344	2.69581	0.324443	3.46605	0.477108
AT5G54190	AT5G54190	67	42	41	67	48	86	4	2	1	1	2	1	13	18	11	3	1	10	Chr5	21990912	21992812	1900	1.85052	1.12254	1.34645	2.98046	1.68325	2.48672	0.108126	0.0514342	0.0269628	0.0444792	0.0615315	0.0281527	0.331547	0.402312	0.285501	0.0764162	0.0267838	0.247662	1.91166	0.0534477	0.339787	0.116954
AT5G54270	AT5G54270	30931	25425	28104	23842	31829	41951	7499	9401	6792	5095	8034	7613	28107	32892	26965	5825	7147	8306	Chr5	22038273	22039568	1295	1253.42	997.003	1354.12	1556.09	1637.63	1779.73	297.41	354.715	268.686	332.495	362.646	314.455	1051.72	1078.61	1026.83	217.693	280.853	301.811	1429.67	321.735	1052.39	266.786
AT5G54585	AT5G54585	105	90	175	30	38	39	9	13	10	3	17	10	118	104	146	1	11	9	Chr5	22175539	22176691	1152	4.78309	3.9673	9.4786	2.20105	2.19783	1.85992	0.401248	0.5514	0.444698	0.220079	0.862617	0.464323	4.96346	3.83376	6.24984	0.0420112	0.485921	0.367623	4.0813	0.490728	5.01569	0.298518
AT5G55710	AT5G55710	1542	1608	1266	1056	1346	1572	314	394	291	298	445	409	1552	1733	1485	321	352	347	Chr5	22554878	22555650	772	104.819	105.773	102.323	115.613	116.169	111.871	20.8898	24.9376	19.3105	32.6219	33.6949	28.3386	97.4157	95.3291	94.8589	20.1236	23.2033	21.1507	109.428	26.6322	95.8679	21.4925
AT5G57760	AT5G57760	22	15	37	21	43	78	11	6	7	9	13	15	23	21	49	12	10	16	Chr5	23400715	23401267	552	2.09149	1.37993	4.18236	3.21545	5.19029	7.76314	1.02347	0.531114	0.649646	1.37789	1.37666	1.45353	2.01903	1.61557	4.3775	1.05211	0.921905	1.36393	3.97044	1.06872	2.6707	1.11265
AT5G57970	AT5G57970	59	84	67	64	61	81	15	12	5	3	3	4	71	114	95	6	14	12	Chr5	23466718	23469015	2297	1.34792	1.85705	1.82	2.35495	1.76942	1.93734	0.335392	0.255268	0.111513	0.110375	0.0763452	0.0931477	1.49779	2.1076	2.03954	0.126418	0.310165	0.245829	1.84778	0.163673	1.88164	0.22747
AT5G58480	AT5G58480	265	272	197	187	188	271	82	104	52	59	49	61	187	279	193	79	58	75	Chr5	23641142	23642853	1711	8.1277	8.0728	7.18414	9.23748	7.32099	8.70164	2.46142	2.97002	1.55694	2.91415	1.67405	1.90701	5.29598	6.92466	5.56258	2.23457	1.72506	2.06264	8.10746	2.24726	5.92774	2.00742
AT5G59340	AT5G59340	16	18	16	2	1	0	1	0	0	0	0	0	23	22	46	0	1	0	Chr5	23933404	23934690	1286	0.652907	0.710782	0.776314	0.131447	0.0518109	0	0.0399375	0	0	0	0	0	0.866646	0.726484	1.76395	0	0.0395716	0	0.38721	0.00665626	1.11903	0.0131905
AT5G60130	AT5G60130	11	9	8	5	6	13	2	3	0	4	5	1	6	3	9	3	1	2	Chr5	24211871	24213164	1293	0.446443	0.353467	0.386056	0.326839	0.309183	0.552366	0.0794427	0.11337	0	0.26144	0.226044	0.041369	0.224858	0.0985297	0.343252	0.11229	0.0393574	0.0727854	0.395725	0.120278	0.222213	0.0748109
AT5G67411	AT5G67411	3	4	5	6	6	8	2	1	0	0	1	2	5	3	5	1	5	3	Chr5	26898401	26899097	696	0.226196	0.291847	0.448249	0.728625	0.574387	0.631484	0.147585	0.0702048	0	0	0.083987	0.153707	0.348109	0.183044	0.354266	0.0695358	0.365583	0.202826	0.483465	0.075914	0.29514	0.212648

## Sheet: fig2H_source_data
V1	V2	Col_1_1	Col_1_2	Col_1_3	Col_2_1	Col_2_2	Col_2_3	main_2_1_1	main_2_1_2	main_2_1_3	main_2_2_1	main_2_2_2	main_2_2_3	morc1_2_1	morc1_2_2	morc1_2_3	main_2_morc1_2_1	main_2_morc1_2_2	main_2_morc1_2_3	chr	start	end	taille	RPKM_Col1_1	RPKM_Col1_2	RPKM_Col1_3	RPKM_Col2_1	RPKM_Col2_2	RPKM_Col2_3	RPKM_main2_1_1	RPKM_main2_1_2	RPKM_main2_1_3	RPKM_main2_2_1	RPKM_main2_2_2	RPKM_main2_2_3	RPKM_morc1_1	RPKM_morc1_2	RPKM_morc1_3	RPKM_double_1	RPKM_double_2	RPKM_double_3	mRPKM_Col	mRPKM_main2	mRPKM_morc1	mRPKM_double
AT1G01070	AT1G01070	2	3	6	2	2	3	33	20	20	9	30	51	16	11	6	34	26	39	Chr1	38752	40944	2192	0.0478808	0.0695002	0.170793	0.0771172	0.0607927	0.0751904	0.773207	0.445826	0.46742	0.346986	0.800022	1.24452	0.353699	0.213106	0.134983	0.750682	0.603612	0.837214	0.0835457	0.679664	0.23393	0.730503
AT1G01560	AT1G01560	54	88	40	13	37	49	140	763	663	109	221	429	588	509	396	584	822	684	Chr1	202136	204335	2199	1.28867	2.03218	1.13499	0.499666	1.12109	1.2242	3.26983	16.9541	15.4457	4.18901	5.87474	10.4353	12.9571	9.82962	8.88053	12.853	19.0227	14.6367	1.2168	9.36144	10.5557	15.5041
AT1G01680	AT1G01680	19	23	13	7	13	48	101	233	278	59	188	469	64	47	25	467	458	400	Chr1	246411	248367	1956	0.509749	0.597123	0.414699	0.302476	0.44283	1.3482	2.65201	5.82054	7.28105	2.54914	5.61837	12.8256	1.5855	1.02041	0.630289	11.5549	11.9158	9.62285	0.602513	6.12445	1.07873	11.0312
AT1G02450	AT1G02450	15	17	17	11	7	31	51	149	90	66	190	263	147	267	221	153	129	149	Chr1	497976	498516	540	1.4577	1.59868	1.96433	1.72171	0.863707	3.15391	4.85064	13.4824	8.53821	10.3291	20.5675	26.0516	13.191	20.9972	20.1821	13.7125	12.1568	12.9839	1.79334	13.9699	18.1235	12.9511
AT1G02620	AT1G02620	0	3	4	0	0	1	40	57	61	1	11	12	6	2	5	29	48	59	Chr1	557092	557986	894	0	0.170408	0.279178	0	0	0.0614532	2.29797	3.1154	3.49551	0.0945307	0.719244	0.717987	0.325213	0.0950029	0.275805	1.56992	2.7323	3.10547	0.0851731	1.74011	0.232007	2.46923
AT1G02850	AT1G02850	15	61	39	10	59	118	419	277	308	172	641	770	294	110	63	457	217	359	Chr1	630505	633259	2754	0.285824	1.12479	0.883607	0.306901	1.42742	2.35396	7.81398	4.91464	5.72934	5.27807	13.6055	14.9555	5.17295	1.69618	1.12809	8.03101	4.00978	6.13399	1.06375	8.71617	2.66574	6.05826
AT1G02920	AT1G02920	151	193	96	100	274	810	1889	3883	3547	1322	5394	9307	760	342	315	7578	4374	4631	Chr1	658657	659771	1114	7.11318	8.79786	5.37706	7.58712	16.3881	39.9468	87.0902	170.317	163.115	100.29	283.04	446.887	33.0585	13.0372	13.9442	329.221	199.811	195.615	14.2017	208.456	20.0133	241.549
AT1G02930	AT1G02930	195	319	148	108	338	1510	2988	6830	5832	1766	8159	14570	960	654	403	11846	6636	7488	Chr1	661177	662456	1279	8.00085	12.6656	7.22021	7.13699	17.6079	64.8617	119.986	260.931	233.596	116.689	372.896	609.343	36.371	21.7146	15.5383	448.249	264.035	275.491	19.5822	285.574	24.5413	329.258
AT1G02940	AT1G02940	0	0	0	1	0	1	20	12	4	7	18	19	1	0	1	15	15	15	Chr1	663079	664128	1049	0	0	0	0.0805724	0	0.0523729	0.979212	0.558961	0.195345	0.56394	1.00304	0.968838	0.0461933	0	0.0470103	0.692044	0.727681	0.672866	0.0221575	0.711556	0.0310679	0.69753
AT1G03850	AT1G03850	27	33	31	3	4	24	248	580	692	47	359	521	72	43	22	1014	833	955	Chr1	976097	977761	1664	0.851496	1.00708	1.16243	0.152381	0.160165	0.792391	7.65457	17.0314	21.3045	2.38701	12.6114	16.7478	2.09669	1.09739	0.651986	29.4919	25.4752	27.0061	0.687658	12.9561	1.28202	27.3244
AT1G04600	AT1G04600	11	10	3	4	5	12	41	32	101	51	50	111	26	23	20	121	74	98	Chr1	1262123	1272376	10253	0.0563007	0.0495284	0.018257	0.0329739	0.0324924	0.0643002	0.205379	0.152502	0.504648	0.420368	0.285063	0.579089	0.122879	0.0952623	0.096194	0.571153	0.367287	0.449767	0.0423088	0.357841	0.104778	0.462736
AT1G05000	AT1G05000	39	28	19	4	3	6	102	72	98	27	69	115	48	43	33	200	64	97	Chr1	1425593	1428782	3189	0.641774	0.44587	0.371756	0.106015	0.06268	0.103366	1.64274	1.1032	1.57431	0.715517	1.26478	1.92893	0.729359	0.572609	0.510303	3.03524	1.02129	1.4313	0.288577	1.37158	0.60409	1.82928
AT1G05300	AT1G05300	57	70	55	27	32	48	129	138	117	181	407	830	48	61	52	192	144	191	Chr1	1545106	1547849	2743	1.09049	1.29592	1.25111	0.831955	0.777296	0.961385	2.41538	2.45827	2.18513	5.57652	8.67341	16.1855	0.84795	0.944383	0.93486	3.38761	2.67154	3.27658	1.03469	6.24903	0.909064	3.11191
AT1G05490	AT1G05490	3	4	1	2	2	3	72	105	51	1	3	3	5	8	5	110	96	102	Chr1	1618602	1623452	4850	0.0324602	0.0418816	0.0128652	0.0348538	0.0274758	0.033983	0.762453	1.05785	0.538699	0.0174248	0.0361577	0.0330866	0.0499555	0.0700475	0.050839	1.09766	1.00729	0.989626	0.0305866	0.407612	0.0569473	1.03153
AT1G05680	AT1G05680	2	6	0	1	1	0	12	13	11	4	10	13	2	0	0	34	4	9	Chr1	1703092	1704691	1599	0.0656377	0.19055	0	0.0528583	0.0416691	0	0.385439	0.397256	0.352421	0.211408	0.365572	0.434879	0.0606089	0	0	1.02908	0.127302	0.264854	0.0584524	0.357829	0.020203	0.473745
AT1G05880	AT1G05880	1	1	0	0	0	2	6	9	12	2	14	33	0	2	0	40	25	24	Chr1	1775643	1778553	2910	0.0180335	0.0174507	0	0	0	0.0377588	0.105896	0.151121	0.211255	0.0580828	0.281227	0.606588	0	0.0291865	0	0.66525	0.437192	0.388089	0.0122072	0.235695	0.00972882	0.496843
AT1G06100	AT1G06100	0	1	0	0	0	0	170	112	151	0	0	1	1	0	0	45	93	129	Chr1	1851530	1853019	1489	0	0.0341044	0	0	0	0	5.86376	3.67535	5.19517	0	0	0.0359235	0.0325432	0	0	1.46263	3.17844	4.07669	0.00568407	2.4617	0.0108477	2.90592
AT1G06160	AT1G06160	6	2	6	17	32	47	55	48	43	24	136	153	9	5	6	157	44	46	Chr1	1883004	1883934	930	0.338564	0.109207	0.402557	1.545	2.29261	2.77649	3.0374	2.52194	2.36866	2.18092	8.54825	8.79998	0.468937	0.228313	0.318154	8.17023	2.40766	2.32749	1.24407	4.57619	0.338468	4.30179
AT1G06350	AT1G06350	1	2	2	4	5	5	83	81	66	23	4	10	0	3	3	132	62	152	Chr1	1935293	1936819	1526	0.0343888	0.066555	0.0817775	0.221548	0.218312	0.18001	2.79348	2.59362	2.21568	1.27375	0.153224	0.350525	0	0.0834855	0.0969473	4.18637	2.06758	4.68707	0.133765	1.56338	0.0601443	3.64701
AT1G06620	AT1G06620	2	6	4	9	7	19	77	35	74	34	57	118	21	17	18	220	78	89	Chr1	2025601	2027271	1670	0.0628471	0.182448	0.149452	0.4555	0.279283	0.625056	2.36808	1.02406	2.27004	1.72057	1.99517	3.77954	0.609337	0.432292	0.531526	6.37564	2.37686	2.50776	0.292431	2.19291	0.524385	3.75342
AT1G07620	AT1G07620	7	26	8	4	9	22	187	250	301	75	242	434	204	119	94	290	182	310	Chr1	2344390	2346842	2452	0.149813	0.538466	0.203577	0.13788	0.244559	0.492929	3.91691	4.9819	6.28874	2.58494	5.76921	9.46765	4.03148	2.06097	1.8905	5.72394	3.77725	5.94914	0.294537	5.50156	2.66098	5.15011
AT1G07900	AT1G07900	7	6	1	2	3	10	26	11	14	50	110	180	8	10	7	52	46	52	Chr1	2442622	2443632	1010	0.363705	0.301672	0.0617785	0.167367	0.197907	0.543952	1.32213	0.532166	0.710108	4.18369	6.36638	9.53288	0.383816	0.420458	0.341779	2.49172	2.31772	2.42267	0.27273	3.77456	0.382018	2.41071
AT1G08050	AT1G08050	63	62	52	29	34	75	134	275	343	122	297	607	164	118	120	382	335	449	Chr1	2498836	2501427	2591	1.27598	1.21515	1.25226	0.946003	0.874327	1.59029	2.65619	5.1861	6.78179	3.97927	6.70055	12.5312	3.06712	1.93401	2.28393	7.13532	6.57965	8.15439	1.19233	6.30586	2.42835	7.28979
AT1G08310	AT1G08310	3	1	6	3	4	2	60	16	32	11	45	53	5	6	2	115	19	49	Chr1	2618647	2620452	1805	0.08722	0.0281338	0.207411	0.140477	0.147654	0.0608744	1.70725	0.43313	0.908219	0.515022	1.45733	1.57062	0.134229	0.141162	0.0546414	3.08346	0.535675	1.27741	0.111962	1.09859	0.110011	1.63218
AT1G09080	AT1G09080	36	33	18	4	21	125	172	446	722	166	404	1526	87	65	39	1268	558	1591	Chr1	2929217	2931841	2624	0.719964	0.638639	0.428023	0.128842	0.533234	2.61715	3.36656	8.30514	14.0958	5.34632	8.99993	31.1074	1.60661	1.05195	0.732942	23.3869	10.8217	28.5311	0.844308	11.8702	1.1305	20.9133
AT1G09480	AT1G09480	2	8	5	6	4	2	54	20	32	15	55	61	13	8	7	64	32	29	Chr1	3057975	3060661	2686	0.0390747	0.151248	0.116151	0.188802	0.0992239	0.0409078	1.03255	0.363831	0.610326	0.47195	1.19696	1.21478	0.234527	0.126482	0.128517	1.15317	0.606274	0.508048	0.105901	0.815065	0.163175	0.755829
AT1G09500	AT1G09500	16	15	21	13	16	10	94	132	103	82	187	132	26	28	29	105	129	150	Chr1	3066699	3068598	1899	0.442147	0.401117	0.690006	0.578602	0.56138	0.289306	2.54229	3.39645	2.77863	3.64921	5.75623	3.71811	0.663442	0.626149	0.753081	2.67597	3.45692	3.71688	0.49376	3.64015	0.680891	3.28326
AT1G09932	AT1G09932	27	53	25	12	27	71	189	475	834	225	449	990	157	97	74	979	1030	796	Chr1	3230450	3233109	2659	0.532865	1.01219	0.586652	0.381439	0.676562	1.46697	3.65061	8.72873	16.0681	7.15113	9.87073	19.9154	2.86112	1.54917	1.3724	17.8189	19.7126	14.0866	0.776114	10.8975	1.92756	17.2061
AT1G10070	AT1G10070	3	1	1	2	0	14	59	28	65	17	64	128	11	4	3	181	38	51	Chr1	3288087	3290471	2384	0.066037	0.0213009	0.0261729	0.0709064	0	0.322629	1.27107	0.573889	1.39677	0.602633	1.56926	2.87195	0.223584	0.0712522	0.062056	3.67443	0.811152	1.00665	0.0845077	1.38093	0.118964	1.83074
AT1G10340	AT1G10340	35	69	18	9	20	70	185	581	941	136	490	775	399	224	203	987	887	1139	Chr1	3390322	3392571	2249	0.816678	1.55799	0.499392	0.338232	0.59252	1.70998	4.22478	12.623	21.4347	5.11046	12.7359	18.4325	8.59683	4.22964	4.45118	21.2396	20.0705	23.8313	0.919132	12.4269	5.75921	21.7138
AT1G12290	AT1G12290	24	20	15	19	29	37	95	87	172	62	105	247	35	50	32	222	109	204	Chr1	4178359	4182593	4234	0.297463	0.239875	0.221054	0.379284	0.456362	0.480101	1.15238	1.00402	2.08111	1.23752	1.44964	3.12046	0.400564	0.501491	0.372707	2.53758	1.31009	2.26721	0.34569	1.67419	0.424921	2.03829
AT1G13470	AT1G13470	41	131	19	23	62	246	389	1269	2127	1071	2871	3898	1033	624	479	2338	2121	2459	Chr1	4620228	4621580	1352	1.5914	4.92039	0.876871	1.43785	3.05546	9.99632	14.7773	45.8628	80.5951	66.9458	124.13	154.219	37.0236	19.5998	17.4714	83.6923	79.8342	85.5844	3.64638	81.0884	24.6983	83.037
AT1G13520	AT1G13520	0	0	0	0	0	0	13	5	4	0	9	25	0	0	0	118	19	17	Chr1	4631778	4633248	1470	0	0	0	0	0	0	0.454201	0.166199	0.139399	0	0.357888	0.909695	0	0	0	3.88492	0.657751	0.544182	0	0.337897	0	1.69562
AT1G13550	AT1G13550	1	2	1	0	0	4	2	13	27	7	17	25	18	8	14	15	25	24	Chr1	4636984	4638330	1346	0.0389876	0.0754554	0.0463568	0	0	0.163266	0.0763145	0.471926	1.02763	0.439505	0.738287	0.9935	0.648011	0.2524	0.512923	0.539342	0.945192	0.839032	0.054011	0.624527	0.471111	0.774522
AT1G13609	AT1G13609	1	8	21	549	693	817	345	229	257	2159	3185	2209	1	5	0	336	168	214	Chr1	4662721	4663219	498	0.105376	0.815766	2.63117	93.1762	92.7184	90.1311	35.5805	22.4689	26.4376	366.382	373.854	237.268	0.0973028	0.426368	0	32.6533	17.1674	20.2207	46.5963	176.998	0.174557	23.3472
AT1G13830	AT1G13830	1	3	0	1	1	4	13	3	23	6	40	77	4	3	2	25	16	27	Chr1	4739873	4741038	1165	0.045045	0.130768	0	0.0725498	0.0571921	0.188632	0.573112	0.125826	1.01139	0.435247	2.00704	3.53539	0.166375	0.109355	0.084659	1.03856	0.698907	1.09056	0.0823645	1.28134	0.12013	0.942676
AT1G13990	AT1G13990	160	201	166	78	187	206	661	821	937	437	1335	1685	708	432	383	1139	879	1264	Chr1	4794756	4796597	1841	4.56077	5.54431	5.62617	3.58099	6.76784	6.14745	18.4404	21.7904	26.0738	20.0603	42.3886	48.9575	18.6352	9.96493	10.2592	29.9425	24.2974	32.3077	5.37125	29.6185	12.9531	28.8492
AT1G14080	AT1G14080	0	0	0	0	0	1	3	3	8	2	17	33	0	0	0	26	10	13	Chr1	4822528	4824414	1886	0	0	0	0	0	0.02913	0.0816962	0.077724	0.217303	0.0896187	0.5269	0.935934	0	0	0	0.66719	0.269826	0.32435	0.004855	0.321529	0	0.420455
AT1G14780	AT1G14780	2	2	1	0	2	1	13	15	16	10	6	11	8	3	5	25	21	16	Chr1	5090990	5094152	3162	0.0331925	0.0321198	0.0197332	0	0.0421435	0.0173748	0.211156	0.231796	0.259224	0.267269	0.11092	0.186082	0.122598	0.0402906	0.0779789	0.382645	0.337973	0.238106	0.024094	0.211075	0.0802891	0.319575
AT1G14870	AT1G14870	7	24	11	3	7	11	50	62	111	33	53	132	16	15	11	296	172	137	Chr1	5128375	5129523	1148	0.319984	1.06163	0.597874	0.220872	0.406273	0.52642	2.23692	2.63892	4.95335	2.42931	2.6987	6.15043	0.675356	0.554873	0.472519	12.4786	7.6245	5.61554	0.522176	3.51794	0.567583	8.5729
AT1G14880	AT1G14880	645	1172	526	209	512	1196	2394	3112	6914	1929	10996	15589	5634	3464	3004	12255	8129	16202	Chr1	5132535	5133716	1181	28.6604	50.3945	27.7904	14.9575	28.8857	55.6369	104.111	128.755	299.914	138.036	544.26	706.06	231.165	124.558	125.435	502.205	350.278	645.552	34.3875	320.189	160.386	499.345
AT1G15520	AT1G15520	49	54	39	45	46	108	250	148	310	54	207	1273	49	60	64	4568	438	386	Chr1	5331858	5338326	6468	0.397556	0.423964	0.37623	0.588037	0.47386	0.917351	1.98515	1.11807	2.45533	0.70556	1.87078	10.5277	0.367097	0.393936	0.487954	34.1801	3.44611	2.80821	0.5295	3.11042	0.416329	13.4782
AT1G15670	AT1G15670	59	78	59	32	45	57	595	504	529	81	211	380	249	198	167	783	429	662	Chr1	5389952	5391490	1538	2.01311	2.57539	2.39361	1.75855	1.94948	2.03611	19.8693	16.0122	17.6205	4.45081	8.0195	13.216	7.84509	5.46705	5.35462	24.639	14.1947	20.2542	2.12104	13.198	6.22225	19.696
AT1G15790	AT1G15790	30	42	22	18	26	53	160	251	277	105	331	469	265	140	124	410	275	387	Chr1	5438253	5440087	1834	0.858408	1.16293	0.748483	0.829536	0.944575	1.58766	4.48067	6.68729	7.73746	4.83839	10.5499	13.6788	7.00166	3.2417	3.3342	10.8194	7.6306	9.92943	1.02193	7.99542	4.52585	9.4598
AT1G16420	AT1G16420	1	4	0	3	1	11	33	165	230	16	133	274	22	10	6	167	271	179	Chr1	5612150	5613867	1717	0.0305634	0.118303	0	0.147677	0.0388054	0.351969	0.987111	4.69558	6.86239	0.787517	4.52796	8.53598	0.620879	0.247328	0.172326	4.70721	8.03201	4.90564	0.114553	4.39942	0.346844	5.88162
AT1G16510	AT1G16510	29	24	23	18	31	37	132	128	145	85	289	259	70	51	47	128	116	141	Chr1	5644572	5645443	871	1.74724	1.39926	1.64766	1.74669	2.37141	2.33381	7.78356	7.18071	8.5284	8.24729	19.3955	15.9058	3.89435	2.48655	2.66102	7.11229	6.77743	7.61752	1.87434	11.1735	3.01397	7.16908
AT1G17020	AT1G17020	0	1	0	1	1	4	8	2	16	3	6	11	3	2	0	60	4	11	Chr1	5820206	5822013	1807	0	0.0281026	0	0.0467739	0.0368726	0.121614	0.227381	0.0540814	0.453607	0.140305	0.194095	0.325617	0.0804485	0.047002	0	1.60698	0.112649	0.286449	0.0388939	0.232514	0.0424835	0.668693
AT1G17960	AT1G17960	0	1	1	4	2	4	33	78	32	6	9	5	3	1	3	101	158	89	Chr1	6180896	6183806	2910	0	0.0174507	0.021442	0.116179	0.045793	0.0755177	0.582429	1.30972	0.563346	0.174248	0.180789	0.0919073	0.0499555	0.0145932	0.050839	1.67976	2.76305	1.43916	0.0460638	0.483739	0.0384626	1.96066
AT1G19020	AT1G19020	97	137	78	29	47	104	189	628	523	97	414	648	332	261	188	682	675	444	Chr1	6568073	6568597	524	9.71432	13.2768	9.28799	4.67766	5.97625	10.9039	18.5248	58.5604	51.1315	15.6441	46.1839	66.148	30.7016	21.1521	17.6928	62.9899	65.5538	39.8717	8.97283	42.6988	23.1822	56.1384
AT1G19210	AT1G19210	0	1	1	0	0	2	2	3	2	11	9	10	4	2	5	8	3	7	Chr1	6626822	6627530	708	0	0.0717252	0.0881303	0	0	0.155195	0.145084	0.207045	0.144715	1.31302	0.743072	0.755509	0.273767	0.119961	0.348262	0.546858	0.215632	0.46524	0.0525085	0.551407	0.24733	0.409243
AT1G19250	AT1G19250	1	0	0	0	0	36	35	33	69	3	45	229	2	0	0	960	192	137	Chr1	6650529	6653078	2549	0.0205874	0	0	0	0	0.775915	0.705213	0.632587	1.38675	0.0994631	1.03196	4.8055	0.0380202	0	0	18.2272	3.83316	2.52908	0.13275	1.44358	0.0126734	8.19647
AT1G19960	AT1G19960	489	607	573	200	349	385	2345	2791	1919	1311	2834	2364	3631	3513	3649	1931	3611	2779	Chr1	6928039	6928463	424	60.5222	72.6989	84.3233	39.8681	54.8431	49.8858	284.053	321.64	231.861	261.305	390.711	298.232	414.968	351.849	424.401	220.411	433.398	308.415	60.3569	297.967	397.073	320.741
AT1G20350	AT1G20350	9	12	3	3	6	9	20	68	178	29	105	109	51	18	14	173	141	163	Chr1	7043713	7044592	879	0.537311	0.693262	0.212957	0.288466	0.454804	0.562517	1.16859	3.78004	10.3741	2.78817	6.98267	6.63301	2.81149	0.869617	0.785431	9.52522	8.1631	8.72592	0.458219	5.28776	1.48884	8.80475
AT1G21100	AT1G21100	12	23	13	7	25	21	65	148	145	48	140	188	22	23	25	108	221	129	Chr1	7386839	7388428	1589	0.396305	0.735037	0.510479	0.372337	1.04828	0.726068	2.10093	4.55107	4.67479	2.55286	5.15022	6.32859	0.670893	0.614679	0.775863	3.28941	7.07772	3.82013	0.631418	4.22641	0.687145	4.72909
AT1G21110	AT1G21110	4	6	7	5	11	14	28	74	69	40	95	205	33	9	14	46	104	52	Chr1	7389981	7391553	1572	0.13353	0.193822	0.277846	0.268831	0.466232	0.48928	0.914803	2.30014	2.24861	2.15039	3.53258	6.97549	1.01722	0.243128	0.439182	1.41619	3.36671	1.55655	0.304924	3.02034	0.566511	2.11315
AT1G21120	AT1G21120	42	40	17	17	42	55	125	370	241	103	308	566	102	42	69	102	344	193	Chr1	7395228	7396773	1545	1.42657	1.31473	0.686561	0.929999	1.81127	1.95576	4.15531	11.7017	7.9911	5.63403	11.6532	19.5957	3.19909	1.15442	2.20237	3.19514	11.3307	5.87816	1.35415	10.1218	2.18529	6.80132
AT1G21240	AT1G21240	3	22	10	2	12	65	165	345	766	166	454	1235	89	60	23	1341	831	788	Chr1	7434303	7436830	2527	0.0623	0.442102	0.246918	0.0668939	0.316401	1.41316	3.35352	6.67098	15.5289	5.55154	10.502	26.1418	1.70663	1.0083	0.44884	25.6827	16.7348	14.6735	0.424628	11.2915	1.05459	19.0303
AT1G21310	AT1G21310	17	43	10	11	33	475	1327	1324	3065	1149	2348	7627	95	49	44	10503	2593	3943	Chr1	7453236	7455009	1773	0.503167	1.23159	0.351925	0.52438	1.24013	14.7186	38.4401	36.4884	88.5604	54.7674	77.4124	230.101	2.59639	1.17363	1.22381	286.696	74.425	104.648	3.09497	87.6283	1.66461	155.256
AT1G21525	AT1G21525	15	14	8	9	3	41	18	37	103	27	107	163	28	24	28	337	264	162	Chr1	7537087	7537649	562	1.40064	1.26502	0.888203	1.35353	0.35567	4.00801	1.64497	3.21693	9.38899	4.06011	11.1293	15.514	2.41422	1.81351	2.45692	29.0209	23.9052	13.5641	1.54518	7.49239	2.22821	22.1634
AT1G21550	AT1G21550	47	63	49	13	19	15	68	131	157	94	278	237	221	127	81	293	295	253	Chr1	7553101	7553876	775	3.1825	4.12804	3.94505	1.41776	1.63348	1.06334	4.5064	8.25934	10.3781	10.2503	20.9684	16.3576	13.818	6.95899	5.15409	18.2972	19.3707	15.3614	2.5617	11.7867	8.6437	17.6764
AT1G22150	AT1G22150	0	0	0	0	0	0	25	1	1	2	2	19	0	0	0	15	0	11	Chr1	7818361	7821344	2983	0	0	0	0	0	0	0.430436	0.0163803	0.0171737	0.0566614	0.0391921	0.340701	0	0	0	0.243364	0	0.173521	0	0.150091	0	0.138962
AT1G23110	AT1G23110	0	0	0	0	0	0	64	4	7	13	62	83	0	0	0	85	5	39	Chr1	8196447	8198331	1884	0	0	0	0	0	0	1.7447	0.103742	0.190342	0.58314	1.92368	2.35652	0	0	0	2.18351	0.135056	0.974084	0	1.15035	0	1.09755
AT1G23140	AT1G23140	38	45	52	17	27	22	217	233	274	155	297	355	98	92	76	356	240	286	Chr1	8202261	8203215	954	2.09029	2.39535	3.40105	1.50613	1.88572	1.26694	11.6824	11.9339	14.7136	13.7307	18.1982	19.9046	4.97774	4.09528	3.92857	18.0601	12.8023	14.1069	2.09092	15.0273	4.33386	14.9897
AT1G23840	AT1G23840	11	37	16	9	24	44	115	211	263	113	238	290	97	92	72	310	250	339	Chr1	8424297	8425376	1079	0.534987	1.74135	0.925246	0.70499	1.48201	2.24034	5.47392	9.55514	12.4868	8.85049	12.8937	14.3764	4.35617	3.62085	3.29064	13.9046	11.7908	14.784	1.27149	10.6061	3.75589	13.4931
AT1G24070	AT1G24070	79	57	31	33	33	25	1168	334	255	201	50	122	25	72	79	873	405	454	Chr1	8516238	8519734	3496	1.18584	0.827959	0.553285	0.797819	0.628934	0.392871	17.1591	4.66822	3.73669	4.85887	0.836026	1.86664	0.346516	0.874592	1.11436	12.0854	5.89534	6.11079	0.731119	5.52092	0.778488	8.0305
AT1G24140	AT1G24140	82	139	35	11	31	47	118	328	427	148	378	442	370	253	198	545	443	493	Chr1	8536045	8537387	1342	3.20652	5.25978	1.62732	0.692791	1.53912	1.9241	4.51598	11.9426	16.3002	9.32008	16.465	17.6174	13.3599	8.00594	7.27581	19.6545	16.7987	17.2865	2.37494	12.6935	9.54722	17.9132
AT1G24145	AT1G24145	37	54	26	13	23	84	230	521	541	138	458	771	230	179	136	669	610	771	Chr1	8541027	8541739	712	2.72705	3.8514	2.27852	1.54321	2.15234	6.48158	16.5909	35.7547	38.9256	16.3798	37.6016	57.9225	15.6532	10.6762	9.4195	45.4741	43.5988	50.955	3.17235	33.8625	11.9163	46.676
AT1G24147	AT1G24147	284	396	242	117	243	466	789	2174	2108	754	1970	2188	2216	1648	1483	2213	1931	2400	Chr1	8542446	8543474	1028	14.4976	19.5617	14.6886	9.61955	15.7498	24.9043	39.4191	103.334	105.05	61.9853	112.02	113.848	104.456	68.0783	71.1405	104.185	95.5904	109.858	16.5036	89.276	81.2248	103.211
AT1G25460	AT1G25460	1	0	0	0	0	0	23	19	25	0	3	4	1	1	0	13	15	21	Chr1	8942811	8944244	1433	0.0366206	0	0	0	0	0	0.824335	0.647863	0.893741	0	0.122376	0.149309	0.0338149	0.0296345	0	0.439051	0.532685	0.689582	0.00610344	0.439604	0.0211498	0.553772
AT1G26200	AT1G26200	10	8	3	8	5	15	29	45	59	14	44	50	45	31	21	44	50	52	Chr1	9063471	9064914	1443	0.363669	0.281533	0.129722	0.468582	0.230869	0.571093	1.03218	1.52378	2.09461	0.819921	1.78241	1.85343	1.51113	0.912304	0.717665	1.47572	1.76331	1.6957	0.340911	1.51772	1.04703	1.64491
AT1G26380	AT1G26380	1	3	3	0	5	25	84	190	271	44	129	501	27	9	1	342	413	217	Chr1	9126737	9128528	1791	0.0293006	0.0850611	0.104516	0	0.18601	0.766878	2.40883	5.18363	7.7516	2.07619	4.21032	14.9629	0.730504	0.213398	0.0275343	9.24162	11.7349	5.70134	0.195294	6.09891	0.323812	8.89262
AT1G26390	AT1G26390	0	0	0	0	0	5	62	5	117	0	46	273	0	0	0	1575	167	207	Chr1	9130017	9131779	1762	0	0	0	0	0	0.1559	1.80721	0.138656	3.40171	0	1.52607	8.28762	0	0	0	43.2606	4.8232	5.52811	0.0259833	2.52688	0	17.8706
AT1G26410	AT1G26410	0	0	0	0	0	1	9	8	12	2	21	35	0	0	0	40	38	24	Chr1	9138675	9140439	1764	0	0	0	0	0	0.0311446	0.262039	0.221599	0.348498	0.0958168	0.695892	1.06131	0	0	0	1.09744	1.09625	0.640214	0.00519077	0.447526	0	0.944634
AT1G26420	AT1G26420	1	6	2	1	1	9	52	102	134	25	111	272	4	3	2	274	221	211	Chr1	9141567	9143304	1737	0.0302115	0.175411	0.0718437	0.0486589	0.0383586	0.284659	1.53754	2.8693	3.95205	1.21633	3.73546	8.37611	0.111587	0.0733442	0.0567805	7.63429	6.47467	5.71604	0.10819	3.61447	0.0805707	6.60833
AT1G26970	AT1G26970	0	0	0	0	1	0	21	18	23	0	1	2	0	0	1	29	30	24	Chr1	9359682	9361833	2151	0	0	0	0	0.0309757	0	0.501419	0.408891	0.547779	0	0.0271757	0.0497351	0	0	0.022926	0.652492	0.709751	0.525029	0.00516262	0.255833	0.007642	0.629091
AT1G27020	AT1G27020	5	12	16	21	45	46	648	512	922	262	1668	1700	57	27	35	634	658	467	Chr1	9378559	9380692	2133	0.123013	0.28569	0.468045	0.832128	1.40567	1.18481	15.6029	11.7288	22.1441	10.3806	45.7116	42.6316	1.29491	0.537548	0.809182	14.3852	15.6986	10.3024	0.71656	24.6999	0.880546	13.4621
AT1G27720	AT1G27720	22	19	20	12	13	21	346	309	336	153	191	244	23	17	17	313	380	358	Chr1	9643351	9647376	4025	0.286833	0.239714	0.310044	0.251986	0.215199	0.286639	4.41502	3.75118	4.27653	3.21245	2.77389	3.24263	0.276896	0.179361	0.208282	3.76354	4.80444	4.18533	0.265069	3.61195	0.221513	4.2511
AT1G27730	AT1G27730	440	516	273	43	43	74	351	864	791	870	1575	1399	720	447	274	1241	1074	1015	Chr1	9648141	9649073	932	24.7747	28.1151	18.277	3.89955	3.07408	4.36212	19.3425	45.2974	43.4789	78.8885	98.7839	80.2925	37.4344	20.3674	14.4978	64.4427	58.6426	51.2463	13.7504	61.014	24.0999	58.1105
AT1G28190	AT1G28190	41	57	36	17	21	32	135	131	218	49	277	448	66	45	37	384	359	243	Chr1	9846884	9847923	1039	2.07081	2.78589	2.16195	1.38291	1.34668	1.69206	6.6733	6.16072	10.7488	3.98558	15.5842	23.064	3.0781	1.83925	1.75612	17.8868	17.5834	11.0053	1.90672	11.0361	2.22449	15.4919
AT1G28370	AT1G28370	29	61	36	3	2	4	60	129	111	77	173	160	109	96	66	261	173	169	Chr1	9955969	9956940	971	1.5673	3.19018	2.31335	0.261134	0.137238	0.22632	3.17362	6.49152	5.85628	6.70165	10.4147	8.81402	5.43954	4.19852	3.35192	13.0089	9.06676	8.18993	1.28259	6.90864	4.32999	10.0885
AT1G28480	AT1G28480	8	6	4	0	1	13	18	25	55	31	76	179	52	33	37	191	171	168	Chr1	10013474	10014073	599	0.700866	0.508662	0.41667	0	0.111233	1.19233	1.54336	2.03934	4.70385	4.37366	7.41666	15.9845	4.2066	2.33955	3.0461	15.4321	14.5276	13.1976	0.488294	6.01023	3.19741	14.3858
AT1G29280	AT1G29280	0	6	4	0	2	3	33	15	14	16	48	44	8	6	3	32	21	30	Chr1	10236367	10237467	1100	0	0.27699	0.226895	0	0.121143	0.149834	1.54079	0.666307	0.652008	1.22924	2.55076	2.1396	0.352413	0.231634	0.134492	1.40791	0.97152	1.28334	0.129144	1.46312	0.239513	1.22092
AT1G29290	AT1G29290	10	23	8	2	1	2	22	29	45	20	26	50	19	11	13	109	59	46	Chr1	10244966	10245572	606	0.865963	1.92735	0.823713	0.278945	0.109949	0.181317	1.86454	2.33831	3.80415	2.78912	2.50797	4.41337	1.51927	0.77084	1.05789	8.70506	4.95455	3.57189	0.697873	2.95291	1.116	5.74383
AT1G29715	AT1G29715	3	3	5	6	12	10	9	20	102	24	30	56	2	9	7	74	66	66	Chr1	10389294	10392668	3374	0.0466604	0.0451525	0.0924663	0.150303	0.236973	0.162831	0.137	0.289641	1.54872	0.601141	0.519754	0.887802	0.0287236	0.113277	0.102311	1.06146	0.99546	0.920474	0.122398	0.66401	0.0814372	0.992465
AT1G30160	AT1G30160	21	14	10	9	13	20	144	139	129	78	149	167	20	21	19	186	157	127	Chr1	10606210	10607810	1600	0.688765	0.444338	0.389977	0.475428	0.541359	0.686739	4.62237	4.24493	4.13036	4.11988	5.44362	5.58303	0.60571	0.55737	0.585602	5.62614	4.9935	3.73505	0.537768	4.6907	0.582894	4.7849
AT1G30170	AT1G30170	0	0	0	0	0	0	24	51	22	0	3	1	0	0	0	54	61	54	Chr1	10607888	10609618	1730	0	0	0	0	0	0	0.712504	1.44046	0.65147	0	0.101367	0.0309191	0	0	0	1.51066	1.79436	1.46879	0	0.489453	0	1.59127
AT1G30220	AT1G30220	0	1	2	0	0	3	21	20	21	8	26	24	3	3	1	71	30	36	Chr1	10632821	10635471	2650	0	0.0191628	0.0470915	0	0	0.0621952	0.407001	0.368774	0.405968	0.255126	0.57352	0.484438	0.0548568	0.048075	0.018609	1.29667	0.576103	0.639248	0.0214083	0.415805	0.0405136	0.837341
AT1G30760	AT1G30760	1	2	3	3	1	1	8	17	6	8	8	9	1	1	1	22	11	14	Chr1	10918278	10920677	2399	0.0218747	0.0423355	0.0780278	0.105695	0.0277736	0.0229008	0.17127	0.346254	0.128126	0.281819	0.194931	0.200671	0.0201987	0.0177017	0.020556	0.443823	0.233339	0.274606	0.0497678	0.220512	0.0194855	0.317256
AT1G30900	AT1G30900	71	136	52	54	57	177	244	527	903	375	732	1497	590	461	319	1516	735	1457	Chr1	10997275	11000543	3268	1.14011	2.1133	0.992841	1.3966	1.16213	2.97559	3.83469	7.8796	14.1554	9.6975	13.0933	24.5026	8.74832	5.9905	4.81368	22.451	11.4454	20.9793	1.6301	12.1939	6.5175	18.2919
AT1G32350	AT1G32350	0	0	0	0	0	2	14	0	12	2	16	87	0	0	0	346	68	37	Chr1	11666977	11668690	1713	0	0	0	0	0	0.0641438	0.419752	0	0.358874	0.0986695	0.545989	2.71666	0	0	0	9.77544	2.02012	1.01638	0.0106906	0.68999	0	4.27065
AT1G32900	AT1G32900	23	32	17	24	27	44	237	40	139	86	165	158	28	25	15	206	54	90	Chr1	11920390	11923766	3376	0.357518	0.481341	0.314199	0.600856	0.532873	0.716031	3.60552	0.57894	2.10926	2.15281	2.85695	2.50339	0.401893	0.314472	0.219108	2.95313	0.813985	1.25445	0.50047	2.30115	0.311824	1.67385
AT1G32928	AT1G32928	54	74	40	4	5	12	139	226	159	68	104	86	85	81	66	189	167	151	Chr1	11931203	11931801	598	4.73876	6.28399	4.17366	0.565354	0.557097	1.10246	11.9381	18.4664	13.6212	9.60988	10.1661	7.69255	6.88767	5.75212	5.44267	15.296	14.2115	11.882	2.90355	11.9157	6.02749	13.7965
AT1G32960	AT1G32960	1	3	0	2	2	12	23	4	25	0	23	137	1	2	1	450	24	32	Chr1	11945307	11948650	3343	0.0156977	0.0455712	0	0.0505656	0.0398617	0.197209	0.353357	0.0584655	0.383108	0	0.402173	2.19208	0.014495	0.0254061	0.0147514	6.51469	0.365342	0.450429	0.0581509	0.564865	0.0182175	2.44349
AT1G33030	AT1G33030	0	0	0	0	0	9	24	14	44	17	96	164	3	0	0	142	48	48	Chr1	11964776	11966276	1500	0	0	0	0	0	0.329635	0.821755	0.45605	1.50272	0.957785	3.74112	5.84825	0.0969136	0	0	4.58157	1.62845	1.50578	0.0549391	2.22128	0.0323045	2.57194
AT1G33102	AT1G33102	1	2	0	2	3	1	7	5	10	7	23	22	7	4	3	10	9	12	Chr1	12002333	12002877	544	0.0964657	0.186697	0	0.310737	0.367438	0.100991	0.660878	0.449104	0.941714	1.08745	2.47144	2.1632	0.623525	0.312252	0.271951	0.889649	0.841916	1.03799	0.177055	1.29563	0.402576	0.923186
AT1G33720	AT1G33720	84	131	50	15	40	52	271	499	769	69	213	312	460	363	297	1197	1283	1034	Chr1	12220897	12224000	3103	1.42059	2.14385	1.00542	0.408575	0.858896	0.920669	4.48549	7.85768	12.6959	1.87922	4.01254	5.37831	7.18341	4.96786	4.72002	18.6694	21.0412	15.6802	1.12633	6.05152	5.62376	18.4636
AT1G33730	AT1G33730	1	1	0	0	0	1	7	15	17	2	6	25	6	0	2	101	99	56	Chr1	12227279	12228460	1181	0.0444347	0.0429987	0	0	0	0.0465192	0.304418	0.620608	0.737423	0.143117	0.296977	1.1323	0.246182	0	0.083512	4.13894	4.2659	2.23126	0.0223254	0.539141	0.109898	3.54537
AT1G33790	AT1G33790	4	9	2	7	6	4	122	86	62	8	18	34	15	8	3	118	61	130	Chr1	12256664	12260605	3941	0.053263	0.115969	0.0316652	0.150125	0.101439	0.0557616	1.58992	1.06627	0.805941	0.171551	0.266985	0.461472	0.184433	0.0862041	0.0375391	1.44908	0.787678	1.55221	0.0847039	0.727024	0.102726	1.26299
AT1G33840	AT1G33840	2	0	0	0	0	2	12	10	18	2	21	18	21	35	16	10	16	29	Chr1	12283862	12285306	1444	0.0726833	0	0	0	0	0.076093	0.426812	0.338383	0.638592	0.11705	0.850107	0.666774	0.704704	1.02931	0.546414	0.335159	0.563869	0.945025	0.0247961	0.506286	0.760142	0.614684
AT1G33960	AT1G33960	9	10	0	0	3	135	198	252	580	80	464	1259	36	39	19	2180	1088	1766	Chr1	12346232	12348513	2281	0.207057	0.222628	0	0	0.0876311	3.25155	4.45823	5.39823	13.0263	2.96398	11.8909	29.5239	0.764772	0.726079	0.410769	46.254	24.2733	36.4316	0.628144	11.2102	0.633873	35.6529
AT1G34044	AT1G34044	3	6	3	3	0	3	37	25	27	15	39	38	2	13	6	42	46	39	Chr1	12386219	12387342	1123	0.140189	0.271317	0.166686	0.225789	0	0.146765	1.69217	1.08777	1.23169	1.12881	2.03005	1.80999	0.0862988	0.491596	0.263476	1.81004	2.08451	1.63417	0.158458	1.49675	0.280457	1.8429
AT1G34180	AT1G34180	2	4	3	4	7	10	35	46	107	29	71	131	30	21	20	174	109	166	Chr1	12448567	12451287	2720	0.0385863	0.0746786	0.0688194	0.124295	0.171471	0.201982	0.660878	0.826351	2.01527	0.901031	1.52585	2.57618	0.53445	0.327865	0.362602	3.09598	2.03931	2.87178	0.113305	1.41759	0.408306	2.66902
AT1G34420	AT1G34420	18	39	10	11	39	67	105	176	280	141	237	400	129	94	60	292	192	322	Chr1	12584587	12587570	2983	0.316659	0.663921	0.209173	0.311675	0.871111	1.23397	1.80783	2.88294	4.80864	3.99463	4.64426	7.17265	2.09552	1.33819	0.991898	4.73748	3.27547	5.07943	0.601084	4.21849	1.4752	4.36413
AT1G35230	AT1G35230	27	50	34	19	14	69	177	581	647	121	413	745	102	76	55	808	754	755	Chr1	12917149	12917763	614	2.30764	4.1353	3.45517	2.61545	1.51922	6.17394	14.8056	46.2364	53.9826	16.6543	39.3191	64.9024	8.04983	5.25641	4.41736	63.6885	62.4925	57.8617	3.36779	39.3167	5.90787	61.3476
AT1G35710	AT1G35710	897	1787	721	621	1419	2583	2983	6124	10605	4403	6642	13945	5384	4236	3936	9571	8719	10429	Chr1	13220940	13224681	3741	12.5828	24.2573	12.0256	14.0303	25.273	37.9331	40.9532	79.9877	145.225	99.4653	103.785	199.39	69.7384	48.0853	51.8843	123.819	118.605	131.18	21.017	111.468	56.5694	124.535
AT1G36622	AT1G36622	0	0	0	1	0	0	5	9	18	5	26	34	1	0	0	47	51	22	Chr1	13836131	13836954	823	0	0	0	0.102698	0	0	0.312027	0.534341	1.12045	0.513429	1.84669	2.2098	0.0588782	0	0	2.76386	3.15352	1.25787	0.0171163	1.08946	0.0196261	2.39175
AT1G36675	AT1G36675	4	10	7	3	3	10	445	307	327	209	327	257	600	696	699	269	401	309	Chr1	13867568	13869490	1922	0.109214	0.264212	0.22725	0.131926	0.103999	0.285844	11.8913	7.80478	8.7159	9.18974	9.94525	7.15242	15.127	15.378	17.9346	6.77355	10.6173	7.56515	0.187074	9.11656	16.1465	8.31869
AT1G37150	AT1G37150	3	2	5	1	4	4	33	23	21	8	27	18	3	4	7	29	20	30	Chr1	14174981	14177992	3011	0.0522857	0.0337306	0.103614	0.0280706	0.0885139	0.0729846	0.562893	0.373244	0.357295	0.224538	0.524173	0.319768	0.0482798	0.0564149	0.114645	0.466128	0.338022	0.468838	0.0631999	0.393652	0.0731133	0.424329
AT1G42980	AT1G42980	1	3	3	0	1	2	7	13	7	2	10	18	6	11	7	13	16	10	Chr1	16133286	16135587	2301	0.0228063	0.0662079	0.0813511	0	0.0289565	0.0477524	0.156244	0.276059	0.155847	0.0734554	0.254042	0.418436	0.126354	0.203011	0.15002	0.273429	0.353858	0.204501	0.041179	0.222347	0.159795	0.277263
AT1G43910	AT1G43910	59	74	53	27	52	103	471	517	818	299	671	863	215	155	105	1226	628	753	Chr1	16655884	16657658	1774	1.7453	2.11828	1.86415	1.28639	1.95304	3.18981	13.6361	14.2401	23.622	14.2439	22.1101	26.0214	5.87272	3.71041	2.9188	33.4468	18.0149	19.9735	2.02616	18.9789	4.16731	23.8117
AT1G44130	AT1G44130	1	1	0	0	2	4	14	18	38	3	20	72	4	0	3	140	64	85	Chr1	16787508	16789318	1810	0.028993	0.0280561	0	0	0.073623	0.121412	0.397257	0.485926	1.07553	0.140073	0.645911	2.12778	0.107087	0	0.0817357	3.74341	1.79939	2.2098	0.0420141	0.81208	0.0629408	2.5842
AT1G44800	AT1G44800	3	6	7	8	6	1	40	25	24	15	24	51	14	4	10	91	17	45	Chr1	16914009	16916997	2988	0.0526881	0.101971	0.146176	0.226293	0.133793	0.0183866	0.687546	0.408823	0.41148	0.424249	0.469518	0.912983	0.22704	0.0568491	0.16504	1.47394	0.28953	0.708671	0.113218	0.552433	0.149643	0.824045
AT1G45145	AT1G45145	161	187	122	74	72	258	927	1082	1577	466	1498	2106	813	630	548	3229	1844	2448	Chr1	17074942	17076330	1388	6.08707	6.84159	5.4844	4.50613	3.45625	10.212	34.3015	38.0902	58.205	28.3731	63.0876	81.16	28.3828	19.275	19.4697	112.589	67.6078	82.9917	6.09791	50.5362	22.3759	87.7295
AT1G47395	AT1G47395	3	10	15	82	143	167	137	67	69	379	434	414	6	12	5	116	46	58	Chr1	17383034	17383408	374	0.420941	1.35779	2.50252	18.5312	25.4757	24.5316	18.8136	8.75345	9.45138	85.6403	67.8328	59.2109	0.777382	1.36255	0.659276	15.0108	6.25909	7.29741	12.1366	41.6171	0.933071	9.52244
AT1G47880	AT1G47880	0	0	0	0	0	1	1	4	10	0	5	13	1	0	0	2	10	4	Chr1	17640046	17641148	1102	0	0	0	0	0	0.049854	0.0466059	0.177359	0.464875	0	0.265222	0.631008	0.0439717	0	0	0.0878347	0.461789	0.170801	0.008309	0.264178	0.0146572	0.240142
AT1G47890	AT1G47890	0	0	0	0	0	6	30	8	51	7	39	207	0	1	0	115	101	69	Chr1	17643976	17647035	3059	0	0	0	0	0	0.107759	0.503691	0.127787	0.8541	0.193388	0.745258	3.61963	0	0.0138824	0	1.81943	1.68022	1.06141	0.0179598	1.00731	0.00462747	1.52035
AT1G47980	AT1G47980	1	0	0	0	0	0	0	3	10	4	5	7	0	0	1	13	3	9	Chr1	17691834	17693867	2033	0.0258128	0	0	0	0	0	0	0.0721041	0.251988	0.166277	0.143765	0.184176	0	0	0.0242567	0.309474	0.0750946	0.208314	0.00430213	0.136385	0.00808556	0.197627
AT1G48000	AT1G48000	2	2	1	0	0	0	16	2	4	6	47	33	4	3	5	25	2	15	Chr1	17704179	17706460	2281	0.0460126	0.0445256	0.0273548	0	0	0	0.360261	0.0428431	0.0898365	0.222298	1.20446	0.773859	0.0849747	0.0558522	0.108097	0.530435	0.04462	0.309442	0.0196488	0.448927	0.0829746	0.294832
AT1G49000	AT1G49000	4	8	2	2	1	4	29	69	63	25	115	137	18	14	13	46	85	68	Chr1	18123459	18124165	706	0.297322	0.575427	0.17676	0.239435	0.0943751	0.31127	2.10968	4.77552	4.57145	2.99258	9.5217	10.3798	1.23544	0.842108	0.908045	3.15334	6.12688	4.53228	0.282432	5.72512	0.995198	4.60417
AT1G51620	AT1G51620	8	15	9	5	5	10	21	90	107	17	23	50	76	66	43	76	96	111	Chr1	19140130	19141787	1657	0.253361	0.459699	0.338905	0.255041	0.201053	0.331558	0.650907	2.65397	3.3081	0.867035	0.811384	1.61406	2.22252	1.69148	1.27972	2.21977	2.94831	3.15219	0.306603	1.65091	1.73124	2.77343
AT1G51790	AT1G51790	14	22	6	10	11	34	43	114	137	43	91	167	117	122	99	131	125	176	Chr1	19206711	19211417	4706	0.156116	0.237397	0.0795532	0.179601	0.155741	0.396925	0.469287	1.18366	1.49137	0.772195	1.13034	1.89818	1.20473	1.10091	1.03741	1.34722	1.35171	1.75984	0.200889	1.15751	1.11435	1.48626
AT1G51800	AT1G51800	3	3	0	4	7	10	18	49	56	21	48	110	14	13	7	89	82	63	Chr1	19214148	19217970	3822	0.041191	0.0398599	0	0.0884568	0.122031	0.143744	0.241882	0.626443	0.750612	0.464343	0.734128	1.53948	0.177497	0.144443	0.0903184	1.12698	1.09181	0.775644	0.0725472	0.726149	0.13742	0.998146
AT1G51850	AT1G51850	2	4	1	0	0	4	34	45	61	15	37	83	10	5	6	53	42	60	Chr1	19252847	19256783	3936	0.0266653	0.0516072	0.0158527	0	0	0.0558324	0.443656	0.558642	0.793949	0.322067	0.5495	1.12797	0.123112	0.053946	0.0751735	0.651686	0.543024	0.717313	0.0249929	0.63263	0.0840771	0.637341
AT1G51860	AT1G51860	0	0	0	0	1	0	23	8	51	9	40	105	5	4	1	115	47	76	Chr1	19257634	19261479	3845	0	0	0	0	0.0173287	0	0.307223	0.101665	0.679504	0.197814	0.608114	1.46072	0.0630127	0.0441782	0.0128254	1.4475	0.622052	0.9301	0.00288812	0.559173	0.0400055	0.999885
AT1G51890	AT1G51890	5	5	1	1	1	29	93	113	284	31	293	738	9	4	3	614	398	493	Chr1	19274658	19278528	3870	0.0678002	0.0656091	0.0161231	0.0218399	0.0172168	0.411689	1.23422	1.42673	3.75946	0.676957	4.42566	10.2004	0.11269	0.0438928	0.0382278	7.67848	5.23356	5.99444	0.100046	3.62058	0.0649369	6.30216
AT1G51920	AT1G51920	0	0	0	0	0	3	4	5	6	2	12	37	0	0	0	12	24	9	Chr1	19294229	19294579	350	0	0	0	0	0	0.470907	0.586968	0.698036	0.878216	0.482917	2.00417	5.65466	0	0	0	1.65932	3.48954	1.21	0.0784845	1.71749	0	2.11962
AT1G52000	AT1G52000	366	582	330	105	189	140	6659	4053	4982	3735	2667	4168	631	664	962	13097	5633	5755	Chr1	19333159	19336115	2956	6.49754	9.99824	6.96575	3.00225	4.2601	2.60199	115.698	66.9959	86.341	106.782	52.74	75.4217	10.3438	9.53911	16.0487	214.43	96.9751	91.6122	5.55431	83.9964	11.9772	134.339
AT1G52030	AT1G52030	15	20	4	4	1	0	363	209	233	30	9	14	14	63	12	523	161	367	Chr1	19345940	19349088	3148	0.250051	0.322627	0.0792837	0.107396	0.0211654	0	5.92235	3.24405	3.79174	0.805373	0.16712	0.237885	0.2155	0.849865	0.187982	8.04053	2.60265	5.48585	0.130087	2.36142	0.417782	5.37634
AT1G52040	AT1G52040	271	426	195	86	153	100	11633	6800	6883	4453	3865	4523	119	160	238	16231	7223	8088	Chr1	19350375	19352782	2407	5.90834	8.9875	5.05495	3.01984	4.23524	2.28247	248.221	138.041	146.494	156.346	93.8631	100.513	2.39566	2.82285	4.87607	326.352	152.71	158.117	4.91472	147.246	3.36486	212.393
AT1G52110	AT1G52110	0	0	0	0	0	0	5	17	6	1	1	3	0	0	0	27	31	15	Chr1	19386789	19389740	2951	0	0	0	0	0	0	0.0870208	0.281485	0.10416	0.0286379	0.0198085	0.0543782	0	0	0	0.442805	0.534586	0.239185	0	0.0959151	0	0.405525
AT1G52200	AT1G52200	24	29	25	9	29	53	177	336	323	64	354	399	135	55	62	340	481	374	Chr1	19442068	19443529	1461	0.862051	1.00798	1.0677	0.52066	1.32254	1.993	6.22222	11.2374	11.3258	3.70203	14.1636	14.6082	4.47753	1.59866	2.09272	11.2628	16.7541	12.0458	1.12899	10.2099	2.72297	13.3542
AT1G52400	AT1G52400	791	2020	769	393	400	401	24206	16747	16354	6967	3961	4628	2544	3952	3914	51050	13086	24818	Chr1	19515143	19518411	3268	12.7018	31.3888	14.6826	10.1642	8.1553	6.74131	380.42	250.398	256.366	180.167	70.8507	75.7503	37.7216	51.3546	59.0619	756.017	203.775	357.353	13.9723	202.325	49.3794	439.048
AT1G52410	AT1G52410	222	361	177	105	110	86	5862	3324	3722	1743	1098	1615	341	693	634	9637	2936	5045	Chr1	19520728	19525624	4896	2.37949	3.7443	2.25575	1.81263	1.49697	0.965026	61.4931	33.1738	38.9451	30.0861	13.1094	17.6443	3.37495	6.01085	6.38582	95.2617	30.5169	48.4878	2.10903	32.4086	5.25721	58.0888
AT1G53100	AT1G53100	6	7	4	0	4	10	28	25	44	19	69	104	22	9	13	87	56	108	Chr1	19786900	19789029	2129	0.147893	0.166966	0.117231	0	0.125183	0.258051	0.675468	0.573773	1.05875	0.754203	1.8945	2.61295	0.500728	0.179519	0.301118	1.9777	1.33856	2.38705	0.135887	1.26161	0.327122	1.9011
AT1G53620	AT1G53620	1	0	0	0	0	1	1	10	9	1	7	15	0	1	0	20	30	17	Chr1	20011429	20011925	496	0.105801	0	0	0	0	0.110764	0.103548	0.985131	0.929563	0.170384	0.824969	1.61764	0	0.0856175	0	1.95149	3.07797	1.6128	0.0360943	0.771873	0.0285392	2.21409
AT1G53625	AT1G53625	3	3	4	0	2	1	8	28	49	2	28	52	7	6	5	118	135	106	Chr1	20014410	20014923	513	0.306885	0.296968	0.486521	0	0.259762	0.107094	0.800931	2.66696	4.89324	0.329475	3.19052	5.42199	0.661204	0.496682	0.480642	11.1322	13.3919	9.72302	0.242871	2.88385	0.546176	11.4157
AT1G54000	AT1G54000	1	0	1	0	3	3	23	34	29	8	9	23	0	2	1	91	25	52	Chr1	20154169	20156419	2250	0.0233233	0	0.0277317	0	0.0888384	0.0732522	0.52501	0.738367	0.660288	0.300482	0.23382	0.546787	0	0.0377478	0.0219173	1.95739	0.565435	1.08751	0.0355243	0.500792	0.0198884	1.20344
AT1G54160	AT1G54160	13	32	14	25	15	27	149	94	102	73	124	120	39	18	28	167	94	161	Chr1	20217336	20219452	2116	0.322403	0.767962	0.41283	0.998588	0.472322	0.701019	3.61654	2.17064	2.46946	2.91553	3.42553	3.03346	0.893107	0.361244	0.652546	3.81961	2.26067	3.58033	0.612521	2.93853	0.635633	3.2202
AT1G54575	AT1G54575	7	4	11	2	2	6	138	50	65	42	116	279	24	13	7	148	55	80	Chr1	20387060	20387710	650	0.565141	0.312501	1.05594	0.260063	0.205012	0.50713	10.9041	3.75866	5.12292	5.46068	10.432	22.9596	1.78917	0.849326	0.531072	11.0196	4.306	5.79148	0.484297	9.77298	1.05652	7.03903
AT1G55790	AT1G55790	0	0	0	0	0	0	2	0	7	1	5	17	0	0	0	42	20	17	Chr1	20852324	20856122	3798	0	0	0	0	0	0	0.0270456	0	0.0944193	0.0222513	0.0769549	0.239424	0	0	0	0.535195	0.267979	0.210623	0	0.0766825	0	0.337932
AT1G56010	AT1G56010	25	21	33	12	38	46	201	130	214	66	298	321	114	67	56	170	159	198	Chr1	20946571	20949281	2710	0.484109	0.393509	0.759807	0.37426	0.934279	0.932546	3.80933	2.34396	4.04541	2.05819	6.42789	6.33591	2.0384	1.0499	1.01903	3.03597	2.98575	3.43802	0.646418	4.17011	1.36911	3.15325
AT1G56060	AT1G56060	10	5	4	1	3	6	10	102	77	8	35	73	10	7	10	106	173	81	Chr1	20966528	20967144	616	0.851905	0.412187	0.405171	0.137209	0.324491	0.535121	0.833761	8.09087	6.40365	1.09754	3.3213	6.33892	0.786636	0.482571	0.800549	8.32804	14.2919	6.18752	0.444347	4.34767	0.689919	9.60249
AT1G56120	AT1G56120	87	189	88	79	156	256	520	744	971	700	1694	2695	835	452	426	884	943	1333	Chr1	20987288	20993072	5784	0.789338	1.65935	0.949321	1.15441	1.79704	2.43161	4.6174	6.28522	8.60021	10.2278	17.1201	24.9232	6.99541	3.3186	3.63204	7.39676	8.29676	10.8446	1.46351	11.9623	4.64868	8.84605
AT1G56250	AT1G56250	2	1	5	0	4	4	13	18	13	6	7	24	2	2	2	5	20	5	Chr1	21061600	21062995	1395	0.0752364	0.0364025	0.223643	0	0.19105	0.157532	0.478621	0.630484	0.477405	0.363486	0.293322	0.920259	0.0694721	0.0608836	0.0707009	0.173466	0.729593	0.168659	0.113977	0.527263	0.0670188	0.357239
AT1G56550	AT1G56550	36	40	23	10	21	32	86	164	263	52	126	261	127	97	72	324	188	287	Chr1	21185662	21188369	2707	0.697889	0.750372	0.530149	0.312229	0.516884	0.649447	1.63167	2.96027	4.9772	1.6234	2.72084	5.15733	2.27337	1.5217	1.31164	5.79261	3.53423	4.98892	0.576162	3.17845	1.70223	4.77192
AT1G56600	AT1G56600	2	15	10	1	2	5	148	43	69	60	150	232	61	23	22	153	43	148	Chr1	21207537	21209596	2059	0.0509736	0.369947	0.303042	0.0410493	0.0647196	0.133412	3.69171	1.02044	1.71676	2.46267	4.2585	6.02705	1.43558	0.474368	0.526908	3.59627	1.06276	3.38235	0.160524	3.19619	0.812287	2.68046
AT1G57630	AT1G57630	5	4	3	0	4	38	39	189	271	34	125	291	27	18	16	395	428	346	Chr1	21345639	21346157	518	0.506538	0.392135	0.361368	0	0.514508	4.03028	3.86685	17.8282	26.8014	5.54702	14.1059	30.0494	2.52574	1.47566	1.52321	36.905	42.0474	31.4311	0.967472	16.3665	1.84154	36.7945
AT1G57650	AT1G57650	1	1	0	0	0	0	5	16	14	1	5	21	4	2	1	37	28	24	Chr1	21351291	21354311	3020	0.0173766	0.0168151	0	0	0	0	0.0850326	0.258874	0.237487	0.0279836	0.0967797	0.371951	0.0641812	0.0281234	0.0163291	0.592942	0.47182	0.373953	0.00569861	0.179685	0.0362112	0.479572
AT1G58225	AT1G58225	18	37	13	9	13	42	205	456	893	246	598	949	113	91	48	1092	971	967	Chr1	21564111	21565171	1060	0.891125	1.77256	0.765237	0.717627	0.817146	2.17683	9.93277	21.0201	43.1582	19.6128	32.9774	47.8887	5.16568	3.64569	2.23308	49.858	46.6164	42.9273	1.19009	29.0983	3.68148	46.4672
AT1G58390	AT1G58390	1	2	1	1	0	1	6	9	22	6	0	12	2	10	0	26	7	17	Chr1	21690962	21694447	3485	0.0150581	0.0291429	0.0179042	0.0242526	0	0.0157645	0.0884241	0.126187	0.323398	0.145499	0	0.184184	0.0278088	0.121854	0	0.361067	0.102216	0.22954	0.0170204	0.144615	0.0498878	0.230941
AT1G58410	AT1G58410	0	2	1	0	2	1	20	14	18	3	4	18	3	4	2	25	5	15	Chr1	21701185	21704255	3070	0	0.0330824	0.0203245	0	0.0434064	0.0178955	0.334591	0.222826	0.300367	0.0825835	0.0761628	0.313623	0.0473519	0.0553307	0.0321263	0.394112	0.0828813	0.229914	0.0191181	0.221692	0.0449363	0.235636
AT1G58420	AT1G58420	27	45	37	8	6	11	56	193	216	68	132	222	61	58	23	224	187	238	Chr1	21707379	21708118	739	1.91731	3.09224	3.12403	0.914971	0.540965	0.817768	3.89194	12.7611	14.9736	7.77633	10.4412	16.0687	3.99982	3.33294	1.5348	14.6697	12.8772	15.1546	1.73455	10.9855	2.95585	14.2338
AT1G59865	AT1G59865	0	4	3	1	0	4	6	18	10	10	14	23	5	7	5	10	25	11	Chr1	22032313	22033297	984	0	0.206429	0.190233	0.0858948	0	0.22333	0.313169	0.893827	0.520622	0.858846	0.831676	1.25028	0.246224	0.302098	0.250578	0.491839	1.29292	0.52603	0.117648	0.778069	0.2663	0.770261
AT1G61120	AT1G61120	0	0	0	0	0	1	46	1	13	1	6	19	23	0	27	608	83	20	Chr1	22523637	22528811	5174	0	0	0	0	0	0.0106183	0.456619	0.00944386	0.128717	0.0163337	0.067787	0.196427	0.215405	0	0.257339	5.68715	0.816351	0.181893	0.00176972	0.145888	0.157582	2.22847
AT1G61800	AT1G61800	1	1	0	7	2	17	60	18	69	69	279	466	1	1	2	235	102	92	Chr1	22824440	22826774	2334	0.0224839	0.0217573	0	0.253489	0.0570941	0.400156	1.3203	0.376832	1.51449	2.49838	6.98755	10.6797	0.0207613	0.0181946	0.0422569	4.87287	2.22395	1.85481	0.12583	3.8962	0.0270709	2.98388
AT1G61820	AT1G61820	4	1	5	3	2	1	27	20	13	4	10	10	2	3	4	46	20	26	Chr1	22835078	22838615	3537	0.0593468	0.0143572	0.0882051	0.0716883	0.0376753	0.0155327	0.392059	0.276294	0.18829	0.095573	0.165267	0.15123	0.0273999	0.0360189	0.0557691	0.62942	0.287753	0.3459	0.0478009	0.211452	0.0397293	0.421024
AT1G62420	AT1G62420	0	0	0	0	1	0	6	2	19	68	119	123	1	0	0	14	17	10	Chr1	23102793	23104647	1854	0	0	0	0	0.0359379	0	0.166213	0.0527104	0.525003	3.09963	3.75196	3.54869	0.0261364	0	0	0.365457	0.466621	0.253807	0.00598965	1.85737	0.00871212	0.361961
AT1G62810	AT1G62810	83	113	69	31	78	82	466	365	544	252	804	1018	220	148	121	710	379	591	Chr1	23257726	23261966	4240	1.02727	1.35337	1.01541	0.617956	1.22572	1.0625	5.64472	4.20633	6.57281	5.02279	11.0844	12.8427	2.51427	1.48231	1.40731	8.1042	4.54882	6.55895	1.05037	7.56228	1.8013	6.40399
AT1G62840	AT1G62840	13	18	25	11	21	29	52	80	114	50	143	186	46	41	33	158	126	118	Chr1	23271416	23272578	1162	0.587096	0.786632	1.34243	0.800108	1.20414	1.37111	2.29837	3.36403	5.02593	3.63642	7.19368	8.56209	1.91826	1.49838	1.40048	6.58065	5.5181	4.77847	1.01525	5.01342	1.6057	5.62574
AT1G64100	AT1G64100	3	0	0	4	0	3	12	11	5	5	7	13	2	1	1	9	9	15	Chr1	23791585	23795563	3978	0.0395757	0	0	0.0849879	0	0.0414322	0.154931	0.135115	0.0643907	0.106222	0.102862	0.174804	0.0243624	0.0106753	0.0123966	0.109495	0.115134	0.177435	0.027666	0.123054	0.0158114	0.134021
AT1G65484	AT1G65484	0	2	1	2	1	2	8	8	19	7	13	24	4	8	3	17	28	14	Chr1	24347750	24348609	859	0	0.118234	0.0726383	0.196788	0.0775656	0.127914	0.478321	0.455064	1.13313	0.688677	0.88465	1.49448	0.225643	0.395495	0.172225	0.957797	1.65878	0.766915	0.0988567	0.85572	0.264454	1.12783
AT1G65500	AT1G65500	21	37	17	16	22	30	154	251	231	196	322	493	47	50	37	448	312	418	Chr1	24357867	24358616	749	1.47133	2.50856	1.4162	1.80551	1.95706	2.2005	10.5599	16.3745	15.7997	22.1149	25.1302	35.2077	3.04068	2.83487	2.43606	28.9477	21.1981	26.2607	1.89319	20.8645	2.77054	25.4689
AT1G65510	AT1G65510	6	3	0	0	2	7	20	25	37	11	21	47	7	6	10	43	37	60	Chr1	24359453	24360081	628	0.501376	0.242587	0	0	0.212194	0.612379	1.63566	1.94516	3.01828	1.48028	1.9547	4.00324	0.540124	0.405729	0.785252	3.3138	2.99825	4.49577	0.261423	2.33955	0.577035	3.60261
AT1G65610	AT1G65610	0	1	1	0	0	4	3	12	14	0	21	28	1	3	0	56	19	44	Chr1	24391679	24395360	3681	0	0.0137956	0.0169509	0	0	0.0597002	0.0418579	0.159291	0.194841	0	0.333484	0.406879	0.013164	0.0346099	0	0.736275	0.262671	0.56247	0.0150744	0.189392	0.0159246	0.520472
AT1G65690	AT1G65690	8	6	2	2	7	20	41	64	82	37	180	376	16	20	4	513	122	165	Chr1	24431430	24432953	1523	0.275653	0.200058	0.0819386	0.110992	0.306239	0.721459	1.38263	2.05332	2.75824	2.05311	6.90866	13.2057	0.509067	0.557666	0.129518	16.3018	4.07648	5.09796	0.282723	4.72694	0.39875	8.49207
AT1G65790	AT1G65790	81	148	54	28	91	201	190	535	617	310	636	1017	766	629	509	556	432	772	Chr1	24468932	24472329	3397	1.2513	2.21244	0.991875	0.696666	1.78488	3.25074	2.87263	7.69545	9.30481	7.71217	10.9442	16.014	10.9267	7.8632	7.38909	7.92131	6.47162	10.6939	1.69798	9.09053	8.72632	8.36226
AT1G65845	AT1G65845	38	68	41	15	24	44	102	323	335	75	263	331	146	134	110	301	369	382	Chr1	24493174	24493798	624	3.19574	5.53388	4.09975	2.03174	2.56265	3.87391	8.39533	25.2926	27.5029	10.1575	24.6373	28.3737	11.3376	9.11936	8.69315	23.3453	30.0931	28.8066	3.54961	20.7266	9.71672	27.415
AT1G66390	AT1G66390	0	0	0	6	0	0	8	2	6	11	125	180	0	0	0	34	1	3	Chr1	24763957	24765541	1584	0	0	0	0.320153	0	0	0.259392	0.0616951	0.19405	0.586878	4.61292	6.07842	0	0	0	1.03882	0.032127	0.0891207	0.0533589	1.96556	0	0.38669
AT1G66600	AT1G66600	0	0	0	0	0	2	9	2	9	1	13	33	0	0	0	30	18	26	Chr1	24848320	24849364	1044	0	0	0	0	0	0.105247	0.442756	0.0936064	0.441631	0.0809487	0.727887	1.69078	0	0	0	1.39072	0.877399	1.17189	0.0175412	0.579601	0	1.14667
AT1G66700	AT1G66700	2	0	1	2	1	8	59	26	44	16	61	244	0	2	2	293	97	69	Chr1	24873291	24874758	1467	0.0715438	0	0.0425332	0.115229	0.0454184	0.2996	2.06559	0.866002	1.53653	0.921723	2.43064	8.89678	0	0.0578954	0.0672309	9.66619	3.36486	2.21326	0.0957207	2.78621	0.0417088	5.08143
AT1G66880	AT1G66880	291	359	220	212	307	573	806	1762	2015	1010	1856	3771	1238	913	802	2615	2001	2817	Chr1	24946928	24955611	8683	1.75871	2.09957	1.58093	2.06361	2.35576	3.62549	4.76747	9.91544	11.8884	9.83019	12.4948	23.2306	6.90885	4.46525	4.55484	14.5754	11.7274	15.2662	2.24734	12.0211	5.30964	13.8563
AT1G66920	AT1G66920	32	60	18	21	34	70	187	234	401	261	517	642	129	78	75	524	432	417	Chr1	24965304	24967522	2218	0.757113	1.37371	0.506372	0.800239	1.02136	1.73388	4.33014	5.15502	9.26191	9.94465	13.6254	15.4827	2.81827	1.4934	1.66751	11.4337	9.91168	8.84682	1.03211	9.63331	1.99306	10.0641
AT1G67000	AT1G67000	7	12	5	2	8	18	34	24	39	29	53	111	35	26	19	113	50	71	Chr1	25004109	25007647	3538	0.103827	0.172238	0.0881801	0.0477787	0.150659	0.279509	0.493564	0.331459	0.564709	0.692709	0.875668	1.67818	0.479363	0.312076	0.264828	1.54575	0.719179	0.944307	0.140365	0.772714	0.352089	1.06974
AT1G67220	AT1G67220	0	1	1	0	0	0	4	11	8	7	9	7	2	0	0	16	14	14	Chr1	25145587	25150558	4971	0	0.0102155	0.0125521	0	0	0	0.0413274	0.108125	0.082445	0.119005	0.105833	0.075323	0.0194958	0	0	0.155774	0.143321	0.132525	0.0037946	0.0886763	0.0064986	0.143873
AT1G67760	AT1G67760	2	0	1	1	1	1	21	40	17	7	3	5	1	1	1	28	39	28	Chr1	25405580	25406372	792	0.132519	0	0.0787832	0.106718	0.0841273	0.0693676	1.36181	2.4678	1.09962	0.746936	0.22142	0.33769	0.0611828	0.0536191	0.062265	1.711	2.5059	1.66359	0.0785857	1.03921	0.0590223	1.96016
AT1G67810	AT1G67810	9	8	11	7	17	21	27	62	81	36	281	303	33	18	10	135	60	60	Chr1	25426488	25427349	861	0.548544	0.471837	0.797165	0.687158	1.31555	1.33998	1.61058	3.51856	4.81948	3.53354	19.0776	18.824	1.85723	0.887797	0.572751	7.58837	3.54628	3.27915	0.860039	8.56397	1.10593	4.8046
AT1G67856	AT1G67856	7	9	8	3	2	3	12	22	40	41	53	56	2	13	1	53	32	21	Chr1	25442404	25443019	615	0.597303	0.743143	0.811659	0.412295	0.216679	0.267996	1.00214	1.74793	3.33198	5.63403	5.03758	4.87064	0.157583	0.897661	0.0801851	4.17079	2.64789	1.60678	0.508179	3.60405	0.378477	2.80849
AT1G67920	AT1G67920	8	8	9	3	11	10	42	41	75	43	133	247	20	9	14	130	136	109	Chr1	25473544	25474140	596	0.704394	0.68163	0.942225	0.425439	1.22973	0.921797	3.61931	3.36135	6.44663	6.09723	13.0445	22.1679	1.62607	0.641269	1.15838	10.5564	11.6123	8.60583	0.817535	9.12281	1.14191	10.2582
AT1G67980	AT1G67980	1	1	0	0	0	2	24	10	53	3	19	46	3	1	0	203	64	74	Chr1	25487714	25489231	1517	0.0345929	0.0334749	0	0	0	0.0724313	0.812546	0.3221	1.78982	0.167127	0.732132	1.62198	0.0958275	0.0279936	0	6.47632	2.14694	2.2954	0.0234165	0.907617	0.0412737	3.63955
AT1G68320	AT1G68320	1	3	2	0	1	2	32	25	56	1	5	3	10	8	15	65	50	47	Chr1	25603842	25605096	1254	0.041848	0.121487	0.0995156	0	0.053133	0.0876222	1.31061	0.974133	2.28775	0.0673927	0.233074	0.127967	0.386418	0.270917	0.589879	2.50861	2.02907	1.76365	0.0672676	0.833488	0.415738	2.10045
AT1G68620	AT1G68620	3	4	2	0	2	10	44	3	40	8	65	289	4	1	2	606	67	80	Chr1	25765947	25767240	1293	0.121757	0.157097	0.0965139	0	0.103061	0.424897	1.74774	0.11337	1.58482	0.52288	2.93857	11.9556	0.149905	0.0328432	0.0762782	22.6825	2.63695	2.91141	0.150554	3.14383	0.0863421	9.4103
AT1G68740	AT1G68740	43	42	39	6	21	8	177	92	91	76	84	245	50	35	36	205	63	219	Chr1	25812449	25816657	4208	0.536247	0.506849	0.578292	0.120514	0.332511	0.104447	2.16033	1.06829	1.10786	1.52633	1.16688	3.11432	0.57577	0.353213	0.421887	2.35774	0.761886	2.44896	0.363143	1.69067	0.45029	1.85619
AT1G68765	AT1G68765	0	1	0	0	0	1	0	6	12	2	4	12	0	0	0	16	30	9	Chr1	25829952	25830487	535	0	0.0949186	0	0	0	0.10269	0	0.547991	1.14907	0.315927	0.437046	1.19978	0	0	0	1.44738	2.8536	0.791592	0.0329348	0.608301	0	1.69752
AT1G68800	AT1G68800	3	4	0	0	0	2	15	23	4	9	3	7	1	2	2	10	13	10	Chr1	25847066	25848540	1474	0.106806	0.137806	0	0	0	0.0745443	0.522656	0.762441	0.139021	0.516007	0.118972	0.254023	0.0328744	0.0576205	0.0669116	0.328337	0.448819	0.319238	0.0531927	0.38552	0.0524688	0.365465
AT1G69260	AT1G69260	16	26	38	1	3	7	52	59	60	51	103	127	84	65	44	65	76	53	Chr1	26039048	26040720	1672	0.502176	0.789664	1.4181	0.0505505	0.119549	0.230008	1.59731	1.72422	1.83837	2.57777	3.60099	4.06294	2.43443	1.6509	1.29773	1.88146	2.31314	1.4916	0.518341	2.56693	1.79436	1.8954
AT1G69310	AT1G69310	38	37	28	16	37	34	228	238	200	267	388	507	48	24	42	300	341	245	Chr1	26054308	26058105	3797	0.525188	0.494842	0.460125	0.356157	0.649267	0.491949	3.08402	3.06275	2.69841	5.94266	5.97327	7.14234	0.612569	0.26842	0.545478	3.82383	4.57024	3.03625	0.496255	4.65058	0.475489	3.81011
AT1G69810	AT1G69810	3	3	5	6	3	2	18	10	34	13	20	33	9	7	9	28	18	27	Chr1	26277238	26279118	1880	0.0837405	0.0810342	0.165948	0.269746	0.106323	0.0584459	0.491742	0.259907	0.926486	0.584381	0.621861	0.938921	0.231974	0.158119	0.236077	0.720805	0.487236	0.675801	0.127539	0.637216	0.208723	0.627947
AT1G69930	AT1G69930	2	1	0	0	0	0	4	2	9	0	11	38	0	0	0	77	36	21	Chr1	26337497	26338795	1298	0.0808588	0.0391228	0	0	0	0	0.158273	0.0752889	0.35521	0	0.495381	1.56596	0	0	0	2.871	1.41141	0.761302	0.0199969	0.441686	0	1.68124
AT1G70440	AT1G70440	0	4	0	0	1	0	16	31	18	0	4	3	0	0	0	26	32	23	Chr1	26548952	26550520	1568	0	0.129545	0	0	0.0424929	0	0.524078	0.966032	0.588091	0	0.14912	0.102341	0	0	0	0.8025	1.03855	0.690231	0.0286729	0.388277	0	0.843762
AT1G71390	AT1G71390	1	2	0	1	0	3	9	10	33	6	15	39	2	1	0	50	59	70	Chr1	26906453	26908807	2354	0.0222928	0.0431448	0	0.035905	0	0.0700159	0.196362	0.207572	0.718167	0.215405	0.372483	0.886199	0.0411698	0.0180401	0	1.02797	1.27547	1.39928	0.0285598	0.432698	0.0197366	1.23424
AT1G71520	AT1G71520	0	0	0	0	1	1	2	11	12	1	6	5	2	0	1	3	11	3	Chr1	26938525	26939106	581	0	0	0	0	0.11468	0.0945596	0.176798	0.925108	1.05809	0.145457	0.603666	0.460328	0.166805	0	0.0848775	0.249898	0.963478	0.242973	0.0348732	0.561574	0.0838941	0.48545
AT1G71770	AT1G71770	0	1	0	1	1	2	10	7	9	1	4	7	5	2	5	10	5	10	Chr1	26990525	26994259	3734	0	0.0135997	0	0.0226354	0.0178438	0.0294264	0.137546	0.0916009	0.123477	0.0226327	0.0626191	0.100276	0.0648859	0.0227457	0.0660335	0.129611	0.0681429	0.12602	0.0139176	0.0896919	0.0512217	0.107925
AT1G72000	AT1G72000	0	1	0	0	2	3	3	11	3	4	11	13	5	0	1	13	10	12	Chr1	27103277	27105663	2386	0	0.0212831	0	0	0.0558498	0.0690769	0.0645763	0.225267	0.0644123	0.141677	0.269491	0.291438	0.101544	0	0.020668	0.263688	0.213282	0.236659	0.0243683	0.176144	0.0407373	0.237877
AT1G72060	AT1G72060	12	19	9	17	8	16	105	232	218	49	94	120	33	32	34	254	284	316	Chr1	27118447	27119011	564	1.11654	1.71072	0.995685	2.5476	0.94509	1.55856	9.56164	20.0995	19.8014	7.34222	9.74249	11.3809	2.83524	2.40943	2.97282	21.7958	25.625	26.3646	1.47903	12.988	2.73916	24.5951
AT1G72070	AT1G72070	13	12	7	10	9	8	50	90	86	35	37	70	14	18	15	78	122	118	Chr1	27118621	27119708	1087	0.627604	0.560605	0.401816	0.777557	0.551665	0.404336	2.36245	4.04565	4.0531	2.72113	1.98973	3.44462	0.624099	0.703214	0.680504	3.47282	5.71157	5.10817	0.55393	3.10278	0.669272	4.76419
AT1G72140	AT1G72140	1	1	1	3	1	1	66	71	41	9	21	22	8	2	3	72	58	93	Chr1	27141814	27144490	2676	0.0196104	0.0189766	0.023317	0.0947539	0.0248987	0.0205303	1.26672	1.29643	0.784902	0.284228	0.458727	0.439754	0.144863	0.0317386	0.0552846	1.30216	1.10298	1.63535	0.0336811	0.755126	0.0772955	1.34683
AT1G72830	AT1G72830	30	41	19	39	36	22	265	180	156	99	202	242	52	41	49	290	190	237	Chr1	27405456	27407969	2513	0.626471	0.828508	0.471758	1.3117	0.954492	0.480963	5.41596	3.4999	3.18017	3.3293	4.69873	5.15105	1.00269	0.692844	0.961551	5.585	3.84757	4.43781	0.778982	4.21252	0.885694	4.62346
AT1G73010	AT1G73010	2	2	2	1	0	2	69	12	12	52	144	119	8	2	4	696	15	69	Chr1	27464572	27466256	1684	0.0623247	0.0603105	0.0741048	0.0501903	0	0.0652484	2.1044	0.348189	0.365054	2.60959	4.99852	3.77988	0.230199	0.050435	0.117135	20.0025	0.453288	1.92806	0.0520298	2.36761	0.13259	7.46129
AT1G73040	AT1G73040	6	1	6	8	13	7	74	36	22	43	39	61	10	6	7	32	26	29	Chr1	27475060	27475962	902	0.349073	0.0562987	0.415053	0.749627	0.960283	0.426357	4.21354	1.95017	1.24949	4.02877	2.52743	3.6174	0.537215	0.282481	0.382702	1.71696	1.46687	1.51288	0.492782	2.93113	0.400799	1.56557
AT1G73260	AT1G73260	0	1	0	0	0	1	12	23	8	0	2	1	0	0	1	370	12	16	Chr1	27547274	27548190	916	0	0.0554383	0	0	0	0.0599772	0.672834	1.2269	0.447417	0	0.127631	0.0583953	0	0	0.0538361	19.549	0.66667	0.821934	0.0192359	0.422196	0.0179454	7.01253
AT1G73325	AT1G73325	98	52	21	25	17	24	232	112	108	245	123	193	25	40	62	202	92	216	Chr1	27567518	27568186	668	7.69878	3.95305	1.96156	3.16319	1.69564	1.97386	17.8375	8.19252	8.28257	30.9956	10.7634	15.4545	1.8135	2.54289	4.57703	14.635	7.00868	15.2156	3.40768	15.2543	2.97781	12.2864
AT1G73330	AT1G73330	0	0	0	0	0	0	224	126	27	8	16	61	1	0	1	108	77	202	Chr1	27568718	27569717	999	0	0	0	0	0	0	11.5161	6.16284	1.38457	0.67676	0.936216	3.26616	0.0485053	0	0.0493632	5.2321	3.92239	9.51477	0	3.99044	0.0326228	6.22309
AT1G73810	AT1G73810	15	9	3	3	9	21	46	126	147	26	116	201	57	24	29	246	142	183	Chr1	27752400	27755297	2897	0.271716	0.157761	0.0646147	0.0875255	0.206993	0.398247	0.815514	2.12519	2.59948	0.758465	2.34062	3.71125	0.953413	0.351809	0.493649	4.10965	2.49439	2.97245	0.19781	2.05842	0.599624	3.19216
AT1G74360	AT1G74360	56	67	58	20	56	72	128	254	457	121	347	812	202	111	99	623	515	508	Chr1	27954231	27958114	3883	0.75682	0.876219	0.932007	0.435336	0.96091	1.0187	1.69303	3.19626	6.0293	2.63347	5.22376	11.1857	2.5208	1.21395	1.25729	7.76494	6.7494	6.15615	0.829999	4.99358	1.66401	6.89016
AT1G74660	AT1G74660	2	5	4	2	0	0	15	13	10	3	9	11	3	9	5	9	12	8	Chr1	28047576	28048127	551	0.19048	0.460812	0.452967	0.306789	0	0	1.39818	1.15284	0.92975	0.46013	0.9548	1.06786	0.26383	0.693642	0.447494	0.790512	1.10829	0.683205	0.235175	0.993925	0.468322	0.86067
AT1G76420	AT1G76420	0	1	0	0	0	0	14	27	6	0	2	0	0	0	1	11	8	13	Chr1	28672029	28673934	1905	0	0.0266569	0	0	0	0	0.377446	0.69254	0.161352	0	0.06137	0	0	0	0.0258865	0.279457	0.213708	0.321115	0.00444282	0.215451	0.00862884	0.271427
AT1G76930	AT1G76930	8	2	1	5	2	57	78	150	162	43	84	170	29	12	7	578	223	169	Chr1	28895301	28896883	1582	0.265372	0.0641991	0.0394414	0.267132	0.0842337	1.97948	2.53227	4.63298	5.24598	2.29706	3.1038	5.74798	0.888273	0.322121	0.218203	17.6823	7.17337	5.02681	0.449976	3.92668	0.476199	9.96083
AT1G76960	AT1G76960	21	79	26	16	37	263	2665	2468	4574	2330	8772	9287	919	346	161	4951	4130	4867	Chr1	28920457	28920956	499	2.20847	8.03955	3.25111	2.71008	4.94041	28.9559	274.296	241.669	469.584	394.608	1027.59	995.515	89.2421	29.4456	15.9109	480.187	421.187	458.958	8.35092	567.21	44.8662	453.444
AT1G76970	AT1G76970	121	168	99	84	112	184	403	784	891	336	664	1116	459	372	297	893	748	862	Chr1	28922666	28925404	2738	2.31912	3.11588	2.25611	2.59303	2.7255	3.69204	7.55951	13.9913	16.671	10.3709	14.1761	21.8024	8.12333	5.76971	5.34924	15.7847	13.9025	14.8145	2.78361	14.0952	6.41409	14.8339
AT1G76980	AT1G76980	24	28	14	36	31	36	84	164	167	63	192	305	50	52	36	216	136	207	Chr1	28925798	28927339	1541	0.817298	0.9227	0.566871	1.97452	1.34036	1.28346	2.79962	5.20016	5.55177	3.455	7.28316	10.5869	1.57225	1.433	1.15204	6.78373	4.49119	6.32092	1.15087	5.81278	1.38576	5.86528
AT1G77380	AT1G77380	1	4	0	2	1	2	20	24	17	7	9	38	1	1	1	43	31	43	Chr1	29074888	29077390	2502	0.0209742	0.0811854	0	0.0675623	0.0266302	0.0439162	0.410549	0.468705	0.34808	0.23644	0.21027	0.812399	0.0193672	0.0169729	0.0197098	0.831762	0.630521	0.808712	0.0400447	0.414407	0.0186833	0.756998
AT1G78410	AT1G78410	33	24	65	16	39	50	63	170	246	66	287	612	64	38	40	382	424	227	Chr1	29502582	29503241	659	2.62785	1.8494	6.15441	2.05209	3.94313	4.16837	4.90995	12.6049	19.1235	8.46387	25.4576	49.6751	4.70597	2.44874	2.99325	28.0541	32.742	16.2089	3.46588	20.0392	3.38265	25.6683
AT1G78780	AT1G78780	1	0	2	4	4	5	11	6	7	9	13	41	2	3	3	43	35	15	Chr1	29621340	29623156	1816	0.0288972	0	0.0687184	0.186168	0.14676	0.151264	0.311099	0.16144	0.19747	0.418829	0.418455	1.20765	0.0533665	0.0701536	0.0814656	1.14596	0.980793	0.388676	0.0969679	0.452491	0.0683286	0.838477
AT1G79360	AT1G79360	1	0	0	2	0	0	18	19	14	5	4	3	1	1	3	11	18	15	Chr1	29854038	29855821	1783	0.0294321	0	0	0.094807	0	0	0.518494	0.520689	0.402249	0.23699	0.131138	0.0900001	0.0271771	0.0238173	0.0829734	0.298579	0.513743	0.39587	0.0207065	0.316593	0.0446559	0.402731
AT1G79400	AT1G79400	1	1	0	3	2	3	7	13	11	2	22	42	10	6	9	17	5	13	Chr1	29864992	29867840	2848	0.018426	0.0178306	0	0.0890314	0.0467899	0.0578713	0.126235	0.223038	0.197866	0.0593472	0.451548	0.788828	0.170143	0.0894655	0.155837	0.288886	0.0893419	0.214791	0.0383249	0.30781	0.138482	0.197673
AT1G79680	AT1G79680	0	1	2	1	1	6	28	35	83	14	64	142	11	1	0	79	155	49	Chr1	29979973	29982773	2800	0	0.0181362	0.0445688	0.0301859	0.023796	0.117727	0.513597	0.610781	1.51858	0.422552	1.33611	2.71271	0.190366	0.0151665	0	1.36548	2.81708	0.823475	0.0390689	1.18572	0.0685108	1.66868
AT1G80130	AT1G80130	28	30	17	18	32	79	504	143	284	204	782	674	116	59	58	553	209	302	Chr1	30140961	30142646	1685	0.872027	0.904121	0.629517	0.902889	1.26535	2.57578	15.3622	4.14679	8.63448	10.2315	27.1287	21.396	3.3359	1.48695	1.69745	15.8834	6.31207	8.43373	1.19162	14.4833	2.17343	10.2097
AT1G80840	AT1G80840	141	171	113	15	31	48	168	443	543	134	419	755	203	192	117	758	794	585	Chr1	30383691	30385499	1808	4.09254	4.80289	3.89977	0.701221	1.14242	1.45856	4.77236	11.9724	15.3858	6.2635	13.5468	22.3368	5.44067	4.50969	3.19122	20.2903	22.3484	15.2254	2.6829	12.3796	4.38053	19.2881
AT2G02010	AT2G02010	7	10	6	5	3	16	110	109	110	11	26	188	7	2	4	132	176	91	Chr2	474165	476594	2429	0.151232	0.209063	0.154128	0.173982	0.0822917	0.361888	2.32588	2.19268	2.31997	0.382715	0.625702	4.14003	0.139645	0.0349661	0.0812085	2.63005	3.68732	1.7629	0.188764	1.99783	0.0852732	2.69342
AT2G02930	AT2G02930	49	56	31	30	56	188	220	404	378	137	491	854	232	149	115	612	284	449	Chr2	851164	852222	1058	2.43043	2.68787	1.82825	2.39661	3.52667	9.76234	10.6797	18.6583	18.3031	10.9432	27.128	43.1763	10.6257	5.9806	5.3602	27.9952	13.6602	19.9698	3.77203	21.4814	7.32216	20.5417
AT2G03130	AT2G03130	0	0	0	0	0	0	19	24	9	0	3	1	0	0	0	22	28	43	Chr2	940744	941076	332	0	0	0	0	0	0	2.93926	3.53223	1.38874	0	0.528207	0.161115	0	0	0	3.20702	4.29185	6.09457	0	1.42493	0	4.53115
AT2G04040	AT2G04040	1	0	1	0	1	1	28	25	26	7	42	61	1	0	0	106	39	30	Chr2	1334512	1336489	1977	0.0265439	0	0.0315611	0	0.033702	0.0277891	0.727401	0.617887	0.673728	0.299228	1.24184	1.65043	0.0245103	0	0	2.59488	1.00388	0.714048	0.0199327	0.868418	0.00817009	1.4376
AT2G04050	AT2G04050	3	0	2	0	1	0	37	19	26	3	7	12	0	1	0	84	24	25	Chr2	1337386	1339270	1884	0.0835627	0	0.0662381	0	0.0353656	0	1.00866	0.492775	0.706985	0.134571	0.217189	0.340701	0	0.0225405	0	2.15782	0.648269	0.624413	0.0308611	0.48348	0.0075135	1.1435
AT2G04070	AT2G04070	10	8	7	6	10	14	38	61	48	31	67	172	15	15	15	133	97	90	Chr2	1353755	1355790	2035	0.257874	0.199632	0.214631	0.2492	0.327414	0.37796	0.959051	1.46467	1.20836	1.28738	1.92456	4.52103	0.357175	0.313019	0.363493	3.16304	2.42567	2.08109	0.271119	1.89418	0.344562	2.5566
AT2G04100	AT2G04100	3	0	4	6	1	6	17	21	25	6	15	40	2	4	3	92	22	39	Chr2	1376890	1379130	2240	0.0702822	0	0.111422	0.226394	0.029745	0.147158	0.389783	0.458086	0.571755	0.226367	0.391439	0.95518	0.043265	0.0758327	0.0660453	1.98773	0.499804	0.819274	0.0975003	0.498768	0.0617143	1.10227
AT2G04460	AT2G04460	0	1	0	1	1	0	270	89	138	101	265	321	6	10	4	188	132	131	Chr2	1547538	1548999	1461	0	0.034758	0	0.0578511	0.045605	0	9.49152	2.97657	4.8389	5.84227	10.6027	11.7524	0.199001	0.290666	0.135014	6.22767	4.59779	4.21923	0.0230357	7.58407	0.208227	5.0149
AT2G04495	AT2G04495	4	7	7	1	5	31	75	330	390	91	265	409	71	52	30	530	453	440	Chr2	1564166	1565106	940	0.223308	0.37816	0.464653	0.0899154	0.354409	1.81182	4.09785	17.1539	21.2547	8.18133	16.4793	23.2739	3.66003	2.3492	1.57385	27.2876	24.5242	22.0261	0.553711	15.0735	2.52769	24.6126
AT2G04515	AT2G04515	0	1	0	0	1	2	4	66	27	14	17	35	5	6	3	31	37	33	Chr2	1573637	1574478	841	0	0.0603822	0	0	0.0792257	0.130652	0.244279	3.83463	1.6447	1.40683	1.18161	2.2261	0.28809	0.30297	0.175911	1.78395	2.23888	1.84642	0.0450433	1.75636	0.255657	1.95642
AT2G05915	AT2G05915	1	2	1	2	2	3	9	46	29	40	72	64	7	5	7	23	18	26	Chr2	2263816	2264265	449	0.116876	0.226198	0.138967	0.376483	0.296788	0.367077	1.02948	5.00596	3.30879	7.52877	9.37362	7.62442	0.755451	0.472899	0.768813	2.47913	2.0401	2.72483	0.253731	5.64517	0.665721	2.41469
AT2G07215	AT2G07215	0	1	0	0	0	1	23	44	34	19	54	43	7	8	7	48	95	50	Chr2	2996776	2997889	1113	0	0.0456257	0	0	0	0.0493613	1.06134	1.93167	1.56495	1.44268	2.83609	2.06655	0.30476	0.305238	0.31015	2.0872	4.34364	2.11391	0.0158312	1.81721	0.306716	2.84825
AT2G10975	AT2G10975	0	0	0	0	0	0	31	22	28	31	23	18	32	31	27	24	27	35	Chr2	4335137	4335909	772	0	0	0	0	0	0	2.06237	1.39246	1.85806	3.39355	1.74153	1.24718	2.00857	1.70525	1.72471	1.50457	1.7798	2.13336	0	1.94919	1.81284	1.80591
AT2G10980	AT2G10980	0	0	0	0	0	0	16	12	20	5	7	5	10	15	13	9	11	7	Chr2	4336273	4337467	1194	0	0	0	0	0	0	0.688237	0.491081	0.858111	0.353896	0.342701	0.223995	0.405836	0.533496	0.536918	0.364801	0.468828	0.275871	0	0.493004	0.492083	0.369833
AT2G10990	AT2G10990	0	1	2	2	1	0	8	7	7	5	10	3	1	3	4	7	13	7	Chr2	4339443	4340424	981	0	0.051765	0.12721	0.172315	0.0679193	0	0.418835	0.348662	0.36555	0.430736	0.595871	0.163578	0.0493953	0.129866	0.201076	0.34534	0.674372	0.33577	0.0698681	0.387206	0.126779	0.451827
AT2G13430	AT2G13430	2	3	1	3	5	8	27	32	33	28	29	24	12	8	7	57	67	59	Chr2	5590052	5591422	1370	0.0766093	0.1112	0.0455447	0.185081	0.243171	0.320812	1.0122	1.14131	1.23399	1.72722	1.23737	0.937052	0.424439	0.247978	0.251969	2.01359	2.48874	2.02649	0.163736	1.21486	0.308129	2.17627
AT2G13547	AT2G13547	0	0	0	0	0	0	1	0	4	8	14	17	0	0	0	1	0	1	Chr2	5647172	5647384	212	0	0	0	0	0	0	0.242263	0	0.966589	3.18907	3.86023	4.2893	0	0	0	0.228287	0	0.221961	0	2.09124	0	0.150083
AT2G13810	AT2G13810	3	1	0	0	0	26	18	47	61	4	47	130	10	6	2	241	104	210	Chr2	5768446	5772259	3813	0.0412883	0.013318	0	0	0	0.374618	0.242453	0.602292	0.81956	0.0886551	0.720531	1.82368	0.127083	0.0668234	0.0258662	3.05892	1.38801	2.59158	0.0715373	0.716196	0.0732576	2.34617
AT2G14247	AT2G14247	1	5	12	300	572	609	213	130	245	1137	1152	748	5	7	4	154	73	116	Chr2	6034348	6034835	487	0.107756	0.52137	1.53748	52.066	78.2581	68.7021	22.4633	13.0434	25.7724	197.307	138.275	82.1572	0.497503	0.610398	0.405042	15.3042	7.62815	11.2083	33.5321	79.8364	0.504314	11.3802
AT2G14560	AT2G14560	3490	5289	2207	1457	3300	4777	19220	30770	25944	15070	36361	39406	29355	22265	20663	25984	26599	34803	Chr2	6213972	6215901	1929	94.9435	139.234	71.3886	63.8395	113.984	136.052	511.733	779.419	689.005	660.224	1101.86	1092.71	737.402	490.157	528.238	651.916	701.711	848.979	103.24	805.824	585.266	734.202
AT2G14580	AT2G14580	0	0	0	0	0	0	135	94	30	2	2	0	0	0	0	114	150	113	Chr2	6225535	6226224	689	0	0	0	0	0	0	10.0632	6.66629	2.23059	0.245313	0.169681	0	0	0	0	8.00762	11.0789	7.71741	0	3.22918	0	8.93465
AT2G14610	AT2G14610	1	1	0	0	0	552	5103	1169	9875	1036	14004	19594	5	30	2	47536	10392	22342	Chr2	6241704	6242463	759	0.0691401	0.0669057	0	0	0	39.9557	345.308	75.2573	666.52	115.353	1078.53	1380.88	0.319215	1.67851	0.129944	3031.09	696.759	1385.14	6.68196	610.307	0.709223	1704.33
AT2G15030	AT2G15030	8	9	7	6	6	4	76	81	82	44	109	110	8	15	14	95	136	92	Chr2	6504367	6506172	1805	0.232587	0.253204	0.24198	0.280954	0.221481	0.121749	2.16251	2.19272	2.32731	2.06009	3.52997	3.25978	0.214767	0.352905	0.38249	2.54721	3.83431	2.39841	0.225326	2.58873	0.316721	2.92664
AT2G15080	AT2G15080	161	232	183	23	91	121	317	637	878	447	1041	1626	574	378	350	803	770	850	Chr2	6533687	6536995	3308	2.55407	3.56146	3.45179	0.587657	1.8329	2.00956	4.92171	9.40914	13.5971	11.4196	18.3953	26.2923	8.40816	4.85256	5.21761	11.7481	11.8454	12.0911	2.33291	14.0059	6.15944	11.8949
AT2G15390	AT2G15390	67	165	44	27	82	108	398	804	1216	212	799	982	785	356	316	1401	960	1122	Chr2	6709260	6711156	1896	1.85442	4.41927	1.44801	1.20361	2.88163	3.12944	10.7812	20.7202	32.8559	9.44948	24.6337	27.7042	20.0625	7.97363	8.21897	35.7616	25.7667	27.8463	2.4894	21.0241	12.085	29.7915
AT2G15480	AT2G15480	13	17	17	14	16	27	48	58	70	54	149	211	28	21	20	146	79	76	Chr2	6758681	6763501	4820	0.141536	0.179105	0.22007	0.245495	0.221175	0.30775	0.511466	0.587972	0.743993	0.946798	1.80701	2.34158	0.281492	0.185019	0.204622	1.46596	0.834075	0.741958	0.219188	1.15647	0.223711	1.014
AT2G15800	AT2G15800	1	0	1	3	0	1	26	41	46	9	14	18	1	1	2	40	99	64	Chr2	6880825	6882741	1916	0.027389	0	0.0325659	0.132339	0	0.0286739	0.696948	1.0456	1.22993	0.39697	0.427124	0.502516	0.0252906	0.022164	0.0514758	1.01037	2.62945	1.5718	0.036828	0.716514	0.0329768	1.73721
AT2G16367	AT2G16367	10	18	5	2	4	1	353	165	156	111	51	42	8	20	19	341	377	183	Chr2	7079796	7080248	452	1.161	2.02227	0.690224	0.373984	0.589636	0.121547	40.1105	17.837	17.6809	20.7537	6.59558	4.97032	0.857642	1.87904	2.07293	36.5118	42.4451	19.0513	0.826444	17.9913	1.6032	32.6694
AT2G16570	AT2G16570	1	2	4	4	5	3	47	60	33	10	6	5	0	2	0	43	36	48	Chr2	7180145	7182193	2048	0.0256237	0.0495913	0.121868	0.165079	0.162668	0.0804772	1.17866	1.43152	0.825471	0.412649	0.171255	0.130591	0	0.041471	0	1.01615	0.894536	1.10287	0.100885	0.691692	0.0138237	1.00452
AT2G17040	AT2G17040	338	608	250	51	94	249	588	1567	2093	708	1603	2174	1917	1424	855	2422	2038	2296	Chr2	7407123	7408270	1147	15.4641	26.9182	13.5999	3.7581	5.46043	11.9266	26.3291	66.7546	93.4811	52.1651	81.6942	101.384	80.9866	52.7219	36.7597	102.195	90.4203	94.1935	12.8546	70.3014	56.8227	95.6028
AT2G18193	AT2G18193	11	5	5	4	2	5	134	157	75	12	14	24	7	11	6	201	106	142	Chr2	7917505	7919277	1772	0.325762	0.143289	0.176062	0.190791	0.0752018	0.15502	3.88386	4.32924	2.16828	0.572306	0.461834	0.72447	0.191421	0.263617	0.166977	5.48972	3.04416	3.77083	0.177688	2.02333	0.207338	4.10157
AT2G18600	AT2G18600	10	11	19	5	9	10	73	103	54	32	91	89	12	13	15	102	77	95	Chr2	8073200	8074982	1782	0.294486	0.313466	0.66528	0.237151	0.336509	0.3083	2.10396	2.82426	1.5524	1.51758	2.98507	2.6715	0.326308	0.309799	0.4151	2.77019	2.19891	2.50858	0.359199	2.2758	0.350402	2.49256
AT2G18660	AT2G18660	55	111	40	63	64	279	293	801	1208	423	963	1454	202	152	128	1971	1447	1516	Chr2	8090658	8091656	998	2.89204	5.64804	2.50085	5.33546	4.27279	15.3587	15.0785	39.2173	62.0089	35.8196	56.4049	77.9304	9.80789	6.46781	6.32482	95.5815	73.7842	71.4795	6.00132	47.7433	7.53351	80.2817
AT2G18680	AT2G18680	26	14	24	16	14	13	18	60	97	43	198	237	47	30	20	156	155	107	Chr2	8094780	8095779	999	1.36578	0.711652	1.49901	1.35368	0.933737	0.714924	0.9254	2.93469	4.97421	3.63759	11.5857	12.6898	2.27975	1.27526	0.987264	7.55748	7.89571	5.04	1.09646	6.12456	1.51409	6.83106
AT2G18690	AT2G18690	51	72	41	19	37	116	221	818	1073	140	669	1317	261	132	106	1706	1425	1202	Chr2	8097420	8098827	1407	1.90216	2.59862	1.81823	1.14136	1.75214	4.52945	8.06716	28.4076	39.0682	8.409	27.7941	50.0685	8.98879	3.98404	3.71519	58.6817	51.5402	40.1997	2.29033	26.9691	5.56267	50.1405
AT2G19190	AT2G19190	0	0	0	0	2	8	11	9	28	5	68	176	2	0	1	191	65	92	Chr2	8326049	8329944	3895	0	0	0	0	0.0342125	0.11284	0.145047	0.112904	0.368272	0.108486	1.02052	2.41701	0.0248815	0	0.0126608	2.37325	0.849241	1.11146	0.0245088	0.695373	0.0125141	1.44465
AT2G20142	AT2G20142	106	138	43	21	32	89	367	902	1314	180	344	506	432	359	202	1325	1055	1135	Chr2	8695374	8696643	1269	4.38345	5.52233	2.11429	1.39868	1.68016	3.8531	14.8534	34.7313	53.0459	11.9873	15.8459	21.3286	16.4959	12.0137	7.8498	50.5326	42.3074	42.0869	3.15867	25.2987	12.1198	44.9756
AT2G20800	AT2G20800	1	0	0	2	0	0	65	84	46	8	9	7	0	1	0	114	54	112	Chr2	8953252	8955761	2509	0.0209157	0	0	0.0673738	0	0	1.33056	1.63589	0.939237	0.269463	0.209683	0.149235	0	0.0169256	0	2.19898	1.09526	2.10054	0.0147149	0.755679	0.00564186	1.79826
AT2G23270	AT2G23270	1	3	0	1	0	0	1	6	10	2	11	41	1	1	0	10	26	8	Chr2	9903215	9903845	630	0.0832974	0.241816	0	0.134159	0	0	0.0815233	0.465357	0.813163	0.268287	1.02064	3.4811	0.0769155	0.0674068	0	0.768205	2.10019	0.597533	0.0765456	1.02168	0.0481075	1.15531
AT2G23680	AT2G23680	79	85	47	41	49	122	280	430	439	144	411	488	289	194	194	487	434	433	Chr2	10066163	10067455	1292	3.20876	3.34089	2.26983	2.68215	2.52694	5.18775	11.1306	16.2623	17.4068	9.41912	18.5952	20.2037	10.839	6.37652	7.40471	18.2425	17.0943	15.7702	3.20272	15.503	8.20675	17.0357
AT2G23830	AT2G23830	0	0	1	0	0	0	4	6	5	1	10	18	0	0	0	22	9	21	Chr2	10143646	10144511	865	0	0	0.0721344	0	0	0	0.237501	0.338931	0.296123	0.0977	0.67578	1.11309	0	0	0	1.2309	0.529482	1.14239	0.0120224	0.459854	0	0.967593
AT2G24255	AT2G24255	0	0	0	0	0	0	10	22	12	0	1	3	0	0	0	22	23	17	Chr2	10315515	10317353	1838	0	0	0	0	0	0	0.279432	0.584861	0.334467	0	0.0318036	0.087307	0	0	0	0.579288	0.636806	0.435227	0	0.219645	0	0.550441
AT2G24700	AT2G24700	1	5	2	9	1	2	110	74	49	3	5	10	7	2	3	64	53	76	Chr2	10513016	10515411	2395	0.0219112	0.106016	0.0521054	0.317613	0.02782	0.0458782	2.3589	1.50974	1.04811	0.105859	0.122035	0.223341	0.141627	0.0354625	0.061771	1.29328	1.12615	1.49321	0.095224	0.894665	0.0796203	1.30421
AT2G24850	AT2G24850	41	73	11	15	59	717	672	1359	2058	725	1981	4481	781	435	609	4361	1937	2821	Chr2	10582830	10585216	2386	0.901749	1.55367	0.287661	0.531352	1.64757	16.5094	14.4651	27.8307	44.1868	25.679	48.5328	100.456	15.8612	7.74218	12.5868	88.4572	41.3128	55.6346	3.57189	43.5251	12.0634	61.8015
AT2G25000	AT2G25000	17	18	14	11	24	42	196	240	360	162	552	667	60	44	35	499	335	461	Chr2	10629737	10631413	1676	0.532288	0.545386	0.52121	0.554729	0.954112	1.37676	6.00626	6.99702	11.0039	8.16867	19.2525	21.2875	1.73473	1.11487	1.02982	14.4093	10.1718	12.9431	0.747413	12.1193	1.29314	12.5081
AT2G25090	AT2G25090	0	0	0	0	0	0	4	3	5	1	6	13	0	2	0	23	11	14	Chr2	10670467	10672653	2186	0	0	0	0	0	0	0.0939793	0.0670574	0.117176	0.0386599	0.160444	0.318102	0	0.038853	0	0.509208	0.256075	0.301363	0	0.13257	0.012951	0.355549
AT2G25440	AT2G25440	0	3	0	0	0	3	15	27	92	12	52	158	5	0	0	139	150	77	Chr2	10826735	10829402	2667	0	0.057122	0	0	0	0.0617988	0.288862	0.494671	1.76719	0.38025	1.13973	3.16889	0.0908451	0	0	2.52237	2.86216	1.35856	0.0198201	1.2066	0.0302817	2.2477
AT2G25470	AT2G25470	1	1	0	0	1	2	7	16	16	7	18	29	0	0	2	20	18	20	Chr2	10838420	10841881	3461	0.0151625	0.0146725	0	0	0.0192513	0.0317475	0.103877	0.225889	0.23683	0.170926	0.304013	0.448198	0	0	0.0284969	0.27967	0.264665	0.27192	0.0134723	0.248289	0.00949896	0.272085
AT2G25625	AT2G25625	14	30	30	24	25	42	200	73	107	199	364	351	82	26	48	185	134	143	Chr2	10906428	10907288	860	0.854283	1.77145	2.17661	2.35871	1.93688	2.68307	11.9441	4.14763	6.37387	19.5553	24.7414	21.8314	4.6203	1.28386	2.7524	10.411	7.92924	7.82438	1.9635	14.7656	2.88552	8.72153
AT2G26010	AT2G26010	17	21	23	40	129	87	14	91	214	269	936	2471	39	22	27	610	444	61	Chr2	11087348	11087944	596	1.49684	1.78928	2.40791	5.67251	14.4213	8.01964	1.20644	7.46055	18.3944	38.1431	91.8018	221.768	3.17083	1.56755	2.23402	49.5338	37.9107	4.81611	5.63459	63.1291	2.32413	30.7535
AT2G26020	AT2G26020	3	3	10	6	22	14	1	30	41	36	181	341	22	16	30	86	58	10	Chr2	11089250	11089597	347	0.453695	0.439033	1.79816	1.46145	4.22431	2.21656	0.148011	4.22443	6.05302	8.76766	30.4909	52.5652	3.07219	1.9581	4.26344	11.9946	8.50597	1.35607	1.76554	17.0415	3.09791	7.28555
AT2G26400	AT2G26400	0	1	0	0	0	53	188	150	314	1	225	689	1	3	1	1338	309	753	Chr2	11231800	11233295	1495	0	0.0339675	0	0	0	1.94767	6.45861	4.90259	10.7599	0.0565287	8.79757	24.6519	0.0324126	0.0852166	0.0329858	43.3144	10.5182	23.701	0.330274	9.27118	0.050205	25.8445
AT2G26440	AT2G26440	145	214	100	135	259	393	839	1317	1485	512	1446	1983	1217	889	695	1675	1059	1741	Chr2	11247383	11249493	2110	3.60626	5.15035	2.95717	5.40771	8.17861	10.2327	20.4222	30.4985	36.0547	20.5068	40.0597	50.2705	27.9488	17.8922	16.2432	38.4194	25.541	38.8266	5.92214	32.9687	20.6947	34.2623
AT2G26560	AT2G26560	240	430	180	116	267	427	1150	2668	3471	551	1983	2740	1378	724	561	3936	3475	3074	Chr2	11293769	11295806	2037	6.1829	10.7197	5.51366	4.81314	8.73338	11.5164	28.9954	63.9986	87.2934	22.8597	56.9053	71.9503	32.7803	15.0936	13.5813	93.5151	86.8138	71.011	7.91321	55.3338	20.485	83.78
AT2G27660	AT2G27660	8	12	3	4	4	16	41	146	316	73	287	365	70	66	36	398	313	357	Chr2	11798537	11800850	2313	0.181504	0.263458	0.080929	0.146166	0.115225	0.380037	0.910396	3.08427	6.99889	2.66721	7.25317	8.44093	1.46648	1.21175	0.767531	8.3277	6.88642	7.26282	0.194553	4.89248	1.14859	7.49231
AT2G27690	AT2G27690	19	22	7	5	6	5	102	89	189	6	17	16	173	79	89	166	44	146	Chr2	11809306	11811215	1909	0.5223	0.585224	0.228797	0.221374	0.209415	0.143895	2.74421	2.27803	5.07194	0.265617	0.520552	0.448319	4.39132	1.75738	2.29907	4.20843	1.17293	3.59882	0.318501	1.88811	2.81592	2.99339
AT2G29100	AT2G29100	0	0	1	0	1	1	7	5	14	1	10	31	1	1	0	69	9	17	Chr2	12501092	12504912	3820	0	0	0.0163341	0	0.0174421	0.014382	0.0941146	0.0639562	0.187751	0.0221232	0.153023	0.434082	0.012685	0.0111168	0	0.874185	0.119896	0.20941	0.00802636	0.159175	0.00793395	0.401164
AT2G29110	AT2G29110	9	17	11	0	0	9	48	183	485	24	96	172	70	41	16	601	389	560	Chr2	12506880	12510552	3672	0.128621	0.235099	0.186917	0	0	0.134655	0.671368	2.43514	6.76639	0.552356	1.52823	2.50553	0.923741	0.474161	0.214875	7.92117	5.39103	7.17626	0.114215	2.40984	0.537592	6.82949
AT2G29350	AT2G29350	1	6	1	4	6	44	149	81	329	98	562	1617	11	8	4	2405	424	443	Chr2	12600914	12602556	1642	0.0319594	0.18556	0.0380002	0.205896	0.243467	1.47218	4.66053	2.41039	10.2646	5.04386	20.0071	52.6757	0.324619	0.2069	0.120131	70.8859	13.1407	12.6953	0.362844	15.8437	0.217217	32.2406
AT2G29460	AT2G29460	3	3	2	2	4	53	141	197	147	57	388	1138	23	11	5	1267	351	219	Chr2	12626536	12627678	1142	0.137856	0.133401	0.109275	0.148022	0.233376	2.54971	6.34126	8.429	6.59431	4.21812	19.8604	53.3027	0.975925	0.409045	0.21591	53.6943	15.6411	9.02382	0.551941	16.4576	0.533627	26.1197
AT2G29950	AT2G29950	5	6	14	2	5	5	34	15	38	10	55	54	35	14	17	53	32	52	Chr2	12767585	12768435	850	0.30869	0.358457	1.0277	0.198872	0.391934	0.323171	2.05439	0.86228	2.29025	0.994241	3.78238	3.39819	1.99528	0.699445	0.986277	3.01769	1.91583	2.8787	0.434805	2.23029	1.227	2.60407
AT2G30250	AT2G30250	324	461	232	75	115	191	1291	1955	2226	386	934	1311	1330	1222	924	2060	1567	2027	Chr2	12903236	12905198	1962	8.66599	11.9318	7.37815	3.2309	3.90536	5.3483	33.7948	48.6882	58.1225	16.6264	27.8272	35.7418	32.8479	26.4494	23.2243	50.8143	40.6439	48.6147	6.74342	36.8001	27.5072	46.6909
AT2G30750	AT2G30750	2	3	5	4	6	21	91	202	132	100	200	576	11	6	4	213	237	204	Chr2	13099336	13101413	2077	0.0505319	0.0733483	0.150208	0.162774	0.192476	0.555475	2.25023	4.75216	3.25578	4.06887	5.62879	14.834	0.256632	0.122676	0.0949713	4.96319	5.8068	4.62175	0.197469	5.79831	0.158093	5.13058
AT2G30770	AT2G30770	14	25	28	134	180	282	330	186	324	187	1032	2412	27	44	22	4437	517	582	Chr2	13109794	13112011	2217	0.331386	0.572637	0.788045	5.10859	5.40965	6.9882	7.64488	4.09943	7.48682	7.12831	27.2104	58.1949	0.590137	0.842813	0.489357	96.8593	11.8672	12.3529	3.19975	18.6275	0.640769	40.3598
AT2G30840	AT2G30840	1	3	1	0	2	1	9	4	11	2	17	15	4	4	1	25	9	21	Chr2	13135430	13136849	1419	0.0369819	0.10736	0.043972	0	0.0939096	0.0387168	0.325749	0.137738	0.397126	0.119113	0.700306	0.565434	0.136594	0.119708	0.0347525	0.852659	0.322764	0.696385	0.0534901	0.374244	0.0970181	0.623936
AT2G31020	AT2G31020	13	27	6	5	4	21	23	77	84	15	98	120	237	144	97	97	89	120	Chr2	13201668	13204821	3153	0.216367	0.434855	0.118737	0.134032	0.0845275	0.365912	0.37465	1.19328	1.36481	0.402048	1.81687	2.03578	3.64233	1.93947	1.51711	1.4889	1.43645	1.79089	0.225739	1.19791	2.3663	1.57208
AT2G31160	AT2G31160	4	4	5	3	0	6	29	31	15	11	11	17	8	8	6	15	27	30	Chr2	13277811	13278745	934	0.224742	0.217479	0.334027	0.271479	0	0.352928	1.59468	1.62178	0.822739	0.995305	0.688442	0.973588	0.415048	0.363737	0.316791	0.777252	1.4711	1.51143	0.233443	1.11609	0.365192	1.25326
AT2G31865	AT2G31865	59	101	52	34	41	113	450	1077	1744	389	645	1190	274	228	168	1951	1285	1490	Chr2	13546596	13549536	2940	1.05312	1.74453	1.10361	0.977448	0.929178	2.11161	7.86118	17.8996	30.389	11.1818	12.8243	21.6507	4.51604	3.2933	2.81793	32.1165	22.2424	23.848	1.31991	16.9678	3.54243	26.0689
AT2G32030	AT2G32030	13	19	20	6	10	11	43	110	149	35	90	143	25	22	5	149	153	116	Chr2	13632468	13633335	867	0.786858	1.11286	1.43936	0.584917	0.768499	0.697036	2.54725	6.1994	8.8041	3.41161	6.06799	8.82247	1.39725	1.07758	0.284394	8.31735	8.98044	6.29581	0.898255	5.97547	0.919741	7.86453
AT2G32140	AT2G32140	21	40	13	7	8	28	48	149	185	31	87	144	79	52	42	280	236	200	Chr2	13655627	13657175	1548	0.711902	1.31218	0.524	0.382198	0.344335	0.993731	1.59255	4.70318	6.12236	1.69239	3.28526	4.97582	2.47292	1.42652	1.33797	8.75396	7.75829	6.07955	0.711391	3.72859	1.7458	7.5306
AT2G32680	AT2G32680	45	129	41	23	82	293	299	1068	2062	826	1488	2868	547	343	164	2105	1697	2185	Chr2	13859769	13862614	2845	0.830046	2.30257	0.899208	0.683294	1.92041	5.65805	5.39773	18.3428	37.1299	24.5363	30.5733	53.9225	9.31665	5.11984	2.8427	35.8086	30.3546	36.1395	2.04893	28.3171	5.75973	34.1009
AT2G32830	AT2G32830	2	6	4	2	8	3	13	21	27	4	25	36	6	4	7	58	22	17	Chr2	13927699	13929713	2014	0.0521126	0.151285	0.123925	0.0839329	0.264663	0.0818358	0.331517	0.50949	0.686787	0.167846	0.725608	0.956128	0.14436	0.0843422	0.171399	1.39375	0.555889	0.397193	0.126292	0.562896	0.133367	0.782279
AT2G33080	AT2G33080	0	0	0	0	1	3	2	8	17	17	28	81	4	2	0	15	32	24	Chr2	14032015	14034237	2222	0	0	0	0	0.029986	0.0741752	0.0462283	0.175923	0.391943	0.64657	0.736606	1.94991	0.087231	0.0382235	0	0.326712	0.732877	0.508253	0.0173602	0.657863	0.0418181	0.522614
AT2G33710	AT2G33710	1	0	0	0	1	1	11	21	8	6	15	25	0	2	0	17	15	13	Chr2	14258509	14260739	2230	0.0235325	0	0	0	0.0298784	0.0246364	0.253344	0.46014	0.183782	0.227382	0.393195	0.599664	0	0.0380864	0	0.368945	0.342304	0.274316	0.0130079	0.352918	0.0126955	0.328522
AT2G34080	AT2G34080	1	2	0	1	3	2	6	5	3	8	35	41	1	0	0	9	4	3	Chr2	14393181	14394858	1677	0.0312924	0.0605623	0	0.0503998	0.119193	0.0655207	0.183756	0.145684	0.0916444	0.403151	1.21999	1.30775	0.0288949	0	0	0.259733	0.121381	0.0841784	0.0544947	0.558662	0.00963164	0.155098
AT2G34210	AT2G34210	1	1	1	0	0	0	12	1	4	2	8	21	0	0	0	18	4	15	Chr2	14445938	14450522	4584	0.0114479	0.011078	0.0136118	0	0	0	0.134449	0.0106594	0.0447027	0.0368719	0.102016	0.245046	0	0	0	0.19004	0.0444059	0.153978	0.00602295	0.0956242	0	0.129475
AT2G34490	AT2G34490	7	12	14	5	18	11	216	218	82	85	189	201	31	39	16	176	138	246	Chr2	14535645	14537432	1787	0.205563	0.341006	0.488835	0.236487	0.671135	0.338182	6.208	5.96084	2.35075	4.0198	6.18242	6.01651	0.840605	0.926797	0.441534	4.76657	3.92988	6.47773	0.380201	5.12306	0.736312	5.05806
AT2G34500	AT2G34500	0	0	0	0	0	0	4	3	3	0	6	22	0	0	0	102	13	8	Chr2	14539479	14541406	1927	0	0	0	0	0	0	0.106611	0.0760703	0.0797549	0	0.182008	0.610681	0	0	0	2.56175	0.34331	0.195353	0	0.175854	0	1.03347
AT2G34580	AT2G34580	0	2	3	0	1	0	3	9	12	3	8	18	4	3	2	18	7	17	Chr2	14565660	14567673	2013	0	0.0504535	0.09299	0	0.0330993	0	0.076542	0.218461	0.30539	0.125947	0.23231	0.478302	0.0962877	0.0632881	0.0489954	0.432759	0.176962	0.397391	0.0294238	0.239492	0.0695237	0.335704
AT2G35000	AT2G35000	1	4	1	2	1	0	5	14	16	3	14	15	6	5	7	27	23	19	Chr2	14751574	14753319	1745	0.030073	0.116404	0.0357572	0.0968716	0.0381827	0	0.147162	0.39202	0.469724	0.14529	0.46898	0.4598	0.166614	0.12168	0.197821	0.748835	0.670745	0.512355	0.0528815	0.347163	0.162038	0.643978
AT2G35070	AT2G35070	1	0	0	0	0	0	11	25	17	2	14	16	2	0	0	45	22	30	Chr2	14783291	14784710	1419	0.0369819	0	0	0	0	0	0.398137	0.860862	0.61374	0.119113	0.576723	0.60313	0.0682971	0	0	1.53479	0.788979	0.994836	0.00616366	0.528617	0.0227657	1.1062
AT2G35570	AT2G35570	3	1	1	2	0	0	93	64	42	6	11	6	2	6	0	84	119	66	Chr2	14931139	14933175	2036	0.0773242	0.0249418	0.0306465	0.083026	0	0	2.346	1.53595	1.05679	0.249049	0.315818	0.157633	0.0476	0.125146	0	1.99673	2.97437	1.52538	0.0359897	0.94354	0.0575821	2.16549
AT2G35980	AT2G35980	0	1	0	0	0	1	19	12	46	5	35	137	0	1	0	416	141	79	Chr2	15110588	15111471	883	0	0.0575101	0	0	0	0.0622187	1.10513	0.664043	2.66879	0.478542	2.31701	8.29914	0	0.0480932	0	22.8008	8.12613	4.20997	0.0199548	2.58878	0.0160311	11.7123
AT2G36080	AT2G36080	28	25	12	11	4	14	72	80	73	39	96	98	20	20	11	217	85	93	Chr2	15148259	15151575	3316	0.443114	0.382852	0.225801	0.280375	0.0803725	0.23195	1.11517	1.17883	1.12778	0.993941	1.6923	1.58083	0.292261	0.25613	0.163586	3.16711	1.30446	1.31972	0.274078	1.28148	0.237325	1.93043
AT2G36120	AT2G36120	72	113	57	12	19	33	469	595	251	246	353	459	96	114	92	352	391	708	Chr2	15165437	15166465	1028	3.67546	5.58201	3.45971	0.98662	1.23147	1.76361	23.4316	28.2813	12.5083	20.2233	20.0726	23.8832	4.52515	4.7093	4.4133	16.5717	19.3557	32.408	2.78315	21.4001	4.54925	22.7785
AT2G36540	AT2G36540	3	2	1	1	1	1	21	14	16	0	7	2	13	11	6	9	10	10	Chr2	15325237	15326449	1212	0.129894	0.0837978	0.0514821	0.0697364	0.0549743	0.0453293	0.889895	0.564419	0.676294	0	0.337611	0.0882674	0.519751	0.38542	0.244128	0.359383	0.419877	0.388249	0.0725357	0.426081	0.3831	0.38917
AT2G36750	AT2G36750	1	2	0	2	2	1	16	8	3	20	47	34	3	3	0	22	10	8	Chr2	15410462	15412038	1576	0.0332978	0.0644435	0	0.107259	0.0845544	0.0348599	0.521418	0.248033	0.0975176	1.07247	1.74326	1.15397	0.0922401	0.0808368	0	0.675591	0.322901	0.238862	0.0540692	0.806112	0.0576923	0.412451
AT2G36780	AT2G36780	7	23	7	4	4	1	73	77	107	29	65	87	35	23	15	233	114	161	Chr2	15417490	15419154	1664	0.220758	0.701907	0.262484	0.203174	0.160165	0.0330163	2.25316	2.26107	3.29419	1.47284	2.2834	2.79666	1.01922	0.586974	0.444536	6.77673	3.4864	4.55287	0.263584	2.39355	0.683578	4.93867
AT2G36890	AT2G36890	0	1	1	2	1	0	12	11	14	7	3	4	0	4	1	34	20	14	Chr2	15485779	15487277	1498	0	0.0338995	0.041653	0.112844	0.0444785	0	0.411426	0.358804	0.478778	0.394909	0.117066	0.142831	0	0.113395	0.0329198	1.09846	0.679428	0.439773	0.0388126	0.317302	0.0487715	0.739221
AT2G36970	AT2G36970	21	42	35	89	186	136	193	169	323	247	749	794	66	16	39	304	241	209	Chr2	15529006	15530749	1743	0.632257	1.22365	1.25294	4.31573	7.11013	4.2867	5.68699	4.73767	9.49343	11.976	25.1192	24.3667	1.83485	0.389823	1.10341	8.441	7.03631	5.64237	3.1369	13.5633	1.10936	7.03989
AT2G37130	AT2G37130	19	38	28	8	22	21	346	381	458	250	645	592	92	31	52	495	370	512	Chr2	15597921	15600077	2156	0.462463	0.895035	0.810341	0.31362	0.679886	0.535121	8.24232	8.6348	10.8826	9.79945	17.4877	14.6874	2.06773	0.610601	1.18939	11.1115	8.73329	11.1746	0.616078	11.6224	1.28924	10.3398
AT2G37210	AT2G37210	1	2	1	0	0	0	25	9	11	5	10	5	2	4	0	14	7	15	Chr2	15623991	15626940	2949	0.017795	0.0344398	0.0211584	0	0	0	0.435399	0.149123	0.191089	0.143287	0.19822	0.0906919	0.0328632	0.0576009	0	0.229758	0.120795	0.239348	0.0122322	0.201301	0.0301547	0.196634
AT2G37460	AT2G37460	77	101	99	13	29	17	373	295	328	157	333	484	143	109	112	327	257	435	Chr2	15726448	15729098	2650	1.52481	1.93544	2.33103	0.414629	0.729146	0.35244	7.22912	5.43941	6.34083	5.00685	7.34547	9.76951	2.61484	1.74673	2.08421	5.972	4.93529	7.72424	1.21458	6.8552	2.14859	6.21051
AT2G37830	AT2G37830	1	0	1	0	0	1	3	0	7	1	15	22	1	0	0	8	4	9	Chr2	15849271	15849591	320	0.163992	0	0.194988	0	0	0.171685	0.481497	0	1.12064	0.264095	2.74008	3.67744	0.151427	0	0	1.20992	0.636114	1.32344	0.0884441	1.38062	0.0504758	1.05649
AT2G38220	AT2G38220	0	0	0	0	0	0	6	4	3	1	11	3	0	0	0	10	21	3	Chr2	16007891	16010932	3041	0	0	0	0	0	0	0.101334	0.0642716	0.0505385	0.0277904	0.211445	0.0527689	0	0	0	0.159148	0.351421	0.0464213	0	0.0846915	0	0.185664
AT2G38250	AT2G38250	9	14	4	6	1	9	71	74	47	17	17	34	13	10	8	116	91	87	Chr2	16018357	16019500	1143	0.413208	0.621995	0.21836	0.443677	0.0582929	0.432592	3.19032	3.16345	2.10654	1.25694	0.869409	1.59113	0.551127	0.371534	0.345154	4.91167	4.05154	3.58167	0.364687	2.02963	0.422605	4.18163
AT2G38940	AT2G38940	10	27	16	17	21	15	121	32	74	97	205	250	16	7	18	494	32	147	Chr2	16257228	16260225	2997	0.1751	0.457491	0.333113	0.479429	0.466869	0.274971	2.07358	0.521722	1.26492	2.73524	3.99842	4.46197	0.258695	0.0991872	0.296179	7.97734	0.543361	2.30804	0.364495	2.50931	0.21802	3.60958
AT2G39330	AT2G39330	8	15	5	18	4	4	279	235	187	38	12	25	22	17	16	378	165	519	Chr2	16419596	16421852	2256	0.18609	0.337643	0.13829	0.674365	0.118136	0.0974098	6.35166	5.08985	4.2464	1.42349	0.310931	0.592753	0.47254	0.320003	0.349744	8.10906	3.72194	10.8253	0.258656	3.00251	0.380762	7.55211
AT2G39410	AT2G39410	0	0	0	0	0	1	5	3	5	1	2	6	0	0	0	13	12	8	Chr2	16455569	16458217	2648	0	0	0	0	0	0.0207474	0.0969782	0.0553578	0.0967319	0.0319148	0.0441503	0.121201	0	0	0	0.237598	0.230615	0.142162	0.0034579	0.074389	0	0.203459
AT2G40095	AT2G40095	29	31	24	13	43	42	101	176	219	66	180	270	136	90	68	222	174	216	Chr2	16743023	16745144	2121	0.717512	0.742209	0.70604	0.518042	1.3508	1.0879	2.4457	4.0546	5.28958	2.62975	4.96082	6.8092	3.10708	1.80196	1.58102	5.06559	4.17478	4.7921	0.85375	4.36494	2.16336	4.67749
AT2G40850	AT2G40850	37	30	27	35	36	45	181	198	171	139	151	206	29	28	34	200	303	227	Chr2	17051123	17053292	2169	0.895188	0.702371	0.776717	1.36386	1.10587	1.13982	4.28589	4.46048	4.03882	5.41584	4.06948	5.0802	0.647878	0.548205	0.773016	4.4626	7.10899	4.92469	0.997304	4.55845	0.656366	5.49876
AT2G40955	AT2G40955	0	0	0	0	0	0	3	18	11	13	9	38	0	0	0	20	17	13	Chr2	17093093	17095132	2039	0	0	0	0	0	0	0.075566	0.431351	0.276372	0.538811	0.258016	0.996872	0	0	0	0.474712	0.424284	0.300012	0	0.429498	0	0.399669
AT2G41240	AT2G41240	0	1	1	219	439	303	138	113	186	1310	1549	1345	0	2	0	77	55	92	Chr2	17198282	17199320	1038	0	0.0489224	0.060112	17.8324	28.1792	16.0371	6.82817	5.31933	9.17981	106.656	87.2319	69.3103	0	0.0818233	0	3.59014	2.69644	4.17064	10.3596	47.4209	0.0272744	3.48574
AT2G41510	AT2G41510	4	5	6	1	8	1	20	26	27	9	17	34	10	4	7	30	23	25	Chr2	17314532	17317003	2471	0.0849492	0.102755	0.151509	0.034205	0.215715	0.0222336	0.4157	0.514134	0.559769	0.307808	0.402159	0.736002	0.196102	0.0687435	0.139699	0.587579	0.473675	0.47608	0.101894	0.489262	0.134848	0.512445
AT2G42350	AT2G42350	1	3	1	0	0	0	6	11	16	5	10	23	7	4	1	21	17	25	Chr2	17639152	17639998	846	0.06203	0.180076	0.0737544	0	0	0	0.364253	0.635328	0.968874	0.499471	0.690957	1.45422	0.400943	0.200786	0.0582906	1.20134	1.02259	1.39054	0.0526434	0.768851	0.220007	1.20482
AT2G43000	AT2G43000	2	1	0	3	4	14	22	26	48	16	95	195	5	2	3	133	72	74	Chr2	17880615	17882636	2021	0.0519321	0.0251269	0	0.125463	0.131873	0.380578	0.559086	0.628612	1.21673	0.669059	2.74776	5.16109	0.119883	0.042025	0.0732021	3.18495	1.81297	1.72297	0.119162	1.83039	0.0783701	2.2403
AT2G43510	AT2G43510	22	20	21	25	30	30	117	97	123	63	113	232	35	39	36	348	140	116	Chr2	18067172	18067802	630	1.83254	1.61211	2.07988	3.35399	3.1728	2.61615	9.53823	7.52328	10.0019	8.45105	10.4848	19.6979	2.69204	2.62887	2.81793	26.7335	11.3087	8.66423	2.44458	10.9495	2.71295	15.5688
AT2G43570	AT2G43570	6	22	3	4	4	150	346	428	1297	406	1193	2726	57	17	18	6595	1454	2037	Chr2	18076224	18077463	1239	0.254128	0.901689	0.151081	0.272867	0.215105	6.65123	14.3426	16.8791	53.6274	27.6927	56.2847	117.687	2.22925	0.582669	0.716424	257.609	59.7198	77.3628	1.40768	47.7522	1.17611	131.564
AT2G43620	AT2G43620	13	29	9	7	4	34	120	153	129	123	156	185	28	18	24	183	129	165	Chr2	18093770	18095025	1255	0.54359	1.17344	0.447463	0.471429	0.212363	1.48839	4.91089	5.95694	5.26579	8.2827	7.26611	7.88499	1.08111	0.609078	0.943054	7.05708	5.23084	6.18661	0.722779	6.59457	0.877747	6.15818
AT2G44380	AT2G44380	1	1	0	0	0	0	5	10	17	2	22	20	11	3	4	18	14	17	Chr2	18323461	18324428	967	0.0542682	0.0525144	0	0	0	0	0.265562	0.5053	0.900617	0.174789	1.3299	1.10631	0.551215	0.131747	0.203987	0.900873	0.736761	0.827247	0.0177971	0.713746	0.295649	0.821627
AT2G44383	AT2G44383	0	0	0	0	0	0	4	7	5	3	12	10	8	0	3	6	5	14	Chr2	18324980	18325291	311	0	0	0	0	0	0	0.660575	1.0998	0.823621	0.815213	2.2555	1.71994	1.24648	0	0.475696	0.933703	0.818153	2.11826	0	1.22911	0.574058	1.29004
AT2G44400	AT2G44400	0	1	0	0	3	1	0	6	17	8	13	23	5	4	4	13	5	16	Chr2	18327096	18327536	440	0	0.115412	0	0	0.454288	0.124862	0	0.666307	1.97931	1.53655	1.72708	2.79607	0.550645	0.386057	0.448308	1.42991	0.578286	1.71112	0.11576	1.45089	0.46167	1.23977
AT2G44480	AT2G44480	0	2	2	1	1	1	18	28	44	20	46	64	5	3	3	71	40	36	Chr2	18359734	18363088	3354	0	0.0302811	0.0372071	0.0251999	0.0198655	0.0163802	0.275633	0.407916	0.672059	0.503938	0.801708	1.02068	0.0722373	0.0379842	0.044109	1.0245	0.606907	0.505071	0.021489	0.613656	0.0514435	0.71216
AT2G45220	AT2G45220	0	1	1	1	0	7	82	3	117	1	47	364	0	0	0	2072	142	258	Chr2	18644084	18646447	2363	0	0.0214902	0.0264055	0.0357683	0	0.162748	1.78227	0.0620345	2.53653	0.0357641	1.16267	8.23969	0	0	0	42.4369	3.05809	5.1377	0.0410687	2.30316	0	16.8776
AT2G45460	AT2G45460	128	129	112	70	88	154	612	529	458	488	508	673	106	132	119	588	501	568	Chr2	18736828	18741841	5013	1.33994	1.30676	1.39405	1.18022	1.16963	1.68774	6.27012	5.15625	4.68043	8.22683	5.92362	7.18109	1.02462	1.1182	1.17063	5.67672	5.08587	5.33167	1.34639	6.23972	1.10448	5.36475
AT2G45510	AT2G45510	47	70	44	33	85	104	348	333	434	229	545	749	330	238	177	607	380	628	Chr2	18753074	18755172	2098	1.17561	1.69433	1.3086	1.32944	2.69945	2.72339	8.51915	7.75559	10.5975	9.22445	15.1849	19.0963	7.6219	4.81743	4.16041	14.0023	9.21729	14.0853	1.8218	11.7296	5.53325	12.435
AT2G45760	AT2G45760	3	12	8	0	4	5	10	44	72	7	47	97	21	9	12	110	175	97	Chr2	18847007	18847821	814	0.193406	0.748621	0.613231	0	0.327414	0.337464	0.630954	2.64122	4.53133	0.726748	3.37516	6.37412	1.25011	0.469529	0.726985	6.54012	10.9405	5.60738	0.370023	3.04659	0.815543	7.69601
AT2G46150	AT2G46150	3	2	8	11	6	6	32	35	36	30	40	88	5	4	6	88	52	48	Chr2	18961403	18962376	973	0.161801	0.104381	0.513022	0.955524	0.410866	0.338782	1.68912	1.75764	1.89543	2.60567	2.40308	4.83774	0.249007	0.174579	0.304094	4.37711	2.71967	2.32135	0.414063	2.53145	0.24256	3.13938
AT2G46270	AT2G46270	10	14	14	3	13	36	121	95	115	133	245	358	71	62	48	241	112	195	Chr2	19000191	19003403	3212	0.163379	0.221339	0.271964	0.0789419	0.269668	0.615756	1.93478	1.44519	1.83417	3.49934	4.45874	5.96184	1.07112	0.81971	0.736944	3.63128	1.77447	2.85675	0.270175	3.18901	0.875924	2.75416
AT2G46400	AT2G46400	79	108	52	33	46	125	92	454	457	180	330	653	145	115	120	655	722	588	Chr2	19043414	19044826	1412	2.93606	3.88413	2.29788	1.97534	2.17063	4.86359	3.34638	15.7108	16.5806	10.7733	13.6616	24.7373	4.97609	3.45866	4.19098	22.4504	26.0212	19.5954	3.02127	14.135	4.20857	22.689
AT2G46640	AT2G46640	39	30	24	9	19	22	268	145	100	106	113	127	37	41	51	229	138	210	Chr2	19148662	19151080	2418	0.846409	0.630043	0.619318	0.314592	0.523552	0.49986	5.69247	2.93013	2.11866	3.70476	2.73177	2.80944	0.741481	0.720065	1.04012	4.5835	2.90434	4.08673	0.572296	3.33121	0.833888	3.85819
AT2G46880	AT2G46880	0	0	0	0	0	0	13	0	1	11	34	15	0	0	0	65	0	10	Chr2	19264573	19266446	1873	0	0	0	0	0	0	0.356474	0	0.0273514	0.496324	1.06112	0.428377	0	0	0	1.67955	0	0.251232	0	0.39494	0	0.643594
AT2G46940	AT2G46940	3	10	8	2	2	4	15	38	16	18	47	50	35	40	35	25	34	35	Chr2	19286658	19287581	923	0.170566	0.550178	0.540813	0.183143	0.144375	0.238089	0.834664	2.01167	0.888047	1.64809	2.97658	2.89762	1.83747	1.84036	1.86997	1.31086	1.87457	1.78435	0.304527	1.87611	1.84927	1.65659
AT2G47130	AT2G47130	29	49	16	25	38	140	320	674	601	296	901	1434	426	253	247	880	751	1083	Chr2	19349536	19350539	1003	1.51729	2.48085	0.995354	2.10669	2.52432	7.66847	16.3859	32.8348	30.6967	24.9403	52.5104	76.4753	20.5809	10.7118	12.1441	42.4619	38.1034	50.8089	2.88216	38.9739	14.4789	43.7914
[truncated: 495 more rows]

## Sheet: fig2I_source_data
V1	Col_1_1	Col_1_2	Col_1_3	Col_2_1	Col_2_2	Col_2_3	main_2_1_1	main_2_1_2	main_2_1_3	main_2_2_1	main_2_2_2	main_2_2_3	morc1_2_1	morc1_2_2	morc1_2_3	main_2_morc1_2_1	main_2_morc1_2_2	main_2_morc1_2_3	chr	start	end	taille	RPKM_Col1_1	RPKM_Col1_2	RPKM_Col1_3	RPKM_Col2_1	RPKM_Col2_2	RPKM_Col2_3	RPKM_main2_1_1	RPKM_main2_1_2	RPKM_main2_1_3	RPKM_main2_2_1	RPKM_main2_2_2	RPKM_main2_2_3	RPKM_morc1_1	RPKM_morc1_2	RPKM_morc1_3	RPKM_double_1	RPKM_double_2	RPKM_double_3	mRPKM_Col	mRPKM_main2	mRPKM_morc1	mRPKM_double
[truncated: 66 more rows]

[truncated: 3 more sheets: fig2J_source_data, fig2K_source_data, fig2L-N_source_data]
