# Supplementary material for: Plant mobile domain proteins ensure Microrchidia 1 expression to fulfill transposon silencing
Source: Life Sci Alliance. 2023 Feb 2;6(4):e202201539. doi: 10.26508/lsa.202201539 (PMC9899485; doi:10.26508/lsa.202201539)
Supplement: Supplementary file 4 [file LSA-2022-01539_TableS2.xlsx]

## Sheet: S2_table
Table S2. Lists of differentially regulated loci in main-2, morc1-2, main-2 morc1-2 and mail1-1
Threshold: log2≥2, or log2≤-2 fold change ; p-adj< 0.01
main_vs_col	differentially expressed loci in main-2 versus Col
morc1_vs_col	differentially expressed loci in morc1-2 versus Col
main_morc1_vs_col	differentially expressed loci in main-2 morc1-2 versus Col
mail1_vs_col	differentially expressed loci in mail1-1 versus Col

## Sheet: main_vs_col_up_TEs
TEs	Family	Superfamily	TEclass	Log2FoldChange	p-adj
AT1TE03190	BRODYAGA2	DNA/MuDR	TEClassII	3.65338357992372	5.01436348822238e-05
AT1TE09960	ATREP4	RC/Helitron	TEClassII	2.72397159748956	0.00897597399310114
AT1TE17410	ATREP5	RC/Helitron	TEClassII	2.82146525533366	1.35616494439608e-07
AT1TE32095	ATREP10D	RC/Helitron	TEClassII	2.11582483903644	0.00273283986232314
AT1TE42875	ATSINE2A	SINE	TEClassI	5.3644467955917	9.27991022939204e-07
AT1TE45490	ATREP14	RC/Helitron	TEClassII	5.40468498072376	1.3717771872662e-15
AT1TE45495	ATREP2	RC/Helitron	TEClassII	2.87254311001161	0.00043567433134922
AT1TE45510	ATENSPM6	DNA/En-Spm	TEClassII	4.68748411602377	2.40044018165745e-44
AT1TE57585	ATLINEIII	LINE/L1	TEClassI	2.90413271196928	0.0012555250737231
AT1TE70490	ATCOPIA22	LTR/Copia	TEClassI	3.88390302272618	0.00845764258200525
AT1TE80030	ATLINE1A	LINE/L1	TEClassI	2.01930346098083	2.74224062703033e-05
AT2TE06390	ATCOPIA28	LTR/Copia	TEClassI	4.57699823294826	6.20047142885056e-07
AT2TE07140	BRODYAGA1A	DNA/MuDR	TEClassII	3.45455281531682	0.0066482137602947
AT2TE07190	ATHILA4	LTR/Gypsy	TEClassI	4.63498606740805	1.23585105517442e-06
AT2TE11560	ATHILA6A	LTR/Gypsy	TEClassI	6.01080770448204	1.58590797942572e-08
AT2TE11570	ATCOPIA50	LTR/Copia	TEClassI	4.52400782925217	8.12101092487545e-06
AT2TE13060	ATCOPIA32	LTR/Copia	TEClassI	5.99845732125171	7.15115064117106e-20
AT2TE15385	ATREP18	DNA/Others	TEClassII	4.8656859658536	0.000133736946729215
AT2TE15400	ATHILA4B_LTR	LTR/Gypsy	TEClassI	4.22774436565237	0.00229879890615021
AT2TE15410	ATGP10	LTR/Gypsy	TEClassI	5.40469769804523	1.39573909435394e-06
AT2TE15415	ATGP10	LTR/Gypsy	TEClassI	7.95896575031598	1.23965537833348e-15
AT2TE18240	ATIS112A	DNA/Harbinger	TEClassII	5.43840400918544	1.61824875430869e-08
AT2TE19615	VANDAL21	DNA/MuDR	TEClassII	5.29746693856806	1.19342544022016e-05
AT2TE25290	ATREP5	RC/Helitron	TEClassII	2.36734803281736	6.62035648413504e-12
AT2TE25295	ATHILA2	LTR/Gypsy	TEClassI	2.86956344043503	1.04320228814874e-37
AT2TE25300	VANDAL17	DNA/MuDR	TEClassII	3.6834071008259	1.44800900767458e-15
AT2TE25310	ATTIRX1A	DNA/Others	TEClassII	4.55652737411	6.06838888177971e-05
AT2TE25320	ARNOLD2	DNA/MuDR	TEClassII	3.75097002450227	7.44353494954925e-10
AT2TE25325	ARNOLD2	DNA/MuDR	TEClassII	4.3314921725868	0.000165612228606015
AT2TE25440	ATREP3	RC/Helitron	TEClassII	8.25603482200024	3.8871720230273e-06
AT2TE26285	ATHILA7A	LTR/Gypsy	TEClassI	4.45356661324576	0.000164646848020525
AT2TE28020	ATMU1	DNA/MuDR	TEClassII	5.31408891670729	8.19983379660902e-22
AT2TE28025	ATGP10	LTR/Gypsy	TEClassI	5.85611519054825	3.18043923971958e-11
AT2TE28280	TAG2	DNA/hAT	TEClassII	3.50031965027068	0.00259725047137174
AT2TE36460	ATMU2	DNA/MuDR	TEClassII	3.01842953880471	1.03084617918327e-05
AT2TE38900	ATCOPIA76	LTR/Copia	TEClassI	5.31281021171248	4.11700767598335e-07
AT2TE41170	ATIS112A	DNA/Harbinger	TEClassII	4.68338511580888	5.06586105331004e-08
AT2TE41175	HELITRONY1D	RC/Helitron	TEClassII	4.26646671655629	5.40966539547134e-08
AT2TE57405	VANDAL8	DNA/MuDR	TEClassII	3.82122569439611	0.00375523353646021
AT2TE82905	ATREP10D	RC/Helitron	TEClassII	6.1966107396987	0.00570258984898058
AT3TE20780	VANDAL21	DNA/MuDR	TEClassII	4.10569146228262	0.00213515908753204
AT3TE22070	ATREP10D	RC/Helitron	TEClassII	2.75198675923042	0.00456709403608018
AT3TE23595	HELITRON2	RC/Helitron	TEClassII	2.41256982811882	7.62021042671969e-05
AT3TE24455	ATHATN10	DNA/hAT	TEClassII	2.12186850776898	5.63547334428838e-05
AT3TE41165	ATREP3	RC/Helitron	TEClassII	4.93512487939013	7.00444104795996e-07
AT3TE43770	HELITRON4	RC/Helitron	TEClassII	2.24906256551257	0.000664204168281747
AT3TE44400	HELITRONY1B	RC/Helitron	TEClassII	4.9754479078562	0.000175966204060952
AT3TE44530	ATENSPM5	DNA/En-Spm	TEClassII	4.6712179423597	1.02162410432664e-05
AT3TE45300	ATCOPIA6	LTR/Copia	TEClassI	4.94378826969213	0.000456374215914739
AT3TE45390	ATLINE1_4	LINE/L1	TEClassI	2.52906991586058	0.00616242109812794
AT3TE47530	ATREP3	RC/Helitron	TEClassII	4.63896273312296	0.000419668844486054
AT3TE51150	ATENSPM11	DNA/En-Spm	TEClassII	3.19804312940118	5.58594492564112e-46
AT3TE53200	HELITRON5	RC/Helitron	TEClassII	3.44068615916535	0.00857783298252862
AT3TE57715	ATENSPM3	DNA/En-Spm	TEClassII	2.9924080463176	4.14872730344362e-05
AT3TE58495	ATHILA	LTR/Gypsy	TEClassI	5.39006114434999	2.56403024832433e-05
AT3TE58655	HELITRON5	RC/Helitron	TEClassII	4.36477576018636	0.00546294916330316
AT3TE60410	VANDAL20	DNA/MuDR	TEClassII	4.20606874756973	0.00093807922133466
AT3TE60425	ATHILA3	LTR/Gypsy	TEClassI	3.9948312942342	8.58261914219492e-05
AT3TE60430	ATGP10	LTR/Gypsy	TEClassI	4.3531159371633	0.00017899424374438
AT3TE60460	ATHILA6A	LTR/Gypsy	TEClassI	5.93070030777538	2.41875238946585e-07
AT3TE63395	ATENSPM2	DNA/En-Spm	TEClassII	4.49454300794317	3.22609086026241e-05
AT3TE66875	ATLINE2	LINE/L1	TEClassI	3.93224032440008	6.73842153100382e-06
AT3TE73040	ATREP11	RC/Helitron	TEClassII	4.60087988501224	5.94881155714878e-05
AT3TE92470	HELITRONY2	RC/Helitron	TEClassII	2.44860601411994	9.04085068166909e-09
AT4TE04415	ATIS112A	DNA/Harbinger	TEClassII	3.54509650752118	1.92239487666588e-23
AT4TE05255	BRODYAGA2	DNA/MuDR	TEClassII	3.36954326686763	6.24497079267819e-06
AT4TE09460	ATCOPIA44	LTR/Copia	TEClassI	3.84600149454825	0.00566733529485472
AT4TE09845	ATIS112A	DNA/Harbinger	TEClassII	4.40833507248796	1.38387049360931e-119
AT4TE09850	ATREP5	RC/Helitron	TEClassII	5.77447587752445	5.12944399049113e-12
AT4TE10440	ATMU2	DNA/MuDR	TEClassII	3.61342266322798	0.00654613547891575
AT4TE10600	ATCOPIA57	LTR/Copia	TEClassI	4.20384912769955	0.00235892884102663
AT4TE12140	ATHATN3	DNA/hAT	TEClassII	3.2962585224152	0.00636604678526933
AT4TE12760	ATENSPM6	DNA/En-Spm	TEClassII	3.431792435394	0.00650656519856886
AT4TE22810	HELITRONY3	RC/Helitron	TEClassII	2.01499831512415	0.000815011633878762
AT4TE26330	ATHILA8A	LTR/Gypsy	TEClassI	4.6169847255831	4.82507806168057e-05
AT4TE40115	ATENSPM6	DNA/En-Spm	TEClassII	4.4953614103814	9.36283626856271e-05
AT4TE53490	HARBINGER	DNA/Harbinger	TEClassII	4.16462044598123	6.38520002979497e-06
AT4TE55430	ATENSPM6	DNA/En-Spm	TEClassII	2.17145307080678	0.0014822777084633
AT4TE56270	ATCOPIA11	LTR/Copia	TEClassI	3.92561759892989	0.00115409264358877
AT4TE56380	ATDNA12T3A	DNA/Others	TEClassII	3.88965334043676	0.000101519404657427
AT5TE00870	HARBINGER	DNA/Harbinger	TEClassII	3.35668592514544	0.00925650571473631
AT5TE23185	ATCOPIA89	LTR/Copia	TEClassI	4.99296549266402	8.41945922701564e-05
AT5TE30270	ATLINE1_3A	LINE/L1	TEClassI	4.013368679405	0.000302459491583349
AT5TE30315	HELITRONY3	RC/Helitron	TEClassII	3.62890489472676	3.9694287607884e-08
AT5TE35950	HELITRONY1D	RC/Helitron	TEClassII	3.80471086548699	0.00178945892795691
AT5TE36140	ATMU11	DNA/MuDR	TEClassII	3.61124744600117	0.00563369770124091
AT5TE36470	ATCOPIA95	LTR/Copia	TEClassI	4.50208026471125	0.000303231426035261
AT5TE36475	ATCOPIA95	LTR/Copia	TEClassI	4.17718589856012	0.000552731708392601
AT5TE37660	ATGP3	LTR/Gypsy	TEClassI	4.92169207334968	5.08105554228025e-06
AT5TE37665	ATGP7	LTR/Gypsy	TEClassI	3.4807633678062	4.52002566295292e-06
AT5TE38020	ATIS112A	DNA/Harbinger	TEClassII	3.16394562952041	0.00391777619568727
AT5TE39630	ATIS112A	DNA/Harbinger	TEClassII	3.48161319786659	0.00810950541011777
AT5TE43070	ATGP7	LTR/Gypsy	TEClassI	3.89673764657459	0.00341475376361229
AT5TE43580	ATIS112A	DNA/Harbinger	TEClassII	4.37306602383441	3.45314425762733e-05
AT5TE45055	ATHILA0_I	LTR/Gypsy	TEClassI	4.46577278853647	0.00848909535407338
AT5TE45060	ATGP10	LTR/Gypsy	TEClassI	5.57568596400406	5.84407393477178e-08
AT5TE46160	ATGP10	LTR/Gypsy	TEClassI	2.11047249804417	0.000355670676791887
AT5TE48980	ATMU11	DNA/MuDR	TEClassII	3.3019913612306	0.00249846305255457
AT5TE55555	ATHILA7	LTR/Gypsy	TEClassI	4.12567810471209	0.000246422162456299
AT5TE58950	HELITRONY1B	RC/Helitron	TEClassII	2.52802814409346	6.43105213642134e-15
AT5TE60280	ATLINEIII	LINE/L1	TEClassI	2.7839896036781	2.80078970553962e-09
AT5TE64785	ATREP10D	RC/Helitron	TEClassII	2.29365250124342	0.000196142829243127
AT5TE71005	TNAT1A	DNA/Others	TEClassII	4.01576085699117	0.000864221966518318

## Sheet: morc1-2_vs_col_up_TEs
TEs	Family	Superfamily	TEclass	Log2FoldChange	p-adj
AT1TE45490	ATREP14	RC/Helitron	TEClassII	6.02962553161413	2.66909677336509e-12
AT1TE45495	ATREP2	RC/Helitron	TEClassII	4.14610256611638	0.00064948487498967
AT1TE45510	ATENSPM6	DNA/En-Spm	TEClassII	5.45015472764213	3.39870401080352e-42
AT1TE53070	ATCOPIA87	LTR/Copia	TEClassI	2.05412356167568	0.00992529867213298
AT2TE13060	ATCOPIA32	LTR/Copia	TEClassI	4.35210195208582	0.000376397774329246
AT2TE25290	ATREP5	RC/Helitron	TEClassII	2.05604245574837	4.80075628559948e-06
AT2TE25295	ATHILA2	LTR/Gypsy	TEClassI	2.54779159622347	3.301617605545e-21
AT2TE25300	VANDAL17	DNA/MuDR	TEClassII	2.4978644720349	0.00129759675313027
AT2TE41170	ATIS112A	DNA/Harbinger	TEClassII	5.17306424295013	0.000160931995982856
AT2TE41175	HELITRONY1D	RC/Helitron	TEClassII	4.05693439399402	0.000220952340866354
AT4TE04415	ATIS112A	DNA/Harbinger	TEClassII	3.44740339638134	1.47649929494635e-17
AT4TE09845	ATIS112A	DNA/Harbinger	TEClassII	4.81117268207262	1.39588936994428e-172
AT4TE09850	ATREP5	RC/Helitron	TEClassII	5.42264385032859	4.50584830535722e-07
AT5TE35950	HELITRONY1D	RC/Helitron	TEClassII	6.5220356765097	1.03150930613519e-05
AT5TE48715	ATREP15	RC/Helitron	TEClassII	2.92680108780475	9.38109639749877e-53
AT5TE48720	HELITRONY1E	RC/Helitron	TEClassII	2.82681769012257	5.0929363412561e-46
AT5TE48725	ATIS112A	DNA/Harbinger	TEClassII	2.85512053605087	4.09640424697645e-43
AT5TE58950	HELITRONY1B	RC/Helitron	TEClassII	2.16095514802064	3.05587586995075e-09

## Sheet: main_morc1_vs_col_up_TEs
TEs	Family	Superfamily	TEclass	Log2FoldChange	p-adj
AT1TE03190	BRODYAGA2	DNA/MuDR	TEClassII	4.50842590817086	3.64789755828589e-05
AT1TE17410	ATREP5	RC/Helitron	TEClassII	3.60914221325754	5.12800286601594e-07
AT1TE42875	ATSINE2A	SINE	TEClassI	6.49476675216437	1.6556684816803e-05
AT1TE45490	ATREP14	RC/Helitron	TEClassII	4.94968840152153	1.34801754122958e-07
AT1TE45510	ATENSPM6	DNA/En-Spm	TEClassII	4.13710275293757	1.02116928777018e-18
AT1TE69995	ATREP15	RC/Helitron	TEClassII	2.3358278035182	1.55586226281089e-09
AT1TE70490	ATCOPIA22	LTR/Copia	TEClassI	5.45440970550021	0.00201381116231089
AT2TE06390	ATCOPIA28	LTR/Copia	TEClassI	5.24455479679964	0.00377762202634831
AT2TE07190	ATHILA4	LTR/Gypsy	TEClassI	5.03543216282536	0.000260280064917084
AT2TE11560	ATHILA6A	LTR/Gypsy	TEClassI	6.75772727388215	7.34757056398798e-06
AT2TE11570	ATCOPIA50	LTR/Copia	TEClassI	5.46386468639768	0.000472920144798624
AT2TE13060	ATCOPIA32	LTR/Copia	TEClassI	7.28832341756457	2.35116625222446e-14
AT2TE15385	ATREP18	DNA/Others	TEClassII	7.76574710952825	3.45754069279693e-08
AT2TE15395	TAG2	DNA/hAT	TEClassII	6.25445458016708	6.17433748144331e-05
AT2TE15400	ATHILA4B_LTR	LTR/Gypsy	TEClassI	7.56360941913299	3.8673255322252e-08
AT2TE15410	ATGP10	LTR/Gypsy	TEClassI	8.37278900805937	8.15757281757504e-10
AT2TE15415	ATGP10	LTR/Gypsy	TEClassI	10.5193036143797	3.53499183328758e-16
AT2TE18240	ATIS112A	DNA/Harbinger	TEClassII	6.3469920238771	2.70892411222045e-05
AT2TE25290	ATREP5	RC/Helitron	TEClassII	2.05931031597657	1.81345202171219e-06
AT2TE25295	ATHILA2	LTR/Gypsy	TEClassI	2.78998184612469	4.16406317380107e-27
AT2TE25300	VANDAL17	DNA/MuDR	TEClassII	3.4942417804417	1.08715212280792e-09
AT2TE25320	ARNOLD2	DNA/MuDR	TEClassII	2.83695879669176	9.86215420347537e-08
AT2TE25440	ATREP3	RC/Helitron	TEClassII	13.453224865773	1.45847281979849e-05
AT2TE28020	ATMU1	DNA/MuDR	TEClassII	7.1415385633321	1.55622558291119e-26
AT2TE28025	ATGP10	LTR/Gypsy	TEClassI	7.28968792834864	1.25200990225999e-07
AT2TE28030	ATGP10	LTR/Gypsy	TEClassI	5.64701820395165	0.00105563813827614
AT2TE36460	ATMU2	DNA/MuDR	TEClassII	4.48738117898302	2.03131082333367e-07
AT2TE41170	ATIS112A	DNA/Harbinger	TEClassII	4.58854756773862	0.000796322073737886
AT2TE41175	HELITRONY1D	RC/Helitron	TEClassII	3.77968121475197	0.000407085707466949
AT2TE67245	ATDNA2T9C	DNA/MuDR	TEClassII	5.53470855274944	0.00696111697984578
AT2TE82905	ATREP10D	RC/Helitron	TEClassII	7.44031491756271	1.04957353367934e-07
AT3TE41165	ATREP3	RC/Helitron	TEClassII	7.21387651079811	6.0598222264972e-06
AT3TE44400	HELITRONY1B	RC/Helitron	TEClassII	6.34493540994403	3.38099020602387e-05
AT3TE44530	ATENSPM5	DNA/En-Spm	TEClassII	7.50350731577224	5.05400958285421e-08
AT3TE45300	ATCOPIA6	LTR/Copia	TEClassI	5.90545391470016	0.000481642188294835
AT3TE51150	ATENSPM11	DNA/En-Spm	TEClassII	4.0541804508592	3.23795529382931e-92
AT3TE57715	ATENSPM3	DNA/En-Spm	TEClassII	4.30576550226088	0.00175272014653601
AT3TE58495	ATHILA	LTR/Gypsy	TEClassI	7.99183538860741	8.20938074552275e-09
AT3TE58655	HELITRON5	RC/Helitron	TEClassII	6.37619767782752	3.59405870711311e-05
AT3TE66875	ATLINE2	LINE/L1	TEClassI	4.27434251678292	0.000479000505182064
AT3TE73040	ATREP11	RC/Helitron	TEClassII	6.04513583353863	0.00025747714889646
AT3TE76010	META1	LTR/Copia	TEClassI	2.14744897659289	3.56798606387338e-10
AT3TE92470	HELITRONY2	RC/Helitron	TEClassII	3.07945604328845	2.06513838732608e-06
AT4TE04415	ATIS112A	DNA/Harbinger	TEClassII	4.03360215923447	6.82973725991845e-22
AT4TE05255	BRODYAGA2	DNA/MuDR	TEClassII	3.30803624472343	0.000596401985877587
AT4TE09845	ATIS112A	DNA/Harbinger	TEClassII	3.35171880042529	4.84670958307167e-23
AT4TE09850	ATREP5	RC/Helitron	TEClassII	4.00149829210953	0.00169323491062581
AT4TE10440	ATMU2	DNA/MuDR	TEClassII	5.04571885016468	0.00985912936444108
AT4TE15555	ATGP10	LTR/Gypsy	TEClassI	6.04785859999822	0.000610458910766521
AT4TE43140	ATCOPIA24	LTR/Copia	TEClassI	2.20852450702667	2.30953234296344e-06
AT4TE56270	ATCOPIA11	LTR/Copia	TEClassI	4.53981176245078	0.00999345214351722
AT4TE56380	ATDNA12T3A	DNA/Others	TEClassII	5.53381460842761	0.0002471902920751
AT5TE30270	ATLINE1_3A	LINE/L1	TEClassI	6.53953420715767	2.54876399146792e-05
AT5TE30315	HELITRONY3	RC/Helitron	TEClassII	4.00221129283666	1.43352626568142e-06
AT5TE35950	HELITRONY1D	RC/Helitron	TEClassII	5.13002958196818	0.00140592720688157
AT5TE36085	ATLANTYS1	LTR/Gypsy	TEClassI	4.67847071681449	0.00968814804029359
AT5TE36475	ATCOPIA95	LTR/Copia	TEClassI	5.39756149074182	0.00625306227863098
AT5TE37660	ATGP3	LTR/Gypsy	TEClassI	4.65062745117945	0.00730915153357714
AT5TE37665	ATGP7	LTR/Gypsy	TEClassI	2.82581703422029	0.00867106446874059
AT5TE45055	ATHILA0_I	LTR/Gypsy	TEClassI	6.19315753805265	0.000289610155355909
AT5TE45060	ATGP10	LTR/Gypsy	TEClassI	7.19575504637848	9.32858108125695e-07
AT5TE48980	ATMU11	DNA/MuDR	TEClassII	6.02890754654626	7.47835696510207e-05
AT5TE55555	ATHILA7	LTR/Gypsy	TEClassI	4.96562655326713	0.00901149873636342
AT5TE58950	HELITRONY1B	RC/Helitron	TEClassII	2.79463169700939	3.51412559782101e-21
AT5TE60280	ATLINEIII	LINE/L1	TEClassI	3.358146751265	7.33008294500439e-16
AT5TE64785	ATREP10D	RC/Helitron	TEClassII	3.72743388108499	3.05314087416732e-09

## Sheet: mail1_vs_col_up_TEs
TEs	Family	Superfamily	TEclass	Log2FoldChange	p-adj
AT1TE03190	BRODYAGA2	DNA/MuDR	TEClassII	3.36303684901483	0.00533057428958792
AT1TE29570	HARBINGER	DNA/Harbinger	TEClassII	2.28304897069131	0.000134218570757648
AT1TE32095	ATREP10D	RC/Helitron	TEClassII	3.35988259487383	0.000272111959757797
AT1TE42875	ATSINE2A	SINE	TEClassI	4.75352824417063	0.00293292269829735
AT1TE45490	ATREP14	RC/Helitron	TEClassII	6.65355117004307	3.99631826057138e-09
AT1TE45510	ATENSPM6	DNA/En-Spm	TEClassII	5.57356991161606	4.01226420410545e-22
AT1TE69990	ATREP3	RC/Helitron	TEClassII	3.13935496168869	2.97074766373701e-09
AT1TE80030	ATLINE1A	LINE/L1	TEClassI	2.51290475204251	5.07960766431346e-05
AT1TE89775	TA11	LINE/L1	TEClassI	2.31550551230252	1.86932765378652e-09
AT1TE99345	BRODYAGA1A	DNA/MuDR	TEClassII	4.98425333322812	0.00502858249575595
AT2TE06390	ATCOPIA28	LTR/Copia	TEClassI	3.33564188237822	0.00818140009202546
AT2TE07190	ATHILA4	LTR/Gypsy	TEClassI	4.86006279907068	0.000161325474653963
AT2TE13060	ATCOPIA32	LTR/Copia	TEClassI	5.85747597871232	6.79209975107624e-10
AT2TE15415	ATGP10	LTR/Gypsy	TEClassI	5.04457409174193	0.00478409134525497
AT2TE18240	ATIS112A	DNA/Harbinger	TEClassII	4.51890598984387	0.00053912824837675
AT2TE25290	ATREP5	RC/Helitron	TEClassII	2.70821791265418	7.35293738716865e-15
AT2TE25295	ATHILA2	LTR/Gypsy	TEClassI	2.77518153538589	4.33268552691222e-32
AT2TE25300	VANDAL17	DNA/MuDR	TEClassII	4.27587189184737	5.26453452760262e-20
AT2TE25310	ATTIRX1A	DNA/Others	TEClassII	4.54779731898763	0.00679459873856506
AT2TE25320	ARNOLD2	DNA/MuDR	TEClassII	5.20022754108578	1.64480673262695e-14
AT2TE28020	ATMU1	DNA/MuDR	TEClassII	4.45232850616753	3.13925914666201e-14
AT2TE28025	ATGP10	LTR/Gypsy	TEClassI	5.25373706144695	0.000522804546772324
AT2TE36460	ATMU2	DNA/MuDR	TEClassII	2.73969794690675	0.000658456267681258
AT2TE41170	ATIS112A	DNA/Harbinger	TEClassII	4.48054993494204	0.000558212085617239
AT2TE41175	HELITRONY1D	RC/Helitron	TEClassII	5.17517039665442	0.000710179746252618
AT3TE23595	HELITRON2	RC/Helitron	TEClassII	2.86691076858367	0.00268342993511406
AT3TE24455	ATHATN10	DNA/hAT	TEClassII	3.00904619815443	0.000197597576771179
AT3TE41165	ATREP3	RC/Helitron	TEClassII	4.34211746554324	0.000144032343288364
AT3TE43440	HELITRONY3	RC/Helitron	TEClassII	5.16402116774166	0.00125351277345153
AT3TE43770	HELITRON4	RC/Helitron	TEClassII	3.54465355393503	9.83466975372854e-07
AT3TE44530	ATENSPM5	DNA/En-Spm	TEClassII	3.69434948167428	0.000366341404086329
AT3TE45300	ATCOPIA6	LTR/Copia	TEClassI	5.25052555095548	0.0020924666329814
AT3TE47830	ATHPOGON3	DNA/Pogo	TEClassII	5.07518682037742	0.00500399636299665
AT3TE60425	ATHILA3	LTR/Gypsy	TEClassI	5.46815429182148	8.3310760182208e-06
AT3TE60430	ATGP10	LTR/Gypsy	TEClassI	6.42980486565625	1.13722737628899e-05
AT3TE63395	ATENSPM2	DNA/En-Spm	TEClassII	5.53260915451295	0.000712791911023653
AT3TE66875	ATLINE2	LINE/L1	TEClassI	4.23736981352371	0.000207697245544575
AT3TE73040	ATREP11	RC/Helitron	TEClassII	4.22468588582261	0.00358291123159885
AT3TE92470	HELITRONY2	RC/Helitron	TEClassII	2.04879247835083	0.000161172018820484
AT4TE04415	ATIS112A	DNA/Harbinger	TEClassII	2.9433131015336	1.04429286192994e-21
AT4TE05255	BRODYAGA2	DNA/MuDR	TEClassII	4.44564584944602	0.0052205384718856
AT4TE09845	ATIS112A	DNA/Harbinger	TEClassII	5.04220730484008	3.721645404825e-135
AT4TE09850	ATREP5	RC/Helitron	TEClassII	7.20446400127979	3.52415690548448e-08
AT4TE10630	ATHPOGON3	DNA/Pogo	TEClassII	2.02866281107107	0.0017794341526785
AT4TE26330	ATHILA8A	LTR/Gypsy	TEClassI	5.29891525670687	0.00164760257309833
AT4TE40115	ATENSPM6	DNA/En-Spm	TEClassII	4.99757955867966	0.00753198322310521
AT4TE53490	HARBINGER	DNA/Harbinger	TEClassII	4.41038847581001	0.000870593470517937
AT5TE30315	HELITRONY3	RC/Helitron	TEClassII	3.71220312355921	1.42424432563392e-07
AT5TE35230	ATMU7	DNA/MuDR	TEClassII	8.75707402562447	7.86828073797056e-12
AT5TE37660	ATGP3	LTR/Gypsy	TEClassI	5.42041982195036	0.000751619669589415
AT5TE37665	ATGP7	LTR/Gypsy	TEClassI	5.72426930811287	4.70586007023864e-05
AT5TE58950	HELITRONY1B	RC/Helitron	TEClassII	2.5010368088041	7.62292291679925e-21
AT5TE60280	ATLINEIII	LINE/L1	TEClassI	2.98827487902509	5.99176053556951e-10

## Sheet: main_vs_col_up_genes
Locus Identifier	Symbol	Brief description	Log2FoldChange	p-adj
AT1G01070	UMAMIT28	nodulin MtN21 /EamA-like transporter family protein;(source:Araport11)	2.84135265201817	1.55075377000956e-07
AT1G01560	MPK11	MAP kinase 11;(source:Araport11)	2.74705110714855	5.5167116481951e-12
AT1G01680	PUB54	plant U-box 54;(source:Araport11)	3.15874671780096	1.3107356284042e-12
AT1G02450	NIMIN1	NIM1-interacting 1;(source:Araport11)	2.69429167023795	2.73521929863099e-12
AT1G02620	AT1G02620	Ras-related small GTP-binding family protein;(source:Araport11)	4.15407099895553	5.78905983208569e-09
AT1G02850	BGLU11	beta glucosidase 11;(source:Araport11)	2.84305279398211	2.82889959051361e-11
AT1G02920	GSTF7	glutathione S-transferase 7;(source:Araport11)	3.81959959161433	2.13532913228849e-15
AT1G02930	GSTF6	glutathione S-transferase 6;(source:Araport11)	3.85724633999099	6.4044083982427e-11
AT1G02940	GSTF5	glutathione S-transferase (class phi) 5;(source:Araport11)	4.89898655226858	2.97748679873585e-06
AT1G03850	GRXS13	Glutaredoxin family protein;(source:Araport11)	4.18085267924036	1.12246063234241e-12
AT1G04600	XIA	myosin XI A;(source:Araport11)	2.85602902314296	1.16926726100817e-10
AT1G05000	PFA-DSP1	Phosphotyrosine protein phosphatases superfamily protein;(source:Araport11)	2.34485605025504	1.29668954918054e-07
AT1G05300	ZIP5	zinc transporter 5 precursor;(source:Araport11)	2.07681620165549	3.06789833959436e-06
AT1G05490	chr31	chromatin remodeling 31;(source:Araport11)	2.55370584746593	0.00177187119683503
AT1G05680	UGT74E2	Uridine diphosphate glycosyltransferase 74E2;(source:Araport11)	2.43320964097552	0.000896693340386462
AT1G05880	ARI12	RING/U-box superfamily protein;(source:Araport11)	3.89847165106524	0.000163962907113068
AT1G06100	AT1G06100	Fatty acid desaturase family protein;(source:Araport11)	5.02013721371744	0.00360740431038307
AT1G06160	ORA59	octadecanoid-responsive AP2/ERF 59;(source:Araport11)	2.09163487230411	3.16062529964339e-06
AT1G06350	ADS4	Fatty acid desaturase family protein;(source:Araport11)	3.17563274890568	1.74114348093344e-05
AT1G06620	AT1G06620	2-oxoglutarate (2OG) and Fe(II)-dependent oxygenase superfamily protein;(source:Araport11)	2.88571232176125	1.03509336663103e-11
AT1G07620	ATOBGM	GTP-binding protein Obg/CgtA;(source:Araport11)	4.01362826387324	2.76157897521088e-24
AT1G07900	LBD1	LOB domain-containing protein 1;(source:Araport11)	3.00098819630668	5.69042266666925e-07
AT1G08050	AT1G08050	Zinc finger (C3HC4-type RING finger) family protein;(source:Araport11)	2.19036725200264	6.30969218775123e-11
AT1G08310	AT1G08310	alpha/beta-Hydrolases superfamily protein;(source:Araport11)	3.16425636714452	2.87987343155878e-08
AT1G09080	BIP3	Heat shock protein 70 (Hsp 70) family protein;(source:Araport11)	3.63716715445493	6.19507415651432e-07
AT1G09480	AT1G09480	NAD(P)-binding Rossmann-fold superfamily protein;(source:Araport11)	2.78762481093593	2.11961363053027e-08
AT1G09500	AT1G09500	NAD(P)-binding Rossmann-fold superfamily protein;(source:Araport11)	2.70094421769837	9.52083048226688e-23
AT1G09932	AT1G09932	Phosphoglycerate mutase family protein;(source:Araport11)	3.62594665032673	8.88405101094288e-19
AT1G10070	BCAT-2	branched-chain amino acid transaminase 2;(source:Araport11)	3.95575070917111	2.07653872150903e-09
AT1G10340	AT1G10340	Ankyrin repeat family protein;(source:Araport11)	3.57878132613716	5.25782802158383e-10
AT1G12290	AT1G12290	Disease resistance protein (CC-NBS-LRR class) family;(source:Araport11)	2.13359573383902	3.68524287316504e-12
AT1G13470	AT1G13470	hypothetical protein (DUF1262);(source:Araport11)	4.24380772047285	3.94469014489716e-11
AT1G13520	AT1G13520	hypothetical protein (DUF1262);(source:Araport11)	5.24067727863337	0.000189753183327247
AT1G13550	AT1G13550	hypothetical protein (DUF1262);(source:Araport11)	3.26386586631904	0.000226058226112779
AT1G13609	AT1G13609	Defensin-like (DEFL) family protein;(source:Araport11)	2.99269281682225	5.97371128033663e-06
AT1G13830	AT1G13830	Carbohydrate-binding X8 domain superfamily protein;(source:Araport11)	3.58547679127471	1.77004732318106e-05
AT1G13990	AT1G13990	plant/protein;(source:Araport11)	2.23988687918185	5.28513582377665e-19
AT1G14080	FUT6	fucosyltransferase 6;(source:Araport11)	4.79456988246139	5.23825419251336e-05
AT1G14780	AT1G14780	MAC/Perforin domain-containing protein;(source:Araport11)	2.89154818979355	3.51925519570545e-05
AT1G14870	PCR2	PLANT CADMIUM RESISTANCE 2;(source:Araport11)	2.57676923803294	2.85218432263992e-09
AT1G14880	PCR1	PLANT CADMIUM RESISTANCE 1;(source:Araport11)	2.88682416486582	4.07993472072826e-07
AT1G15520	ABCG40	pleiotropic drug resistance 12;(source:Araport11)	2.28689840848174	0.000164465923813518
AT1G15670	AT1G15670	Galactose oxidase/kelch repeat superfamily protein;(source:Araport11)	2.38620680589564	7.422964703222e-23
AT1G15790	AT1G15790	mediator of RNA polymerase II transcription subunit 15a-like protein;(source:Araport11)	2.76036696970068	2.09032767789732e-21
AT1G16420	MC8	metacaspase 8;(source:Araport11)	5.26893753498915	4.2436876246214e-09
AT1G16510	AT1G16510	SAUR-like auxin-responsive protein family;(source:Araport11)	2.35744563601262	6.90477300003863e-22
AT1G17020	SRG1	senescence-related gene 1;(source:Araport11)	2.56275870612042	0.00911956739194189
AT1G17960	AT1G17960	Threonyl-tRNA synthetase;(source:Araport11)	3.00834446971422	0.00041753150003615
AT1G19020	AT1G19020	CDP-diacylglycerol-glycerol-3-phosphate 3-phosphatidyltransferase;(source:Araport11)	2.09907458665784	5.12092406372829e-08
AT1G19210	AT1G19210	Integrase-type DNA-binding superfamily protein;(source:Araport11)	2.8667348680804	0.00337428709938138
AT1G19250	FMO1	flavin-dependent monooxygenase 1;(source:Araport11)	4.47261470128986	0.00870293284786957
AT1G19960	AT1G19960	transcription factor;(source:Araport11)	2.15676059504696	1.50629029937534e-29
AT1G20350	TIM17-1	translocase inner membrane subunit 17-1;(source:Araport11)	3.34393949099403	7.67764478663144e-10
AT1G21100	IGMT1	O-methyltransferase family protein;(source:Araport11)	2.56616474575802	8.40919135971021e-14
AT1G21110	IGMT3	O-methyltransferase family protein;(source:Araport11)	3.11101340214535	7.20699365968729e-14
AT1G21120	IGMT2	O-methyltransferase family protein;(source:Araport11)	2.69928449560629	4.38531937792857e-14
AT1G21240	WAK3	wall associated kinase 3;(source:Araport11)	4.63783606543517	2.03207996794003e-09
AT1G21310	EXT3	extensin 3;(source:Araport11)	5.18437944188922	7.36891157367465e-10
AT1G21525	AT1G21525	pseudogene of hypothetical protein;(source:Araport11)	2.0456027143514	0.000559240916503258
AT1G21550	AT1G21550	Calcium-binding EF-hand family protein;(source:Araport11)	2.07814565074369	5.11547680312203e-06
AT1G22150	SULTR1;3	sulfate transporter 1;(source:Araport11)	5.12111423672037	0.00115595683192839
AT1G23110	AT1G23110	fold protein;(source:Araport11)	7.27661445539679	8.42532240571777e-10
AT1G23140	AT1G23140	Calcium-dependent lipid-binding (CaLB domain) family protein;(source:Araport11)	2.68106084513486	2.72424167574026e-25
AT1G23840	AT1G23840	transmembrane protein;(source:Araport11)	2.88180437146048	6.84643753377526e-18
AT1G24070	CSLA10	cellulose synthase-like A10;(source:Araport11)	2.52177527600973	1.70742861326314e-05
AT1G24140	AT1G24140	Matrixin family protein;(source:Araport11)	2.34578013641107	2.48712570189767e-07
AT1G24145	AT1G24145	transmembrane protein;(source:Araport11)	3.22705426734567	7.85293037336373e-17
AT1G24147	AT1G24147	transmembrane protein;(source:Araport11)	2.260890088918	1.70801073979216e-14
AT1G25460	AT1G25460	NAD(P)-binding Rossmann-fold superfamily protein;(source:Araport11)	4.59293361809884	6.7528387167436e-06
AT1G26200	AT1G26200	TRAM, LAG1 and CLN8 (TLC) lipid-sensing domain containing protein;(source:Araport11)	2.01375808835899	5.14990771611329e-07
AT1G26380	AT1G26380	FAD-binding Berberine family protein;(source:Araport11)	5.05315558133	5.23661703323487e-09
AT1G26390	AT1G26390	FAD-binding Berberine family protein;(source:Araport11)	6.89054328623988	0.000669668035810825
AT1G26410	AT1G26410	FAD-binding Berberine family protein;(source:Araport11)	5.3773573998536	1.3827076969854e-06
AT1G26420	AT1G26420	FAD-binding Berberine family protein;(source:Araport11)	4.81626766960404	1.51758118049815e-15
AT1G26970	AT1G26970	Protein kinase superfamily protein;(source:Araport11)	4.15996971664444	0.000123677818774452
AT1G27020	AT1G27020	plant/protein;(source:Araport11)	5.13457184653505	8.61850728316823e-42
AT1G27720	TAF4B	TBP-associated factor 4B;(source:Araport11)	3.59382787911189	5.65635021072455e-90
AT1G27730	STZ	salt tolerance zinc finger;(source:Araport11)	2.38164767689386	0.000955365175912051
AT1G28190	AT1G28190	hypothetical protein;(source:Araport11)	2.3181591995412	3.16136429858818e-08
AT1G28370	ERF11	ERF domain protein 11;(source:Araport11)	2.86113456861911	6.68405400340297e-06
AT1G28480	GRX480	Thioredoxin superfamily protein;(source:Araport11)	3.15467891003489	1.91867533470216e-06
AT1G29280	WRKY65	WRKY DNA-binding protein 65;(source:Araport11)	3.17514452097985	7.59114495209365e-07
AT1G29290	AT1G29290	B-cell lymphoma 6 protein;(source:Araport11)	2.14662923968798	0.000236828637618605
AT1G29715	AT1G29715	pseudogene of Leucine-rich repeat transmembrane protein kinase;(source:Araport11)	2.44676894397645	0.000122518501581711
AT1G30160	AT1G30160	hypothetical protein (DUF295);(source:Araport11)	2.93264962600437	3.95338818344596e-45
AT1G30170	AT1G30170	hypothetical protein (DUF295);(source:Araport11)	5.07259654585878	7.04602310265588e-06
AT1G30220	INT2	inositol transporter 2;(source:Araport11)	4.03683714162514	3.99833106655864e-08
AT1G30760	AT1G30760	FAD-binding Berberine family protein;(source:Araport11)	2.05641397321614	0.00286128653116713
AT1G30900	VSR6	VACUOLAR SORTING RECEPTOR 6;(source:Araport11)	2.68135450327793	9.47886024414022e-13
AT1G32350	AOX1D	alternative oxidase 1D;(source:Araport11)	5.32273452780746	0.000113492446580813
AT1G32900	GBSS1	UDP-Glycosyltransferase superfamily protein;(source:Araport11)	2.05620753328895	2.28253258850783e-08
AT1G32928	AT1G32928	Avr9/Cf-9 rapidly elicited protein;(source:Araport11)	2.23042135585568	3.09675925462414e-09
AT1G32960	SBT3.3	Subtilase family protein;(source:Araport11)	3.18399662117696	0.00219889904069882
AT1G33030	AT1G33030	O-methyltransferase family protein;(source:Araport11)	5.43835518883569	3.72340397758287e-09
AT1G33102	AT1G33102	hypothetical protein;(source:Araport11)	2.7283485227389	0.000103718907520032
AT1G33720	CYP76C6	cytochrome P450, family 76, subfamily C, polypeptide 6;(source:Araport11)	2.23124135349717	9.29536667082409e-11
AT1G33730	CYP76C5	cytochrome P450, family 76, subfamily C, polypeptide 5;(source:Araport11)	4.24733567126691	0.000117014186961634
AT1G33790	AT1G33790	jacalin lectin family protein;(source:Araport11)	2.71273185372349	4.19157950649077e-07
AT1G33840	AT1G33840	LURP-one-like protein (DUF567);(source:Araport11)	4.04868497343303	5.65517454104421e-05
AT1G33960	AIG1	P-loop containing nucleoside triphosphate hydrolases superfamily protein;(source:Araport11)	4.5268984923192	0.000583744510955916
AT1G34044	AT1G34044	pseudogene of 50S ribosomal protein L34;(source:Araport11)	3.04701549401157	2.091212360692e-10
AT1G34180	NAC016	NAC domain containing protein 16;(source:Araport11)	3.56531298425586	9.45022547313756e-14
AT1G34420	AT1G34420	leucine-rich repeat transmembrane protein kinase family protein;(source:Araport11)	2.66479466422795	1.7475685791048e-12
AT1G35230	AGP5	arabinogalactan protein 5;(source:Araport11)	3.37161007800268	6.09855284099851e-16
AT1G35710	AT1G35710	kinase family with leucine-rich repeat domain-containing protein;(source:Araport11)	2.24432916496356	9.03653230673703e-11
AT1G36622	AT1G36622	transmembrane protein;(source:Araport11)	5.55669564203719	2.82190666850278e-07
AT1G36675	AT1G36675	glycine-rich protein;(source:Araport11)	5.40014129792748	6.63015121681322e-74
AT1G37150	HCS2	holocarboxylase synthetase 2;(source:Araport11)	2.47024093700233	6.31204029849622e-07
AT1G42980	AT1G42980	Actin-binding FH2 (formin homology 2) family protein;(source:Araport11)	2.21480092276816	0.00396810201077611
AT1G43910	AT1G43910	P-loop containing nucleoside triphosphate hydrolases superfamily protein;(source:Araport11)	3.04495653075468	1.00430710784833e-36
AT1G44130	AT1G44130	Eukaryotic aspartyl protease family protein;(source:Araport11)	4.12588019762331	2.42050641475875e-06
AT1G44800	SIAR1	nodulin MtN21 /EamA-like transporter family protein;(source:Araport11)	2.18208178796384	2.84553359125817e-06
AT1G45145	TRX5	thioredoxin H-type 5;(source:Araport11)	2.86275315282878	3.83907246860576e-21
AT1G47395	AT1G47395	hypothetical protein;(source:Araport11)	2.10876280911472	1.46694701443434e-09
AT1G47880	AT1G47880	pseudogene of receptor like protein 6;(source:Araport11)	4.05217621450141	0.00703078645825731
AT1G47890	RLP7	receptor like protein 7;(source:Araport11)	5.96132824930126	1.58350079805575e-05
AT1G47980	AT1G47980	desiccation-like protein;(source:Araport11)	3.97441518575057	0.00482401302494984
AT1G48000	MYB112	myb domain protein 112;(source:Araport11)	3.89101865683042	0.000253366798403518
AT1G49000	AT1G49000	transmembrane protein;(source:Araport11)	4.0345760332038	2.25124191141119e-13
AT1G51620	AT1G51620	Protein kinase superfamily protein;(source:Araport11)	2.21155182752558	2.55044453198296e-06
AT1G51790	AT1G51790	Leucine-rich repeat protein kinase family protein;(source:Araport11)	2.36590962919483	6.98664573280114e-09
AT1G51800	IOS1	Leucine-rich repeat protein kinase family protein;(source:Araport11)	3.30226342117593	5.4934838577935e-10
AT1G51850	AT1G51850	Leucine-rich repeat protein kinase family protein;(source:Araport11)	4.3638457849717	2.138376246189e-12
AT1G51860	AT1G51860	Leucine-rich repeat protein kinase family protein;(source:Araport11)	6.83783361726876	5.42755062830348e-10
AT1G51890	AT1G51890	Leucine-rich repeat protein kinase family protein;(source:Araport11)	5.04710983006272	2.93353561980913e-08
AT1G51920	AT1G51920	transmembrane protein;(source:Araport11)	4.05685106085925	0.000315606126213579
AT1G52000	AT1G52000	Mannose-binding lectin superfamily protein;(source:Araport11)	3.87065173336501	7.35681712512069e-48
AT1G52030	MBP2	myrosinase-binding protein 2;(source:Araport11)	3.82067501856969	7.80437788695409e-12
AT1G52040	MBP1	myrosinase-binding protein 1;(source:Araport11)	4.79379562329336	1.31083880051124e-90
AT1G52110	AT1G52110	Mannose-binding lectin superfamily protein;(source:Araport11)	4.20525284621687	0.00115752931106097
AT1G52200	AT1G52200	PLAC8 family protein;(source:Araport11)	3.00290698273405	3.50802863496009e-16
AT1G52400	BGLU18	beta glucosidase 18;(source:Araport11)	3.64965894554863	2.33329301373043e-38
AT1G52410	TSA1	TSK-associating protein 1;(source:Araport11)	3.7507240112351	1.4491924836664e-52
AT1G53100	AT1G53100	Core-2/I-branching beta-1,6-N-acetylglucosaminyltransferase family protein;(source:Araport11)	2.87067052107291	2.80052994335509e-08
AT1G53620	AT1G53620	transmembrane protein;(source:Araport11)	3.96410161531725	0.00192416090544884
AT1G53625	AT1G53625	hypothetical protein;(source:Araport11)	3.44341090986656	1.71746208195946e-05
AT1G54000	GLL22	GDSL-like Lipase/Acylhydrolase superfamily protein;(source:Araport11)	3.61183965149493	5.49338030470071e-07
AT1G54160	NF-YA5	nuclear factor Y, subunit A5;(source:Araport11)	2.11924001256351	1.06294938047251e-17
AT1G54575	AT1G54575	hypothetical protein;(source:Araport11)	4.0704612119957	4.83630263528358e-14
AT1G55790	AT1G55790	ferredoxin-fold anticodon-binding domain protein;(source:Araport11)	4.37601064896218	0.00700985774707019
AT1G56010	NAC1	NAC domain containing protein 1;(source:Araport11)	2.50556128225466	5.68836181620235e-14
AT1G56060	AT1G56060	cysteine-rich/transmembrane domain protein B;(source:Araport11)	3.10477105271523	1.45392278240948e-06
AT1G56120	AT1G56120	Leucine-rich repeat transmembrane protein kinase;(source:Araport11)	2.72758490103186	9.0125830131581e-20
AT1G56250	PP2-B14	phloem protein 2-B14;(source:Araport11)	2.03008993623353	0.00136953253532736
AT1G56550	RGXT3	RhamnoGalacturonan speci%26#64257;(source:Araport11)	2.29231827509469	3.03703066765087e-10
AT1G56600	GolS2	galactinol synthase 2;(source:Araport11)	4.09396709581332	2.6133575456046e-12
AT1G57630	AT1G57630	Toll-Interleukin-Resistance (TIR) domain family protein;(source:Araport11)	4.1375013911292	9.7175916824893e-06
AT1G57650	AT1G57650	ATP binding protein;(source:Araport11)	4.47405803787762	0.000182379103439225
AT1G58225	AT1G58225	hypothetical protein;(source:Araport11)	4.41438495984923	1.11030439022401e-27
AT1G58390	AT1G58390	Disease resistance protein (CC-NBS-LRR class) family;(source:Araport11)	2.92958781213346	0.00447091297514771
AT1G58410	AT1G58410	Disease resistance protein (CC-NBS-LRR class) family;(source:Araport11)	3.31787249941446	8.70651406304441e-05
AT1G58420	AT1G58420	Uncharacterized conserved protein UCP031279;(source:Araport11)	2.6972374331682	1.81386534786067e-09
AT1G59865	AT1G59865	transmembrane protein;(source:Araport11)	2.47072579729852	0.000333081571235628
AT1G61120	TPS04	terpene synthase 04;(source:Araport11)	5.34601373869058	9.07767261675077e-05
AT1G61800	GPT2	glucose-6-phosphate/phosphate translocator 2;(source:Araport11)	5.01203640820422	8.08360312713602e-17
AT1G61820	BGLU46	beta glucosidase 46;(source:Araport11)	2.0239259310206	0.000526423869243006
AT1G62420	AT1G62420	DUF506 family protein (DUF506);(source:Araport11)	6.69531186642878	4.97219344970441e-13
AT1G62810	CuAO1	Copper amine oxidase family protein;(source:Araport11)	2.61069896344223	6.08919514113057e-19
AT1G62840	AT1G62840	ankyrin repeat/KH domain protein (DUF1442);(source:Araport11)	2.0892689929782	3.32400999174536e-10
AT1G64100	AT1G64100	pentatricopeptide (PPR) repeat-containing protein;(source:Araport11)	2.13508752737472	0.00786041433811866
AT1G65484	AT1G65484	transmembrane protein;(source:Araport11)	3.02067864504103	3.67907449599634e-05
AT1G65500	AT1G65500	transmembrane protein;(source:Araport11)	3.20946130430862	2.03837598236884e-37
AT1G65510	AT1G65510	transmembrane protein;(source:Araport11)	2.90056710455059	9.24294792505773e-07
AT1G65610	KOR2	Six-hairpin glycosidases superfamily protein;(source:Araport11)	3.43410499493869	0.00344001006201179
AT1G65690	AT1G65690	Late embryogenesis abundant (LEA) hydroxyproline-rich glycoprotein family;(source:Araport11)	3.69604018001762	1.65561335127287e-12
AT1G65790	RK1	receptor kinase 1;(source:Araport11)	2.2005576426925	2.80612185456648e-08
AT1G65845	AT1G65845	transmembrane protein;(source:Araport11)	2.39424122693358	5.26982338044287e-11
AT1G66390	MYB90	myb domain protein 90;(source:Araport11)	4.87941303722837	0.000202002363272455
AT1G66600	ABO3	ABA overly sensitive mutant 3;(source:Araport11)	4.52326522783932	0.000298782387107157
AT1G66700	PXMT1	S-adenosyl-L-methionine-dependent methyltransferases superfamily protein;(source:Araport11)	4.74484777073293	1.98089479055971e-11
AT1G66880	AT1G66880	Protein kinase superfamily protein;(source:Araport11)	2.22376049853535	2.02592303169137e-16
AT1G66920	AT1G66920	Protein kinase superfamily protein;(source:Araport11)	2.96747834441696	9.5939260181022e-22
AT1G67000	AT1G67000	Protein kinase superfamily protein;(source:Araport11)	2.15521147870505	4.39966667236061e-07
AT1G67220	HAC2	histone acetyltransferase of the CBP family 2;(source:Araport11)	4.15730027034185	0.000113809216442794
AT1G67760	AT1G67760	TCP-1/cpn60 chaperonin family protein;(source:Araport11)	3.47588096477428	1.88821660733383e-05
AT1G67810	SUFE2	sulfur E2;(source:Araport11)	2.90166275413537	1.35183360440687e-09
AT1G67856	AT1G67856	RING/U-box superfamily protein;(source:Araport11)	2.53025814868175	4.8051411165376e-06
AT1G67920	AT1G67920	hypothetical protein;(source:Araport11)	3.09821340780031	3.68839974752913e-12
AT1G67980	CCOAMT	caffeoyl-CoA 3-O-methyltransferase;(source:Araport11)	4.96788561744103	1.40842836859347e-06
AT1G68320	MYB62	myb domain protein 62;(source:Araport11)	3.14553628134519	2.23212670301212e-05
AT1G68620	AT1G68620	alpha/beta-Hydrolases superfamily protein;(source:Araport11)	3.83349825202677	0.000233083224740868
AT1G68740	PHO1;H1	EXS (ERD1/XPR1/SYG1) family protein;(source:Araport11)	2.15975766329083	1.80558554736239e-06
AT1G68765	IDA	Putative membrane lipoprotein;(source:Araport11)	3.73997685410674	0.00724386369752926
AT1G68800	TCP12	TCP domain protein 12;(source:Araport11)	2.61615727166176	0.00406733779876705
AT1G69260	AFP1	ABI five binding protein;(source:Araport11)	2.43169075406312	7.06451675725234e-05
AT1G69310	WRKY57	WRKY DNA-binding protein 57;(source:Araport11)	2.94182655400999	8.11862709101483e-38
AT1G69810	WRKY36	WRKY DNA-binding protein 36;(source:Araport11)	2.2257509989918	3.0853028076001e-05
AT1G69930	GSTU11	glutathione S-transferase TAU 11;(source:Araport11)	3.92293382743574	0.00617310537730494
AT1G70440	SRO3	similar to RCD one 3;(source:Araport11)	3.27938974803877	0.000668334409658341
AT1G71390	RLP11	receptor like protein 11;(source:Araport11)	3.71676323012613	1.07190463440173e-05
AT1G71520	AT1G71520	Integrase-type DNA-binding superfamily protein;(source:Araport11)	3.74795897861916	0.0022768087428728
AT1G71770	PAB5	poly(A)-binding protein 5;(source:Araport11)	2.56824423649319	0.007714912217654
AT1G72000	A/N-InvF	Plant neutral invertase family protein;(source:Araport11)	2.73739004731354	0.00395258283485572
AT1G72060	AT1G72060	serine-type endopeptidase inhibitor;(source:Araport11)	2.95311304016389	1.48461973961089e-18
AT1G72070	AT1G72070	Chaperone DnaJ-domain superfamily protein;(source:Araport11)	2.33489085050157	1.00564599258035e-13
AT1G72140	AT1G72140	Major facilitator superfamily protein;(source:Araport11)	4.3663574238332	5.96507044426012e-11
AT1G72830	NF-YA3	nuclear factor Y, subunit A3;(source:Araport11)	2.29510960002626	1.39244631031753e-20
AT1G73010	PS2	inorganic pyrophosphatase 1;(source:Araport11)	4.97597496557914	1.89187800708579e-11
AT1G73040	AT1G73040	Mannose-binding lectin superfamily protein;(source:Araport11)	2.51691820150734	2.41925043829042e-08
AT1G73260	KTI1	kunitz trypsin inhibitor 1;(source:Araport11)	3.36763216073467	0.00305869667003295
AT1G73325	AT1G73325	Kunitz family trypsin and protease inhibitor protein;(source:Araport11)	2.01009938641909	2.26951536401249e-05
AT1G73330	DR4	drought-repressed 4;(source:Araport11)	7.98915901464922	1.26185358828122e-13
AT1G73810	AT1G73810	Core-2/I-branching beta-1,6-N-acetylglucosaminyltransferase family protein;(source:Araport11)	3.18908505209311	1.63774004206323e-10
AT1G74360	AT1G74360	Leucine-rich repeat protein kinase family protein;(source:Araport11)	2.35741156575772	7.19198186867829e-09
AT1G74660	MIF1	mini zinc finger 1;(source:Araport11)	2.01404899371903	0.00287301412814632
AT1G76420	CUC3	NAC (No Apical Meristem) domain transcriptional regulator superfamily protein;(source:Araport11)	3.61892747277941	0.00676973493472819
AT1G76930	EXT4	extensin 4;(source:Araport11)	3.4046960583988	0.000119492711762018
AT1G76960	AT1G76960	transmembrane protein;(source:Araport11)	5.9417297941658	7.422964703222e-23
AT1G76970	AT1G76970	Target of Myb protein 1;(source:Araport11)	2.16710944436183	7.84199975493515e-20
AT1G76980	AT1G76980	patatin-like phospholipase domain protein;(source:Araport11)	2.21483637563096	3.86199897024211e-13
AT1G77380	AAP3	amino acid permease 3;(source:Araport11)	3.2037948830413	3.27113417639411e-06
AT1G78410	AT1G78410	VQ motif-containing protein;(source:Araport11)	2.24326019894497	6.80595440988063e-06
AT1G78780	AT1G78780	pathogenesis-related family protein;(source:Araport11)	2.19419202337929	0.000502566102232711
AT1G79360	OCT2	organic cation/carnitine transporter 2;(source:Araport11)	3.89930868658267	6.61727308724072e-05
AT1G79400	CHX2	cation/H+ exchanger 2;(source:Araport11)	3.00037461704937	0.000132655230989229
AT1G79680	WAKL10	WALL ASSOCIATED KINASE (WAK)-LIKE 10;(source:Araport11)	4.80197238024663	1.15178801975277e-11
AT1G80130	AT1G80130	Tetratricopeptide repeat (TPR)-like superfamily protein;(source:Araport11)	3.4020893109949	1.8651517649141e-21
AT1G80840	WRKY40	WRKY DNA-binding protein 40;(source:Araport11)	2.30773895046706	5.61833344323429e-05
AT2G02010	GAD4	glutamate decarboxylase 4;(source:Araport11)	3.20106147232648	1.65861546978118e-08
AT2G02930	GSTF3	glutathione S-transferase F3;(source:Araport11)	2.38962785234214	3.87267387113819e-10
AT2G03130	AT2G03130	Ribosomal protein L12/ ATP-dependent Clp protease adaptor protein ClpS family protein;(source:Araport11)	4.5790640300224	0.000232177564755161
AT2G04040	DTX1	MATE efflux family protein;(source:Araport11)	5.22191696500273	4.49688580434251e-09
AT2G04050	AT2G04050	MATE efflux family protein;(source:Araport11)	3.80211138045466	1.19344384283798e-06
AT2G04070	AT2G04070	MATE efflux family protein;(source:Araport11)	2.55857681948782	2.81658451921927e-11
AT2G04100	AT2G04100	MATE efflux family protein;(source:Araport11)	2.31123107113662	0.000176381121008021
AT2G04460	AT2G04460	transposable_element_gene;(source:Araport11);similar to unknown protein [Arabidopsis thaliana] (TAIR:AT2G10090.1);(source:TAIR10)	8.30168485107419	1.39515006708978e-20
AT2G04495	AT2G04495	transmembrane protein;(source:Araport11)	4.66647983130741	7.60393741035707e-12
AT2G04515	AT2G04515	transmembrane protein;(source:Araport11)	5.06894667966823	6.6166045938721e-07
AT2G05915	AT2G05915	hypothetical protein;(source:Araport11)	4.28972862608324	9.68573736791892e-13
AT2G07215	AT2G07215	hypothetical protein;(source:Araport11)	6.35219646126741	1.87264628804486e-11
AT2G10975	AT2G10975	hypothetical protein;(source:Araport11)	6.88884081843549	1.5576213203353e-12
AT2G10980	AT2G10980	transposable_element_gene;(source:Araport11);similar to unknown protein [Arabidopsis thaliana] (TAIR:AT3G15310.1);(source:TAIR10)	5.44651097779087	1.39298329777605e-07
AT2G10990	AT2G10990	pseudogene of reverse transcriptase-like protein;(source:Araport11)	2.44408976017794	0.00637978089713341
AT2G13430	AT2G13430	hypothetical protein;(source:Araport11)	2.77629286840312	4.96496171206438e-10
AT2G13547	AT2G13547	hypothetical protein;(source:Araport11)	4.50480240616406	0.000372209549445005
AT2G13810	ALD1	AGD2-like defense response protein 1;(source:Araport11)	3.59356477079179	0.00943317581569539
AT2G14247	AT2G14247	Expressed protein;(source:Araport11)	2.7126477437521	0.00056046732851359
AT2G14560	LURP1	LURP-one-like protein (DUF567);(source:Araport11)	2.76580638735486	1.04141538645536e-29
AT2G14580	PRB1	basic pathogenesis-related protein 1;(source:Araport11)	5.97972388004329	0.000170116392187951
AT2G14610	PR1	pathogenesis-related protein 1;(source:Araport11)	9.11866492226933	2.12914344905519e-06
AT2G15030	AT2G15030	pseudogene of WD40/YVTN repeat and Bromo-WDR9-I-like domain-containing protein;(source:Araport11)	3.34984725458019	3.42433339253053e-26
AT2G15080	RLP19	receptor like protein 19;(source:Araport11)	2.42531572361845	6.63249395718289e-06
AT2G15390	FUT4	fucosyltransferase 4;(source:Araport11)	2.90132835946773	5.91485215774046e-14
AT2G15480	UGT73B5	UDP-glucosyl transferase 73B5;(source:Araport11)	2.10203181824447	2.07859695532121e-11
AT2G15800	AT2G15800	transposable_element_gene;(source:Araport11)	4.26197523254071	2.15406597077717e-08
AT2G16367	AT2G16367	None;(source:Araport11)	4.3459192502865	8.3720948195859e-18
AT2G16570	ASE1	GLN phosphoribosyl pyrophosphate amidotransferase 1;(source:Araport11)	2.34691894199143	0.000759075796080874
AT2G17040	NAC036	NAC domain containing protein 36;(source:Araport11)	2.43324765471926	3.40624425708388e-06
AT2G18193	AT2G18193	P-loop containing nucleoside triphosphate hydrolases superfamily protein;(source:Araport11)	3.0673865349473	3.61999836119279e-11
AT2G18600	AT2G18600	Ubiquitin-conjugating enzyme family protein;(source:Araport11)	2.49486516936809	2.56497064977913e-14
AT2G18660	PNP-A	plant natriuretic peptide A;(source:Araport11)	2.91309273163724	1.83308362098217e-09
AT2G18680	AT2G18680	transmembrane protein;(source:Araport11)	2.10298606193634	7.17126406538112e-05
AT2G18690	AT2G18690	transmembrane protein;(source:Araport11)	3.38212531134782	5.66423339153264e-10
AT2G19190	FRK1	FLG22-induced receptor-like kinase 1;(source:Araport11)	4.94962067381075	4.01906340318261e-07
AT2G20142	AT2G20142	Toll-Interleukin-Resistance (TIR) domain family protein;(source:Araport11)	2.78649148702648	1.11784458538934e-14
AT2G20800	NDB4	NAD(P)H dehydrogenase B4;(source:Araport11)	5.45993469378999	8.04172208959883e-11
AT2G23270	AT2G23270	transmembrane protein;(source:Araport11)	3.27783928953828	0.00574511255405029
AT2G23680	AT2G23680	Cold acclimation protein WCOR413 family;(source:Araport11)	2.10176651864692	6.75637246288063e-17
AT2G23830	AT2G23830	PapD-like superfamily protein;(source:Araport11)	4.42360735098496	0.00020570140988098
AT2G24255	AT2G24255	LOW protein: F-box/kelch-repeat protein;(source:Araport11)	4.42667930305896	0.000404343015431801
AT2G24700	AT2G24700	Transcriptional factor B3 family protein;(source:Araport11)	2.41683963789973	0.00495929122058475
AT2G24850	TAT3	tyrosine aminotransferase 3;(source:Araport11)	3.91592789617404	5.18253404284604e-06
AT2G25000	WRKY60	WRKY DNA-binding protein 60;(source:Araport11)	3.81407447676564	2.64111980807861e-37
AT2G25090	CIPK16	CBL-interacting protein kinase 16;(source:Araport11)	4.46815476866063	0.000396420331627746
AT2G25440	RLP20	receptor like protein 20;(source:Araport11)	5.57498977373782	3.59833583442462e-09
AT2G25470	RLP21	receptor like protein 21;(source:Araport11)	3.93376528382002	2.88625981671638e-06
AT2G25625	AT2G25625	histone deacetylase-like protein;(source:Araport11)	2.5815469082632	7.19613421515565e-16
AT2G26010	PDF1.3	plant defensin 1.3;(source:Araport11)	2.79214310253805	7.35410792988745e-05
AT2G26020	PDF1.2b	plant defensin 1.2b;(source:Araport11)	2.62424718758517	0.00253044377465458
AT2G26400	ARD3	acireductone dioxygenase 3;(source:Araport11)	6.22546360403606	0.00115193968026103
AT2G26440	AT2G26440	Plant invertase/pectin methylesterase inhibitor superfamily;(source:Araport11)	2.37765765433093	6.03412390860866e-19
AT2G26560	PLA2A	phospholipase A 2A;(source:Araport11)	2.62914692442901	2.67770953353551e-14
AT2G27660	AT2G27660	Cysteine/Histidine-rich C1 domain family protein;(source:Araport11)	4.42566647094955	4.14975511399155e-17
AT2G27690	CYP94C1	cytochrome P450, family 94, subfamily C, polypeptide 1;(source:Araport11)	2.03373445130795	8.62266276543266e-06
AT2G29100	GLR2.9	glutamate receptor 2.9;(source:Araport11)	4.14213734646024	0.000316268787086494
AT2G29110	GLR2.8	glutamate receptor 2.8;(source:Araport11)	4.38514901334462	2.24906558772085e-07
AT2G29350	SAG13	senescence-associated gene 13;(source:Araport11)	5.4810631032908	1.00672998851599e-11
AT2G29460	GSTU4	glutathione S-transferase tau 4;(source:Araport11)	5.01915577348668	6.52996525706236e-10
AT2G29950	ELF4-L1	ELF4-like 1;(source:Araport11)	2.17355063678795	8.68271509085136e-05
AT2G30250	WRKY25	WRKY DNA-binding protein 25;(source:Araport11)	2.32793499137617	8.30536955606387e-24
AT2G30750	CYP71A12	cytochrome P450 family 71 polypeptide;(source:Araport11)	4.76542582034394	3.21051297052271e-26
AT2G30770	CYP71A13	cytochrome P450 family 71 polypeptide;(source:Araport11)	2.75993165454985	2.52800920579061e-08
AT2G30840	AT2G30840	2-oxoglutarate (2OG) and Fe(II)-dependent oxygenase superfamily protein;(source:Araport11)	2.54026252725441	0.00240404046836339
AT2G31020	ORP1A	OSBP(oxysterol binding protein)-related protein 1A;(source:Araport11)	2.19964985322233	9.62713682420986e-05
AT2G31160	LSH3	LIGHT-DEPENDENT SHORT HYPOCOTYLS-like protein (DUF640);(source:Araport11)	2.07084515166229	2.69404425726947e-05
AT2G31865	PARG2	poly(ADP-ribose) glycohydrolase 2;(source:Araport11)	3.50782200695489	1.44265494500416e-25
AT2G32030	AT2G32030	Acyl-CoA N-acyltransferases (NAT) superfamily protein;(source:Araport11)	2.58668000615788	3.74431660297223e-11
AT2G32140	AT2G32140	transmembrane receptor;(source:Araport11)	2.21992469717972	5.23902094084911e-07
AT2G32680	RLP23	receptor like protein 23;(source:Araport11)	3.64903828322992	5.68954714752183e-09
AT2G32830	PHT1;5	phosphate transporter 1;(source:Araport11)	2.00115096089855	0.000477797530593845
AT2G33080	RLP28	receptor like protein 28;(source:Araport11)	4.9285885382827	1.45308606131756e-07
AT2G33710	AT2G33710	Integrase-type DNA-binding superfamily protein;(source:Araport11)	4.53105561228948	5.73367287654593e-06
AT2G34080	AT2G34080	Cysteine proteinases superfamily protein;(source:Araport11)	2.97421089577849	5.66057553598108e-05
AT2G34210	AT2G34210	Transcription elongation factor Spt5;(source:Araport11)	3.64337008497462	0.00325847333645487
AT2G34490	CYP710A2	cytochrome P450, family 710, subfamily A, polypeptide 2;(source:Araport11)	3.57954808808774	3.0441301146635e-27
AT2G34500	CYP710A1	cytochrome P450, family 710, subfamily A, polypeptide 1;(source:Araport11)	4.55527020109353	0.00212739466302956
AT2G34580	AT2G34580	cytomegalovirus UL139 protein;(source:Araport11)	2.87045501598831	0.00343341920499818
AT2G35000	ATL9	RING/U-box superfamily protein;(source:Araport11)	2.59470588506513	0.000904256724002819
AT2G35070	AT2G35070	transmembrane protein;(source:Araport11)	5.40362926159131	3.536810807759e-07
AT2G35570	AT2G35570	pseudogene of Serine protease inhibitor (SERPIN) family protein;(source:Araport11)	4.51578890470383	7.0888231919586e-11
AT2G35980	YLS9	Late embryogenesis abundant (LEA) hydroxyproline-rich glycoprotein family;(source:Araport11)	6.40609308635073	1.16121464246508e-08
AT2G36080	ABS2	AP2/B3-like transcriptional factor family protein;(source:Araport11)	2.05539346802497	5.5020954291886e-10
AT2G36120	DOT1	Glycine-rich protein family;(source:Araport11)	2.93898655659165	9.84157023338314e-19
AT2G36540	AT2G36540	Haloacid dehalogenase-like hydrolase (HAD) superfamily protein;(source:Araport11)	2.2656254940805	0.00523011225322399
AT2G36750	UGT73C1	UDP-glucosyl transferase 73C1;(source:Araport11)	3.6318747861852	4.47609323245182e-07
AT2G36780	AT2G36780	UDP-Glycosyltransferase superfamily protein;(source:Araport11)	3.09952403753477	4.69862460830178e-13
AT2G36890	RAX2	Duplicated homeodomain-like superfamily protein;(source:Araport11)	2.99381869655906	0.00106175495975964
AT2G36970	AT2G36970	UDP-Glycosyltransferase superfamily protein;(source:Araport11)	2.13872544470985	1.56575004959489e-13
AT2G37130	AT2G37130	Peroxidase superfamily protein;(source:Araport11)	4.02433921100044	2.06895903130978e-47
AT2G37210	LOG3	lysine decarboxylase family protein;(source:Araport11)	3.80019231492971	5.21441999189178e-05
AT2G37460	UMAMIT12	nodulin MtN21 /EamA-like transporter family protein;(source:Araport11)	2.57249697657494	2.09640953797359e-11
AT2G37830	AT2G37830	pseudogene of glycine-rich protein;(source:Araport11)	3.4492207128239	0.00820866774466626
AT2G38220	APD3	RING/U-box superfamily protein;(source:Araport11)	4.34500761888116	0.00103317753007772
AT2G38250	AT2G38250	Homeodomain-like superfamily protein;(source:Araport11)	2.24111904128091	7.78056136087424e-09
AT2G38940	PHT1;4	phosphate transporter 1;(source:Araport11)	2.43886468316123	9.04299755869238e-10
AT2G39330	JAL23	jacalin-related lectin 23;(source:Araport11)	2.87551551098917	8.37824419598864e-06
AT2G39410	AT2G39410	alpha/beta-Hydrolases superfamily protein;(source:Araport11)	3.50550373267196	0.00634172163170215
AT2G40095	AT2G40095	Alpha/beta hydrolase related protein;(source:Araport11)	2.18489261131739	1.19432944525813e-12
AT2G40850	PI4K GAMMA 1	phosphoinositide 4-kinase gamma 1;(source:Araport11)	2.05040715028944	3.45322120125019e-39
AT2G40955	AT2G40955	hypothetical protein;(source:Araport11)	6.00562825222047	6.49696156467403e-08
AT2G41240	BHLH100	basic helix-loop-helix protein 100;(source:Araport11)	4.22201248827284	1.14736971281388e-05
AT2G41510	CKX1	cytokinin oxidase/dehydrogenase 1;(source:Araport11)	2.10203252440553	2.79619722515038e-05
AT2G42350	AT2G42350	RING/U-box superfamily protein;(source:Araport11)	3.60769633840225	9.79631027081466e-05
AT2G43000	NAC042	NAC domain containing protein 42;(source:Araport11)	3.95041729907518	3.35692941683776e-10
AT2G43510	TI1	trypsin inhibitor protein 1;(source:Araport11)	2.02276045335851	1.59421922668004e-16
AT2G43570	CHI	chitinase;(source:Araport11)	5.23039086735059	1.37145326015042e-08
AT2G43620	AT2G43620	Chitinase family protein;(source:Araport11)	2.96261489856315	5.86928898053134e-17
AT2G44380	AT2G44380	Cysteine/Histidine-rich C1 domain family protein;(source:Araport11)	4.80717406536612	1.97819126789937e-05
AT2G44383	AT2G44383	pseudogene of Cysteine/Histidine-rich C1 domain family protein;(source:Araport11)	4.87007870272871	1.2163815054779e-05
AT2G44400	AT2G44400	Cysteine/Histidine-rich C1 domain family protein;(source:Araport11)	3.56813360499768	0.00165945738103037
AT2G44480	BGLU17	beta glucosidase 17;(source:Araport11)	4.65847199253435	7.66781561049430e-12
AT2G45220	AT2G45220	Plant invertase/pectin methylesterase inhibitor superfamily;(source:Araport11)	5.80559872841651	4.04828848224511e-05
AT2G45460	AT2G45460	SMAD/FHA domain-containing protein;(source:Araport11)	2.02048164934759	5.27913154827705e-39
AT2G45510	CYP704A2	cytochrome P450, family 704, subfamily A, polypeptide 2;(source:Araport11)	2.50605774676255	6.77710014245627e-29
AT2G45760	BAP2	BON association protein 2;(source:Araport11)	2.89406035801642	5.66282716024467e-05
AT2G46150	AT2G46150	Late embryogenesis abundant (LEA) hydroxyproline-rich glycoprotein family;(source:Araport11)	2.5450213698745	1.31975637699495e-10
AT2G46270	GBF3	G-box binding factor 3;(source:Araport11)	3.24270258112702	1.10489380576739e-21
AT2G46400	WRKY46	WRKY DNA-binding protein 46;(source:Araport11)	2.03394028266612	5.05051088073498e-07
AT2G46640	AT2G46640	NAD-dependent protein deacetylase HST1-like protein;(source:Araport11)	2.36487278254958	1.19392502139789e-16
AT2G46880	PAP14	purple acid phosphatase 14;(source:Araport11)	5.46945615726594	8.68840957721124e-05
AT2G46940	AT2G46940	fold protein;(source:Araport11)	2.3684338769234	1.74526273064871e-05
AT2G47130	SDR3	NAD(P)-binding Rossmann-fold superfamily protein;(source:Araport11)	3.63480373327479	1.76745792666134e-22
AT2G47190	MYB2	myb domain protein 2;(source:Araport11)	4.0795298782767	6.24920608509284e-05
AT3G01600	NAC044	NAC domain containing protein 44;(source:Araport11)	4.09815234265105	3.77063248158055e-09
AT3G01830	AT3G01830	Calcium-binding EF-hand family protein;(source:Araport11)	4.41200802771305	3.72758535240534e-08
AT3G01840	LYK2	Protein kinase superfamily protein;(source:Araport11)	2.44175547231333	0.00569080766853731
AT3G02040	SRG3	senescence-related gene 3;(source:Araport11)	2.94495147312321	8.9979307588269e-08
AT3G02480	AT3G02480	Late embryogenesis abundant protein (LEA) family protein;(source:Araport11)	3.37712350399134	4.98738589755529e-05
AT3G02840	AT3G02840	ARM repeat superfamily protein;(source:Araport11)	3.9093230182227	1.31013057312929e-08
AT3G04070	NAC047	NAC domain containing protein 47;(source:Araport11)	2.47124209724457	0.000580771793337133
AT3G04220	AT3G04220	Disease resistance protein (TIR-NBS-LRR class) family;(source:Araport11)	2.5655433773601	1.16208887787951e-08
AT3G04717	AT3G04717	pseudogene of pathogenesis-related 4;(source:Araport11)	6.40432041629524	2.33379952090738e-08
AT3G04720	PR4	pathogenesis-related 4;(source:Araport11)	3.30051648794296	3.76234697287592e-14
AT3G05690	NF-YA2	nuclear factor Y, subunit A2;(source:Araport11)	2.2738153816846	7.31187833292679e-13
AT3G05727	AT3G05727	S locus-related glycoprotein 1 (SLR1) binding pollen coat protein family;(source:Araport11)	6.66587654325197	1.30814574188934e-05
AT3G06490	MYB108	myb domain protein 108;(source:Araport11)	3.69951188178118	0.00810968416149224
AT3G07195	AT3G07195	RPM1-interacting protein 4 (RIN4) family protein;(source:Araport11)	2.83732125985553	2.44087937602611e-20
AT3G07600	AT3G07600	Heavy metal transport/detoxification superfamily protein;(source:Araport11)	2.68802569848908	2.04135273903643e-08
AT3G08040	FRD3	MATE efflux family protein;(source:Araport11)	3.94035029621775	0.000720515619437011
AT3G08720	S6K2	serine/threonine protein kinase 2;(source:Araport11)	2.45988579385181	6.39259607170376e-21
AT3G08860	PYD4	PYRIMIDINE 4;(source:Araport11)	5.72473763011275	2.19313400513301e-06
AT3G09020	AT3G09020	alpha 1,4-glycosyltransferase family protein;(source:Araport11)	2.41246117516559	1.13940787144856e-14
AT3G09260	PYK10	Glycosyl hydrolase superfamily protein;(source:Araport11)	5.00295471568133	0.00688321583399722
AT3G09270	GSTU8	glutathione S-transferase TAU 8;(source:Araport11)	2.97626248161102	0.000277778706884971
AT3G09790	UBQ8	ubiquitin 8;(source:Araport11)	2.80902850980922	0.00130184960561903
AT3G09940	MDHAR	monodehydroascorbate reductase;(source:Araport11)	6.82979143042358	1.4764031807636e-11
AT3G09960	AT3G09960	Calcineurin-like metallo-phosphoesterase superfamily protein;(source:Araport11)	5.53252447594261	1.8867774610245e-06
AT3G10000	EDA31	Homeodomain-like superfamily protein;(source:Araport11)	3.73945590836379	0.00324748099037901
AT3G10320	AT3G10320	Glycosyltransferase family 61 protein;(source:Araport11)	3.7210320310246	0.000195158556375033
AT3G10815	AT3G10815	RING/U-box superfamily protein;(source:Araport11)	5.52477935624042	1.58988931283918e-06
AT3G10930	AT3G10930	hypothetical protein;(source:Araport11)	2.77814036145212	1.64939596307558e-05
AT3G11000	AT3G11000	DCD (Development and Cell Death) domain protein;(source:Araport11)	3.11592769258356	3.99171307528505e-05
AT3G11010	RLP34	receptor like protein 34;(source:Araport11)	2.50647582152237	3.10951461107681e-13
AT3G11340	UGT76B1	UDP-Glycosyltransferase superfamily protein;(source:Araport11)	4.35406619221853	0.00147204429220429
AT3G11840	PUB24	E3 ubiquitin-protein ligase PUB24-like protein;(source:Araport11)	2.36031949341033	7.66717622632211e-22
AT3G12220	scpl16	serine carboxypeptidase-like 16;(source:Araport11)	2.05923628009201	2.07653872150903e-09
AT3G12500	HCHIB	basic chitinase;(source:Araport11)	4.70115729565255	5.83037446246444e-15
AT3G12910	AT3G12910	NAC (No Apical Meristem) domain transcriptional regulator superfamily protein;(source:Araport11)	3.11839840689073	0.0018174985073867
AT3G13080	ABCC3	multidrug resistance-associated protein 3;(source:Araport11)	2.19602992416409	2.22158374904802e-18
AT3G13090	ABCC6	multidrug resistance-associated protein 8;(source:Araport11)	2.32823302043701	2.22835972332851e-07
AT3G13433	AT3G13433	transmembrane protein;(source:Araport11)	5.67562351128362	8.05303444077942e-05
AT3G13435	AT3G13435	transmembrane protein;(source:Araport11)	3.88205450815396	0.00790472046199152
AT3G13672	AT3G13672	TRAF-like superfamily protein;(source:Araport11)	2.92491765364705	2.49740354464766e-08
AT3G13950	AT3G13950	ankyrin;(source:Araport11)	5.99237559757473	1.12092155517388e-07
AT3G13960	GRF5	growth-regulating factor 5;(source:Araport11)	4.48212579209216	3.319561808711e-05
AT3G14060	AT3G14060	hypothetical protein;(source:Araport11)	2.82831312597869	2.12291343502635e-05
AT3G14280	AT3G14280	LL-diaminopimelate aminotransferase;(source:Araport11)	4.10906722441102	5.97531988299866e-13
AT3G14680	CYP72A14	cytochrome P450, family 72, subfamily A, polypeptide 14;(source:Araport11)	3.85927305070394	5.84163421695118e-06
AT3G14700	AT3G14700	SART-1 family;(source:Araport11)	2.92349862727709	1.72674700862334e-10
AT3G14710	AT3G14710	RNI-like superfamily protein;(source:Araport11)	2.68560964068746	0.0050598110264945
AT3G15150	HPY2	RING/U-box superfamily protein;(source:Araport11)	2.03279162397388	3.95113271865708e-51
AT3G15500	NAC3	NAC domain containing protein 3;(source:Araport11)	2.8553551625015	0.000837068274616396
AT3G15510	NAC2	NAC domain containing protein 2;(source:Araport11)	2.07467103446281	3.91072009670923e-05
AT3G15518	AT3G15518	hypothetical protein;(source:Araport11)	2.62418427675227	1.8225487513715e-07
AT3G15990	SULTR3;4	sulfate transporter 3;(source:Araport11)	2.43886652075253	2.59594221641343e-09
AT3G16360	AHP4	HPT phosphotransmitter 4;(source:Araport11)	4.29842804777519	6.17015472604085e-09
AT3G16410	NSP4	nitrile specifier protein 4;(source:Araport11)	4.62617540804656	8.01418355759028e-07
AT3G16420	PBP1	PYK10-binding protein 1;(source:Araport11)	2.64657055580847	8.35425884352813e-07
AT3G16430	JAL31	jacalin-related lectin 31;(source:Araport11)	4.62417311540415	0.000190623909976472
AT3G16470	JR1	Mannose-binding lectin superfamily protein;(source:Araport11)	2.0774236016662	5.23177179030535e-14
AT3G17790	PAP17	purple acid phosphatase 17;(source:Araport11)	2.90147105073397	4.0681457459693e-26
AT3G18250	AT3G18250	Putative membrane lipoprotein;(source:Araport11)	3.52831505837773	1.78746609893605e-06
AT3G19550	AT3G19550	glutamate racemase;(source:Araport11)	4.82694872553001	1.0914443623373e-08
AT3G20100	CYP705A19	cytochrome P450, family 705, subfamily A, polypeptide 19;(source:Araport11)	2.1192215532869	1.21170659226129e-14
AT3G20370	AT3G20370	TRAF-like family protein;(source:Araport11)	4.11820813849425	0.000740943585695103
AT3G20960	CYP705A33	cytochrome P450, family 705, subfamily A, polypeptide 33;(source:Araport11)	2.62559955420645	2.35730052974258e-12
AT3G21080	AT3G21080	ABC transporter-like protein;(source:Araport11)	3.85511352385982	8.2817120410924e-07
AT3G21090	ABCG15	ABC-2 type transporter family protein;(source:Araport11)	4.72415772251397	3.16119097580312e-09
AT3G21150	BBX32	B-box 32;(source:Araport11)	2.21725641930191	4.6920805046433e-06
AT3G21520	DMP1	transmembrane protein, putative (DUF679 domain membrane protein 1);(source:Araport11)	3.44924571463278	3.59658673981396e-05
AT3G21770	AT3G21770	Peroxidase superfamily protein;(source:Araport11)	2.51052154345688	9.15724776785414e-07
AT3G21780	UGT71B6	UDP-glucosyl transferase 71B6;(source:Araport11)	2.70831034269883	2.38226965362418e-17
AT3G22160	AT3G22160	VQ motif-containing protein;(source:Araport11)	2.61508251722409	3.68770982228985e-09
AT3G22231	PCC1	pathogen and circadian controlled 1;(source:Araport11)	2.082002687529	1.67954341511755e-15
AT3G22460	OASA2	O-acetylserine (thiol) lyase (OAS-TL) isoform A2;(source:Araport11)	3.03316426691349	1.04111294040914e-23
AT3G22600	AT3G22600	Bifunctional inhibitor/lipid-transfer protein/seed storage 2S albumin superfamily protein;(source:Araport11)	4.35768658727122	1.33510990745605e-06
AT3G22860	TIF3C2	eukaryotic translation initiation factor 3 subunit C2;(source:Araport11)	3.10797796697082	0.00588864214852588
AT3G23120	RLP38	receptor like protein 38;(source:Araport11)	2.11026141637887	2.35857825357681e-09
AT3G23240	ERF1	ethylene response factor 1;(source:Araport11)	4.52900992954295	9.47032298870661e-06
AT3G23250	MYB15	myb domain protein 15;(source:Araport11)	5.72557004552826	3.78281285358397e-08
AT3G23290	LSH4		2.15330038294116	6.34057054013245e-10
AT3G23550	AT3G23550	MATE efflux family protein;(source:Araport11)	2.22808443735217	1.95335485888239e-08
AT3G24610	AT3G24610	Galactose oxidase/kelch repeat superfamily protein;(source:Araport11)	3.66114818561837	0.00945436833729217
AT3G24900	RLP39	receptor like protein 39;(source:Araport11)	3.75461061029375	7.83506595469546e-08
AT3G25010	RLP41	receptor like protein 41;(source:Araport11)	3.2142574166708	3.63849388645264e-08
AT3G25250	AGC2-1	AGC (cAMP-dependent, cGMP-dependent and protein kinase C) kinase family protein;(source:Araport11)	3.66050524163873	0.000379680861497686
AT3G25510	AT3G25510	disease resistance protein (TIR-NBS-LRR class) family protein;(source:Araport11)	2.00885855680379	1.26965873983339e-06
AT3G25610	AT3G25610	ATPase E1-E2 type family protein / haloacid dehalogenase-like hydrolase family protein;(source:Araport11)	2.27088427117735	3.76631068702488e-11
AT3G25760	AOC1	allene oxide cyclase 1;(source:Araport11)	3.45908584530992	4.93108604301969e-20
AT3G25780	AOC3	allene oxide cyclase 3;(source:Araport11)	2.06693132620683	4.75304589493019e-10
AT3G25882	NIMIN-2	NIM1-interacting 2;(source:Araport11)	3.00218200914245	3.39006782723237e-29
AT3G26210	CYP71B23	cytochrome P450, family 71, subfamily B, polypeptide 23;(source:Araport11)	3.3449055462133	1.32957416859907e-17
AT3G26330	CYP71B37	cytochrome P450, family 71, subfamily B, polypeptide 37;(source:Araport11)	3.72339875530886	0.00477133787854588
AT3G26440	AT3G26440	transmembrane protein, putative (DUF707);(source:Araport11)	4.16250197016023	2.64193383964038e-11
AT3G26500	PIRL2	plant intracellular ras group-related LRR 2;(source:Araport11)	3.54624086915744	6.69704782955688e-17
AT3G26830	PAD3	Cytochrome P450 superfamily protein;(source:Araport11)	5.48852316113669	3.16851595302288e-09
AT3G27473	AT3G27473	Cysteine/Histidine-rich C1 domain family protein;(source:Araport11)	3.15357485018143	0.000621913735245544
AT3G27650	LBD25	LOB domain-containing protein 25;(source:Araport11)	2.69944628253097	0.00354053927226417
AT3G27660	OLEO4	oleosin 4;(source:Araport11)	4.54965485239506	4.70675238965331e-05
AT3G28210	PMZ	zinc finger (AN1-like) family protein;(source:Araport11)	2.64472394617519	4.74490546119784e-07
AT3G28220	AT3G28220	TRAF-like family protein;(source:Araport11)	2.27271776728229	7.60277475066296e-11
AT3G28510	AT3G28510	P-loop containing nucleoside triphosphate hydrolases superfamily protein;(source:Araport11)	6.72016408513104	0.000680679548465005
AT3G28540	AT3G28540	P-loop containing nucleoside triphosphate hydrolases superfamily protein;(source:Araport11)	3.92544204238881	1.68853859498507e-13
AT3G28570	AT3G28570	P-loop containing nucleoside triphosphate hydrolases superfamily protein;(source:Araport11)	2.44454705085406	0.000788470817063718
AT3G28580	AT3G28580	P-loop containing nucleoside triphosphate hydrolases superfamily protein;(source:Araport11)	4.61111154149178	1.18827231662749e-08
AT3G28890	RLP43	receptor like protein 43;(source:Araport11)	4.89386145199341	3.32988868576178e-18
AT3G29000	AT3G29000	Calcium-binding EF-hand family protein;(source:Araport11)	3.3649734909997	4.4667080332047e-13
AT3G29034	AT3G29034	transmembrane protein;(source:Araport11)	2.96189024040243	4.27116432252535e-15
AT3G29035	NAC3	NAC domain containing protein 3;(source:Araport11)	5.55044583465733	5.9963005493197e-11
AT3G29250	SDR4	NAD(P)-binding Rossmann-fold superfamily protein;(source:Araport11)	3.04953328164852	0.00134688334883543
AT3G29575	AFP3	ABI five binding protein 3;(source:Araport11)	2.48984692612937	5.86711873586627e-10
AT3G29590	AT5MAT	HXXXD-type acyl-transferase family protein;(source:Araport11)	6.06443142773464	2.17201585621155e-15
AT3G29639	AT3G29639	hypothetical protein;(source:Araport11)	6.42468640838574	1.07966664169649e-138
AT3G30770	AT3G30770	Eukaryotic aspartyl protease family protein;(source:Araport11)	5.76295159719824	3.59833583442462e-09
AT3G30842	ABCG38	pleiotropic drug resistance 10;(source:Araport11)	6.34352402131976	1.42002459842501e-11
AT3G33528	AT3G33528	hypothetical protein;(source:Araport11)	3.00490316437796	4.21164427645551e-17
AT3G42723	AT3G42723	ATP binding / aminoacyl-tRNA ligase/ nucleotide binding protein;(source:Araport11)	5.3545622653272	2.94732851114169e-07
AT3G43826	AT3G43826	pseudogene of P-loop containing nucleoside triphosphate hydrolases superfamily protein;(source:Araport11)	3.34778472867008	0.00744018258300356
AT3G44006	AT3G44006	hypothetical protein;(source:Araport11)	7.10907773852334	2.56497064977913e-14
AT3G44326	AT3G44326	F-box family protein;(source:Araport11)	4.62791496775966	0.000101432249172258
AT3G44350	NAC061	NAC domain containing protein 61;(source:Araport11)	3.03961881984586	1.8495767008953e-10
AT3G44510	AT3G44510	alpha/beta-Hydrolases superfamily protein;(source:Araport11)	6.0174702387044	5.56013671960819e-07
AT3G45130	LAS1	lanosterol synthase 1;(source:Araport11)	4.56465708712674	0.000265939060839307
AT3G45290	MLO3	Seven transmembrane MLO family protein;(source:Araport11)	2.07018841118144	9.62330632156964e-17
AT3G45330	AT3G45330	Concanavalin A-like lectin protein kinase family protein;(source:Araport11)	5.55499884085036	2.04280740666477e-07
AT3G46080	AT3G46080	C2H2-type zinc finger family protein;(source:Araport11)	3.81405153634451	2.84641196596195e-07
AT3G46090	ZAT7	C2H2 and C2HC zinc fingers superfamily protein;(source:Araport11)	3.8779627561721	1.68825235405002e-07
AT3G46690	AT3G46690	UDP-Glycosyltransferase superfamily protein;(source:Araport11)	4.61910737830176	0.000229625984486637
AT3G46900	COPT2	copper transporter 2;(source:Araport11)	2.15006860008407	5.20249264913523e-14
AT3G47050	AT3G47050	Glycosyl hydrolase family protein;(source:Araport11)	5.87972306931124	1.15145198292493e-08
AT3G47420	G3Pp1	putative glycerol-3-phosphate transporter 1;(source:Araport11)	2.8895864205044	1.409429575694e-14
AT3G47480	AT3G47480	Calcium-binding EF-hand family protein;(source:Araport11)	3.18340094856406	2.88438413439816e-06
AT3G48020	AT3G48020	hypothetical protein;(source:Araport11)	2.68434489033454	3.62739495639319e-05
AT3G48630	AT3G48630	hypothetical protein;(source:Araport11)	3.21133996295804	1.52816946111958e-10
AT3G48640	AT3G48640	transmembrane protein;(source:Araport11)	2.6155868135914	5.87198529670336e-07
AT3G48650	AT3G48650	pseudogene of pectinesterase;(source:Araport11)	3.11483614638767	8.47322176508161e-21
AT3G48770	AT3G48770	ATP/DNA binding protein;(source:Araport11)	2.26418107226916	2.71543953602066e-05
AT3G48850	PHT3;2	phosphate transporter 3;(source:Araport11)	4.71289191134038	5.88690125061761e-07
AT3G49110	PRXCA	peroxidase CA;(source:Araport11)	4.03843878966435	2.10362119900712e-14
AT3G49340	AT3G49340	Cysteine proteinases superfamily protein;(source:Araport11)	2.89251110187552	0.00170930461154971
AT3G49780	PSK4	phytosulfokine 4 precursor;(source:Araport11)	2.01060318348827	1.25291235407949e-09
AT3G50170	AT3G50170	transmembrane protein, putative (DUF247);(source:Araport11)	3.76169189871925	0.00135453100274796
AT3G50200	AT3G50200	hypothetical protein (DUF247);(source:Araport11)	4.15840072827213	0.000806543707982875
AT3G50260	CEJ1	cooperatively regulated by ethylene and jasmonate 1;(source:Araport11)	2.7286890612297	8.6185803340954e-07
AT3G50280	AT3G50280	HXXXD-type acyl-transferase family protein;(source:Araport11)	3.9955062281023	2.64562076946359e-15
AT3G50770	CML41	calmodulin-like 41;(source:Araport11)	3.82077592609927	4.08913811621015e-05
AT3G50930	BCS1	cytochrome BC1 synthesi;(source:Araport11)	2.55494717073674	3.42719665097635e-11
AT3G51060	STY1	Lateral root primordium (LRP) protein-like protein;(source:Araport11)	2.47199760363561	0.00115203684155063
AT3G51330	AT3G51330	Eukaryotic aspartyl protease family protein;(source:Araport11)	2.78987760502301	4.62458966410245e-17
AT3G51440	AT3G51440	Calcium-dependent phosphotriesterase superfamily protein;(source:Araport11)	2.71087248264066	9.52849072427891e-11
AT3G51860	CAX3	cation exchanger 3;(source:Araport11)	3.58015384177514	5.68364231850516e-05
AT3G52400	SYP122	syntaxin of plants 122;(source:Araport11)	2.40065815301245	1.80237347640827e-06
AT3G53150	UGT73D1	UDP-glucosyl transferase 73D1;(source:Araport11)	3.09232260896468	0.000381204617586368
AT3G53980	AT3G53980	Bifunctional inhibitor/lipid-transfer protein/seed storage 2S albumin superfamily protein;(source:Araport11)	2.71904123217574	1.19219964193446e-09
AT3G54150	AT3G54150	S-adenosyl-L-methionine-dependent methyltransferases superfamily protein;(source:Araport11)	3.39777534068524	6.22743312947228e-12
AT3G54420	EP3	homolog of carrot EP3-3 chitinase;(source:Araport11)	2.12815182918133	4.63751775475665e-12
AT3G54730	AT3G54730	transcription repressor;(source:Araport11)	4.33043514725628	0.00103247620417089
AT3G54990	SMZ	Integrase-type DNA-binding superfamily protein;(source:Araport11)	2.50854060936096	9.82701584859305e-17
AT3G56500	AT3G56500	serine-rich protein-like protein;(source:Araport11)	3.10433197199452	0.00372021867723982
AT3G56970	bHLH38	basic helix-loop-helix (bHLH) DNA-binding superfamily protein;(source:Araport11)	3.84204892469582	5.27567909978225e-11
AT3G56980	bHLH39	basic helix-loop-helix (bHLH) DNA-binding superfamily protein;(source:Araport11)	3.08067534183358	4.01995097714868e-12
AT3G57240	BG3	beta-1,3-glucanase 3;(source:Araport11)	3.12920933009464	2.04719218123415e-06
AT3G57260	BGL2	beta-1,3-glucanase 2;(source:Araport11)	4.49555903592428	5.78608731215125e-08
AT3G57270	BG1	beta-1,3-glucanase 1;(source:Araport11)	5.06997965233607	4.66327671572614e-06
AT3G57460	AT3G57460	catalytic/ metal ion binding / metalloendopeptidase/ zinc ion binding protein;(source:Araport11)	2.62852462605284	4.75996529773197e-14
AT3G57950	AT3G57950	cotton fiber protein;(source:Araport11)	3.97123501168808	2.45836233376574e-06
AT3G59700	HLECRK	lectin-receptor kinase;(source:Araport11)	2.24024050405197	4.05692484439716e-12
AT3G60470	AT3G60470	transmembrane protein, putative (DUF247);(source:Araport11)	2.05759940537191	0.00359543575565692
AT3G60540	AT3G60540	Preprotein translocase Sec, Sec61-beta subunit protein;(source:Araport11)	2.23553823344504	4.08848764676049e-07
AT3G60670	AT3G60670	PLATZ transcription factor family protein;(source:Araport11)	3.5345126561927	0.000538627110441908
AT3G60966	AT3G60966	RING/U-box superfamily protein;(source:Araport11)	3.65794632423088	1.33881155019273e-05
AT3G61190	BAP1	BON association protein 1;(source:Araport11)	2.21696451642334	1.90616623912782e-09
AT3G61280	AT3G61280	O-glucosyltransferase rumi-like protein (DUF821);(source:Araport11)	2.2387382824971	3.52005464314384e-12
AT3G61630	CRF6	cytokinin response factor 6;(source:Araport11)	2.09931185037166	6.90993388600551e-37
AT3G61900	AT3G61900	SAUR-like auxin-responsive protein family;(source:Araport11)	3.54859317961428	0.00494849109331978
AT3G62610	MYB11	myb domain protein 11;(source:Araport11)	2.86746259690892	8.58261914219492e-05
AT3G63380	AT3G63380	ATPase E1-E2 type family protein / haloacid dehalogenase-like hydrolase family protein;(source:Araport11)	2.2717061807677	1.3058474671434e-05
AT4G00670	AT4G00670	Remorin family protein;(source:Araport11)	2.6470151508318	4.93321851934372e-13
AT4G00700	AT4G00700	C2 calcium/lipid-binding plant phosphoribosyltransferase family protein;(source:Araport11)	4.93868278475109	3.45966606663332e-07
AT4G01010	CNGC13	cyclic nucleotide-gated channel 13;(source:Araport11)	2.31653131629711	1.70290275387981e-11
AT4G01360	BPS3	BPS1-like protein;(source:Araport11)	2.17982030457452	0.000175029206271883
AT4G01380	AT4G01380	plastocyanin-like domain-containing protein;(source:Araport11)	3.35302562141666	0.00547969002923129
AT4G01390	AT4G01390	TRAF-like family protein;(source:Araport11)	3.35575910575485	0.00249889353384737
AT4G01720	WRKY47	WRKY family transcription factor;(source:Araport11)	2.26253395448098	9.76419469879438e-18
AT4G01750	RGXT2	rhamnogalacturonan xylosyltransferase 2;(source:Araport11)	2.49773609348822	1.27457598747396e-17
AT4G01980	AT4G01980	transposable_element_gene;(source:Araport11);similar to myb family protein [Arabidopsis thaliana] (TAIR:AT2G22710.1);(source:TAIR10)	4.22625850856863	0.00318206133038433
AT4G01985	AT4G01985	hypothetical protein;(source:Araport11)	4.72231218427922	5.9500860872928e-05
AT4G02330	ATPMEPCRB	Plant invertase/pectin methylesterase inhibitor superfamily;(source:Araport11)	2.41323968723571	5.78867092037616e-26
AT4G02380	SAG21	senescence-associated gene 21;(source:Araport11)	3.70038774721904	2.50983687276388e-17
AT4G02520	GSTF2	glutathione S-transferase PHI 2;(source:Araport11)	2.30845956978334	1.35858173075886e-06
AT4G03450	AT4G03450	Ankyrin repeat family protein;(source:Araport11)	2.52261199355867	2.6619785840799e-08
AT4G04260	AT4G04260	Bromo-adjacent homology (BAH) domain-containing protein;(source:Araport11)	3.2477609472147	0.00987605102688948
AT4G04490	CRK36	cysteine-rich RLK (RECEPTOR-like protein kinase) 36;(source:Araport11)	3.32119669354749	3.28043469167819e-13
AT4G04500	CRK37	cysteine-rich RLK (RECEPTOR-like protein kinase) 37;(source:Araport11)	3.81080969194166	1.52166697624922e-11
AT4G04510	CRK38	cysteine-rich RLK (RECEPTOR-like protein kinase) 38;(source:Araport11)	3.72562363348538	9.88759438653591e-08
AT4G04540	CRK39	cysteine-rich RLK (RECEPTOR-like protein kinase) 39;(source:Araport11)	3.78877527836378	1.62782278570574e-07
AT4G04972	AT4G04972	hypothetical protein;(source:Araport11)	2.72494236489878	0.00331387926160341
AT4G05380	AT4G05380	P-loop nucleoside triphosphate hydrolase superfamily protein;(source:Araport11)	2.7739514474132	0.00289344246720846
AT4G05497	AT4G05497	RNI-like superfamily protein;(source:Araport11)	3.62380816028628	0.00457131765845147
AT4G05540	AT4G05540	P-loop containing nucleoside triphosphate hydrolases superfamily protein;(source:Araport11)	4.49147845786248	0.000263597628415484
AT4G08093	AT4G08093	pseudogene of dihydroorotate dehydrogenase;(source:Araport11)	4.37082542057122	7.05302285233997e-10
AT4G08150	KNAT1	homeobox knotted-like protein;(source:Araport11)	3.90698714211204	0.00847625538961509
AT4G08290	UMAMIT20	nodulin MtN21 /EamA-like transporter family protein;(source:Araport11)	4.04959347957275	9.55599740821111e-12
AT4G08300	UMAMIT17	nodulin MtN21 /EamA-like transporter family protein;(source:Araport11)	3.08107461562679	3.07844777559746e-11
AT4G08555	AT4G08555	hypothetical protein;(source:Araport11)	2.01429346207446	1.30322522883601e-05
AT4G08770	Prx37	Peroxidase superfamily protein;(source:Araport11)	3.96141502520879	0.00025079366122045
AT4G09770	AT4G09770	TRAF-like family protein;(source:Araport11)	3.81015076793229	3.62057631757575e-05
AT4G09820	TT8	basic helix-loop-helix (bHLH) DNA-binding superfamily protein;(source:Araport11)	6.60173208713222	7.54739224405565e-10
AT4G10265	AT4G10265	Wound-responsive family protein;(source:Araport11)	3.432956294408	0.00371004127410721
AT4G10380	NIP5;1	NOD26-like intrinsic protein 5;(source:Araport11)	2.52086625478658	2.91601642688737e-13
AT4G10500	AT4G10500	2-oxoglutarate (2OG) and Fe(II)-dependent oxygenase superfamily protein;(source:Araport11)	5.43663921905792	1.13779646557422e-08
AT4G10860	AT4G10860	hypothetical protein;(source:Araport11)	5.79852755079157	4.70811691067234e-06
AT4G11170	AT4G11170	Disease resistance protein (TIR-NBS-LRR class) family;(source:Araport11)	4.0355700146881	2.25948525604869e-05
AT4G11320	AT4G11320	Papain family cysteine protease;(source:Araport11)	2.12127242218147	4.46833625636075e-05
AT4G11350	AT4G11350	transferring glycosyl group transferase (DUF604);(source:Araport11)	2.33991513889053	4.56544187640956e-13
AT4G11890	ARCK1	Protein kinase superfamily protein;(source:Araport11)	3.20594986329661	6.9497269207014e-10
AT4G11910	AT4G11910	STAY-GREEN-like protein;(source:Araport11)	2.9234161611106	5.27163953931346e-10
AT4G12382	AT4G12382	F-box family protein;(source:Araport11)	2.0046327965767	0.00517715464169988
AT4G12480	EARLI1	Bifunctional inhibitor/lipid-transfer protein/seed storage 2S albumin superfamily protein;(source:Araport11)	5.18249783763055	8.57428825975761e-06
AT4G12490	AT4G12490	Bifunctional inhibitor/lipid-transfer protein/seed storage 2S albumin superfamily protein;(source:Araport11)	6.0472740963134	2.4761366525744e-05
AT4G12735	AT4G12735	hypothetical protein;(source:Araport11)	3.09998850579236	0.000124999343219632
AT4G12870	AT4G12870	Gamma interferon responsive lysosomal thiol (GILT) reductase family protein;(source:Araport11)	2.69611034206895	0.0084969426476363
AT4G13820	AT4G13820	Leucine-rich repeat (LRR) family protein;(source:Araport11)	2.83310781841516	4.44092589093901e-09
AT4G13890	EDA36	Pyridoxal phosphate (PLP)-dependent transferases superfamily protein;(source:Araport11)	5.00025543013986	9.10816008316851e-07
AT4G13900	RLP49	pseudogene of receptor like protein 47;(source:Araport11)	2.56839412416054	2.03807178664054e-17
AT4G14090	AT4G14090	UDP-Glycosyltransferase superfamily protein;(source:Araport11)	2.06746826804314	2.01759351344644e-10
AT4G14365	XBAT34	hypothetical protein;(source:Araport11)	2.94636905158713	1.53015212864197e-10
AT4G14370	AT4G14370	Disease resistance protein (TIR-NBS-LRR class) family;(source:Araport11)	2.84212637072271	7.21472642340266e-09
AT4G14390	AT4G14390	Ankyrin repeat family protein;(source:Araport11)	3.4290013063874	1.19432944525813e-12
AT4G14450	AT4G14450	hypothetical protein;(source:Araport11)	3.56972352936341	0.000329328703847842
AT4G14465	AHL20	AT-hook motif nuclear-localized protein 20;(source:Araport11)	2.73585782455924	0.00903680808760994
AT4G14630	GLP9	germin-like protein 9;(source:Araport11)	4.13125623197333	0.00102535616141349
AT4G14640	CAM8	calmodulin 8;(source:Araport11)	2.35082800387407	9.4944676909185e-05
AT4G15236	ABCG43	ABC-2 and Plant PDR ABC-type transporter family protein;(source:Araport11)	3.11771479617901	3.33777075346262e-08
AT4G15280	UGT71B5	UDP-glucosyl transferase 71B5;(source:Araport11)	3.42368897661221	0.000447826483772469
AT4G15417	RTL1	RNAse II-like 1;(source:Araport11)	4.24260883015196	0.00173825027673422
AT4G15530	PPDK	pyruvate orthophosphate dikinase;(source:Araport11)	2.50337942210242	3.00848477565319e-16
AT4G15610	AT4G15610	Uncharacterized protein family (UPF0497);(source:Araport11)	2.19649098256122	8.60248186267621e-10
AT4G16260	AT4G16260	Glycosyl hydrolase superfamily protein;(source:Araport11)	5.38909585663469	4.5850378992139e-09
AT4G16590	CSLA01	cellulose synthase-like A01;(source:Araport11)	2.98585642455476	0.000462600495013495
AT4G16600	PGSIP8	Nucleotide-diphospho-sugar transferases superfamily protein;(source:Araport11)	2.3826578947701	0.00155618943985885
AT4G17660	AT4G17660	Protein kinase superfamily protein;(source:Araport11)	4.63370276078006	5.2531188127746e-12
AT4G17710	HDG4	homeodomain GLABROUS 4;(source:Araport11)	4.30409062876579	0.000222771482685197
AT4G18010	IP5PII	myo-inositol polyphosphate 5-phosphatase 2;(source:Araport11)	2.12331064756063	5.28361349108875e-10
AT4G18250	AT4G18250	receptor Serine/Threonine kinase-like protein;(source:Araport11)	2.7694554354795	5.81946884670446e-16
AT4G18360	GOX3	Aldolase-type TIM barrel family protein;(source:Araport11)	2.98303057345076	8.85343257841105e-05
AT4G18422	AT4G18422	transmembrane protein;(source:Araport11)	2.89057809257693	0.00241839594606538
AT4G18980	AtS40-3	AtS40-3;(source:Araport11)	3.39529528012178	0.00806222312147366
AT4G19370	AT4G19370	chitin synthase, putative (DUF1218);(source:Araport11)	4.02673080457026	8.88821005953145e-14
AT4G19570	AT4G19570	Chaperone DnaJ-domain superfamily protein;(source:Araport11)	3.35575522103797	0.00473166394963033
AT4G20000	AT4G20000	VQ motif-containing protein;(source:Araport11)	4.59582004047926	1.34150512697322e-07
AT4G20110	VSR7	VACUOLAR SORTING RECEPTOR 7;(source:Araport11)	3.15248894711049	1.39482305002372e-16
AT4G20860	AT4G20860	FAD-binding Berberine family protein;(source:Araport11)	2.32098214948922	1.07913619340144e-10
AT4G21120	AAT1	amino acid transporter 1;(source:Araport11)	3.4983732164874	7.63777356062125e-11
AT4G21230	CRK27	cysteine-rich RLK (RECEPTOR-like protein kinase) 27;(source:Araport11)	2.64612065599573	1.34503527182317e-05
AT4G21680	NRT1.8	NITRATE TRANSPORTER 1.8;(source:Araport11)	4.41980133935674	2.96891190791633e-09
AT4G21820	AT4G21820	binding / calmodulin binding protein;(source:Araport11)	3.86952257117792	4.31196245483278e-51
AT4G21840	MSRB8	methionine sulfoxide reductase B8;(source:Araport11)	5.00713047013462	0.000111868956503822
AT4G21850	MSRB9	methionine sulfoxide reductase B9;(source:Araport11)	4.70152185753266	1.42072002489647e-18
AT4G21903	AT4G21903	MATE efflux family protein;(source:Araport11)	3.54528678618225	9.70467974855001e-14
AT4G21920	AT4G21920	hypothetical protein;(source:Araport11)	2.98327949414522	3.11498507002216e-08
AT4G21930	AT4G21930	senescence regulator (Protein of unknown function, DUF584);(source:Araport11)	2.76264310783973	5.86818258153831e-08
AT4G22490	AT4G22490	Bifunctional inhibitor/lipid-transfer protein/seed storage 2S albumin superfamily protein;(source:Araport11)	6.37154453419826	5.45114384492652e-07
AT4G22505	AT4G22505	Bifunctional inhibitor/lipid-transfer protein/seed storage 2S albumin superfamily protein;(source:Araport11)	7.1105293808706	0.000429153876237435
AT4G22520	AT4G22520	Bifunctional inhibitor/lipid-transfer protein/seed storage 2S albumin superfamily protein;(source:Araport11)	4.15193393258641	4.71925818277914e-05
AT4G22710	CYP706A2	cytochrome P450, family 706, subfamily A, polypeptide 2;(source:Araport11)	3.29049391996779	1.54010578864957e-09
AT4G22880	LDOX	leucoanthocyanidin dioxygenase;(source:Araport11)	6.34052817859586	1.04320228814874e-37
AT4G22940	AT4G22940	Protein kinase superfamily protein;(source:Araport11)	2.40145950079708	3.57541811235094e-05
AT4G22950	AGL19	AGAMOUS-like 19;(source:Araport11)	3.98488927698643	4.6128827816603e-50
AT4G22960	AT4G22960	FAM63A-like protein (DUF544);(source:Araport11)	4.12639114647308	5.84500647419901e-10
AT4G23030	AT4G23030	MATE efflux family protein;(source:Araport11)	2.05239204326166	4.2475354212312e-06
AT4G23140	CRK6	cysteine-rich RLK (RECEPTOR-like protein kinase) 6;(source:Araport11)	3.9805257414245	6.10986466738186e-14
AT4G23150	CRK7	cysteine-rich RLK (RECEPTOR-like protein kinase) 7;(source:Araport11)	4.52174889132894	1.73664216710221e-09
AT4G23160	CRK8	cysteine-rich RECEPTOR-like kinase;(source:Araport11)	2.11708597268563	2.13032888050097e-06
AT4G23200	CRK12	cysteine-rich RLK (RECEPTOR-like protein kinase) 12;(source:Araport11)	2.63176088449402	8.70458817276068e-10
AT4G23210	CRK13	cysteine-rich RLK (RECEPTOR-like protein kinase) 13;(source:Araport11)	2.42272537368484	1.11133344147149e-08
AT4G23215	AT4G23215	pseudogene of cysteine-rich RECEPTOR-like kinase;(source:Araport11)	4.79534795691268	1.507255481255e-14
AT4G23220	CRK14	cysteine-rich RECEPTOR-like kinase;(source:Araport11)	2.33661712045348	4.49779766965374e-13
AT4G23230	CRK15	cysteine-rich RECEPTOR-like kinase;(source:Araport11)	2.6427475277492	5.16247281352542e-14
AT4G23280	CRK20	cysteine-rich RLK (RECEPTOR-like protein kinase) 20;(source:Araport11)	3.80239508075635	2.33545710254531e-05
AT4G23310	CRK23	cysteine-rich RLK (RECEPTOR-like protein kinase) 23;(source:Araport11)	5.45189189483995	1.18292961833418e-21
AT4G23320	CRK24	cysteine-rich RLK (RECEPTOR-like protein kinase) 24;(source:Araport11)	3.33639453542532	7.60277475066296e-11
AT4G23450	AIRP1	RING/U-box superfamily protein;(source:Araport11)	2.18775550040209	3.51045303181969e-05
AT4G23610	AT4G23610	Late embryogenesis abundant (LEA) hydroxyproline-rich glycoprotein family;(source:Araport11)	3.08863836118792	1.72321538125172e-14
AT4G23700	CHX17	cation/H+ exchanger 17;(source:Araport11)	6.22129356052914	1.0577127159847e-07
AT4G23810	WRKY53	WRKY family transcription factor;(source:Araport11)	2.55290683410135	0.000104957987629745
AT4G24000	CSLG2	cellulose synthase like G2;(source:Araport11)	2.85342243701633	0.00119011442329238
AT4G25070	AT4G25070	caldesmon-like protein;(source:Araport11)	3.12644472945284	1.75575250757797e-10
AT4G25110	MC2	metacaspase 2;(source:Araport11)	3.69228459723625	9.17635254021029e-17
AT4G25330	AT4G25330	SAWADEE protein;(source:Araport11)	3.73629151768081	0.00985307053925601
AT4G25810	XTR6	xyloglucan endotransglycosylase 6;(source:Araport11)	2.68397151039662	0.000359287471524601
AT4G26120	AT4G26120	Ankyrin repeat family protein / BTB/POZ domain-containing protein;(source:Araport11)	2.96578095532628	3.2327818602659e-10
AT4G26200	ACS7	1-amino-cyclopropane-1-carboxylate synthase 7;(source:Araport11)	4.6739373249912	1.56645403849286e-05
AT4G27290	AT4G27290	S-locus lectin protein kinase family protein;(source:Araport11)	3.88832523172019	0.000161297464784655
AT4G27300	AT4G27300	S-locus lectin protein kinase family protein;(source:Araport11)	2.67859724203526	1.25140678272415e-22
AT4G27480	AT4G27480	Core-2/I-branching beta-1,6-N-acetylglucosaminyltransferase family protein;(source:Araport11)	2.66865305623287	3.41979542607033e-12
AT4G27654	AT4G27654	transmembrane protein;(source:Araport11)	2.83692078817618	0.00284361031050319
AT4G27970	SLAH2	SLAC1 homologue 2;(source:Araport11)	2.15476678906294	0.00120872420426647
AT4G28085	AT4G28085	transmembrane protein;(source:Araport11)	2.03652652542575	1.01325802344038e-07
AT4G28390	AAC3	ADP/ATP carrier 3;(source:Araport11)	2.54784174048091	1.03185447562271e-10
AT4G29200	AT4G29200	Beta-galactosidase related protein;(source:Araport11)	9.61366845278828	2.91368740710166e-27
AT4G30140	CDEF1	GDSL-like Lipase/Acylhydrolase superfamily protein;(source:Araport11)	7.0186439676377	0.000214914804488813
AT4G30280	XTH18	xyloglucan endotransglucosylase/hydrolase 18;(source:Araport11)	2.12449086757673	1.46511256601292e-05
AT4G30640	AT4G30640	RNI-like superfamily protein;(source:Araport11)	2.06870187006318	3.12559320230254e-05
AT4G31800	WRKY18	WRKY DNA-binding protein 18;(source:Araport11)	2.5895034575331	1.17679014528638e-13
AT4G33550	AT4G33550	Bifunctional inhibitor/lipid-transfer protein/seed storage 2S albumin superfamily protein;(source:Araport11)	2.14527616369631	4.15399257441853e-05
AT4G34380	AT4G34380	Transducin/WD40 repeat-like superfamily protein;(source:Araport11)	3.11558238098681	0.000284120348462833
AT4G34400	AT4G34400	AP2/B3-like transcriptional factor family protein;(source:Araport11)	2.61520898807176	1.1205571060626e-07
AT4G34810	AT4G34810	SAUR-like auxin-responsive protein family;(source:Araport11)	2.12756467672018	1.78861741850341e-08
AT4G35180	LHT7	LYS/HIS transporter 7;(source:Araport11)	4.09705402323348	3.88372987358467e-11
AT4G36380	ROT3	Cytochrome P450 superfamily protein;(source:Araport11)	2.68893405219304	2.34342200903204e-14
AT4G36700	AT4G36700	RmlC-like cupins superfamily protein;(source:Araport11)	4.46721129316194	2.55148262008953e-05
AT4G36850	AT4G36850	PQ-loop repeat family protein / transmembrane family protein;(source:Araport11)	3.51019790838354	2.65148991543193e-11
AT4G36988			2.66735877026251	2.22450222444481e-08
AT4G36990	HSF4	heat shock factor 4;(source:Araport11)	2.73088713965241	3.67427575842318e-15
AT4G37010	CEN2	centrin 2;(source:Araport11)	4.31612149588849	6.25401797891093e-06
AT4G37150	MES9	methyl esterase 9;(source:Araport11)	2.23664774427382	0.00705517977392077
AT4G37295	AT4G37295	hypothetical protein;(source:Araport11)	2.60681622099656	0.000567899823778368
AT4G37370	CYP81D8	cytochrome P450, family 81, subfamily D, polypeptide 8;(source:Araport11)	2.03359008105957	1.08030481908949e-08
AT4G37410	CYP81F4	cytochrome P450, family 81, subfamily F, polypeptide 4;(source:Araport11)	5.52498659975796	0.000438866433472559
AT4G38340	AT4G38340	Plant regulator RWP-RK family protein;(source:Araport11)	2.75466601677349	1.14902465878644e-05
AT4G38560	AT4G38560	phospholipase-like protein (PEARLI 4) family protein;(source:Araport11)	3.54542309128512	1.62754151303081e-14
AT4G39670	AT4G39670	Glycolipid transfer protein (GLTP) family protein;(source:Araport11)	4.21081257908192	1.41614918833669e-17
AT4G39830	AT4G39830	Cupredoxin superfamily protein;(source:Araport11)	3.00248885044486	4.7123061500365e-14
AT5G01100	FRB1	O-fucosyltransferase family protein;(source:Araport11)	2.68676496920351	8.51466051964798e-09
AT5G01900	WRKY62	WRKY DNA-binding protein 62;(source:Araport11)	5.74542508787765	1.34953191847181e-06
AT5G02580	AT5G02580	argininosuccinate lyase;(source:Araport11)	3.30095725485081	0.00483068099758942
AT5G02780	GSTL1	glutathione transferase lambda 1;(source:Araport11)	5.7119550624045	7.33104995621433e-08
AT5G03090	AT5G03090	Mto 1 responding down protein;(source:Araport11)	5.27026902393682	6.44500622831795e-07
AT5G03210	DIP2	E3 ubiquitin-protein ligase;(source:Araport11)	4.67049041590903	0.00059975683743527
AT5G03350	AT5G03350	Legume lectin family protein;(source:Araport11)	2.32520434269607	2.60764518403665e-12
AT5G03545	AT5G03545	expressed in response to phosphate starvation protein;(source:Araport11)	5.81216892400018	5.34355171832136e-10
AT5G03790	HB51	homeobox 51;(source:Araport11)	3.53693889421289	5.90576528684828e-05
AT5G04150	BHLH101	basic helix-loop-helix (bHLH) DNA-binding superfamily protein;(source:Araport11)	2.28401497346603	8.02474560018131e-08
AT5G04950	NAS1	nicotianamine synthase 1;(source:Araport11)	2.6536692556601	2.00878368772069e-06
AT5G05300	AT5G05300	hypothetical protein;(source:Araport11)	4.22611126088072	3.37274155820816e-13
AT5G05460	ENGase85A	Glycosyl hydrolase family 85;(source:Araport11)	2.11907275418637	6.39523240563644e-18
AT5G05600	AT5G05600	2-oxoglutarate (2OG) and Fe(II)-dependent oxygenase superfamily protein;(source:Araport11)	2.11944055090134	1.68853859498507e-13
AT5G05640	AT5G05640	nucleoprotein-like protein;(source:Araport11)	2.33676460694409	0.00305040030772765
AT5G06720	PA2	peroxidase 2;(source:Araport11)	2.31113392515428	0.0021461671913514
AT5G07100	WRKY26	WRKY DNA-binding protein 26;(source:Araport11)	3.43724971761316	6.87431279164864e-18
AT5G07990	TT7	Cytochrome P450 superfamily protein;(source:Araport11)	3.02793356649195	2.51397198089045e-16
AT5G08240	AT5G08240	transmembrane protein;(source:Araport11)	4.50363550190864	1.77717349846991e-23
AT5G09220	AAP2	amino acid permease 2;(source:Araport11)	2.84471566704549	4.22001759926649e-11
AT5G09290	AT5G09290	Inositol monophosphatase family protein;(source:Araport11)	3.43527092111272	1.74699508959599e-08
AT5G09470	DIC3	dicarboxylate carrier 3;(source:Araport11)	3.43162011482985	5.76045446384523e-13
AT5G09570	AT5G09570	Cox19-like CHCH family protein;(source:Araport11)	4.70184842457824	1.98621653306855e-10
AT5G10140	FLC	K-box region and MADS-box transcription factor family protein;(source:Araport11)	2.93630632761003	4.11181553955403e-06
AT5G10380	RING1	RING/U-box superfamily protein;(source:Araport11)	2.06449582892992	4.44850636848881e-05
AT5G10520	RBK1	ROP binding protein kinases 1;(source:Araport11)	2.35673749155597	5.9391970437958e-08
AT5G10695	AT5G10695	methionyl-tRNA synthetase;(source:Araport11)	2.09133041382967	1.3728771184491e-08
AT5G10760	AT5G10760	Eukaryotic aspartyl protease family protein;(source:Araport11)	3.77893032727532	1.15480273012854e-10
AT5G11210	GLR2.5	glutamate receptor 2.5;(source:Araport11)	5.52304161861195	4.95868245780021e-05
AT5G11320	YUC4	Flavin-binding monooxygenase family protein;(source:Araport11)	4.76149757964288	7.34039723265165e-05
AT5G11410	AT5G11410	Protein kinase superfamily protein;(source:Araport11)	3.11611732854872	2.54462124498835e-30
AT5G11920	cwINV6	6-%261-fructan exohydrolase;(source:Araport11)	4.99246614305669	1.05048355752542e-20
AT5G12030	HSP17.6A	heat shock protein 17.6A;(source:Araport11)	3.02116539809004	0.00653822508478194
AT5G12880	AT5G12880	proline-rich family protein;(source:Araport11)	4.29870582333325	0.00375264520892277
AT5G13080	WRKY75	WRKY DNA-binding protein 75;(source:Araport11)	5.8434738161502	2.92019679460685e-05
AT5G13330	Rap2.6L	related to AP2 6l;(source:Araport11)	2.08567348539777	0.00756028713622829
AT5G14490	NAC085	NAC domain containing protein 85;(source:Araport11)	4.95981458480741	3.71177361273645e-06
AT5G15360	AT5G15360	transmembrane protein;(source:Araport11)	8.0234231195731	4.39482857851135e-15
AT5G15500	AT5G15500	Ankyrin repeat family protein;(source:Araport11)	5.68445421101478	4.65164106566779e-11
AT5G15830	bZIP3	basic leucine-zipper 3;(source:Araport11)	2.64552831829622	0.000102467128817684
AT5G17220	GSTF12	glutathione S-transferase phi 12;(source:Araport11)	5.09831624909775	5.26094835930604e-25
AT5G17330	GAD	glutamate decarboxylase;(source:Araport11)	2.44319736288053	1.26113091912424e-07
AT5G17860	CAX7	calcium exchanger 7;(source:Araport11)	2.34105339914943	2.44399561763627e-06
AT5G18270	ANAC087	NAC domain containing protein 87;(source:Araport11)	3.15353626062998	9.99334770550762e-08
AT5G18360	AT5G18360	Disease resistance protein (TIR-NBS-LRR class) family;(source:Araport11)	2.39580816184757	1.81813365406086e-13
AT5G18470	AT5G18470	Curculin-like (mannose-binding) lectin family protein;(source:Araport11)	3.07675052658519	3.27552125655026e-16
AT5G18840	AT5G18840	Major facilitator superfamily protein;(source:Araport11)	2.90792969766334	0.00514712914115399
AT5G20400	AT5G20400	2-oxoglutarate (2OG) and Fe(II)-dependent oxygenase superfamily protein;(source:Araport11)	2.26865187998744	3.05235760134869e-17
AT5G20790	AT5G20790	transmembrane protein;(source:Araport11)	4.06853849327501	6.65393173537045e-10
AT5G20960	AO1	aldehyde oxidase 1;(source:Araport11)	2.22895329632258	4.61591525308678e-26
AT5G22380	NAC090	NAC domain containing protein 90;(source:Araport11)	4.37882141137844	4.11584050853298e-09
AT5G22520	AT5G22520	hypothetical protein;(source:Araport11)	3.62104770487828	1.20628145208236e-08
AT5G22530	AT5G22530	hypothetical protein;(source:Araport11)	3.81978904984967	1.16032850236189e-12
AT5G22540	AT5G22540	transmembrane protein, putative (DUF247);(source:Araport11)	4.21381075956911	6.17436469093304e-11
AT5G22545	AT5G22545	hypothetical protein;(source:Araport11)	4.18354404970572	2.13322071268352e-08
AT5G22570	WRKY38	WRKY DNA-binding protein 38;(source:Araport11)	5.60888843748818	6.85968096829812e-13
AT5G23020	IMS2	2-isopropylmalate synthase 2;(source:Araport11)	7.0930528796758	8.53647975318696e-13
AT5G23160	AT5G23160	transmembrane protein;(source:Araport11)	3.38459894337136	1.48857782996248e-05
AT5G24110	WRKY30	WRKY DNA-binding protein 30;(source:Araport11)	4.2595160631369	6.53519612559077e-17
AT5G24200	AT5G24200	alpha/beta-Hydrolases superfamily protein;(source:Araport11)	2.66592516866138	0.000477797530593845
AT5G24280	GMI1	gamma-irradiation and mitomycin c induced 1;(source:Araport11)	2.54325185688768	3.19587752577276e-40
AT5G24530	DMR6	2-oxoglutarate (2OG) and Fe(II)-dependent oxygenase superfamily protein;(source:Araport11)	3.14382561268767	3.83327328157572e-10
AT5G24540	BGLU31	beta glucosidase 31;(source:Araport11)	5.43605020989202	0.000118366842994042
AT5G24770	VSP2	vegetative storage protein 2;(source:Araport11)	2.03643919957961	0.000297561299080108
AT5G24780	VSP1	vegetative storage protein 1;(source:Araport11)	3.01289377234828	5.10280693144702e-06
AT5G25250	FLOT1	SPFH/Band 7/PHB domain-containing membrane-associated protein family;(source:Araport11)	3.07056851147841	2.00708185963336e-09
AT5G25260	AT5G25260	SPFH/Band 7/PHB domain-containing membrane-associated protein family;(source:Araport11)	3.06409720267499	2.90308908082204e-09
AT5G25910	RLP52	receptor like protein 52;(source:Araport11)	4.07963453840848	3.06794222731984e-08
AT5G26170	WRKY50	WRKY DNA-binding protein 50;(source:Araport11)	2.00670510967489	6.73737952680771e-11
AT5G26270	AT5G26270	transmembrane protein;(source:Araport11)	7.51421426194833	6.15491471180913e-101
AT5G26340	MSS1	Major facilitator superfamily protein;(source:Araport11)	3.28736062270021	4.81631481314894e-22
AT5G26690	AT5G26690	Heavy metal transport/detoxification superfamily protein;(source:Araport11)	2.97674918312175	1.71424079614885e-07
AT5G27060	RLP53	receptor like protein 53;(source:Araport11)	2.17421079445238	0.000342300744756607
AT5G27420	CNI1	carbon/nitrogen insensitive 1;(source:Araport11)	2.33189531085241	1.66897882752306e-05
AT5G28230	AT5G28230	pseudogene of glucose-6-phosphate/phosphate translocator 2;(source:Araport11)	4.48235169017251	2.21954103316678e-10
AT5G33370	AT5G33370	GDSL-like Lipase/Acylhydrolase superfamily protein;(source:Araport11)	6.07858818113567	3.88333156813406e-05
AT5G34830	AT5G34830	hypothetical protein;(source:Araport11)	2.65316973210148	0.000769798552257209
AT5G35375	AT5G35375	transmembrane protein;(source:Araport11)	4.60727269532363	5.05029624460038e-05
AT5G35580	AT5G35580	Protein kinase superfamily protein;(source:Araport11)	2.04085719672606	0.00559091083562536
AT5G35920	CYP79A4P	cytochrome P450, family 79, subfamily A, polypeptide 4 pseudogene;(source:Araport11)	3.8382673272678	0.00945530979843656
AT5G35935	AT5G35935	transposable_element_gene;(source:Araport11);copia-like retrotransposon family, has a 2.0e-232 P-value blast match to GB:CAA72989 open reading frame 1 (Ty1_Copia-element) (Brassica oleracea);(source:TAIR10)	6.97364967796952	1.56341832752751e-25
AT5G36925	AT5G36925	hypothetical protein;(source:Araport11)	2.60635117158354	3.12501199806244e-06
AT5G38250	AT5G38250	Protein kinase family protein;(source:Araport11)	4.71433389786871	3.72273419925596e-11
AT5G38386	AT5G38386	F-box/RNI-like superfamily protein;(source:Araport11)	3.77827203161785	4.12180219901948e-06
AT5G38900	AT5G38900	Thioredoxin superfamily protein;(source:Araport11)	5.32456782831816	3.67285611270782e-07
AT5G39520	AT5G39520	hypothetical protein (DUF1997);(source:Araport11)	5.02095624207693	3.75854858020982e-06
AT5G39610	NAC6	NAC domain containing protein 6;(source:Araport11)	3.6347386967293	1.88011561501156e-05
AT5G39670	AT5G39670	Calcium-binding EF-hand family protein;(source:Araport11)	3.03744696937229	2.37244881896286e-08
AT5G39720	AIG2L	avirulence induced protein 2 like protein;(source:Araport11)	2.92069312328391	0.00281051353618594
AT5G40010	AATP1	AAA-ATPase 1;(source:Araport11)	3.98275652455229	0.000406214301868296
AT5G40690	AT5G40690	histone-lysine N-methyltransferase trithorax-like protein;(source:Araport11)	2.79476221761592	2.11571415870181e-22
AT5G40720	AT5G40720	C3H4 type zinc finger protein (DUF23);(source:Araport11)	2.14115632365782	1.14821959757945e-07
AT5G40990	GLIP1	GDSL lipase 1;(source:Araport11)	5.08902803257016	0.00110722218235524
AT5G42380	CML37	calmodulin like 37;(source:Araport11)	3.46631334292039	3.54298369347533e-10
AT5G42800	DFR	dihydroflavonol 4-reductase;(source:Araport11)	6.94827834965409	1.67879059255784e-13
AT5G42830	AT5G42830	HXXXD-type acyl-transferase family protein;(source:Araport11)	2.77368035854584	2.77528735938868e-10
AT5G43420	AT5G43420	RING/U-box superfamily protein;(source:Araport11)	2.35906092151779	3.06471463694858e-11
AT5G44390	AT5G44390	FAD-binding Berberine family protein;(source:Araport11)	2.67075500972002	8.13366171714524e-10
AT5G44430	PDF1.2c	plant defensin 1.2C;(source:Araport11)	3.75947460558142	0.000477419108782153
AT5G44460	CML43	calmodulin like 43;(source:Araport11)	3.51081380552695	0.0016891579815344
AT5G44480	DUR	NAD(P)-binding Rossmann-fold superfamily protein;(source:Araport11)	2.07285128542806	1.0541988879275e-05
AT5G44568	AT5G44568	transmembrane protein;(source:Araport11)	2.56838528463595	6.14917451142286e-12
AT5G44570	AT5G44570	transmembrane protein;(source:Araport11)	2.43928870214997	8.68271509085136e-05
AT5G44572	AT5G44572	transmembrane protein;(source:Araport11)	3.23309279463252	2.98829618459737e-15
AT5G44575	AT5G44575	hypothetical protein;(source:Araport11)	4.26760397499553	5.50916927388968e-05
AT5G44585	AT5G44585	hypothetical protein;(source:Araport11)	2.00704948390134	1.48180882061085e-06
AT5G44990	AT5G44990	Glutathione S-transferase family protein;(source:Araport11)	5.90478729364771	5.45114384492652e-07
AT5G45000	AT5G45000	Disease resistance protein (TIR-NBS-LRR class) family;(source:Araport11)	2.45997217456422	1.69840093353661e-14
AT5G45090	PP2-A7	phloem protein 2-A7;(source:Araport11)	5.200644509235	7.24891586190454e-06
AT5G45095	AT5G45095	hypothetical protein;(source:Araport11)	4.52082192522181	3.43155334934949e-05
AT5G45240	AT5G45240	Disease resistance protein (TIR-NBS-LRR class);(source:Araport11)	2.29843411493869	0.000162909040943373
AT5G45380	DUR3	urea-proton symporter DEGRADATION OF UREA 3 (DUR3);(source:Araport11)	3.24417791254836	2.26675930276603e-16
AT5G45630	AT5G45630	senescence regulator (Protein of unknown function, DUF584);(source:Araport11)	2.31391046068223	0.00590022834339295
AT5G45990	AT5G45990	crooked neck protein, putative / cell cycle protein;(source:Araport11)	2.69865421693979	1.87296983090647e-08
AT5G46050	PTR3	peptide transporter 3;(source:Araport11)	3.63728486688004	2.04013427389424e-17
AT5G46295	AT5G46295	transmembrane protein;(source:Araport11)	2.68413916856256	0.00134577279121173
AT5G46590	NAC096	NAC domain containing protein 96;(source:Araport11)	3.0745478243183	0.00111083139834971
AT5G47220	ERF2	ethylene responsive element binding factor 2;(source:Araport11)	2.21993728362917	1.85560403623234e-09
AT5G47850	CCR4	CRINKLY4 related 4;(source:Araport11)	4.59147762115958	1.39999655855778e-09
AT5G48400	ATGLR1.2	Glutamate receptor family protein;(source:Araport11)	4.9761493556506	7.9124646387775e-06
AT5G48650	AT5G48650	Nuclear transport factor 2 (NTF2) family protein with RNA binding (RRM-RBD-RNP motifs) domain-containing protein;(source:Araport11)	3.43957533579581	0.000149659308404143
AT5G48657	AT5G48657	defense protein-like protein;(source:Araport11)	3.38438451637399	1.13186172325834e-12
AT5G49520	WRKY48	WRKY DNA-binding protein 48;(source:Araport11)	2.96464512646369	7.77021359350130e-10
AT5G49700	AT5G49700	Putative AT-hook DNA-binding family protein;(source:Araport11)	2.65641513293533	0.000266127134404448
AT5G50200	WR3	nitrate transmembrane transporter;(source:Araport11)	2.26918883383001	2.15906655621162e-18
AT5G50260	CEP1	Cysteine proteinases superfamily protein;(source:Araport11)	2.92065594873786	0.00365775882033866
AT5G51440	AT5G51440	HSP20-like chaperones superfamily protein;(source:Araport11)	2.17539183964273	2.89396557079633e-13
AT5G51530	AT5G51530	Ubiquitin carboxyl-terminal hydrolase-related protein;(source:Araport11)	2.09581494740942	8.45745988044598e-16
AT5G52070	AT5G52070	Agenet domain-containing protein;(source:Araport11)	2.39550951731774	5.86467371364861e-65
AT5G52290	SHOC1	shortage in chiasmata 1;(source:Araport11)	2.46381822598931	2.93747734496665e-21
AT5G52390	AT5G52390	PAR1 protein;(source:Araport11)	2.9461366891934	0.00387518654281644
AT5G52720	AT5G52720	Copper transport protein family;(source:Araport11)	4.07690582361347	0.000146260212190014
AT5G52730	AT5G52730	Copper transport protein family;(source:Araport11)	4.3044308469275	0.000236281960379454
AT5G52740	AT5G52740	Copper transport protein family;(source:Araport11)	3.18595127369355	1.38037655904287e-08
AT5G52750	AT5G52750	Heavy metal transport/detoxification superfamily protein;(source:Araport11)	3.24060539453302	2.03587690056758e-21
AT5G52760	AT5G52760	Copper transport protein family;(source:Araport11)	3.67050502066743	1.47581722870326e-10
AT5G53110	AT5G53110	RING/U-box superfamily protein;(source:Araport11)	2.80786400132495	3.03214797610826e-05
AT5G53230	AT5G53230	hypothetical protein (DUF295);(source:Araport11)	3.12031772449418	0.00882307802370587
AT5G53240	AT5G53240	hypothetical protein (DUF295);(source:Araport11)	4.1675695795463	0.000492047777680734
AT5G53290	CRF3	cytokinin response factor 3;(source:Araport11)	3.2256724766207	1.4334470919093e-05
AT5G53390	FOP1	O-acyltransferase (WSD1-like) family protein;(source:Araport11)	3.56418169250245	0.000227366606086054
AT5G54060	UF3GT	UDP-glucose:flavonoid 3-o-glucosyltransferase;(source:Araport11)	5.57753180084634	1.57858098911272e-24
AT5G54560	AT5G54560	hypothetical protein (DUF295);(source:Araport11)	4.36973272404821	0.000199693933078845
AT5G55270	AT5G55270	hypothetical protein (DUF295);(source:Araport11)	3.13902730744853	0.00211593090524758
AT5G55420	AT5G55420	pseudogene of Bifunctional inhibitor/lipid-transfer protein/seed storage 2S albumin superfamily protein;(source:Araport11)	3.52498885410866	3.97244467396286e-11
AT5G55460	AT5G55460	Bifunctional inhibitor/lipid-transfer protein/seed storage 2S albumin superfamily protein;(source:Araport11)	2.45699911243912	2.90443763317626e-19
AT5G55720	AT5G55720	Pectin lyase-like superfamily protein;(source:Araport11)	3.98950090759357	0.000202404315254974
AT5G56960	AT5G56960	basic helix-loop-helix (bHLH) DNA-binding family protein;(source:Araport11)	3.10511279203016	2.44399561763627e-06
AT5G57010	AT5G57010	calmodulin-binding family protein;(source:Araport11)	2.93421522871055	4.15629623750021e-06
AT5G57785	AT5G57785	hypothetical protein;(source:Araport11)	3.40260732789321	1.44939261003188e-10
AT5G58940	CRCK1	calmodulin-binding receptor-like cytoplasmic kinase 1;(source:Araport11)	2.29930879356876	1.05628211106079e-18
AT5G59220	HAI1	PP2C protein (Clade A protein phosphatases type 2C);(source:Araport11)	2.41395352609452	1.46238463191875e-07
AT5G59320	LTP3	lipid transfer protein 3;(source:Araport11)	3.20405276127567	5.94370624020261e-05
AT5G59390	AT5G59390	XH/XS domain-containing protein;(source:Araport11)	4.27384685987269	6.17127838850914e-05
AT5G59680	AT5G59680	Leucine-rich repeat protein kinase family protein;(source:Araport11)	2.84028407508634	1.32227817981006e-12
AT5G59820	RHL41	C2H2-type zinc finger family protein;(source:Araport11)	2.96376032225236	0.00173825027673422
AT5G60250	AT5G60250	zinc finger (C3HC4-type RING finger) family protein;(source:Araport11)	4.90302859422195	1.27829841224044e-26
AT5G61160	AACT1	anthocyanin 5-aromatic acyltransferase 1;(source:Araport11)	2.54389218097584	0.000178469375307325
AT5G62150	AT5G62150	peptidoglycan-binding LysM domain-containing protein;(source:Araport11)	3.28957020598468	8.31699599278612e-07
AT5G62480	GSTU9	glutathione S-transferase tau 9;(source:Araport11)	4.74717170190588	4.69932641925022e-08
AT5G64000	SAL2	Inositol monophosphatase family protein;(source:Araport11)	3.20504656379633	5.37608601554386e-16
AT5G64110	AT5G64110	Peroxidase superfamily protein;(source:Araport11)	5.27373481319728	5.08415739154794e-09
AT5G64120	AT5G64120	Peroxidase superfamily protein;(source:Araport11)	2.29456838986868	1.12020862926739e-14
AT5G64190	AT5G64190	neuronal PAS domain protein;(source:Araport11)	4.42589304228729	1.19842169843225e-05
AT5G64810	WRKY51	WRKY DNA-binding protein 51;(source:Araport11)	4.46364700352321	9.812009802542e-15
AT5G65090	BST1	DNAse I-like superfamily protein;(source:Araport11)	2.69796349421105	7.16173872809495e-08
AT5G65600	AT5G65600	Concanavalin A-like lectin protein kinase family protein;(source:Araport11)	4.90596132379663	3.43596897574232e-08
AT5G66640	DAR3	DA1-related protein 3;(source:Araport11)	2.99511494117951	6.58358898947495e-12
AT5G66690	UGT72E2	UDP-Glycosyltransferase superfamily protein;(source:Araport11)	5.53015425963872	4.36524327557514e-05
AT5G66890	AT5G66890	Leucine-rich repeat (LRR) family protein;(source:Araport11)	3.00695408186361	0.000688403148036057
AT5G67080	MAPKKK19	mitogen-activated protein kinase kinase kinase 19;(source:Araport11)	3.89754376192076	0.00121754460800187
AT5G67340	AT5G67340	ARM repeat superfamily protein;(source:Araport11)	2.34213076137174	1.70290275387981e-11
AT5G67450	ZF1	zinc-finger protein 1;(source:Araport11)	2.40221632651865	0.00493305948663019

## Sheet: morc1_vs_col_up_genes
Locus Identifier	Symbol	Brief description	Log2FoldChange	p-adj
AT1G01560	MPK11	MAP kinase 11;(source:Araport11)	2.85814796306736	1.65277242731699e-22
AT1G02450	NIMIN1	NIM1-interacting 1;(source:Araport11)	3.48261649600884	1.43923116858873e-19
AT1G07000	EXO70B2	exocyst subunit exo70 family protein B2;(source:Araport11)	2.16725078713527	6.96332144642213e-07
AT1G07620	ATOBGM	GTP-binding protein Obg/CgtA;(source:Araport11)	3.18514046474282	1.32091444532873e-08
AT1G10340	AT1G10340	Ankyrin repeat family protein;(source:Araport11)	2.61768510716458	0.00228746048435512
AT1G13470	AT1G13470	hypothetical protein (DUF1262);(source:Araport11)	3.35745124504142	0.00189827111915928
AT1G14880	PCR1	PLANT CADMIUM RESISTANCE 1;(source:Araport11)	2.2072889534305	0.00115005923332557
AT1G15790	AT1G15790	mediator of RNA polymerase II transcription subunit 15a-like protein;(source:Araport11)	2.32261744527244	2.30053867518657e-08
AT1G19960	AT1G19960	transcription factor;(source:Araport11)	2.49326855969931	3.45199390231372e-60
AT1G24145	AT1G24145	transmembrane protein;(source:Araport11)	2.04415005803682	4.01305608604457e-05
AT1G24147	AT1G24147	transmembrane protein;(source:Araport11)	2.35799262619346	3.36931471956621e-08
AT1G26200	AT1G26200	TRAM, LAG1 and CLN8 (TLC) lipid-sensing domain containing protein;(source:Araport11)	2.02980851527938	0.00325238850267177
AT1G28480	GRX480	Thioredoxin superfamily protein;(source:Araport11)	2.58484407033352	0.00184588940866779
AT1G30900	VSR6	VACUOLAR SORTING RECEPTOR 6;(source:Araport11)	2.23689238140274	9.99418395191328e-05
AT1G33840	AT1G33840	LURP-one-like protein (DUF567);(source:Araport11)	4.95523315499216	0.000657737024598893
AT1G34180	NAC016	NAC domain containing protein 16;(source:Araport11)	2.78958835907095	0.000475270232765212
AT1G36675	AT1G36675	glycine-rich protein;(source:Araport11)	6.37390878687469	2.25721885373863e-70
AT1G51620	AT1G51620	Protein kinase superfamily protein;(source:Araport11)	2.33736860834744	2.24475593702453e-06
AT1G51790	AT1G51790	Leucine-rich repeat protein kinase family protein;(source:Araport11)	2.8309744513304	1.74665814048193e-10
AT1G56120	AT1G56120	Leucine-rich repeat transmembrane protein kinase;(source:Araport11)	2.07342532063595	0.00017647041919666
AT1G59920	AT1G59920	MADS-box family protein;(source:Araport11)	2.9323431838366	0.00433754924799733
AT1G59930	AT1G59930	MADS-box family protein;(source:Araport11)	2.69252551440006	2.79685365910844e-05
AT1G65790	RK1	receptor kinase 1;(source:Araport11)	2.58812686835829	0.000174781177904721
AT1G79450	ALIS5	ALA-interacting subunit 5;(source:Araport11)	2.48217703887699	5.10980593440269e-05
AT2G04495	AT2G04495	transmembrane protein;(source:Araport11)	2.88089443053341	0.00102230962022763
AT2G10975	AT2G10975	hypothetical protein;(source:Araport11)	7.14904895175317	1.81120770092989e-06
AT2G14560	LURP1	LURP-one-like protein (DUF567);(source:Araport11)	2.55686142384039	1.25474568337646e-09
AT2G15390	FUT4	fucosyltransferase 4;(source:Araport11)	2.2642494976077	0.00387444634042967
AT2G17690	SDC	ascorbic acid mannose pathway regulator, putative (DUF295);(source:Araport11)	4.68016191500854	1.18591111040952e-41
AT2G26440	AT2G26440	Plant invertase/pectin methylesterase inhibitor superfamily;(source:Araport11)	2.43852306097804	1.66968300000762e-16
AT2G27660	AT2G27660	Cysteine/Histidine-rich C1 domain family protein;(source:Araport11)	2.721214845494	1.2135523599088e-05
AT2G27690	CYP94C1	cytochrome P450, family 94, subfamily C, polypeptide 1;(source:Araport11)	2.67439885980155	1.16573674089742e-07
AT2G31020	ORP1A	OSBP(oxysterol binding protein)-related protein 1A;(source:Araport11)	3.22157107334188	1.3599535294395e-08
AT2G34940	VSR5	VACUOLAR SORTING RECEPTOR 5;(source:Araport11)	2.30886037082303	1.00998111846341e-10
AT2G45510	CYP704A2	cytochrome P450, family 704, subfamily A, polypeptide 2;(source:Araport11)	2.02532593485696	5.86717003526573e-09
AT2G46270	GBF3	G-box binding factor 3;(source:Araport11)	2.0472489644026	0.000920005327670583
AT2G46940	AT2G46940	fold protein;(source:Araport11)	2.1865828520471	0.000420140953292163
AT2G47130	SDR3	NAD(P)-binding Rossmann-fold superfamily protein;(source:Araport11)	3.14976305962232	1.26407843989639e-05
AT3G01830	AT3G01830	Calcium-binding EF-hand family protein;(source:Araport11)	2.73427315148636	0.0074259195075544
AT3G07195	AT3G07195	RPM1-interacting protein 4 (RIN4) family protein;(source:Araport11)	2.77878197260523	4.14268656819631e-13
AT3G11010	RLP34	receptor like protein 34;(source:Araport11)	2.13156606862281	0.00010757774276248
AT3G12220	scpl16	serine carboxypeptidase-like 16;(source:Araport11)	2.43340546102493	8.58401862912575e-08
AT3G22231	PCC1	pathogen and circadian controlled 1;(source:Araport11)	2.4000395035788	1.92350239980282e-08
AT3G22235	AT3G22235	cysteine-rich TM module stress tolerance protein;(source:Araport11)	2.34583055778346	5.66660158693006e-07
AT3G23120	RLP38	receptor like protein 38;(source:Araport11)	2.09760360275973	0.000447645947105445
AT3G25882	NIMIN-2	NIM1-interacting 2;(source:Araport11)	2.38361498147945	4.50798524560959e-15
AT3G26210	CYP71B23	cytochrome P450, family 71, subfamily B, polypeptide 23;(source:Araport11)	2.66851698876756	0.000392633215734449
AT3G28540	AT3G28540	P-loop containing nucleoside triphosphate hydrolases superfamily protein;(source:Araport11)	2.72271993404599	0.00412865221716643
AT3G28890	RLP43	receptor like protein 43;(source:Araport11)	3.80341685571522	0.000281277786308566
AT3G29639	AT3G29639	hypothetical protein;(source:Araport11)	6.99012293060664	5.65725262965583e-89
AT3G30842	ABCG38	pleiotropic drug resistance 10;(source:Araport11)	6.25982550725762	0.000230004213980253
AT3G33528	AT3G33528	hypothetical protein;(source:Araport11)	2.27035465215133	0.00311567336031368
AT3G44860	FAMT	farnesoic acid carboxyl-O-methyltransferase;(source:Araport11)	2.57559057590604	0.000308721485484631
AT3G48080	AT3G48080	alpha/beta-Hydrolases superfamily protein;(source:Araport11)	2.50127270135282	1.7154663814836e-16
AT3G48640	AT3G48640	transmembrane protein;(source:Araport11)	2.34769068223388	0.0038259962096103
AT3G51330	AT3G51330	Eukaryotic aspartyl protease family protein;(source:Araport11)	2.24342400884852	4.50406078091798e-08
AT3G51440	AT3G51440	Calcium-dependent phosphotriesterase superfamily protein;(source:Araport11)	2.41086556468346	2.40078519846831e-05
AT3G57460	AT3G57460	catalytic/ metal ion binding / metalloendopeptidase/ zinc ion binding protein;(source:Araport11)	2.16957225685419	1.46571875848131e-07
AT3G62780	AT3G62780	Calcium-dependent lipid-binding (CaLB domain) family protein;(source:Araport11)	2.7219211417969	7.60504953161058e-17
AT4G01750	RGXT2	rhamnogalacturonan xylosyltransferase 2;(source:Araport11)	2.0888262624688	9.55684018474042e-10
AT4G02380	SAG21	senescence-associated gene 21;(source:Araport11)	2.06465822939773	0.00307902938427377
AT4G03450	AT4G03450	Ankyrin repeat family protein;(source:Araport11)	2.56963069194521	1.32725723062545e-09
AT4G11890	ARCK1	Protein kinase superfamily protein;(source:Araport11)	2.33947577534973	0.000669311026775289
AT4G14130	XTH15	xyloglucan endotransglucosylase/hydrolase 15;(source:Araport11)	2.00615824612186	0.00030201237480908
AT4G14365	XBAT34	hypothetical protein;(source:Araport11)	2.65859482519172	0.00025459347436355
AT4G14390	AT4G14390	Ankyrin repeat family protein;(source:Araport11)	4.71126402220449	6.73193148752941e-13
AT4G20110	VSR7	VACUOLAR SORTING RECEPTOR 7;(source:Araport11)	2.61688806515962	0.000202507033418256
AT4G23140	CRK6	cysteine-rich RLK (RECEPTOR-like protein kinase) 6;(source:Araport11)	2.2627372528174	0.00610733845609353
AT4G23220	CRK14	cysteine-rich RECEPTOR-like kinase;(source:Araport11)	2.09669299829681	0.000104919031198104
AT4G23320	CRK24	cysteine-rich RLK (RECEPTOR-like protein kinase) 24;(source:Araport11)	2.27700489264247	0.00601665248952022
AT4G23610	AT4G23610	Late embryogenesis abundant (LEA) hydroxyproline-rich glycoprotein family;(source:Araport11)	2.43693126055058	6.42981986186361e-09
AT4G25070	AT4G25070	caldesmon-like protein;(source:Araport11)	2.58386282679978	1.84398481150198e-07
AT4G25110	MC2	metacaspase 2;(source:Araport11)	3.02209692453405	0.00156509501814796
AT4G30640	AT4G30640	RNI-like superfamily protein;(source:Araport11)	2.82441346996179	7.47620536725985e-06
AT5G01100	FRB1	O-fucosyltransferase family protein;(source:Araport11)	2.16968219864172	1.55654924450426e-09
AT5G03350	AT5G03350	Legume lectin family protein;(source:Araport11)	2.11788686213311	6.05768881756464e-07
AT5G05300	AT5G05300	hypothetical protein;(source:Araport11)	2.75672350346727	9.77351142566428e-05
AT5G05460	ENGase85A	Glycosyl hydrolase family 85;(source:Araport11)	2.1609044403522	3.78279490824756e-10
AT5G08240	AT5G08240	transmembrane protein;(source:Araport11)	2.06940778198281	0.00803368087617403
AT5G11920	cwINV6	6-%261-fructan exohydrolase;(source:Araport11)	3.22535770785104	0.000165476951286464
AT5G18360	AT5G18360	Disease resistance protein (TIR-NBS-LRR class) family;(source:Araport11)	2.53595067237896	1.55438382036476e-09
AT5G22380	NAC090	NAC domain containing protein 90;(source:Araport11)	3.86997934672419	0.000985582856953063
AT5G22570	WRKY38	WRKY DNA-binding protein 38;(source:Araport11)	5.28440570405626	0.000400682120541286
AT5G25250	FLOT1	SPFH/Band 7/PHB domain-containing membrane-associated protein family;(source:Araport11)	2.42879038849182	0.003998413650154
AT5G26340	MSS1	Major facilitator superfamily protein;(source:Araport11)	2.15652429490873	3.95121284384708e-10
AT5G28230	AT5G28230	pseudogene of glucose-6-phosphate/phosphate translocator 2;(source:Araport11)	3.39932328583796	0.00518586782442345
AT5G28237	AT5G28237	Pyridoxal-5-phosphate-dependent enzyme family protein;(source:Araport11)	2.78674989945657	0.00384376379675697
AT5G35490	MRU1	mto 1 responding up 1;(source:Araport11)	2.5517743751295	2.73633425821552e-68
AT5G42830	AT5G42830	HXXXD-type acyl-transferase family protein;(source:Araport11)	2.45189585383432	2.63195503993065e-06
AT5G44430	PDF1.2c	plant defensin 1.2C;(source:Araport11)	3.33536787674648	0.000978831973783894
AT5G44820	AT5G44820	Nucleotide-diphospho-sugar transferase family protein;(source:Araport11)	2.03444107956368	5.3444014130732e-13
AT5G45000	AT5G45000	Disease resistance protein (TIR-NBS-LRR class) family;(source:Araport11)	2.71165540520541	3.5457595601477e-17
AT5G48657	AT5G48657	defense protein-like protein;(source:Araport11)	2.67052914725988	0.00826394859717256
AT5G52070	AT5G52070	Agenet domain-containing protein;(source:Araport11)	2.22560526112223	2.28195148890716e-33
AT5G52750	AT5G52750	Heavy metal transport/detoxification superfamily protein;(source:Araport11)	2.39801473503787	0.000145907466638429
AT5G52760	AT5G52760	Copper transport protein family;(source:Araport11)	2.40635703882073	0.00913570165045884
AT5G54610	ANK	ankyrin;(source:Araport11)	2.5452238710122	1.06392349538615e-05
AT5G59680	AT5G59680	Leucine-rich repeat protein kinase family protein;(source:Araport11)	3.67094824622564	5.04375187565533e-07
AT5G64810	WRKY51	WRKY DNA-binding protein 51;(source:Araport11)	3.18478538408053	0.00071958096926342
AT5G67450	ZF1	zinc-finger protein 1;(source:Araport11)	2.72708934159172	0.000576316230521962

## Sheet: main_morc1_vs_col_up_genes
Locus Identifier	Symbol	Brief description	Log2FoldChange	p-adj
AT1G01070	UMAMIT28	nodulin MtN21 /EamA-like transporter family protein;(source:Araport11)	2.73647020946678	0.0001162725323065
AT1G01560	MPK11	MAP kinase 11;(source:Araport11)	3.1340000838979	2.0327394795206e-27
AT1G01600	CYP86A4	cytochrome P450, family 86, subfamily A, polypeptide 4;(source:Araport11)	3.01673361117726	7.69985593889699e-12
AT1G01680	PUB54	plant U-box 54;(source:Araport11)	4.19108598068706	7.05927017078468e-28
AT1G02065	SPL8	squamosa promoter binding protein-like 8;(source:Araport11)	6.80850976623573	1.98196064994968e-05
AT1G02450	NIMIN1	NIM1-interacting 1;(source:Araport11)	2.71959978566856	5.16150288713428e-13
AT1G02470	AT1G02470	Polyketide cyclase/dehydrase and lipid transport superfamily protein;(source:Araport11)	2.11619958862619	0.00210868510200379
AT1G02580	MEA	SET domain-containing protein;(source:Araport11)	6.04280351166024	0.00129191633958813
AT1G02620	AT1G02620	Ras-related small GTP-binding family protein;(source:Araport11)	3.85548581327459	3.98440380301328e-06
AT1G02850	BGLU11	beta glucosidase 11;(source:Araport11)	2.74966653586065	0.00181127006257714
AT1G02920	GSTF7	glutathione S-transferase 7;(source:Araport11)	4.84237620866261	2.16154361548415e-14
AT1G02930	GSTF6	glutathione S-transferase 6;(source:Araport11)	4.90128554489548	2.17171622009652e-09
AT1G02940	GSTF5	glutathione S-transferase (class phi) 5;(source:Araport11)	5.93555839221845	0.000147749223245539
AT1G03850	GRXS13	Glutaredoxin family protein;(source:Araport11)	4.52854102834104	7.69945262442488e-77
AT1G04600	XIA	myosin XI A;(source:Araport11)	3.20831298934307	2.01278859834208e-11
AT1G05340	AT1G05340	cysteine-rich TM module stress tolerance protein;(source:Araport11)	2.25980456331049	8.64248380995313e-06
AT1G05490	chr31	chromatin remodeling 31;(source:Araport11)	4.86091061467245	5.27336257329409e-15
AT1G05710	AT1G05710	basic helix-loop-helix (bHLH) DNA-binding superfamily protein;(source:Araport11)	2.15637415803107	8.29661702191e-16
AT1G05880	ARI12	RING/U-box superfamily protein;(source:Araport11)	5.07149958023416	0.000108754648446635
AT1G06100	AT1G06100	Fatty acid desaturase family protein;(source:Araport11)	7.54177517636342	4.60184532885058e-08
AT1G06160	ORA59	octadecanoid-responsive AP2/ERF 59;(source:Araport11)	3.70399487108923	5.97938643440428e-08
AT1G06180	MYB13	myb domain protein 13;(source:Araport11)	2.54428590362318	1.97864669707188e-06
AT1G06350	ADS4	Fatty acid desaturase family protein;(source:Araport11)	5.68760310424628	8.37132384152777e-13
AT1G06620	AT1G06620	2-oxoglutarate (2OG) and Fe(II)-dependent oxygenase superfamily protein;(source:Araport11)	4.59372171765503	6.83045281113008e-13
AT1G07000	EXO70B2	exocyst subunit exo70 family protein B2;(source:Araport11)	2.21650648153862	2.64978453366406e-15
AT1G07620	ATOBGM	GTP-binding protein Obg/CgtA;(source:Araport11)	3.85634910251273	1.84206339135349e-17
AT1G07900	LBD1	LOB domain-containing protein 1;(source:Araport11)	3.02688069939932	1.47893499765792e-06
AT1G08050	AT1G08050	Zinc finger (C3HC4-type RING finger) family protein;(source:Araport11)	2.30619899269382	3.28629016038815e-23
AT1G08310	AT1G08310	alpha/beta-Hydrolases superfamily protein;(source:Araport11)	3.73073898499377	1.50480808289276e-05
AT1G08450	CRT3	calreticulin 3;(source:Araport11)	2.12594940242505	5.16738427275202e-19
AT1G08860	BON3	Calcium-dependent phospholipid-binding Copine family protein;(source:Araport11)	6.34923352037354	5.71539558652565e-05
AT1G09080	BIP3	Heat shock protein 70 (Hsp 70) family protein;(source:Araport11)	4.88903220337208	2.37647568241918e-06
AT1G09480	AT1G09480	NAD(P)-binding Rossmann-fold superfamily protein;(source:Araport11)	2.64707412388283	0.000242839885193996
AT1G09500	AT1G09500	NAD(P)-binding Rossmann-fold superfamily protein;(source:Araport11)	2.46248566042778	1.22017148392177e-11
AT1G09930	OPT2	oligopeptide transporter 2;(source:Araport11)	5.17341698105166	0.00211428839753196
AT1G09932	AT1G09932	Phosphoglycerate mutase family protein;(source:Araport11)	4.3514347982619	5.65256915027821e-17
AT1G10040	AT1G10040	alpha/beta-Hydrolases superfamily protein;(source:Araport11)	2.2250272982035	1.86296603170912e-07
AT1G10070	BCAT-2	branched-chain amino acid transaminase 2;(source:Araport11)	5.33744551045491	0.000242839885193996
AT1G10340	AT1G10340	Ankyrin repeat family protein;(source:Araport11)	4.25294780190026	6.06018542827256e-10
AT1G10550	XTH33	xyloglucan:xyloglucosyl transferase 33;(source:Araport11)	2.57987560857949	0.000165013985512689
AT1G11125	AT1G11125	hypothetical protein;(source:Araport11)	2.82855191534572	0.00804681647821338
AT1G11482	AT1G11482	pseudogene of hypothetical protein (DUF295);(source:Araport11)	2.38356913869439	0.00767478495098145
AT1G11600	CYP77B1	cytochrome P450, family 77, subfamily B, polypeptide 1;(source:Araport11)	5.73169849003404	0.000699591621876495
AT1G12160	AT1G12160	Flavin-binding monooxygenase family protein;(source:Araport11)	2.88659521127488	0.00353998842781414
AT1G12290	AT1G12290	Disease resistance protein (CC-NBS-LRR class) family;(source:Araport11)	2.76460805223152	5.78288481550438e-15
AT1G13340	AT1G13340	Regulator of Vps4 activity in the MVB pathway protein;(source:Araport11)	2.32763925064994	8.69280429207271e-21
AT1G13470	AT1G13470	hypothetical protein (DUF1262);(source:Araport11)	4.82612581268896	1.28089327479153e-07
AT1G13530	AT1G13530	hypothetical protein (DUF1262);(source:Araport11)	5.35746221240759	0.00460049324804083
AT1G13540	AT1G13540	hypothetical protein (DUF1262);(source:Araport11)	3.19867452716499	0.00450751116416932
AT1G13550	AT1G13550	hypothetical protein (DUF1262);(source:Araport11)	3.5988867474405	0.00129527251949058
AT1G13609	AT1G13609	Defensin-like (DEFL) family protein;(source:Araport11)	4.09836670788233	4.08865063047429e-07
AT1G13710	CYP78A5	cytochrome P450, family 78, subfamily A, polypeptide 5;(source:Araport11)	7.57146963337443	4.04929831699256e-07
AT1G13830	AT1G13830	Carbohydrate-binding X8 domain superfamily protein;(source:Araport11)	3.68995449053993	0.000524664910956846
AT1G13990	AT1G13990	plant/protein;(source:Araport11)	2.22164571870091	6.00056737668579e-23
AT1G14080	FUT6	fucosyltransferase 6;(source:Araport11)	6.05002767688001	0.000208751003679315
AT1G14260	AT1G14260	RING/FYVE/PHD zinc finger superfamily protein;(source:Araport11)	2.08577320800794	0.000270334311154276
AT1G14780	AT1G14780	MAC/Perforin domain-containing protein;(source:Araport11)	3.22959961506284	0.00119267832222001
AT1G14870	PCR2	PLANT CADMIUM RESISTANCE 2;(source:Araport11)	3.44845349329018	6.00834453421303e-14
AT1G14880	PCR1	PLANT CADMIUM RESISTANCE 1;(source:Araport11)	3.56831660419662	4.85685174484919e-10
AT1G15670	AT1G15670	Galactose oxidase/kelch repeat superfamily protein;(source:Araport11)	2.84054248839039	1.01928111571782e-32
AT1G15790	AT1G15790	mediator of RNA polymerase II transcription subunit 15a-like protein;(source:Araport11)	3.10549706373362	5.3015793489454e-27
AT1G16090	WAKL7	wall associated kinase-like 7;(source:Araport11)	2.14054614389029	7.94343731048416e-09
AT1G16420	MC8	metacaspase 8;(source:Araport11)	6.55684479423001	2.78578315715921e-17
AT1G17020	SRG1	senescence-related gene 1;(source:Araport11)	5.69197722990597	0.000950192966342328
AT1G17615	AT1G17615	Disease resistance protein (TIR-NBS class);(source:Araport11)	4.86916929103291	0.000276504542678378
AT1G17745	PGDH	D-3-phosphoglycerate dehydrogenase;(source:Araport11)	2.35296513274741	1.42878348081515e-06
AT1G17830	AT1G17830	hypothetical protein (DUF789);(source:Araport11)	2.52680143276136	4.73163625000634e-08
AT1G17960	AT1G17960	Threonyl-tRNA synthetase;(source:Araport11)	7.04144406097189	1.38957746383489e-09
AT1G18020	AT1G18020	FMN-linked oxidoreductases superfamily protein;(source:Araport11)	2.22022048223715	0.00129191633958813
AT1G18390	AT1G18390	Serine/Threonine kinase family catalytic domain protein;(source:Araport11)	2.15139925505042	6.37785722272089e-32
AT1G19020	AT1G19020	CDP-diacylglycerol-glycerol-3-phosphate 3-phosphatidyltransferase;(source:Araport11)	2.13654467657228	1.80525805157764e-12
AT1G19250	FMO1	flavin-dependent monooxygenase 1;(source:Araport11)	9.80240975056975	0.000910053116456129
AT1G19830	AT1G19830	SAUR-like auxin-responsive protein family;(source:Araport11)	5.52908916300146	0.00170947447577015
AT1G20350	TIM17-1	translocase inner membrane subunit 17-1;(source:Araport11)	3.91104377438563	6.82973725991845e-22
AT1G21100	IGMT1	O-methyltransferase family protein;(source:Araport11)	2.86443724749554	2.97380813477415e-10
AT1G21110	IGMT3	O-methyltransferase family protein;(source:Araport11)	3.16587482862127	1.22303473757604e-07
AT1G21120	IGMT2	O-methyltransferase family protein;(source:Araport11)	2.31984557525386	2.17951251101676e-06
AT1G21240	WAK3	wall associated kinase 3;(source:Araport11)	6.00653915124863	8.47162502341569e-08
AT1G21310	EXT3	extensin 3;(source:Araport11)	7.55023741115656	4.99288049289366e-09
AT1G21525	AT1G21525	pseudogene of hypothetical protein;(source:Araport11)	3.97373581217731	1.14423609018899e-06
AT1G21528	AT1G21528	hypothetical protein;(source:Araport11)	5.54732392518876	0.00183878535244657
AT1G22990	HIPP22	Heavy metal transport/detoxification superfamily protein;(source:Araport11)	6.21365760971081	0.000123481550881548
AT1G23000	AT1G23000	Heavy metal transport/detoxification superfamily protein;(source:Araport11)	2.09789848526785	1.79973062733016e-06
AT1G23020	FRO3	ferric reduction oxidase 3;(source:Araport11)	2.25352832499383	5.23475665668318e-15
AT1G23140	AT1G23140	Calcium-dependent lipid-binding (CaLB domain) family protein;(source:Araport11)	2.28289419271066	1.75770891985881e-18
AT1G23840	AT1G23840	transmembrane protein;(source:Araport11)	3.41231101237266	1.5548948464313e-17
AT1G23850	AT1G23850	transmembrane protein;(source:Araport11)	3.17612884656407	0.00390223211550939
AT1G24070	CSLA10	cellulose synthase-like A10;(source:Araport11)	2.9752889153871	8.47348172871734e-17
AT1G24140	AT1G24140	Matrixin family protein;(source:Araport11)	2.15877402324057	1.40857586269558e-08
AT1G24145	AT1G24145	transmembrane protein;(source:Araport11)	3.73706441268853	2.4313684561747e-11
AT1G24147	AT1G24147	transmembrane protein;(source:Araport11)	2.42512229479483	8.48983476505121e-19
AT1G24530	AT1G24530	Transducin/WD40 repeat-like superfamily protein;(source:Araport11)	2.1498120648695	1.20046120755745e-17
AT1G25460	AT1G25460	NAD(P)-binding Rossmann-fold superfamily protein;(source:Araport11)	5.09349622383576	0.00164089694508103
AT1G26200	AT1G26200	TRAM, LAG1 and CLN8 (TLC) lipid-sensing domain containing protein;(source:Araport11)	2.4002164691994	8.97377107329707e-06
AT1G26380	AT1G26380	FAD-binding Berberine family protein;(source:Araport11)	6.70373212577229	4.31747424259671e-08
AT1G26410	AT1G26410	FAD-binding Berberine family protein;(source:Araport11)	7.12025784012164	6.09132182808069e-07
AT1G26420	AT1G26420	FAD-binding Berberine family protein;(source:Araport11)	5.88721934392075	1.18249345512045e-24
AT1G26970	AT1G26970	Protein kinase superfamily protein;(source:Araport11)	6.82131246593186	2.38547914960161e-06
AT1G27020	AT1G27020	plant/protein;(source:Araport11)	5.32010472857682	9.69596439266423e-52
AT1G27720	TAF4B	TBP-associated factor 4B;(source:Araport11)	3.69623480744165	1.45628205514112e-43
AT1G28130	GH3.17	Auxin-responsive GH3 family protein;(source:Araport11)	2.36725392377544	1.44215141631738e-10
AT1G28190	AT1G28190	hypothetical protein;(source:Araport11)	2.47929955234828	4.70128128748375e-20
AT1G28290	AGP31	arabinogalactan protein 31;(source:Araport11)	3.17486920338883	2.01977450953657e-15
AT1G28480	GRX480	Thioredoxin superfamily protein;(source:Araport11)	4.47362431282767	2.28514903343289e-19
AT1G29270	AT1G29270	transcription factor bHLH35-like protein;(source:Araport11)	7.23839539402025	9.9412643892761e-07
AT1G29280	WRKY65	WRKY DNA-binding protein 65;(source:Araport11)	2.63549073804541	0.00225562440768143
AT1G29715	AT1G29715	pseudogene of Leucine-rich repeat transmembrane protein kinase;(source:Araport11)	3.8097314318225	2.91035786258518e-11
AT1G30160	AT1G30160	hypothetical protein (DUF295);(source:Araport11)	2.98047717138887	5.65408173123905e-17
AT1G30170	AT1G30170	hypothetical protein (DUF295);(source:Araport11)	7.84675055996982	6.30063998680818e-09
AT1G30220	INT2	inositol transporter 2;(source:Araport11)	5.08281204387381	4.0451191999781e-06
AT1G30700	AT1G30700	FAD-binding Berberine family protein;(source:Araport11)	4.18575392345593	0.00485618463813421
AT1G30720	AT1G30720	FAD-binding Berberine family protein;(source:Araport11)	2.18818491011678	0.0071474025158358
AT1G30900	VSR6	VACUOLAR SORTING RECEPTOR 6;(source:Araport11)	3.44649180362131	1.13522119619495e-10
AT1G31040	AT1G31040	PLATZ transcription factor family protein;(source:Araport11)	6.62227718326157	2.08744171762753e-05
AT1G31290	AGO3	ARGONAUTE 3;(source:Araport11)	2.21988269663589	9.00882501956641e-11
AT1G31310	AT1G31310	hydroxyproline-rich glycoprotein family protein;(source:Araport11)	5.75366488270595	5.54481913136663e-06
AT1G31710	AT1G31710	Copper amine oxidase family protein;(source:Araport11)	2.16017475360736	0.000515234222171865
AT1G32350	AOX1D	alternative oxidase 1D;(source:Araport11)	9.249739159531	2.67842113125095e-05
AT1G32690	AT1G32690	DUF740 family protein;(source:Araport11)	2.60318727425886	0.00100978012499406
AT1G33030	AT1G33030	O-methyltransferase family protein;(source:Araport11)	8.32992463103526	0.00239767572667814
AT1G33720	CYP76C6	cytochrome P450, family 76, subfamily C, polypeptide 6;(source:Araport11)	3.34683029284541	4.2390769399825e-34
AT1G33730	CYP76C5	cytochrome P450, family 76, subfamily C, polypeptide 5;(source:Araport11)	6.60032744113771	2.94807364464342e-08
AT1G33790	AT1G33790	jacalin lectin family protein;(source:Araport11)	3.95973343051999	5.93255785824075e-12
AT1G33840	AT1G33840	LURP-one-like protein (DUF567);(source:Araport11)	4.37353049725047	0.00366536208529214
AT1G33950	AT1G33950	Avirulence induced gene (AIG1) family protein;(source:Araport11)	7.79990336782427	8.16703346203533e-08
AT1G33960	AIG1	P-loop containing nucleoside triphosphate hydrolases superfamily protein;(source:Araport11)	7.69778264609096	0.000331445435892569
AT1G34044	AT1G34044	pseudogene of 50S ribosomal protein L34;(source:Araport11)	3.00215189139386	4.81580604299073e-06
AT1G34180	NAC016	NAC domain containing protein 16;(source:Araport11)	5.22369306029443	4.1280083564237e-19
AT1G34420	AT1G34420	leucine-rich repeat transmembrane protein kinase family protein;(source:Araport11)	3.20193228514861	8.56799008417397e-12
AT1G35230	AGP5	arabinogalactan protein 5;(source:Araport11)	3.97650340117943	7.55280852104268e-31
AT1G35710	AT1G35710	kinase family with leucine-rich repeat domain-containing protein;(source:Araport11)	2.69166104021665	1.11632473145707e-08
AT1G36622	AT1G36622	transmembrane protein;(source:Araport11)	7.35938590495671	2.86364611482201e-07
AT1G36675	AT1G36675	glycine-rich protein;(source:Araport11)	5.13938982419934	1.79186475661131e-34
AT1G37150	HCS2	holocarboxylase synthetase 2;(source:Araport11)	2.54899368766144	0.000871372557483978
AT1G43800	FTM1	Plant stearoyl-acyl-carrier-protein desaturase family protein;(source:Araport11)	5.43571035042805	0.00322711852549822
AT1G43910	AT1G43910	P-loop containing nucleoside triphosphate hydrolases superfamily protein;(source:Araport11)	3.39671562809807	9.3896554615268e-28
AT1G44130	AT1G44130	Eukaryotic aspartyl protease family protein;(source:Araport11)	6.76205825755547	1.29973568100681e-08
AT1G44800	SIAR1	nodulin MtN21 /EamA-like transporter family protein;(source:Araport11)	2.81524065793536	0.000865673545322725
AT1G45145	TRX5	thioredoxin H-type 5;(source:Araport11)	3.59343152309265	1.3204996397519e-15
AT1G47395	AT1G47395	hypothetical protein;(source:Araport11)	2.53481768303896	4.59859327544922e-07
AT1G47890	RLP7	receptor like protein 7;(source:Araport11)	8.60170322343775	5.21634215907117e-05
AT1G48605	ATHAL3B	Flavoprotein;(source:Araport11)	2.33454537878494	3.98561983937938e-11
AT1G49000	AT1G49000	transmembrane protein;(source:Araport11)	3.44171463212615	2.48877978195077e-08
AT1G51460	ABCG13	ABC-2 type transporter family protein;(source:Araport11)	2.99674901950237	5.02633827890174e-09
AT1G51620	AT1G51620	Protein kinase superfamily protein;(source:Araport11)	2.73857402890807	8.74786774440776e-11
AT1G51790	AT1G51790	Leucine-rich repeat protein kinase family protein;(source:Araport11)	2.97024548737436	9.40600449994044e-12
AT1G51800	IOS1	Leucine-rich repeat protein kinase family protein;(source:Araport11)	4.88629850706973	1.86479393556738e-11
AT1G51850	AT1G51850	Leucine-rich repeat protein kinase family protein;(source:Araport11)	4.06409605982708	1.03014920860276e-07
AT1G51860	AT1G51860	Leucine-rich repeat protein kinase family protein;(source:Araport11)	8.32863302764913	8.60457025343957e-10
AT1G51890	AT1G51890	Leucine-rich repeat protein kinase family protein;(source:Araport11)	6.71669592171764	9.02742776710683e-08
AT1G51920	AT1G51920	transmembrane protein;(source:Araport11)	5.95191628528129	0.000467468482836695
AT1G52000	AT1G52000	Mannose-binding lectin superfamily protein;(source:Araport11)	3.85735082065143	8.8504162793892e-18
AT1G52030	MBP2	myrosinase-binding protein 2;(source:Araport11)	4.36935309214506	5.86215554663709e-07
AT1G52040	MBP1	myrosinase-binding protein 1;(source:Araport11)	4.75022039647271	1.19531796760013e-25
AT1G52100	AT1G52100	Mannose-binding lectin superfamily protein;(source:Araport11)	6.56430732823149	2.17110870065849e-05
AT1G52110	AT1G52110	Mannose-binding lectin superfamily protein;(source:Araport11)	6.64190381110929	1.33020302498583e-05
AT1G52200	AT1G52200	PLAC8 family protein;(source:Araport11)	3.53132656565723	7.61054134983145e-25
AT1G52400	BGLU18	beta glucosidase 18;(source:Araport11)	4.24079057348187	5.59071685757742e-12
AT1G52410	TSA1	TSK-associating protein 1;(source:Araport11)	4.13250840738205	1.09575089385058e-16
AT1G53100	AT1G53100	Core-2/I-branching beta-1,6-N-acetylglucosaminyltransferase family protein;(source:Araport11)	3.47098519540956	1.52440825084787e-09
AT1G53620	AT1G53620	transmembrane protein;(source:Araport11)	5.5571135316387	0.00026069333703856
AT1G53625	AT1G53625	hypothetical protein;(source:Araport11)	4.75580756553679	9.79491808286467e-17
AT1G53790	AT1G53790	F-box and associated interaction domains-containing protein;(source:Araport11)	2.31622236016529	7.02484282891851e-08
AT1G54000	GLL22	GDSL-like Lipase/Acylhydrolase superfamily protein;(source:Araport11)	5.96097399583665	2.96976809656135e-06
AT1G54010	AT1G54010	GDSL-like Lipase/Acylhydrolase superfamily protein;(source:Araport11)	5.88057601268433	4.64538200590437e-11
AT1G54020	AT1G54020	GDSL-like Lipase/Acylhydrolase superfamily protein;(source:Araport11)	2.44796665055107	0.0056268740205991
AT1G54160	NF-YA5	nuclear factor Y, subunit A5;(source:Araport11)	2.4338966627553	1.98684755322825e-09
AT1G54575	AT1G54575	hypothetical protein;(source:Araport11)	3.24040776582171	2.82108591904483e-08
AT1G54840	AT1G54840	HSP20-like chaperones superfamily protein;(source:Araport11)	2.65768887996636	0.00799490592479975
AT1G55790	AT1G55790	ferredoxin-fold anticodon-binding domain protein;(source:Araport11)	6.74325090243339	1.05547003683961e-05
AT1G55940	CYP708A1	cytochrome P450 family protein;(source:Araport11)	6.20624294636612	0.000137189030276173
AT1G56010	NAC1	NAC domain containing protein 1;(source:Araport11)	2.30803658237855	3.37223771929327e-11
AT1G56020	AT1G56020	serine/arginine repetitive matrix-like protein;(source:Araport11)	2.27974216105406	3.48200550009551e-06
AT1G56060	AT1G56060	cysteine-rich/transmembrane domain protein B;(source:Araport11)	3.8510752996123	2.00320309835124e-12
AT1G56120	AT1G56120	Leucine-rich repeat transmembrane protein kinase;(source:Araport11)	2.72302988232529	2.68484046131252e-18
AT1G56550	RGXT3	RhamnoGalacturonan speci%26#64257;(source:Araport11)	2.60465923803154	1.46005366044389e-17
AT1G56600	GolS2	galactinol synthase 2;(source:Araport11)	3.24300536792	8.27697827418965e-07
AT1G57630	AT1G57630	Toll-Interleukin-Resistance (TIR) domain family protein;(source:Araport11)	6.20594964029611	9.50580843407192e-07
AT1G57650	AT1G57650	ATP binding protein;(source:Araport11)	5.07381492366083	0.000106135191934361
AT1G58190	RLP9	receptor like protein 9;(source:Araport11)	2.09166848111218	2.42027755001141e-06
AT1G58225	AT1G58225	hypothetical protein;(source:Araport11)	5.08434802306026	1.08888673121273e-55
AT1G58340	ZF14	MATE efflux family protein;(source:Araport11)	2.27689612717493	0.00147112174913321
AT1G58390	AT1G58390	Disease resistance protein (CC-NBS-LRR class) family;(source:Araport11)	3.22652469776607	0.00737952614815679
AT1G58420	AT1G58420	Uncharacterized conserved protein UCP031279;(source:Araport11)	2.15818012681835	6.00725710316336e-16
AT1G60060	AT1G60060	Serine/threonine-protein kinase WNK (With No Lysine)-like protein;(source:Araport11)	2.86157448064528	9.89134856724207e-16
AT1G60110	AT1G60110	Mannose-binding lectin superfamily protein;(source:Araport11)	4.57379439984827	0.00758468503030118
AT1G60730	AT1G60730	NAD(P)-linked oxidoreductase superfamily protein;(source:Araport11)	2.27062748529009	8.65061724067993e-13
AT1G61120	TPS04	terpene synthase 04;(source:Araport11)	9.9044430467542	0.000131895127410033
AT1G61390	AT1G61390	S-locus lectin protein kinase family protein;(source:Araport11)	2.24058460441371	0.00084907105290755
AT1G61450	AT1G61450	CAP-gly domain linker;(source:Araport11)	2.39368261689224	0.00800069924504689
AT1G61800	GPT2	glucose-6-phosphate/phosphate translocator 2;(source:Araport11)	7.33561969539089	1.38266790175891e-09
AT1G61820	BGLU46	beta glucosidase 46;(source:Araport11)	2.76089815482797	0.000817528890278825
AT1G62225	AT1G62225	transmembrane protein;(source:Araport11)	5.19766288654478	0.00699592070746479
AT1G62420	AT1G62420	DUF506 family protein (DUF506);(source:Araport11)	5.80817563515255	0.00041613236675723
AT1G62500	AT1G62500	Bifunctional inhibitor/lipid-transfer protein/seed storage 2S albumin superfamily protein;(source:Araport11)	8.70540061711753	3.04115520310152e-11
AT1G62810	CuAO1	Copper amine oxidase family protein;(source:Araport11)	2.25557391445486	1.68725529606484e-15
AT1G62840	AT1G62840	ankyrin repeat/KH domain protein (DUF1442);(source:Araport11)	2.41795900300547	1.26129822676323e-11
AT1G63245	CLE14	CLAVATA3/ESR-RELATED 14;(source:Araport11)	2.19323621661136	0.00803450190871815
AT1G63650	EGL3	basic helix-loop-helix (bHLH) DNA-binding superfamily protein;(source:Araport11)	2.25422638723087	1.84775504994273e-05
AT1G63710	CYP86A7	cytochrome P450, family 86, subfamily A, polypeptide 7;(source:Araport11)	2.27175072566443	1.37508298799857e-06
AT1G63720	AT1G63720	hydroxyproline-rich glycoprotein family protein;(source:Araport11)	2.94871606101797	2.78483199330989e-15
AT1G64360	AT1G64360	hypothetical protein;(source:Araport11)	2.01050717139078	1.09507473599085e-11
AT1G64405	AT1G64405	hypothetical protein;(source:Araport11)	3.297048203367	0.00395539865488545
AT1G65481	AT1G65481	transmembrane protein;(source:Araport11)	4.17494670022669	0.00382796214845954
AT1G65484	AT1G65484	transmembrane protein;(source:Araport11)	3.90150519888499	0.00108179141865272
AT1G65500	AT1G65500	transmembrane protein;(source:Araport11)	3.56757932174999	3.07100855536467e-39
AT1G65510	AT1G65510	transmembrane protein;(source:Araport11)	3.56428404399562	8.74960766265085e-06
AT1G65610	KOR2	Six-hairpin glycosidases superfamily protein;(source:Araport11)	5.46718735837219	3.77880952658692e-05
AT1G65690	AT1G65690	Late embryogenesis abundant (LEA) hydroxyproline-rich glycoprotein family;(source:Araport11)	5.24651027254348	2.51930378341006e-08
AT1G65790	RK1	receptor kinase 1;(source:Araport11)	2.24924869068268	0.000725106609516038
AT1G65845	AT1G65845	transmembrane protein;(source:Araport11)	2.43704793515317	6.47164129076907e-20
AT1G65890	AAE12	acyl activating enzyme 12;(source:Araport11)	2.17204563368911	0.00628708439845256
AT1G65970	TPX2	thioredoxin-dependent peroxidase 2;(source:Araport11)	3.55708570166099	0.00106303239799371
AT1G66600	ABO3	ABA overly sensitive mutant 3;(source:Araport11)	6.64655403402228	7.30606843464875e-06
AT1G66700	PXMT1	S-adenosyl-L-methionine-dependent methyltransferases superfamily protein;(source:Araport11)	6.83529071802542	1.54463335509046e-10
AT1G66880	AT1G66880	Protein kinase superfamily protein;(source:Araport11)	2.69070823240576	1.12548977062493e-35
AT1G66920	AT1G66920	Protein kinase superfamily protein;(source:Araport11)	3.25759117807564	6.40107134355228e-22
AT1G66960	LUP5	Terpenoid cyclases family protein;(source:Araport11)	8.08834768967779	3.85756245929765e-08
AT1G67000	AT1G67000	Protein kinase superfamily protein;(source:Araport11)	2.88109927004215	7.78985398402921e-07
AT1G67220	HAC2	histone acetyltransferase of the CBP family 2;(source:Araport11)	4.04270673704844	0.00641510804884574
AT1G67520	AT1G67520	lectin protein kinase family protein;(source:Araport11)	3.04355853708741	8.11303209066176e-12
AT1G67760	AT1G67760	TCP-1/cpn60 chaperonin family protein;(source:Araport11)	4.57615951161435	2.51778175524916e-05
AT1G67810	SUFE2	sulfur E2;(source:Araport11)	2.75987501226416	1.25730088240688e-07
AT1G67920	AT1G67920	hypothetical protein;(source:Araport11)	3.49547678278922	6.2039368064034e-17
AT1G67980	CCOAMT	caffeoyl-CoA 3-O-methyltransferase;(source:Araport11)	7.0012910378728	1.34122377817688e-08
AT1G68320	MYB62	myb domain protein 62;(source:Araport11)	4.34437076411999	2.03653995233767e-08
AT1G68480	JAG	C2H2 and C2HC zinc fingers superfamily protein;(source:Araport11)	5.34645886730233	0.00446759912584904
AT1G68765	IDA	Putative membrane lipoprotein;(source:Araport11)	5.28083917951664	0.0012181745563793
AT1G69310	WRKY57	WRKY DNA-binding protein 57;(source:Araport11)	2.70222619731257	2.45640670956399e-23
AT1G69520	AT1G69520	S-adenosyl-L-methionine-dependent methyltransferases superfamily protein;(source:Araport11)	2.02984307859904	1.01675334888404e-11
AT1G69810	WRKY36	WRKY DNA-binding protein 36;(source:Araport11)	2.30033699262486	0.00328187494882094
AT1G69930	GSTU11	glutathione S-transferase TAU 11;(source:Araport11)	5.08116583845207	1.24545974579647e-05
AT1G70170	MMP	matrix metalloproteinase;(source:Araport11)	5.69048679734402	0.00150145048476815
AT1G70440	SRO3	similar to RCD one 3;(source:Araport11)	3.96295036054404	0.000331445435892569
AT1G70690	HWI1	Receptor-like protein kinase-related family protein;(source:Araport11)	2.00184436216809	0.000437159406194264
AT1G70990	AT1G70990	proline-rich family protein;(source:Araport11)	4.9089804281783	0.00170604104255233
AT1G71390	RLP11	receptor like protein 11;(source:Araport11)	5.49569155986418	4.67143098963132e-08
AT1G72000	A/N-InvF	Plant neutral invertase family protein;(source:Araport11)	4.60787292323861	0.00490534424738445
AT1G72060	AT1G72060	serine-type endopeptidase inhibitor;(source:Araport11)	4.01236098354215	1.24910702230654e-34
AT1G72070	AT1G72070	Chaperone DnaJ-domain superfamily protein;(source:Araport11)	2.91271965770363	7.11018975260411e-12
AT1G72140	AT1G72140	Major facilitator superfamily protein;(source:Araport11)	5.79907161030738	3.73652690952109e-09
AT1G72280	ERO1	endoplasmic reticulum oxidoreductins 1;(source:Araport11)	2.03981388581213	3.12637386508255e-19
AT1G72540	AT1G72540	Protein kinase superfamily protein;(source:Araport11)	3.07765091415173	2.04942589569919e-08
AT1G72830	NF-YA3	nuclear factor Y, subunit A3;(source:Araport11)	2.59391798640181	5.2197042115641e-14
AT1G73010	PS2	inorganic pyrophosphatase 1;(source:Araport11)	6.58479983970635	3.75784737412541e-05
AT1G73040	AT1G73040	Mannose-binding lectin superfamily protein;(source:Araport11)	2.31167111440284	0.000875470445525654
AT1G73330	DR4	drought-repressed 4;(source:Araport11)	9.02704342746166	1.53390472303694e-11
AT1G73620	AT1G73620	Pathogenesis-related thaumatin superfamily protein;(source:Araport11)	2.62279556258643	2.14220626139881e-07
AT1G73810	AT1G73810	Core-2/I-branching beta-1,6-N-acetylglucosaminyltransferase family protein;(source:Araport11)	4.00212307306717	1.06207403421909e-16
AT1G74000	SS3	strictosidine synthase 3;(source:Araport11)	2.28152550109599	9.27379390260347e-05
AT1G74080	MYB122	myb domain protein 122;(source:Araport11)	5.38871537119095	0.00482357204951044
AT1G74360	AT1G74360	Leucine-rich repeat protein kinase family protein;(source:Araport11)	2.77173028763757	3.2317896530809e-30
AT1G74420	FUT3	fucosyltransferase 3;(source:Araport11)	2.37322083736167	0.00433239965637228
AT1G74490	AT1G74490	Protein kinase superfamily protein;(source:Araport11)	3.15576035349677	1.34645326934488e-06
AT1G74590	GSTU10	glutathione S-transferase TAU 10;(source:Araport11)	3.14624022218198	9.92195060573516e-11
AT1G74710	EDS16	ADC synthase superfamily protein;(source:Araport11)	2.57158582544128	1.80844481106084e-23
AT1G75040	PR5	pathogenesis-related protein 5;(source:Araport11)	3.39516238907302	1.10749626925196e-07
AT1G75240	HB33	homeobox protein 33;(source:Araport11)	2.51648563917659	1.88063922166924e-13
AT1G75580	AT1G75580	SAUR-like auxin-responsive protein family;(source:Araport11)	2.42046089788484	0.000465576714549437
AT1G75830	LCR67	low-molecular-weight cysteine-rich 67;(source:Araport11)	5.71111003866256	0.00657788379978836
AT1G76930	EXT4	extensin 4;(source:Araport11)	6.0704878706788	8.82141195450774e-06
AT1G76960	AT1G76960	transmembrane protein;(source:Araport11)	6.41177506541711	1.63712315454354e-10
AT1G76970	AT1G76970	Target of Myb protein 1;(source:Araport11)	2.2864501242679	4.39791375118806e-35
AT1G76980	AT1G76980	patatin-like phospholipase domain protein;(source:Araport11)	2.67538817179535	3.12375114451728e-17
AT1G77380	AAP3	amino acid permease 3;(source:Araport11)	4.15070438152299	2.61479850700476e-06
AT1G77660	AT1G77660	Histone H3 K4-specific methyltransferase SET7/9 family protein;(source:Araport11)	2.60829300290018	4.09427242097895e-22
AT1G78410	AT1G78410	VQ motif-containing protein;(source:Araport11)	2.6349778137041	5.56319854931417e-10
AT1G78780	AT1G78780	pathogenesis-related family protein;(source:Araport11)	4.53325005006042	4.41648987231647e-05
AT1G79360	OCT2	organic cation/carnitine transporter 2;(source:Araport11)	4.94658593906069	0.00266575850973719
AT1G79450	ALIS5	ALA-interacting subunit 5;(source:Araport11)	2.27706030525172	0.000895900190476736
AT1G79680	WAKL10	WALL ASSOCIATED KINASE (WAK)-LIKE 10;(source:Araport11)	6.15699613132679	5.76508865161992e-09
AT1G80130	AT1G80130	Tetratricopeptide repeat (TPR)-like superfamily protein;(source:Araport11)	3.41871200255416	2.37230654673173e-15
AT2G01610	AT2G01610	Plant invertase/pectin methylesterase inhibitor superfamily protein;(source:Araport11)	3.09513259451576	1.69144769941817e-10
AT2G02010	GAD4	glutamate decarboxylase 4;(source:Araport11)	3.72162160870855	2.21019596526856e-13
AT2G02930	GSTF3	glutathione S-transferase F3;(source:Araport11)	2.90246315808805	3.34863916990696e-06
AT2G03130	AT2G03130	Ribosomal protein L12/ ATP-dependent Clp protease adaptor protein ClpS family protein;(source:Araport11)	6.97886975144016	1.81782743962488e-06
AT2G04040	DTX1	MATE efflux family protein;(source:Araport11)	6.02670871568397	2.86170395317647e-06
AT2G04050	AT2G04050	MATE efflux family protein;(source:Araport11)	4.29922751880364	3.08568553941194e-05
AT2G04070	AT2G04070	MATE efflux family protein;(source:Araport11)	3.26713202907344	2.54235467320791e-14
AT2G04100	AT2G04100	MATE efflux family protein;(source:Araport11)	3.99613507013766	1.78080185449972e-05
AT2G04430	NUDT5	nudix hydrolase homolog 5;(source:Araport11)	2.02997114063823	5.0020135484542e-18
AT2G04450	NUDT6	nudix hydrolase homolog 6;(source:Araport11)	2.91521717350304	4.00012316252804e-05
AT2G04460	AT2G04460	transposable_element_gene;(source:Araport11);similar to unknown protein [Arabidopsis thaliana] (TAIR:AT2G10090.1);(source:TAIR10)	8.29656266129567	1.77065452858278e-10
AT2G04495	AT2G04495	transmembrane protein;(source:Araport11)	5.8829415887641	5.27872019504339e-11
AT2G04515	AT2G04515	transmembrane protein;(source:Araport11)	6.14248969952145	1.43567906182462e-05
AT2G05915	AT2G05915	hypothetical protein;(source:Araport11)	3.65489061763539	0.000270266539562351
AT2G07215	AT2G07215	hypothetical protein;(source:Araport11)	7.08716675879922	3.22035592378932e-07
AT2G10975	AT2G10975	hypothetical protein;(source:Araport11)	6.86766499546304	2.39416240863012e-06
AT2G10980	AT2G10980	transposable_element_gene;(source:Araport11);similar to unknown protein [Arabidopsis thaliana] (TAIR:AT3G15310.1);(source:TAIR10)	5.20496594238655	0.00695274919307307
AT2G13430	AT2G13430	hypothetical protein;(source:Araport11)	4.5279438030645	8.02790014538163e-10
AT2G13810	ALD1	AGD2-like defense response protein 1;(source:Araport11)	6.73445067058709	0.00291388745250256
AT2G14247	AT2G14247	Expressed protein;(source:Araport11)	3.79312851120254	7.19267244468127e-09
AT2G14560	LURP1	LURP-one-like protein (DUF567);(source:Araport11)	2.60630624226093	9.98963607907014e-12
AT2G14580	PRB1	basic pathogenesis-related protein 1;(source:Araport11)	9.00733226444214	4.31221042787077e-12
AT2G14610	PR1	pathogenesis-related protein 1;(source:Araport11)	14.9189018801065	6.0845733435235e-07
AT2G14900	AT2G14900	Gibberellin-regulated family protein;(source:Araport11)	2.19147243025705	1.81342217727655e-08
AT2G15030	AT2G15030	pseudogene of WD40/YVTN repeat and Bromo-WDR9-I-like domain-containing protein;(source:Araport11)	3.34826833034863	1.69174993078104e-13
AT2G15390	FUT4	fucosyltransferase 4;(source:Araport11)	3.28450335649728	1.10186908853618e-08
AT2G15480	UGT73B5	UDP-glucosyl transferase 73B5;(source:Araport11)	2.25901974077644	5.22695140467581e-08
AT2G15490	UGT73B4	UDP-glycosyltransferase 73B4;(source:Araport11)	4.9618123455505	0.0078290431561923
AT2G15800	AT2G15800	transposable_element_gene;(source:Araport11)	6.26074124038601	4.12629222713085e-07
AT2G16060	HB1	hemoglobin 1;(source:Araport11)	2.23686839451045	2.43870536109581e-06
AT2G16367	AT2G16367	None;(source:Araport11)	4.38895369229331	4.22285575904985e-23
AT2G16570	ASE1	GLN phosphoribosyl pyrophosphate amidotransferase 1;(source:Araport11)	3.75556119711039	4.9596734906863e-07
AT2G17040	NAC036	NAC domain containing protein 36;(source:Araport11)	2.11279390057524	4.91338172128499e-05
AT2G17740	AT2G17740	Cysteine/Histidine-rich C1 domain family protein;(source:Araport11)	3.19662518967669	0.00466858679424281
AT2G18193	AT2G18193	P-loop containing nucleoside triphosphate hydrolases superfamily protein;(source:Araport11)	4.00276412741766	3.36980977237866e-17
AT2G18600	AT2G18600	Ubiquitin-conjugating enzyme family protein;(source:Araport11)	2.34496083988016	8.40202914245647e-09
AT2G18660	PNP-A	plant natriuretic peptide A;(source:Araport11)	4.19998813657339	2.60338455649733e-12
AT2G18680	AT2G18680	transmembrane protein;(source:Araport11)	2.28812967364567	5.62488107757362e-10
AT2G18690	AT2G18690	transmembrane protein;(source:Araport11)	4.32781667631454	1.41015008155195e-16
AT2G19190	FRK1	FLG22-induced receptor-like kinase 1;(source:Araport11)	8.87636453110473	1.05478064712924e-10
AT2G20142	AT2G20142	Toll-Interleukin-Resistance (TIR) domain family protein;(source:Araport11)	3.23794189378954	8.34760200650437e-10
AT2G20800	NDB4	NAD(P)H dehydrogenase B4;(source:Araport11)	7.59985665372896	1.91771550300741e-08
AT2G20870	AT2G20870	cell wall protein precursor;(source:Araport11)	5.40286928435098	0.000865673545322725
AT2G21450	CHR34	chromatin remodeling 34;(source:Araport11)	6.57136986196536	7.62175806614118e-06
AT2G21510	AT2G21510	DNAJ heat shock N-terminal domain-containing protein;(source:Araport11)	6.19461882653448	2.91360396183244e-05
AT2G21640	AT2G21640	marker for oxidative stress response protein;(source:Araport11)	3.18169567446138	1.08578881592396e-27
AT2G21850	AT2G21850	Cysteine/Histidine-rich C1 domain family protein;(source:Araport11)	2.48137141640114	3.18209831308074e-19
AT2G22510	AT2G22510	hydroxyproline-rich glycoprotein family protein;(source:Araport11)	6.21703593029307	0.000119417715632016
AT2G23680	AT2G23680	Cold acclimation protein WCOR413 family;(source:Araport11)	2.28464055426886	6.2039368064034e-17
AT2G23830	AT2G23830	PapD-like superfamily protein;(source:Araport11)	5.16991923858954	0.00158471860455769
AT2G24160	AT2G24160	pseudogene of receptor like protein 37;(source:Araport11)	2.0079168356345	6.69593826744383e-21
AT2G24255	AT2G24255	LOW protein: F-box/kelch-repeat protein;(source:Araport11)	6.40139799576642	3.01506903090084e-05
AT2G24700	AT2G24700	Transcriptional factor B3 family protein;(source:Araport11)	4.18586557289464	6.22825982746088e-08
AT2G24850	TAT3	tyrosine aminotransferase 3;(source:Araport11)	5.82576432924922	6.30145942843085e-06
AT2G25000	WRKY60	WRKY DNA-binding protein 60;(source:Araport11)	4.30941030090045	4.92370230531302e-43
AT2G25090	CIPK16	CBL-interacting protein kinase 16;(source:Araport11)	6.02172229601605	0.00026350502761561
AT2G25440	RLP20	receptor like protein 20;(source:Araport11)	6.53856673149627	4.52267292383270e-11
AT2G25460	AT2G25460	EEIG1/EHBP1 protein amino-terminal domain protein;(source:Araport11)	2.15858311686167	2.66693173756377e-12
AT2G25470	RLP21	receptor like protein 21;(source:Araport11)	4.4558341238637	0.00104028816563136
AT2G25625	AT2G25625	histone deacetylase-like protein;(source:Araport11)	2.22032454064993	1.94224784305094e-11
AT2G26010	PDF1.3	plant defensin 1.3;(source:Araport11)	3.77694837447972	2.29077025263965e-05
AT2G26020	PDF1.2b	plant defensin 1.2b;(source:Araport11)	2.81648542153925	0.00142687260982113
AT2G26390	AT2G26390	Serine protease inhibitor (SERPIN) family protein;(source:Araport11)	2.71258545575685	0.00506624390629998
AT2G26400	ARD3	acireductone dioxygenase 3;(source:Araport11)	10.6944340829548	0.00027379072457632
AT2G26440	AT2G26440	Plant invertase/pectin methylesterase inhibitor superfamily;(source:Araport11)	2.88727206462063	7.22232846315345e-26
AT2G26560	PLA2A	phospholipase A 2A;(source:Araport11)	3.24151738771601	6.19391706213408e-15
AT2G26650	KT1	K+ transporter 1;(source:Araport11)	2.75683615351994	8.74844587019366e-23
AT2G27660	AT2G27660	Cysteine/Histidine-rich C1 domain family protein;(source:Araport11)	5.13309286336848	2.820885866936e-40
AT2G27690	CYP94C1	cytochrome P450, family 94, subfamily C, polypeptide 1;(source:Araport11)	2.48958061678144	7.70358773602667e-06
AT2G28790	AT2G28790	Pathogenesis-related thaumatin superfamily protein;(source:Araport11)	3.83753204875754	3.05932519482001e-40
AT2G29100	GLR2.9	glutamate receptor 2.9;(source:Araport11)	6.03578786741405	0.000190001873798016
AT2G29110	GLR2.8	glutamate receptor 2.8;(source:Araport11)	4.97431392112	1.18227711678475e-47
AT2G29120	GLR2.7	glutamate receptor 2.7;(source:Araport11)	2.16871641649223	7.52079367568299e-06
AT2G29350	SAG13	senescence-associated gene 13;(source:Araport11)	8.29402425031211	1.78278911386152e-10
AT2G29460	GSTU4	glutathione S-transferase tau 4;(source:Araport11)	7.43267156186501	2.35638102163645e-08
AT2G29950	ELF4-L1	ELF4-like 1;(source:Araport11)	2.00617264782219	0.000840552877159093
AT2G30250	WRKY25	WRKY DNA-binding protein 25;(source:Araport11)	2.0787759599596	1.24095184735941e-21
AT2G30660	AT2G30660	ATP-dependent caseinolytic (Clp) protease/crotonase family protein;(source:Araport11)	5.01206281561803	0.00225487109456453
AT2G30750	CYP71A12	cytochrome P450 family 71 polypeptide;(source:Araport11)	5.6174412149221	8.4908626203701e-24
AT2G30760	AT2G30760	hypothetical protein;(source:Araport11)	2.53930491983589	7.22658339680377e-05
AT2G30766	AT2G30766	hypothetical protein;(source:Araport11)	2.47278203242999	0.000396532432121667
AT2G30840	AT2G30840	2-oxoglutarate (2OG) and Fe(II)-dependent oxygenase superfamily protein;(source:Araport11)	3.04918240845259	0.00549064921669843
AT2G31020	ORP1A	OSBP(oxysterol binding protein)-related protein 1A;(source:Araport11)	2.35173881567778	8.98680328948928e-06
AT2G31110	AT2G31110	trichome birefringence-like protein (DUF828);(source:Araport11)	2.04071655981218	1.10149894836049e-10
AT2G31865	PARG2	poly(ADP-ribose) glycohydrolase 2;(source:Araport11)	4.07828078331256	3.81520348391854e-44
AT2G32030	AT2G32030	Acyl-CoA N-acyltransferases (NAT) superfamily protein;(source:Araport11)	2.59309049114078	5.6388503039667e-14
AT2G32140	AT2G32140	transmembrane receptor;(source:Araport11)	2.88852022913789	2.15374276545049e-13
AT2G32680	RLP23	receptor like protein 23;(source:Araport11)	4.4211039489741	1.04027027647226e-07
AT2G32830	PHT1;5	phosphate transporter 1;(source:Araport11)	2.60075698490362	0.00236707794160758
AT2G33080	RLP28	receptor like protein 28;(source:Araport11)	6.60179087828924	1.08422088970007e-05
AT2G33710	AT2G33710	Integrase-type DNA-binding superfamily protein;(source:Araport11)	4.97430601312174	0.00161005329650934
AT2G33850	AT2G33850	E6-like protein;(source:Araport11)	3.65135314084828	3.40721387499773e-05
AT2G34490	CYP710A2	cytochrome P450, family 710, subfamily A, polypeptide 2;(source:Araport11)	3.65695264549171	3.86117411021724e-18
AT2G34940	VSR5	VACUOLAR SORTING RECEPTOR 5;(source:Araport11)	2.00220784851048	1.06411090885598e-08
AT2G35000	ATL9	RING/U-box superfamily protein;(source:Araport11)	3.12900650160097	0.00107022797348003
AT2G35070	AT2G35070	transmembrane protein;(source:Araport11)	6.07451695451646	3.41760386936192e-05
AT2G35570	AT2G35570	pseudogene of Serine protease inhibitor (SERPIN) family protein;(source:Araport11)	5.35021356821829	5.02212507887247e-11
AT2G35930	PUB23	plant U-box 23;(source:Araport11)	2.63593136104893	1.19777923960921e-28
AT2G35980	YLS9	Late embryogenesis abundant (LEA) hydroxyproline-rich glycoprotein family;(source:Araport11)	8.78910644176641	2.60332329153793e-10
AT2G36080	ABS2	AP2/B3-like transcriptional factor family protein;(source:Araport11)	2.20357261822482	1.03288579500035e-05
AT2G36120	DOT1	Glycine-rich protein family;(source:Araport11)	2.18304454674866	6.88177731394855e-12
AT2G36400	GRF3	growth-regulating factor 3;(source:Araport11)	2.63977090765871	9.83881550292041e-27
AT2G36660	PAB7	poly(A) binding protein 7;(source:Araport11)	5.43343160332568	0.00197158919633934
AT2G36780	AT2G36780	UDP-Glycosyltransferase superfamily protein;(source:Araport11)	3.38294492347734	2.96278910662729e-12
AT2G36890	RAX2	Duplicated homeodomain-like superfamily protein;(source:Araport11)	4.67157913953601	0.00073881012994082
AT2G36970	AT2G36970	UDP-Glycosyltransferase superfamily protein;(source:Araport11)	2.5294466621214	2.51823197288109e-15
AT2G36985	ROT4	DVL family protein;(source:Araport11)	5.52483360022962	0.00201917382435065
AT2G37130	AT2G37130	Peroxidase superfamily protein;(source:Araport11)	3.60265423101634	2.55617384292283e-40
AT2G37370	AT2G37370	centrosomal protein of 135 kDa-like protein;(source:Araport11)	2.55475502457369	0.00971075995994635
AT2G37390	NAKR2	Chloroplast-targeted copper chaperone protein;(source:Araport11)	2.8021923614419	2.37739224731165e-05
AT2G37430	ZAT11	C2H2 and C2HC zinc fingers superfamily protein;(source:Araport11)	2.19295630767859	0.00564850524007591
AT2G37980	AT2G37980	O-fucosyltransferase family protein;(source:Araport11)	2.44767041052461	3.85077859881735e-07
AT2G38220	APD3	RING/U-box superfamily protein;(source:Araport11)	5.55573869799558	0.00534004592229444
AT2G38250	AT2G38250	Homeodomain-like superfamily protein;(source:Araport11)	3.05042063918961	1.53727466722327e-10
AT2G38310	PYL4	PYR1-like 4;(source:Araport11)	2.01065971937456	8.0384350763785e-29
AT2G38340	DREB19	Integrase-type DNA-binding superfamily protein;(source:Araport11)	3.11992358485281	2.40196266595218e-05
AT2G38530	LTP2	lipid transfer protein 2;(source:Araport11)	5.26954387905156	4.85100806399129e-11
AT2G38860	YLS5	Class I glutamine amidotransferase-like superfamily protein;(source:Araport11)	2.13635647693656	6.09407217089885e-25
AT2G38940	PHT1;4	phosphate transporter 1;(source:Araport11)	3.24336166957129	0.00153026890024144
AT2G39210	AT2G39210	Major facilitator superfamily protein;(source:Araport11)	2.16406793845206	1.33253822236806e-20
AT2G39310	JAL22	jacalin-related lectin 22;(source:Araport11)	9.80492092298325	0.00337337704821811
AT2G39330	JAL23	jacalin-related lectin 23;(source:Araport11)	4.84671454028329	2.35637975419199e-08
AT2G39410	AT2G39410	alpha/beta-Hydrolases superfamily protein;(source:Araport11)	5.49143513015393	0.00150911950479459
AT2G39420	AT2G39420	alpha/beta-Hydrolases superfamily protein;(source:Araport11)	2.02371606094413	2.48180828557755e-19
AT2G39518	AT2G39518	Uncharacterized protein family (UPF0497);(source:Araport11)	3.21896427553156	0.00691890959078879
AT2G40095	AT2G40095	Alpha/beta hydrolase related protein;(source:Araport11)	2.45320039670329	8.25651484647968e-16
AT2G40740	WRKY55	WRKY DNA-binding protein 55;(source:Araport11)	2.482257965848	0.00167739071519691
AT2G40850	PI4K GAMMA 1	phosphoinositide 4-kinase gamma 1;(source:Araport11)	2.55342322838108	7.37188406009151e-20
AT2G40955	AT2G40955	hypothetical protein;(source:Araport11)	6.08904694448811	0.000154261205456861
AT2G41240	BHLH100	basic helix-loop-helix protein 100;(source:Araport11)	6.39004470657282	2.12822752741645e-08
AT2G42350	AT2G42350	RING/U-box superfamily protein;(source:Araport11)	3.25090178354745	0.00162900460508407
AT2G42360	AT2G42360	RING/U-box superfamily protein;(source:Araport11)	2.65764474218483	1.02135408091288e-10
AT2G43000	NAC042	NAC domain containing protein 42;(source:Araport11)	6.13053087617144	9.30750319346146e-10
AT2G43140	AT2G43140	basic helix-loop-helix (bHLH) DNA-binding superfamily protein;(source:Araport11)	5.63464278737021	0.00168337019697588
AT2G43150	AT2G43150	Proline-rich extensin-like family protein;(source:Araport11)	2.01176138003686	1.15478591071331e-07
AT2G43510	TI1	trypsin inhibitor protein 1;(source:Araport11)	2.83937949040751	8.68862621324501e-11
AT2G43570	CHI	chitinase;(source:Araport11)	7.98154216815537	4.94708461200561e-08
AT2G43620	AT2G43620	Chitinase family protein;(source:Araport11)	2.83737180329181	1.5011945327321e-07
AT2G44380	AT2G44380	Cysteine/Histidine-rich C1 domain family protein;(source:Araport11)	4.21397930919891	0.00368450012554261
AT2G44400	AT2G44400	Cysteine/Histidine-rich C1 domain family protein;(source:Araport11)	4.55456534842159	0.0088855298111516
AT2G44450	BGLU15	beta glucosidase 15;(source:Araport11)	3.66064415584304	1.46893607050918e-05
AT2G44480	BGLU17	beta glucosidase 17;(source:Araport11)	4.78155015301149	4.23972541661391e-07
AT2G44910	HB4	homeobox-leucine zipper protein 4;(source:Araport11)	2.583306788438	1.08755591081168e-05
AT2G45080	cycp3;1	cyclin p3;(source:Araport11)	2.85936128407306	0.000249911269603167
AT2G45130	SPX3	SPX domain protein 3;(source:Araport11)	5.52574502614941	0.00437392085695748
AT2G45220	AT2G45220	Plant invertase/pectin methylesterase inhibitor superfamily;(source:Araport11)	9.82812585515885	1.69810116027498e-07
AT2G45510	CYP704A2	cytochrome P450, family 704, subfamily A, polypeptide 2;(source:Araport11)	2.9153035433904	2.37066065786843e-23
AT2G45760	BAP2	BON association protein 2;(source:Araport11)	3.65505794380871	2.99648039647468e-12
AT2G46150	AT2G46150	Late embryogenesis abundant (LEA) hydroxyproline-rich glycoprotein family;(source:Araport11)	3.41310265700655	1.85285800682882e-07
AT2G46270	GBF3	G-box binding factor 3;(source:Araport11)	3.42202827303288	3.97077525514361e-11
AT2G46400	WRKY46	WRKY DNA-binding protein 46;(source:Araport11)	2.65106755828165	2.99418597387268e-17
AT2G46640	AT2G46640	NAD-dependent protein deacetylase HST1-like protein;(source:Araport11)	2.21950557892378	5.7453259486933e-13
AT2G47010	AT2G47010	calcium/calcium/calmodulin-dependent Serine/Threonine-kinase;(source:Araport11)	2.29235503980666	3.34492407685815e-11
AT2G47130	SDR3	NAD(P)-binding Rossmann-fold superfamily protein;(source:Araport11)	4.46801127099833	2.83399879655531e-13
AT2G47190	MYB2	myb domain protein 2;(source:Araport11)	5.65923348743795	0.000413144451018229
AT3G01600	NAC044	NAC domain containing protein 44;(source:Araport11)	5.05967890843007	5.33983370664973e-11
AT3G01830	AT3G01830	Calcium-binding EF-hand family protein;(source:Araport11)	6.27456493939565	2.34290739718756e-11
AT3G01970	WRKY45	WRKY DNA-binding protein 45;(source:Araport11)	2.8214784259354	0.00493554052522698
AT3G02040	SRG3	senescence-related gene 3;(source:Araport11)	2.6002684139824	1.22490699705186e-10
AT3G02840	AT3G02840	ARM repeat superfamily protein;(source:Araport11)	4.44504245234856	6.47164129076907e-20
AT3G04060	NAC046	NAC domain containing protein 46;(source:Araport11)	2.11954021360717	9.76844253807956e-06
AT3G04070	NAC047	NAC domain containing protein 47;(source:Araport11)	3.66839095970308	2.85850161260151e-06
AT3G04220	AT3G04220	Disease resistance protein (TIR-NBS-LRR class) family;(source:Araport11)	3.28255944751697	4.3352283786135e-15
AT3G04717	AT3G04717	pseudogene of pathogenesis-related 4;(source:Araport11)	7.74352326822613	2.20380280616366e-08
AT3G04720	PR4	pathogenesis-related 4;(source:Araport11)	4.04994769115681	1.47279571170005e-07
AT3G05600	AT3G05600	alpha/beta-Hydrolases superfamily protein;(source:Araport11)	2.36076654374959	2.39416240863012e-06
AT3G05690	NF-YA2	nuclear factor Y, subunit A2;(source:Araport11)	2.83171211435376	3.35770961143298e-21
AT3G05727	AT3G05727	S locus-related glycoprotein 1 (SLR1) binding pollen coat protein family;(source:Araport11)	9.7046096389842	5.92132894526737e-14
AT3G07195	AT3G07195	RPM1-interacting protein 4 (RIN4) family protein;(source:Araport11)	3.21848232099557	2.9568409627258e-26
AT3G07520	GLR1.4	glutamate receptor 1.4;(source:Araport11)	2.37958708100166	3.21619073094233e-17
AT3G07600	AT3G07600	Heavy metal transport/detoxification superfamily protein;(source:Araport11)	2.91371095630289	1.01803971936908e-06
AT3G08720	S6K2	serine/threonine protein kinase 2;(source:Araport11)	2.62161728696077	9.75101010412309e-24
AT3G08770	LTP6	lipid transfer protein 6;(source:Araport11)	2.64572807296512	4.17200108401139e-17
AT3G08860	PYD4	PYRIMIDINE 4;(source:Araport11)	5.77853139326966	0.00067418775472567
AT3G09020	AT3G09020	alpha 1,4-glycosyltransferase family protein;(source:Araport11)	2.39359795083427	2.92902206636611e-18
AT3G09260	PYK10	Glycosyl hydrolase superfamily protein;(source:Araport11)	10.1505936619461	2.59288286167348e-07
AT3G09270	GSTU8	glutathione S-transferase TAU 8;(source:Araport11)	5.59273421293352	3.66568556490778e-12
AT3G09405	AT3G09405	Pectinacetylesterase family protein;(source:Araport11)	2.43148264483655	2.87766991304114e-10
AT3G09940	MDHAR	monodehydroascorbate reductase;(source:Araport11)	9.31426467002214	1.00848354013236e-09
AT3G09960	AT3G09960	Calcineurin-like metallo-phosphoesterase superfamily protein;(source:Araport11)	7.23016635820456	3.28920016824455e-07
AT3G10000	EDA31	Homeodomain-like superfamily protein;(source:Araport11)	5.57282163738342	0.00104675526895007
AT3G10320	AT3G10320	Glycosyltransferase family 61 protein;(source:Araport11)	4.20725465098652	0.000118308104166555
AT3G10815	AT3G10815	RING/U-box superfamily protein;(source:Araport11)	6.44008313632733	7.43365741289069e-06
AT3G11000	AT3G11000	DCD (Development and Cell Death) domain protein;(source:Araport11)	4.33248734871636	0.00152986086742742
AT3G11010	RLP34	receptor like protein 34;(source:Araport11)	2.96879095623851	2.55106816382528e-09
AT3G11340	UGT76B1	UDP-Glycosyltransferase superfamily protein;(source:Araport11)	6.83042774056673	0.00122367311228778
AT3G11640	AT3G11640	transmembrane protein;(source:Araport11)	2.02001819302532	0.00192165967927479
AT3G11840	PUB24	E3 ubiquitin-protein ligase PUB24-like protein;(source:Araport11)	2.11381356322211	4.60415931262335e-21
AT3G12220	scpl16	serine carboxypeptidase-like 16;(source:Araport11)	2.9272080506521	2.66178419118339e-13
AT3G12410	AT3G12410	Polynucleotidyl transferase, ribonuclease H-like superfamily protein;(source:Araport11)	5.44338374441678	0.000679286788713855
AT3G13080	ABCC3	multidrug resistance-associated protein 3;(source:Araport11)	2.58876710286222	6.67893263894848e-31
AT3G13090	ABCC6	multidrug resistance-associated protein 8;(source:Araport11)	2.93307367367211	5.99156442224457e-07
AT3G13100	ABCC7	multidrug resistance-associated protein 7;(source:Araport11)	2.50385017234479	7.75795288712472e-13
AT3G13175	AT3G13175	transmembrane protein;(source:Araport11)	3.76708696437781	1.36331441600554e-08
AT3G13433	AT3G13433	transmembrane protein;(source:Araport11)	7.9857072878396	1.28782522040996e-08
AT3G13435	AT3G13435	transmembrane protein;(source:Araport11)	5.8996630387554	0.000278473794086317
AT3G13437	AT3G13437	transmembrane protein;(source:Araport11)	2.24951767173034	1.46194877375558e-09
AT3G13610	AT3G13610	2-oxoglutarate (2OG) and Fe(II)-dependent oxygenase superfamily protein;(source:Araport11)	9.24970348622498	0.000233676803810722
AT3G13672	AT3G13672	TRAF-like superfamily protein;(source:Araport11)	3.40688801554356	4.52210841288715e-06
AT3G13950	AT3G13950	ankyrin;(source:Araport11)	9.89896361587794	8.84741220439384e-07
AT3G13960	GRF5	growth-regulating factor 5;(source:Araport11)	7.63971126351917	2.38096593426286e-08
AT3G14060	AT3G14060	hypothetical protein;(source:Araport11)	2.53555457039162	0.00309888454000435
AT3G14280	AT3G14280	LL-diaminopimelate aminotransferase;(source:Araport11)	5.64563702105351	4.71523141573169e-14
AT3G14620	CYP72A8	cytochrome P450, family 72, subfamily A, polypeptide 8;(source:Araport11)	2.05495051395671	2.76055876752459e-06
AT3G14680	CYP72A14	cytochrome P450, family 72, subfamily A, polypeptide 14;(source:Araport11)	4.14441932952206	3.47309717041635e-05
AT3G14700	AT3G14700	SART-1 family;(source:Araport11)	3.8284908505473	9.23974595896022e-09
AT3G15518	AT3G15518	hypothetical protein;(source:Araport11)	2.96788843256335	1.29338400715987e-08
AT3G15950	NAI2	DNA topoisomerase-like protein;(source:Araport11)	4.00493953386279	1.04267730470933e-08
AT3G15990	SULTR3;4	sulfate transporter 3;(source:Araport11)	2.4661689661987	0.000197587157697454
AT3G16030	CES101	lectin protein kinase family protein;(source:Araport11)	2.05504378358631	2.73277222437664e-24
AT3G16360	AHP4	HPT phosphotransmitter 4;(source:Araport11)	5.52130940704278	1.41833302243491e-15
AT3G16410	NSP4	nitrile specifier protein 4;(source:Araport11)	5.50617331133439	3.54367761183415e-05
AT3G16420	PBP1	PYK10-binding protein 1;(source:Araport11)	4.0550740320469	2.11379784782539e-40
AT3G16430	JAL31	jacalin-related lectin 31;(source:Araport11)	6.34466300600406	4.32298566973262e-05
AT3G16450	JAL33	Mannose-binding lectin superfamily protein;(source:Araport11)	8.22959586520208	5.36093927761203e-10
AT3G16470	JR1	Mannose-binding lectin superfamily protein;(source:Araport11)	3.05213386575148	5.45906472656334e-42
AT3G16490	IQD26	IQ-domain 26;(source:Araport11)	2.0254843101316	0.00543937383283946
AT3G17690	CNGC19	cyclic nucleotide gated channel 19;(source:Araport11)	2.26051533254601	4.78985041500009e-07
AT3G17790	PAP17	purple acid phosphatase 17;(source:Araport11)	3.50397117532778	3.50069812786885e-08
AT3G18250	AT3G18250	Putative membrane lipoprotein;(source:Araport11)	4.93897531511268	7.371346470172e-21
AT3G19550	AT3G19550	glutamate racemase;(source:Araport11)	3.28669154415983	0.00399624666415136
AT3G20370	AT3G20370	TRAF-like family protein;(source:Araport11)	7.53651969822897	5.95632470707707e-08
AT3G20960	CYP705A33	cytochrome P450, family 705, subfamily A, polypeptide 33;(source:Araport11)	2.85188848038724	3.15914492148008e-06
AT3G21080	AT3G21080	ABC transporter-like protein;(source:Araport11)	4.0005300529587	1.51294926974822e-10
AT3G21090	ABCG15	ABC-2 type transporter family protein;(source:Araport11)	6.48500805880851	3.63544458477208e-06
AT3G21150	BBX32	B-box 32;(source:Araport11)	2.51576131217641	0.000185377830139762
AT3G21310	AT3G21310	Core-2/I-branching beta-1,6-N-acetylglucosaminyltransferase family protein;(source:Araport11)	2.28556194141525	0.000138359559416223
AT3G21520	DMP1	transmembrane protein, putative (DUF679 domain membrane protein 1);(source:Araport11)	4.77960261833534	4.7415334358044e-10
AT3G21770	AT3G21770	Peroxidase superfamily protein;(source:Araport11)	3.43107429473143	9.28198569740437e-09
AT3G21780	UGT71B6	UDP-glucosyl transferase 71B6;(source:Araport11)	3.40176354981013	1.81530101683317e-31
AT3G22160	AT3G22160	VQ motif-containing protein;(source:Araport11)	3.00697826308301	1.56332298399691e-10
AT3G22231	PCC1	pathogen and circadian controlled 1;(source:Araport11)	2.0930064343799	3.33306658107273e-07
AT3G22460	OASA2	O-acetylserine (thiol) lyase (OAS-TL) isoform A2;(source:Araport11)	3.26754685291715	8.54528364997796e-17
AT3G22600	AT3G22600	Bifunctional inhibitor/lipid-transfer protein/seed storage 2S albumin superfamily protein;(source:Araport11)	7.0894424331027	1.39014537955535e-09
AT3G22910	AT3G22910	ATPase E1-E2 type family protein / haloacid dehalogenase-like hydrolase family protein;(source:Araport11)	2.17396397243956	3.81156233036248e-09
AT3G23120	RLP38	receptor like protein 38;(source:Araport11)	2.31043513332707	5.80933277247995e-09
AT3G23240	ERF1	ethylene response factor 1;(source:Araport11)	4.69340749193699	0.005036408648108
AT3G23250	MYB15	myb domain protein 15;(source:Araport11)	8.86949437080637	9.78860599253095e-05
AT3G23290	LSH4		3.14199844771466	3.42450144716994e-16
AT3G23550	AT3G23550	MATE efflux family protein;(source:Araport11)	2.86704409573563	8.33785442120751e-10
AT3G24900	RLP39	receptor like protein 39;(source:Araport11)	4.83359241448389	2.29319427819164e-10
AT3G25010	RLP41	receptor like protein 41;(source:Araport11)	4.07028428164012	4.53859044744842e-08
AT3G25180	CYP82G1	cytochrome P450, family 82, subfamily G, polypeptide 1;(source:Araport11)	6.02615299848871	0.000186313608384847
AT3G25250	AGC2-1	AGC (cAMP-dependent, cGMP-dependent and protein kinase C) kinase family protein;(source:Araport11)	4.60053989119864	0.000257976928767995
AT3G25510	AT3G25510	disease resistance protein (TIR-NBS-LRR class) family protein;(source:Araport11)	2.04842316765677	3.79938518491514e-08
AT3G25610	AT3G25610	ATPase E1-E2 type family protein / haloacid dehalogenase-like hydrolase family protein;(source:Araport11)	2.41096965371001	1.07894134050654e-06
AT3G25640	AT3G25640	MIZU-KUSSEI-like protein (Protein of unknown function, DUF617);(source:Araport11)	2.83303948733361	0.00128710189673557
AT3G25760	AOC1	allene oxide cyclase 1;(source:Araport11)	2.61070509964891	5.33558090409769e-07
AT3G25780	AOC3	allene oxide cyclase 3;(source:Araport11)	2.26890395570811	9.12929859907352e-07
AT3G25882	NIMIN-2	NIM1-interacting 2;(source:Araport11)	3.56205667291694	9.20083296876448e-52
AT3G26170	CYP71B19	cytochrome P450, family 71, subfamily B, polypeptide 19;(source:Araport11)	2.23410423023443	0.000152631870714188
AT3G26210	CYP71B23	cytochrome P450, family 71, subfamily B, polypeptide 23;(source:Araport11)	3.89893876307374	3.79651721832004e-09
AT3G26220	CYP71B3	cytochrome P450, family 71, subfamily B, polypeptide 3;(source:Araport11)	2.13082955650223	3.08531532099655e-19
AT3G26330	CYP71B37	cytochrome P450, family 71, subfamily B, polypeptide 37;(source:Araport11)	6.02922392819977	0.00013044759841076
AT3G26440	AT3G26440	transmembrane protein, putative (DUF707);(source:Araport11)	6.44479974202989	5.6388503039667e-14
AT3G26470	AT3G26470	Powdery mildew resistance protein, RPW8 domain-containing protein;(source:Araport11)	2.11436539752548	9.4638030465812e-10
AT3G26500	PIRL2	plant intracellular ras group-related LRR 2;(source:Araport11)	3.61549304463042	2.39942031371916e-45
AT3G26830	PAD3	Cytochrome P450 superfamily protein;(source:Araport11)	8.0697986206721	1.39968985384154e-09
AT3G26840	PES2	Esterase/lipase/thioesterase family protein;(source:Araport11)	2.20318719365921	3.61411752448598e-18
AT3G27620	AOX1C	alternative oxidase 1C;(source:Araport11)	2.07820606597103	6.91804418203021e-05
AT3G27630	AT3G27630	cyclin-dependent kinase inhibitor SMR3-like protein;(source:Araport11)	2.72832100616735	0.00985126389752653
AT3G27650	LBD25	LOB domain-containing protein 25;(source:Araport11)	3.9189635111724	0.00148580009973353
AT3G27660	OLEO4	oleosin 4;(source:Araport11)	5.61257773891942	0.000900579506856968
AT3G28210	PMZ	zinc finger (AN1-like) family protein;(source:Araport11)	3.466430567097	2.33734207684876e-17
AT3G28220	AT3G28220	TRAF-like family protein;(source:Araport11)	2.85880109274939	2.80703416319307e-06
AT3G28500	AT3G28500	60S acidic ribosomal protein family;(source:Araport11)	2.13353327694914	0.00311318558241284
AT3G28540	AT3G28540	P-loop containing nucleoside triphosphate hydrolases superfamily protein;(source:Araport11)	4.86199146304905	2.68736466788383e-10
AT3G28580	AT3G28580	P-loop containing nucleoside triphosphate hydrolases superfamily protein;(source:Araport11)	5.41447560947165	6.57560855936027e-06
AT3G28890	RLP43	receptor like protein 43;(source:Araport11)	6.17905827671889	1.53654769793227e-21
AT3G29000	AT3G29000	Calcium-binding EF-hand family protein;(source:Araport11)	3.31874711730612	8.6395217958582e-16
AT3G29034	AT3G29034	transmembrane protein;(source:Araport11)	3.67655628729617	2.07237400540057e-13
AT3G29035	NAC3	NAC domain containing protein 3;(source:Araport11)	4.60198229280388	5.4405239776541e-05
AT3G29250	SDR4	NAD(P)-binding Rossmann-fold superfamily protein;(source:Araport11)	4.95906607169429	1.25137794283456e-05
AT3G29590	AT5MAT	HXXXD-type acyl-transferase family protein;(source:Araport11)	5.77712632474338	2.7943940499597e-11
AT3G29639	AT3G29639	hypothetical protein;(source:Araport11)	5.98099624553286	3.04981059580533e-45
AT3G30120	AT3G30120	pseudogene of mediator of RNA polymerase II transcription subunit;(source:Araport11)	2.31418721160537	0.00474219844251447
AT3G30770	AT3G30770	Eukaryotic aspartyl protease family protein;(source:Araport11)	6.87391842097353	2.21447368717734e-06
AT3G30842	ABCG38	pleiotropic drug resistance 10;(source:Araport11)	5.57757471542356	0.0010280056285152
AT3G33528	AT3G33528	hypothetical protein;(source:Araport11)	3.64788155927183	1.02135408091288e-10
AT3G42723	AT3G42723	ATP binding / aminoacyl-tRNA ligase/ nucleotide binding protein;(source:Araport11)	5.81738428208236	0.00132119545817291
AT3G44006	AT3G44006	hypothetical protein;(source:Araport11)	6.95487188674216	1.37048241531211e-06
AT3G44300	NIT2	nitrilase 2;(source:Araport11)	3.72048878835594	0.00532067643444005
AT3G44326	AT3G44326	F-box family protein;(source:Araport11)	5.75462609567463	0.000591503584993066
AT3G44350	NAC061	NAC domain containing protein 61;(source:Araport11)	3.42617076101338	1.30681019658254e-18
AT3G44510	AT3G44510	alpha/beta-Hydrolases superfamily protein;(source:Araport11)	6.15723639947547	0.000706069708046335
AT3G45060	NRT2.6	high affinity nitrate transporter 2.6;(source:Araport11)	3.28158876509605	1.0893030681466e-07
AT3G45130	LAS1	lanosterol synthase 1;(source:Araport11)	5.55954962324149	0.00025705150327752
AT3G45290	MLO3	Seven transmembrane MLO family protein;(source:Araport11)	2.42247865127912	4.96902211325369e-32
AT3G45330	AT3G45330	Concanavalin A-like lectin protein kinase family protein;(source:Araport11)	6.87294144016824	2.39145869676213e-06
AT3G45860	CRK4	cysteine-rich RLK (RECEPTOR-like protein kinase) 4;(source:Araport11)	2.77731312941255	1.23706873104718e-07
AT3G46080	AT3G46080	C2H2-type zinc finger family protein;(source:Araport11)	6.1958606931101	4.42350735931477e-10
AT3G46090	ZAT7	C2H2 and C2HC zinc fingers superfamily protein;(source:Araport11)	4.26532659404613	1.38780399390192e-05
AT3G46690	AT3G46690	UDP-Glycosyltransferase superfamily protein;(source:Araport11)	5.98471837619653	8.14628718737958e-05
AT3G46900	COPT2	copper transporter 2;(source:Araport11)	2.70793539720789	4.601382947821e-08
AT3G47050	AT3G47050	Glycosyl hydrolase family protein;(source:Araport11)	6.49918739928487	2.6572892805881e-05
AT3G47420	G3Pp1	putative glycerol-3-phosphate transporter 1;(source:Araport11)	3.17988444241824	4.62874607915229e-10
AT3G47480	AT3G47480	Calcium-binding EF-hand family protein;(source:Araport11)	4.22373576647626	9.73619002738024e-06
AT3G48020	AT3G48020	hypothetical protein;(source:Araport11)	2.94628814396105	0.000625020373198188
AT3G48058	AT3G48058	pseudogene of RHO-related protein from plants 10;(source:Araport11)	5.1021194421638	0.00819565661286555
AT3G48080	AT3G48080	alpha/beta-Hydrolases superfamily protein;(source:Araport11)	2.11691501721079	2.85231582531078e-12
AT3G48630	AT3G48630	hypothetical protein;(source:Araport11)	4.32394958391212	5.76495933239763e-13
AT3G48640	AT3G48640	transmembrane protein;(source:Araport11)	3.56839730970591	2.03892702786821e-08
AT3G48650	AT3G48650	pseudogene of pectinesterase;(source:Araport11)	3.13049590846366	6.2996023117071e-30
AT3G48770	AT3G48770	ATP/DNA binding protein;(source:Araport11)	3.40646726027833	3.90424956733574e-07
AT3G48850	PHT3;2	phosphate transporter 3;(source:Araport11)	8.3892989610249	6.43340678749465e-05
AT3G49110	PRXCA	peroxidase CA;(source:Araport11)	5.32991809063588	1.14560770961749e-16
AT3G49340	AT3G49340	Cysteine proteinases superfamily protein;(source:Araport11)	6.46185156163657	1.68277253779317e-05
AT3G50170	AT3G50170	transmembrane protein, putative (DUF247);(source:Araport11)	5.19075472221011	0.00476117150401242
AT3G50260	CEJ1	cooperatively regulated by ethylene and jasmonate 1;(source:Araport11)	2.3508042447012	4.5291904863975e-07
AT3G50280	AT3G50280	HXXXD-type acyl-transferase family protein;(source:Araport11)	4.57949768484119	1.78906386226083e-08
AT3G50770	CML41	calmodulin-like 41;(source:Araport11)	6.28821868423124	2.4490458936114e-08
AT3G50930	BCS1	cytochrome BC1 synthesi;(source:Araport11)	3.03998536381437	7.40275720112848e-40
AT3G50940	AT3G50940	P-loop containing nucleoside triphosphate hydrolases superfamily protein;(source:Araport11)	2.16432257234868	0.00955279402619565
AT3G51060	STY1	Lateral root primordium (LRP) protein-like protein;(source:Araport11)	3.18402756535768	0.00589320008715306
AT3G51330	AT3G51330	Eukaryotic aspartyl protease family protein;(source:Araport11)	2.99723532068849	5.66158905547819e-19
AT3G51440	AT3G51440	Calcium-dependent phosphotriesterase superfamily protein;(source:Araport11)	3.6219518538653	1.29359518178427e-14
AT3G51860	CAX3	cation exchanger 3;(source:Araport11)	3.94045659126647	0.000904015198829616
AT3G52400	SYP122	syntaxin of plants 122;(source:Araport11)	2.10176916099554	3.94165858934681e-21
AT3G52430	PAD4	alpha/beta-Hydrolases superfamily protein;(source:Araport11)	2.24947095873091	6.61697095854486e-34
AT3G52550	AT3G52550	transcription repressor OFP15-like protein;(source:Araport11)	5.92665100035346	0.000173573029698019
AT3G53150	UGT73D1	UDP-glucosyl transferase 73D1;(source:Araport11)	4.86799261737915	5.08736755329852e-09
AT3G53980	AT3G53980	Bifunctional inhibitor/lipid-transfer protein/seed storage 2S albumin superfamily protein;(source:Araport11)	3.05993719254373	3.77117561551024e-07
AT3G54150	AT3G54150	S-adenosyl-L-methionine-dependent methyltransferases superfamily protein;(source:Araport11)	4.25048093103089	9.33578343376754e-26
AT3G54990	SMZ	Integrase-type DNA-binding superfamily protein;(source:Araport11)	2.13047837342888	4.1230233419515e-10
AT3G55950	CCR3	CRINKLY4 related 3;(source:Araport11)	2.26291477582249	4.91708429465082e-16
AT3G56891	AT3G56891	Heavy metal transport/detoxification superfamily protein;(source:Araport11)	4.98772770172217	0.00387125472957325
AT3G56970	bHLH38	basic helix-loop-helix (bHLH) DNA-binding superfamily protein;(source:Araport11)	5.56143318211541	3.69578761585946e-06
AT3G56980	bHLH39	basic helix-loop-helix (bHLH) DNA-binding superfamily protein;(source:Araport11)	5.55049255265769	6.10413387567966e-05
AT3G57130	BOP1	Ankyrin repeat family protein / BTB/POZ domain-containing protein;(source:Araport11)	5.48774588946181	0.00212568391237624
AT3G57240	BG3	beta-1,3-glucanase 3;(source:Araport11)	3.77011189665725	5.50976676438935e-05
AT3G57260	BGL2	beta-1,3-glucanase 2;(source:Araport11)	6.66574097592274	1.12642865064945e-07
AT3G57270	BG1	beta-1,3-glucanase 1;(source:Araport11)	4.99755490838046	0.00458212092288082
AT3G57460	AT3G57460	catalytic/ metal ion binding / metalloendopeptidase/ zinc ion binding protein;(source:Araport11)	3.48657312346421	3.42990281312006e-23
AT3G57950	AT3G57950	cotton fiber protein;(source:Araport11)	4.96803944411941	0.000144182695911715
AT3G58270	AT3G58270	phospholipase-like protein (PEARLI 4) with TRAF-like domain protein;(source:Araport11)	2.10082453044547	2.08018516782879e-22
AT3G59700	HLECRK	lectin-receptor kinase;(source:Araport11)	2.76421596909567	2.79128405354385e-13
AT3G60470	AT3G60470	transmembrane protein, putative (DUF247);(source:Araport11)	2.48326611221611	0.000126271440613744
AT3G60540	AT3G60540	Preprotein translocase Sec, Sec61-beta subunit protein;(source:Araport11)	3.44142620502129	3.22864198394303e-18
AT3G60670	AT3G60670	PLATZ transcription factor family protein;(source:Araport11)	5.20409575290518	0.00279654202545694
AT3G60966	AT3G60966	RING/U-box superfamily protein;(source:Araport11)	4.12214134400144	2.09441069815315e-07
AT3G61190	BAP1	BON association protein 1;(source:Araport11)	2.45500901815125	1.04579767139302e-21
AT3G61250	MYB17	myb domain protein 17;(source:Araport11)	6.04375455505879	2.53332454891227e-05
AT3G61280	AT3G61280	O-glucosyltransferase rumi-like protein (DUF821);(source:Araport11)	2.67450140140574	3.14243757167516e-07
AT3G61390	AT3G61390	RING/U-box superfamily protein;(source:Araport11)	5.89247868768343	0.000110041434209527
AT3G61630	CRF6	cytokinin response factor 6;(source:Araport11)	2.30163650921611	3.37873675801558e-20
AT3G63380	AT3G63380	ATPase E1-E2 type family protein / haloacid dehalogenase-like hydrolase family protein;(source:Araport11)	3.39336078625393	9.73164093023312e-17
AT4G00250	AT4G00250	DNA-binding storekeeper protein-related transcriptional regulator;(source:Araport11)	4.6123432014512	0.00425727351642973
AT4G00670	AT4G00670	Remorin family protein;(source:Araport11)	2.36462346482887	4.16309389967528e-07
AT4G00700	AT4G00700	C2 calcium/lipid-binding plant phosphoribosyltransferase family protein;(source:Araport11)	6.55935863779087	5.75205648966668e-06
AT4G01010	CNGC13	cyclic nucleotide-gated channel 13;(source:Araport11)	2.52687215899526	6.60692236209886e-17
AT4G01360	BPS3	BPS1-like protein;(source:Araport11)	3.5365194580276	9.54720380721715e-06
AT4G01390	AT4G01390	TRAF-like family protein;(source:Araport11)	3.92311294148005	1.9804797067168e-05
AT4G01575	AT4G01575	serine protease inhibitor, Kazal-type family protein;(source:Araport11)	2.57120959931065	1.3628834778998e-19
AT4G01720	WRKY47	WRKY family transcription factor;(source:Araport11)	2.17057565582485	9.62571181079603e-21
AT4G01750	RGXT2	rhamnogalacturonan xylosyltransferase 2;(source:Araport11)	2.96942989175366	1.25330965424575e-37
AT4G01985	AT4G01985	hypothetical protein;(source:Araport11)	6.15943897189038	0.000110041434209527
AT4G02290	GH9B13	glycosyl hydrolase 9B13;(source:Araport11)	2.70820276399107	2.39628020974306e-10
AT4G02330	ATPMEPCRB	Plant invertase/pectin methylesterase inhibitor superfamily;(source:Araport11)	2.25709574764017	5.44661391341388e-06
AT4G02380	SAG21	senescence-associated gene 21;(source:Araport11)	4.09424093311365	8.18428857009579e-16
AT4G02520	GSTF2	glutathione S-transferase PHI 2;(source:Araport11)	2.77268306644718	4.53252245137592e-05
AT4G02700	SULTR3;2	sulfate transporter 3;(source:Araport11)	4.57634258019828	5.91671076616186e-06
AT4G03292	AT4G03292	Polynucleotidyl transferase, ribonuclease H-like superfamily protein;(source:Araport11)	5.29249307982503	0.000543174007591141
AT4G03320	Tic20-IV	translocon at the inner envelope membrane of chloroplasts 20-IV;(source:Araport11)	2.53562106389489	7.25460935293923e-08
AT4G03450	AT4G03450	Ankyrin repeat family protein;(source:Araport11)	3.52751464563589	5.62955852274209e-10
AT4G04490	CRK36	cysteine-rich RLK (RECEPTOR-like protein kinase) 36;(source:Araport11)	4.34110896163733	3.70180355292145e-32
AT4G04500	CRK37	cysteine-rich RLK (RECEPTOR-like protein kinase) 37;(source:Araport11)	5.65987563878912	2.35648456229502e-24
AT4G04510	CRK38	cysteine-rich RLK (RECEPTOR-like protein kinase) 38;(source:Araport11)	5.00096644925869	4.9958886319762e-08
AT4G04540	CRK39	cysteine-rich RLK (RECEPTOR-like protein kinase) 39;(source:Araport11)	4.96093946464328	8.01155801850055e-05
AT4G05020	NDB2	NAD(P)H dehydrogenase B2;(source:Araport11)	2.10654928913993	1.46785505868025e-10
AT4G05030	AT4G05030	Copper transport protein family;(source:Araport11)	5.15944063608641	0.00107008928659714
AT4G05370			4.99358377939323	0.00236158998790722
AT4G05380	AT4G05380	P-loop nucleoside triphosphate hydrolase superfamily protein;(source:Araport11)	5.00584099595555	0.000120155898197153
AT4G05497	AT4G05497	RNI-like superfamily protein;(source:Araport11)	5.45398533013756	0.00194760066343476
AT4G05540	AT4G05540	P-loop containing nucleoside triphosphate hydrolases superfamily protein;(source:Araport11)	6.88752020315192	5.093663217766e-06
AT4G08093	AT4G08093	pseudogene of dihydroorotate dehydrogenase;(source:Araport11)	5.20992106825405	6.05505246832695e-09
AT4G08150	KNAT1	homeobox knotted-like protein;(source:Araport11)	5.80551137102397	0.000770501764021488
AT4G08290	UMAMIT20	nodulin MtN21 /EamA-like transporter family protein;(source:Araport11)	2.71178210011959	6.64303476466377e-14
AT4G08555	AT4G08555	hypothetical protein;(source:Araport11)	2.23239978503682	6.36359484580942e-07
AT4G08770	Prx37	Peroxidase superfamily protein;(source:Araport11)	7.58707190153684	0.000686142945817085
AT4G09750	AT4G09750	NAD(P)-binding Rossmann-fold superfamily protein;(source:Araport11)	2.23563599479236	1.55008079394837e-14
AT4G09770	AT4G09770	TRAF-like family protein;(source:Araport11)	4.7330369566138	0.000573967160360062
AT4G09820	TT8	basic helix-loop-helix (bHLH) DNA-binding superfamily protein;(source:Araport11)	5.39141978165679	3.69361780786733e-05
AT4G10270	AT4G10270	Wound-responsive family protein;(source:Araport11)	3.28102179363842	2.04286959220375e-07
AT4G10380	NIP5;1	NOD26-like intrinsic protein 5;(source:Araport11)	2.76219216537401	2.71768472937576e-08
AT4G10500	AT4G10500	2-oxoglutarate (2OG) and Fe(II)-dependent oxygenase superfamily protein;(source:Araport11)	7.33171708071927	8.56652916254535e-07
AT4G10860	AT4G10860	hypothetical protein;(source:Araport11)	9.01716053239986	5.15253832661099e-11
AT4G11170	AT4G11170	Disease resistance protein (TIR-NBS-LRR class) family;(source:Araport11)	6.47708727463238	7.73154529954432e-11
AT4G11290	AT4G11290	Peroxidase superfamily protein;(source:Araport11)	4.11725021802626	0.00329600852302804
AT4G11320	AT4G11320	Papain family cysteine protease;(source:Araport11)	3.72584432628109	4.50006495507623e-17
AT4G11350	AT4G11350	transferring glycosyl group transferase (DUF604);(source:Araport11)	2.89435545825341	2.25845650233304e-08
AT4G11650	OSM34	osmotin 34;(source:Araport11)	7.43411360576122	0.00674242504449522
AT4G11655	AT4G11655	Uncharacterized protein family (UPF0497);(source:Araport11)	5.80052320355973	0.000147735228330924
AT4G11890	ARCK1	Protein kinase superfamily protein;(source:Araport11)	3.65200789783636	1.00927947448284e-09
AT4G11910	AT4G11910	STAY-GREEN-like protein;(source:Araport11)	3.36734855024796	9.88360331682531e-06
AT4G12090	AT4G12090	Cornichon family protein;(source:Araport11)	2.07921747880456	0.008495740254318
AT4G12480	EARLI1	Bifunctional inhibitor/lipid-transfer protein/seed storage 2S albumin superfamily protein;(source:Araport11)	8.32132794673968	1.41405097980479e-08
AT4G12490	AT4G12490	Bifunctional inhibitor/lipid-transfer protein/seed storage 2S albumin superfamily protein;(source:Araport11)	8.42598315040911	2.30469882871803e-07
AT4G12500	AT4G12500	Bifunctional inhibitor/lipid-transfer protein/seed storage 2S albumin superfamily protein;(source:Araport11)	6.86880731998866	1.17026399268201e-05
AT4G12735	AT4G12735	hypothetical protein;(source:Araport11)	3.88617271607991	0.0016410738578715
AT4G12870	AT4G12870	Gamma interferon responsive lysosomal thiol (GILT) reductase family protein;(source:Araport11)	4.60188664923963	8.02023726900009e-07
AT4G13820	AT4G13820	Leucine-rich repeat (LRR) family protein;(source:Araport11)	2.85726184888587	4.23707402156153e-05
AT4G13890	EDA36	Pyridoxal phosphate (PLP)-dependent transferases superfamily protein;(source:Araport11)	6.2828415169008	2.78327621106877e-07
AT4G13900	RLP49	pseudogene of receptor like protein 47;(source:Araport11)	2.88041716095431	1.13313647868322e-16
AT4G13920	RLP50	receptor like protein 50;(source:Araport11)	2.1759137304034	1.02819472802397e-17
AT4G14365	XBAT34	hypothetical protein;(source:Araport11)	3.20088310329784	1.02643494606023e-07
AT4G14370	AT4G14370	Disease resistance protein (TIR-NBS-LRR class) family;(source:Araport11)	3.44353966438832	4.880263648958e-32
AT4G14390	AT4G14390	Ankyrin repeat family protein;(source:Araport11)	4.23337890726724	4.63130408894405e-10
AT4G14450	AT4G14450	hypothetical protein;(source:Araport11)	2.92791201599187	0.000868255713018612
AT4G14465	AHL20	AT-hook motif nuclear-localized protein 20;(source:Araport11)	4.47870052616617	0.00660781440158371
AT4G14630	GLP9	germin-like protein 9;(source:Araport11)	8.51191931267186	0.000218397738128235
AT4G14640	CAM8	calmodulin 8;(source:Araport11)	2.85579372838506	2.06731688761702e-05
AT4G15233	ABCG42	ABC-2 and Plant PDR ABC-type transporter family protein;(source:Araport11)	2.21716242168167	3.51463998099639e-37
AT4G15236	ABCG43	ABC-2 and Plant PDR ABC-type transporter family protein;(source:Araport11)	2.38183174393021	0.00122750254776461
AT4G15270	AT4G15270	glucosyltransferase-like protein;(source:Araport11)	5.56212360136339	0.00123054972852764
AT4G15280	UGT71B5	UDP-glucosyl transferase 71B5;(source:Araport11)	4.98497042893799	0.00777181757798158
AT4G15417	RTL1	RNAse II-like 1;(source:Araport11)	5.96255117008807	0.000200245693456235
AT4G15530	PPDK	pyruvate orthophosphate dikinase;(source:Araport11)	2.13769294604974	4.86637035203387e-06
AT4G15610	AT4G15610	Uncharacterized protein family (UPF0497);(source:Araport11)	3.36916326480245	1.53978530660121e-14
AT4G15910	DI21	drought-induced 21;(source:Araport11)	3.81813861079746	2.48332580577093e-09
AT4G16820	PLA-I{beta]2	alpha/beta-Hydrolases superfamily protein;(source:Araport11)	3.54440184098318	0.00745000251363606
AT4G16960	AT4G16960	disease resistance protein (TIR-NBS-LRR class);(source:Araport11)	2.22635743634273	4.87766959395747e-22
AT4G17660	AT4G17660	Protein kinase superfamily protein;(source:Araport11)	4.25228175619281	2.41102286745661e-10
AT4G17710	HDG4	homeodomain GLABROUS 4;(source:Araport11)	6.24338438354307	5.36196072480731e-05
AT4G18010	IP5PII	myo-inositol polyphosphate 5-phosphatase 2;(source:Araport11)	2.92684169500061	5.22841703172622e-11
AT4G18250	AT4G18250	receptor Serine/Threonine kinase-like protein;(source:Araport11)	3.91218324012916	1.5151383617097e-46
AT4G18360	GOX3	Aldolase-type TIM barrel family protein;(source:Araport11)	5.3937833270872	0.000953957934867889
AT4G18430	RABA1e	RAB GTPase homolog A1E;(source:Araport11)	5.77879522664807	0.000332999427093203
AT4G19030	NLM1	NOD26-like major intrinsic protein 1;(source:Araport11)	2.10284696758661	0.00112814660918129
AT4G19370	AT4G19370	chitin synthase, putative (DUF1218);(source:Araport11)	4.33767313158248	8.6542336724285e-11
AT4G19420	AT4G19420	Pectinacetylesterase family protein;(source:Araport11)	2.28495628116221	4.41646499855761e-67
AT4G19570	AT4G19570	Chaperone DnaJ-domain superfamily protein;(source:Araport11)	4.90171668906434	0.00713498516411442
AT4G19970	AT4G19970	nucleotide-diphospho-sugar transferase family protein;(source:Araport11)	2.21051024890037	3.14011029455648e-05
AT4G20000	AT4G20000	VQ motif-containing protein;(source:Araport11)	4.48052915322213	2.39759471381213e-06
AT4G20110	VSR7	VACUOLAR SORTING RECEPTOR 7;(source:Araport11)	3.45936102792766	1.91771550300741e-08
AT4G20320	AT4G20320	CTP synthase family protein;(source:Araport11)	2.24693097305315	4.99169283364618e-17
AT4G20860	AT4G20860	FAD-binding Berberine family protein;(source:Araport11)	2.09168338242891	1.17421935874649e-15
AT4G21120	AAT1	amino acid transporter 1;(source:Araport11)	4.86844631886844	3.75397582130719e-14
AT4G21680	NRT1.8	NITRATE TRANSPORTER 1.8;(source:Araport11)	4.66945958333981	0.00450751116416932
AT4G21820	AT4G21820	binding / calmodulin binding protein;(source:Araport11)	4.11251483392736	4.37911047286685e-34
AT4G21840	MSRB8	methionine sulfoxide reductase B8;(source:Araport11)	7.75734577173617	0.00195485931338477
AT4G21850	MSRB9	methionine sulfoxide reductase B9;(source:Araport11)	6.71364072407947	4.51667854764099e-31
AT4G21903	AT4G21903	MATE efflux family protein;(source:Araport11)	4.89891224176263	5.85329303770624e-23
AT4G21920	AT4G21920	hypothetical protein;(source:Araport11)	2.99539268302962	7.34678695540312e-06
AT4G22070	WRKY31	WRKY DNA-binding protein 31;(source:Araport11)	5.13634822362534	0.00898973421711682
AT4G22485	AT4G22485	Bifunctional inhibitor/lipid-transfer protein/seed storage 2S albumin superfamily protein;(source:Araport11)	9.7221326281595	1.80208618020486e-14
AT4G22490	AT4G22490	Bifunctional inhibitor/lipid-transfer protein/seed storage 2S albumin superfamily protein;(source:Araport11)	9.86016932270181	3.02619629088141e-14
AT4G22505	AT4G22505	Bifunctional inhibitor/lipid-transfer protein/seed storage 2S albumin superfamily protein;(source:Araport11)	10.6199170246909	1.94240590129839e-16
AT4G22513	AT4G22513	Bifunctional inhibitor/lipid-transfer protein/seed storage 2S albumin superfamily protein;(source:Araport11)	9.56232985947185	1.58277520863152e-13
AT4G22517	AT4G22517	Bifunctional inhibitor/lipid-transfer protein/seed storage 2S albumin superfamily protein;(source:Araport11)	8.22255093256433	8.6074581546347e-10
AT4G22520	AT4G22520	Bifunctional inhibitor/lipid-transfer protein/seed storage 2S albumin superfamily protein;(source:Araport11)	5.61305770475009	9.38022488446983e-08
AT4G22710	CYP706A2	cytochrome P450, family 706, subfamily A, polypeptide 2;(source:Araport11)	3.03479262350605	4.73412632691508e-06
AT4G22880	LDOX	leucoanthocyanidin dioxygenase;(source:Araport11)	5.67214201876778	1.43899738333416e-29
AT4G22950	AGL19	AGAMOUS-like 19;(source:Araport11)	3.61000477391307	5.12449603364498e-24
AT4G22960	AT4G22960	FAM63A-like protein (DUF544);(source:Araport11)	5.37985929872666	2.52476384778218e-14
AT4G23030	AT4G23030	MATE efflux family protein;(source:Araport11)	2.71442097926845	1.20989169404505e-08
AT4G23130	CRK5	cysteine-rich RLK (RECEPTOR-like protein kinase) 5;(source:Araport11)	2.36964683309295	3.66459512470955e-19
AT4G23140	CRK6	cysteine-rich RLK (RECEPTOR-like protein kinase) 6;(source:Araport11)	4.77915020509016	2.34770049787415e-13
AT4G23150	CRK7	cysteine-rich RLK (RECEPTOR-like protein kinase) 7;(source:Araport11)	5.86854848562504	2.80493553853382e-08
AT4G23160	CRK8	cysteine-rich RECEPTOR-like kinase;(source:Araport11)	2.80894655931677	1.39857505776913e-08
AT4G23200	CRK12	cysteine-rich RLK (RECEPTOR-like protein kinase) 12;(source:Araport11)	3.46077768789072	1.02222492666813e-16
AT4G23210	CRK13	cysteine-rich RLK (RECEPTOR-like protein kinase) 13;(source:Araport11)	3.22862498269142	1.19815371295555e-18
AT4G23215	AT4G23215	pseudogene of cysteine-rich RECEPTOR-like kinase;(source:Araport11)	5.9174247625645	5.78288481550438e-15
AT4G23220	CRK14	cysteine-rich RECEPTOR-like kinase;(source:Araport11)	2.52105864682164	1.29731100054645e-07
AT4G23230	CRK15	cysteine-rich RECEPTOR-like kinase;(source:Araport11)	2.62339813570336	3.36757226034469e-17
AT4G23280	CRK20	cysteine-rich RLK (RECEPTOR-like protein kinase) 20;(source:Araport11)	3.81014288229231	4.59873226637924e-05
AT4G23310	CRK23	cysteine-rich RLK (RECEPTOR-like protein kinase) 23;(source:Araport11)	6.54874465800936	2.21824496969593e-36
AT4G23320	CRK24	cysteine-rich RLK (RECEPTOR-like protein kinase) 24;(source:Araport11)	4.19098694931225	3.14649213714791e-14
AT4G23450	AIRP1	RING/U-box superfamily protein;(source:Araport11)	2.13491954169913	0.00236303852975953
AT4G23610	AT4G23610	Late embryogenesis abundant (LEA) hydroxyproline-rich glycoprotein family;(source:Araport11)	3.15638171017486	2.73329575955053e-24
AT4G23680	AT4G23680	Polyketide cyclase/dehydrase and lipid transport superfamily protein;(source:Araport11)	3.24217476111161	0.000481594087371516
AT4G23700	CHX17	cation/H+ exchanger 17;(source:Araport11)	9.28705723412748	1.53819703114768e-12
AT4G23810	WRKY53	WRKY family transcription factor;(source:Araport11)	2.16409473433927	1.70741584437489e-23
AT4G24000	CSLG2	cellulose synthase like G2;(source:Araport11)	4.46654803759761	1.4127030619861e-05
AT4G24150	GRF8	growth-regulating factor 8;(source:Araport11)	5.24736177401831	0.00552779529237449
AT4G25070	AT4G25070	caldesmon-like protein;(source:Araport11)	3.94623189423809	1.17840181323406e-21
AT4G25110	MC2	metacaspase 2;(source:Araport11)	4.09933837794429	1.43974089551231e-07
AT4G25330	AT4G25330	SAWADEE protein;(source:Araport11)	6.48657243086327	1.92934575087868e-05
AT4G25810	XTR6	xyloglucan endotransglycosylase 6;(source:Araport11)	2.98498855989796	0.000127548941753796
AT4G26120	AT4G26120	Ankyrin repeat family protein / BTB/POZ domain-containing protein;(source:Araport11)	3.89095298196931	5.59071685757742e-12
AT4G26150	CGA1	cytokinin-responsive gata factor 1;(source:Araport11)	2.41691648243711	2.51160400820187e-34
AT4G26200	ACS7	1-amino-cyclopropane-1-carboxylate synthase 7;(source:Araport11)	5.15033872430864	1.19827873041914e-06
AT4G27290	AT4G27290	S-locus lectin protein kinase family protein;(source:Araport11)	4.68983411640461	0.00522703098472116
AT4G27300	AT4G27300	S-locus lectin protein kinase family protein;(source:Araport11)	3.16970343289387	3.3834863962656e-31
AT4G27480	AT4G27480	Core-2/I-branching beta-1,6-N-acetylglucosaminyltransferase family protein;(source:Araport11)	2.78818974412614	3.54122859605376e-07
AT4G27860	MEB1	vacuolar iron transporter (VIT) family protein;(source:Araport11)	2.46608810786984	3.29418717514976e-19
AT4G28390	AAC3	ADP/ATP carrier 3;(source:Araport11)	3.57266869707502	2.8336481200028e-15
AT4G28680	TYRDC	L-tyrosine decarboxylase;(source:Araport11)	4.68793099289735	4.32243759063409e-06
AT4G29030	AT4G29030	Putative membrane lipoprotein;(source:Araport11)	4.88989806032071	2.38001016811959e-10
AT4G29150	IQD25	IQ-domain 25;(source:Araport11)	3.64919995111994	2.52524054871815e-07
AT4G29200	AT4G29200	Beta-galactosidase related protein;(source:Araport11)	10.0172061354431	1.17852880241925e-14
AT4G29850	AT4G29850	transmembrane protein (DUF872);(source:Araport11)	2.36780061154655	4.17320588861855e-05
AT4G30140	CDEF1	GDSL-like Lipase/Acylhydrolase superfamily protein;(source:Araport11)	9.90273278009032	1.55207746798704e-14
AT4G30250	AT4G30250	P-loop containing nucleoside triphosphate hydrolases superfamily protein;(source:Araport11)	3.566608573071	0.000129532692553177
AT4G30270	XTH24	xyloglucan endotransglucosylase/hydrolase 24;(source:Araport11)	2.68100556297381	7.14180185816577e-11
AT4G30280	XTH18	xyloglucan endotransglucosylase/hydrolase 18;(source:Araport11)	2.31157040721216	7.04359509465468e-10
AT4G30640	AT4G30640	RNI-like superfamily protein;(source:Araport11)	2.14239884400843	0.00159258762060218
AT4G31800	WRKY18	WRKY DNA-binding protein 18;(source:Araport11)	2.55066093973752	1.99745672617369e-09
AT4G33050	EDA39	calmodulin-binding family protein;(source:Araport11)	2.26414702189247	1.15333158850916e-34
AT4G34380	AT4G34380	Transducin/WD40 repeat-like superfamily protein;(source:Araport11)	4.4287562413181	0.00102697322989192
AT4G34400	AT4G34400	AP2/B3-like transcriptional factor family protein;(source:Araport11)	3.26932050920216	7.4238330317288e-07
AT4G34810	AT4G34810	SAUR-like auxin-responsive protein family;(source:Araport11)	2.2838401806525	8.01155801850055e-05
AT4G34970	ADF9	actin depolymerizing factor 9;(source:Araport11)	3.53970630384557	0.0082300542317422
AT4G35180	LHT7	LYS/HIS transporter 7;(source:Araport11)	4.58571730335789	1.53702209795196e-21
AT4G35590	RKD5	RWP-RK domain-containing protein;(source:Araport11)	2.23907922858449	0.00776001573415372
AT4G35810	AT4G35810	2-oxoglutarate (2OG) and Fe(II)-dependent oxygenase superfamily protein;(source:Araport11)	6.53588233480567	1.52984882520336e-05
AT4G36380	ROT3	Cytochrome P450 superfamily protein;(source:Araport11)	2.01500552292289	0.000125018150987332
AT4G36850	AT4G36850	PQ-loop repeat family protein / transmembrane family protein;(source:Araport11)	2.98537617379162	7.96597325967404e-12
AT4G36950	MAPKKK21	mitogen-activated protein kinase kinase kinase 21;(source:Araport11)	4.0485991636534	0.00952519034953546
AT4G36988			3.46313149344778	5.06057423260991e-09
AT4G36990	HSF4	heat shock factor 4;(source:Araport11)	3.76511715424507	2.69177347887165e-33
AT4G37010	CEN2	centrin 2;(source:Araport11)	7.31599407960487	1.33607672397502e-07
AT4G37370	CYP81D8	cytochrome P450, family 81, subfamily D, polypeptide 8;(source:Araport11)	2.23499320156349	9.74740524457837e-14
AT4G37390	BRU6	Auxin-responsive GH3 family protein;(source:Araport11)	2.57178753752556	0.00575610458386006
AT4G37410	CYP81F4	cytochrome P450, family 81, subfamily F, polypeptide 4;(source:Araport11)	9.51397649821576	1.2443929344658e-12
AT4G37490	CYCB1;1	CYCLIN B1;(source:Araport11)	2.24810865110406	1.06172420520379e-08
AT4G37520	AT4G37520	Peroxidase superfamily protein;(source:Araport11)	2.1087529073974	6.36001601513713e-12
AT4G37530	AT4G37530	Peroxidase superfamily protein;(source:Araport11)	2.951161630247	4.51504354284341e-13
AT4G37900	AT4G37900	hypothetical protein (duplicated DUF1399);(source:Araport11)	2.448676263301	1.44625674240391e-09
AT4G38080	AT4G38080	hydroxyproline-rich glycoprotein family protein;(source:Araport11)	2.18566931578182	0.0073257124108463
AT4G38560	AT4G38560	phospholipase-like protein (PEARLI 4) family protein;(source:Araport11)	4.35727059143517	4.59240861558537e-30
AT4G39030	EDS5	MATE efflux family protein;(source:Araport11)	2.33303226477517	4.12044525002049e-30
AT4G39580	AT4G39580	Galactose oxidase/kelch repeat superfamily protein;(source:Araport11)	2.00645973283121	3.73639964546406e-05
AT4G39610	AT4G39610	MIZU-KUSSEI-like protein (Protein of unknown function, DUF617);(source:Araport11)	6.07531395892984	0.000294535855002508
AT4G39670	AT4G39670	Glycolipid transfer protein (GLTP) family protein;(source:Araport11)	5.10545300747278	5.30708931213238e-24
AT4G39830	AT4G39830	Cupredoxin superfamily protein;(source:Araport11)	3.34127268851705	2.35648456229502e-24
AT5G01100	FRB1	O-fucosyltransferase family protein;(source:Araport11)	2.75612794055516	3.09298054657366e-28
AT5G01550	LECRKA4.2	lectin receptor kinase a4.1;(source:Araport11)	2.57083143121108	0.00307336828182112
AT5G01740	AT5G01740	Nuclear transport factor 2 (NTF2) family protein;(source:Araport11)	2.58554685185422	0.00455341751119684
AT5G01870	AT5G01870	Bifunctional inhibitor/lipid-transfer protein/seed storage 2S albumin superfamily protein;(source:Araport11)	7.51161407927253	5.08064453799091e-08
AT5G01900	WRKY62	WRKY DNA-binding protein 62;(source:Araport11)	7.78332201873319	2.57895064428053e-08
AT5G02490	Hsp70-2	Heat shock protein 70 (Hsp 70) family protein;(source:Araport11)	2.16631803880821	7.0012694938743e-31
AT5G02780	GSTL1	glutathione transferase lambda 1;(source:Araport11)	8.6785523817701	3.7740818475476e-10
AT5G03090	AT5G03090	Mto 1 responding down protein;(source:Araport11)	5.30150306542891	0.00495736355941418
AT5G03350	AT5G03350	Legume lectin family protein;(source:Araport11)	2.25770972289178	1.63655704487793e-07
AT5G03545	AT5G03545	expressed in response to phosphate starvation protein;(source:Araport11)	5.27437344281498	1.59921423514987e-05
AT5G03790	HB51	homeobox 51;(source:Araport11)	3.8855036077536	0.00236707794160758
AT5G04150	BHLH101	basic helix-loop-helix (bHLH) DNA-binding superfamily protein;(source:Araport11)	2.80195947551623	0.000331445435892569
AT5G05300	AT5G05300	hypothetical protein;(source:Araport11)	4.08028348971621	9.42452844730984e-14
AT5G05460	ENGase85A	Glycosyl hydrolase family 85;(source:Araport11)	2.49605526059658	4.38306606560638e-18
AT5G05600	AT5G05600	2-oxoglutarate (2OG) and Fe(II)-dependent oxygenase superfamily protein;(source:Araport11)	2.48842640172711	0.000914426936467039
AT5G06250	DPA4	AP2/B3-like transcriptional factor family protein;(source:Araport11)	2.34150604459371	0.00182311191797916
AT5G06510	NF-YA10	nuclear factor Y, subunit A10;(source:Araport11)	2.00229296551232	1.71163502950369e-06
AT5G06730	AT5G06730	Peroxidase superfamily protein;(source:Araport11)	4.75371810595132	3.375687617618e-05
AT5G07100	WRKY26	WRKY DNA-binding protein 26;(source:Araport11)	3.29883548787767	2.05452531038328e-16
AT5G07990	TT7	Cytochrome P450 superfamily protein;(source:Araport11)	2.86104115051388	1.31239758804682e-14
AT5G08000	E13L3	glucan endo-1,3-beta-glucosidase-like protein 3;(source:Araport11)	2.73337485242195	3.40367422002054e-18
AT5G08240	AT5G08240	transmembrane protein;(source:Araport11)	5.39275435645732	7.03313839697564e-46
AT5G09290	AT5G09290	Inositol monophosphatase family protein;(source:Araport11)	5.02373845939043	1.17800245146672e-12
AT5G09470	DIC3	dicarboxylate carrier 3;(source:Araport11)	3.97533329482802	7.21894517135009e-05
AT5G09570	AT5G09570	Cox19-like CHCH family protein;(source:Araport11)	6.72275852205187	1.0939592834638e-06
AT5G10140	FLC	K-box region and MADS-box transcription factor family protein;(source:Araport11)	5.81781645236247	1.85756207944626e-20
AT5G10380	RING1	RING/U-box superfamily protein;(source:Araport11)	2.70247202977713	4.56683521567164e-21
AT5G10520	RBK1	ROP binding protein kinases 1;(source:Araport11)	2.34842198616874	0.000401712949806777
AT5G10760	AT5G10760	Eukaryotic aspartyl protease family protein;(source:Araport11)	4.68551980092935	3.39126442047049e-08
AT5G11190	SHN2	Integrase-type DNA-binding superfamily protein;(source:Araport11)	3.16389007980422	3.50650003861845e-05
AT5G11210	GLR2.5	glutamate receptor 2.5;(source:Araport11)	7.30792782121107	5.30534967443864e-07
AT5G11410	AT5G11410	Protein kinase superfamily protein;(source:Araport11)	3.44724452870784	1.90634878289021e-20
AT5G11920	cwINV6	6-%261-fructan exohydrolase;(source:Araport11)	6.26908836106226	1.86592020127162e-36
AT5G12330	LRP1	Lateral root primordium (LRP) protein-like protein;(source:Araport11)	5.87660009832506	0.0001377262624108
AT5G12880	AT5G12880	proline-rich family protein;(source:Araport11)	6.39234126172608	2.3831596446185e-05
AT5G12930	AT5G12930	inactive rhomboid protein;(source:Araport11)	2.01177286878581	2.02043713952905e-06
AT5G13080	WRKY75	WRKY DNA-binding protein 75;(source:Araport11)	8.85423322491922	2.17046705789208e-06
AT5G13320	PBS3	Auxin-responsive GH3 family protein;(source:Araport11)	2.93836829175348	1.30461401412585e-43
AT5G13330	Rap2.6L	related to AP2 6l;(source:Araport11)	3.20655298200591	0.00521778525380545
AT5G14490	NAC085	NAC domain containing protein 85;(source:Araport11)	6.65646132352054	5.87304401740267e-06
AT5G15120	AT5G15120	2-aminoethanethiol dioxygenase, putative (DUF1637);(source:Araport11)	4.58826835462235	1.40714181364784e-05
AT5G15150	HB-3	homeobox 3;(source:Araport11)	3.76664951678087	0.00021189792180534
AT5G15360	AT5G15360	transmembrane protein;(source:Araport11)	6.76478737744529	4.19258130932801e-06
AT5G15500	AT5G15500	Ankyrin repeat family protein;(source:Araport11)	3.68480748357303	5.21321678377038e-07
AT5G17220	GSTF12	glutathione S-transferase phi 12;(source:Araport11)	4.63897413727005	6.27065775394512e-23
AT5G17330	GAD	glutamate decarboxylase;(source:Araport11)	3.39888974770826	9.05620635740758e-05
AT5G18270	ANAC087	NAC domain containing protein 87;(source:Araport11)	4.24645691249814	1.78346650690101e-20
AT5G18350	AT5G18350	Disease resistance protein (TIR-NBS-LRR class) family;(source:Araport11)	6.4671050006353	6.52890934414399e-05
AT5G18360	AT5G18360	Disease resistance protein (TIR-NBS-LRR class) family;(source:Araport11)	2.76585979711928	3.74195032006313e-12
AT5G18470	AT5G18470	Curculin-like (mannose-binding) lectin family protein;(source:Araport11)	3.68960396761257	1.29823140170699e-39
AT5G18780	AT5G18780	F-box/RNI-like superfamily protein;(source:Araport11)	2.07560617628965	1.08252417261388e-14
AT5G19340	AT5G19340	hypothetical protein;(source:Araport11)	2.23885681508138	4.04929831699256e-07
AT5G19880	AT5G19880	Peroxidase superfamily protein;(source:Araport11)	7.33712762917639	0.00255421730267746
AT5G20150	SPX1	SPX domain-containing protein 1;(source:Araport11)	2.07945531334743	4.12975125891405e-07
AT5G20400	AT5G20400	2-oxoglutarate (2OG) and Fe(II)-dependent oxygenase superfamily protein;(source:Araport11)	2.60708597306016	2.6718883788056e-22
AT5G20790	AT5G20790	transmembrane protein;(source:Araport11)	4.97036376262407	6.18276136543517e-06
AT5G20960	AO1	aldehyde oxidase 1;(source:Araport11)	2.66696434218016	6.38281934486442e-23
AT5G22380	NAC090	NAC domain containing protein 90;(source:Araport11)	4.14230310557576	2.93035097747247e-05
AT5G22520	AT5G22520	hypothetical protein;(source:Araport11)	4.22753513488019	0.000101047779195282
AT5G22530	AT5G22530	hypothetical protein;(source:Araport11)	5.03682610422494	4.77498037993726e-11
AT5G22540	AT5G22540	transmembrane protein, putative (DUF247);(source:Araport11)	5.01529734987933	1.46185203728103e-11
AT5G22545	AT5G22545	hypothetical protein;(source:Araport11)	4.97012689807641	5.26655263245588e-06
AT5G22560	AT5G22560	transmembrane protein, putative (DUF247);(source:Araport11)	5.18475851627019	0.00979650503870941
AT5G22570	WRKY38	WRKY DNA-binding protein 38;(source:Araport11)	6.82529938274384	4.62893890579142e-07
AT5G23020	IMS2	2-isopropylmalate synthase 2;(source:Araport11)	4.70246595958455	5.08268991023987e-06
AT5G23160	AT5G23160	transmembrane protein;(source:Araport11)	5.11494889668517	5.33268505290096e-07
AT5G23940	PEL3	HXXXD-type acyl-transferase family protein;(source:Araport11)	4.38817269480428	1.07399378182901e-07
AT5G24110	WRKY30	WRKY DNA-binding protein 30;(source:Araport11)	4.97484594107924	4.57977272711454e-14
AT5G24200	AT5G24200	alpha/beta-Hydrolases superfamily protein;(source:Araport11)	4.34948584089775	8.1236847461842e-06
AT5G24280	GMI1	gamma-irradiation and mitomycin c induced 1;(source:Araport11)	2.78447836720071	2.35933079791043e-43
AT5G24290	MEB2	Vacuolar iron transporter (VIT) family protein;(source:Araport11)	2.15519290839769	2.53320304697321e-05
AT5G24530	DMR6	2-oxoglutarate (2OG) and Fe(II)-dependent oxygenase superfamily protein;(source:Araport11)	3.86456624395154	1.21613348978466e-08
AT5G24540	BGLU31	beta glucosidase 31;(source:Araport11)	7.94876791602606	1.05783210906784e-08
AT5G24770	VSP2	vegetative storage protein 2;(source:Araport11)	2.37455114461092	9.66048811874063e-05
AT5G24780	VSP1	vegetative storage protein 1;(source:Araport11)	3.72950435014952	4.31082182519114e-05
AT5G24910	CYP714A1	cytochrome P450, family 714, subfamily A, polypeptide 1;(source:Araport11)	5.13724569449118	0.00576209008245528
AT5G25250	FLOT1	SPFH/Band 7/PHB domain-containing membrane-associated protein family;(source:Araport11)	3.62384644922058	2.04832199383727e-08
AT5G25260	AT5G25260	SPFH/Band 7/PHB domain-containing membrane-associated protein family;(source:Araport11)	4.1311817091059	3.22784031762089e-32
AT5G25820	AT5G25820	Exostosin family protein;(source:Araport11)	2.62340860930005	1.77788759675701e-06
AT5G25880	NADP-ME3	NADP-malic enzyme 3;(source:Araport11)	4.23064441566267	7.22634899942426e-06
AT5G25910	RLP52	receptor like protein 52;(source:Araport11)	6.3245098316412	1.07246062945865e-07
AT5G25970	AT5G25970	Core-2/I-branching beta-1,6-N-acetylglucosaminyltransferase family protein;(source:Araport11)	5.97027303161064	0.000248188267286739
AT5G26170	WRKY50	WRKY DNA-binding protein 50;(source:Araport11)	2.99848742980516	6.78373377575562e-25
AT5G26270	AT5G26270	transmembrane protein;(source:Araport11)	7.74960591497945	5.00982390350722e-65
AT5G26340	MSS1	Major facilitator superfamily protein;(source:Araport11)	3.69158918945848	5.47450424679805e-39
AT5G26690	AT5G26690	Heavy metal transport/detoxification superfamily protein;(source:Araport11)	3.66029229418516	0.000236841663521039
AT5G27060	RLP53	receptor like protein 53;(source:Araport11)	3.86241244310521	8.89727148482251e-06
AT5G27420	CNI1	carbon/nitrogen insensitive 1;(source:Araport11)	2.38451601394376	2.88855461859745e-20
AT5G28230	AT5G28230	pseudogene of glucose-6-phosphate/phosphate translocator 2;(source:Araport11)	3.11392795880434	0.00960794123552971
AT5G28640	AN3	SSXT family protein;(source:Araport11)	4.02818433573936	6.5345863971503e-24
AT5G33370	AT5G33370	GDSL-like Lipase/Acylhydrolase superfamily protein;(source:Araport11)	8.03594995454963	3.62316683317398e-08
AT5G35935	AT5G35935	transposable_element_gene;(source:Araport11);copia-like retrotransposon family, has a 2.0e-232 P-value blast match to GB:CAA72989 open reading frame 1 (Ty1_Copia-element) (Brassica oleracea);(source:TAIR10)	7.03573509320282	2.25345334560081e-14
AT5G36910	THI2.2	thionin 2.2;(source:Araport11)	2.25996370127114	1.33230900823702e-14
AT5G36925	AT5G36925	hypothetical protein;(source:Araport11)	2.33077479193327	0.00123551715341103
AT5G36970	NHL25	NDR1/HIN1-like 25;(source:Araport11)	5.63983556175796	0.00980412256402917
AT5G37490	AT5G37490	ARM repeat superfamily protein;(source:Araport11)	5.30522895897909	0.00290476392050911
AT5G38020	AT5G38020	S-adenosyl-L-methionine-dependent methyltransferases superfamily protein;(source:Araport11)	5.78544756052967	0.00107996379337299
AT5G38250	AT5G38250	Protein kinase family protein;(source:Araport11)	7.19496530328707	7.13266044387201e-06
AT5G38350	AT5G38350	Disease resistance protein (NBS-LRR class) family;(source:Araport11)	6.08759948182502	0.000120390092667409
AT5G38386	AT5G38386	F-box/RNI-like superfamily protein;(source:Araport11)	4.22239168607404	0.00427253928359678
AT5G38900	AT5G38900	Thioredoxin superfamily protein;(source:Araport11)	7.85731235610199	3.01842520100389e-06
AT5G38910	AT5G38910	RmlC-like cupins superfamily protein;(source:Araport11)	6.04986027112368	0.00075552064833723
AT5G38930	AT5G38930	RmlC-like cupins superfamily protein;(source:Araport11)	6.49529158011445	3.43326080540581e-05
AT5G38940	AT5G38940	RmlC-like cupins superfamily protein;(source:Araport11)	8.03962268020966	2.02281440502657e-09
AT5G39220	AT5G39220	alpha/beta-Hydrolases superfamily protein;(source:Araport11)	2.44820606189256	0.00383278075070939
AT5G39520	AT5G39520	hypothetical protein (DUF1997);(source:Araport11)	6.79173821737459	0.00374594437465037
AT5G39610	NAC6	NAC domain containing protein 6;(source:Araport11)	3.68306619241917	0.00221563414337782
AT5G39670	AT5G39670	Calcium-binding EF-hand family protein;(source:Araport11)	4.13218337162681	4.53269248500733e-12
AT5G39720	AIG2L	avirulence induced protein 2 like protein;(source:Araport11)	4.80163215255754	0.000669373388302133
AT5G40010	AATP1	AAA-ATPase 1;(source:Araport11)	8.70302795312308	1.43578024161606e-10
AT5G40230	UMAMIT37	nodulin MtN21 /EamA-like transporter family protein;(source:Araport11)	2.49070509619754	8.32346664890407e-05
AT5G40690	AT5G40690	histone-lysine N-methyltransferase trithorax-like protein;(source:Araport11)	2.51329910634792	6.44359406057927e-36
AT5G41550	AT5G41550	Disease resistance protein (TIR-NBS-LRR class) family;(source:Araport11)	3.03562116639971	7.71659678245748e-10
AT5G41765	AT5G41765	DNA-binding storekeeper protein-related transcriptional regulator;(source:Araport11)	6.52775451400225	0.00011186593511919
AT5G42380	CML37	calmodulin like 37;(source:Araport11)	4.50371423391985	5.14135425647166e-24
AT5G42800	DFR	dihydroflavonol 4-reductase;(source:Araport11)	6.20539242525588	0.000194087654869757
AT5G42830	AT5G42830	HXXXD-type acyl-transferase family protein;(source:Araport11)	3.66397552526132	3.06954936030212e-08
AT5G43420	AT5G43420	RING/U-box superfamily protein;(source:Araport11)	2.64988535371583	4.86522572520498e-11
AT5G43580	UPI	Serine protease inhibitor, potato inhibitor I-type family protein;(source:Araport11)	5.40030327417599	0.000539246143820438
AT5G44390	AT5G44390	FAD-binding Berberine family protein;(source:Araport11)	3.05767866924778	5.03395753141868e-06
AT5G44430	PDF1.2c	plant defensin 1.2C;(source:Araport11)	4.56168062518527	0.00649827006939258
AT5G44460	CML43	calmodulin like 43;(source:Araport11)	6.74627554384953	1.30855667656279e-05
AT5G44480	DUR	NAD(P)-binding Rossmann-fold superfamily protein;(source:Araport11)	3.36070471948777	8.02889097144369e-06
AT5G44568	AT5G44568	transmembrane protein;(source:Araport11)	2.22161545848776	6.03577436127054e-15
AT5G44570	AT5G44570	transmembrane protein;(source:Araport11)	3.1649800096226	0.000593988728655327
AT5G44572	AT5G44572	transmembrane protein;(source:Araport11)	3.08663658222719	1.89062782426782e-17
AT5G44575	AT5G44575	hypothetical protein;(source:Araport11)	4.79302214342973	0.00414118682419267
AT5G44585	AT5G44585	hypothetical protein;(source:Araport11)	2.77716271315004	1.18054636048532e-08
AT5G44820	AT5G44820	Nucleotide-diphospho-sugar transferase family protein;(source:Araport11)	2.13917133508458	2.80493654236825e-14
AT5G44980	AT5G44980	F-box/RNI-like/FBD-like domains-containing protein;(source:Araport11)	2.01860564717915	6.82368829316404e-06
AT5G44990	AT5G44990	Glutathione S-transferase family protein;(source:Araport11)	7.96433637168299	1.15666486522866e-07
AT5G45000	AT5G45000	Disease resistance protein (TIR-NBS-LRR class) family;(source:Araport11)	2.56309019740918	1.3207079234479e-14
AT5G45090	PP2-A7	phloem protein 2-A7;(source:Araport11)	6.5167660410201	2.71058886395556e-05
AT5G45095	AT5G45095	hypothetical protein;(source:Araport11)	5.67876364514021	0.000149293368912727
AT5G45380	DUR3	urea-proton symporter DEGRADATION OF UREA 3 (DUR3);(source:Araport11)	3.8374819303239	2.05203155299889e-08
AT5G45990	AT5G45990	crooked neck protein, putative / cell cycle protein;(source:Araport11)	3.36340655424212	2.39628020974306e-10
AT5G46050	PTR3	peptide transporter 3;(source:Araport11)	4.66498848669669	2.44661105656082e-32
AT5G46295	AT5G46295	transmembrane protein;(source:Araport11)	2.44888308702197	0.00181127006257714
AT5G47130	AT5G47130	Bax inhibitor-1 family protein;(source:Araport11)	2.01803121668358	0.000345724247743111
AT5G47220	ERF2	ethylene responsive element binding factor 2;(source:Araport11)	2.59611533964787	1.93710699408787e-06
AT5G47850	CCR4	CRINKLY4 related 4;(source:Araport11)	6.02039855494698	6.41758352694657e-19
AT5G47960	RABA4C	RAB GTPase homolog A4C;(source:Araport11)	2.5290846190475	9.33478355365415e-09
AT5G48290	AT5G48290	Heavy metal transport/detoxification superfamily protein;(source:Araport11)	2.78897646028019	1.4410211338552e-08
AT5G48400	ATGLR1.2	Glutamate receptor family protein;(source:Araport11)	9.11009106677598	5.38960814399222e-06
AT5G48410	GLR1.3	glutamate receptor 1.3;(source:Araport11)	5.17429848846079	0.00175147113649122
AT5G48540	AT5G48540	receptor-like protein kinase-related family protein;(source:Araport11)	2.46192984272396	8.19103125131161e-11
AT5G48650	AT5G48650	Nuclear transport factor 2 (NTF2) family protein with RNA binding (RRM-RBD-RNP motifs) domain-containing protein;(source:Araport11)	3.98568766897745	0.0010641094932049
AT5G48657	AT5G48657	defense protein-like protein;(source:Araport11)	3.69680985987539	4.16778561179903e-06
AT5G49520	WRKY48	WRKY DNA-binding protein 48;(source:Araport11)	2.77609363833691	2.28244125484556e-15
AT5G49700	AT5G49700	Putative AT-hook DNA-binding family protein;(source:Araport11)	3.62356362721857	0.000724198425537052
AT5G50200	WR3	nitrate transmembrane transporter;(source:Araport11)	2.19177768249919	1.13483126772228e-22
AT5G50260	CEP1	Cysteine proteinases superfamily protein;(source:Araport11)	4.51951522819341	0.00764884233869261
AT5G51440	AT5G51440	HSP20-like chaperones superfamily protein;(source:Araport11)	2.60016010789486	1.06517755062889e-08
AT5G52070	AT5G52070	Agenet domain-containing protein;(source:Araport11)	2.08248254934359	1.05959979251435e-25
AT5G52170	HDG7	homeodomain GLABROUS 7;(source:Araport11)	2.63560315559269	0.00145880642353737
AT5G52290	SHOC1	shortage in chiasmata 1;(source:Araport11)	2.23297460076372	5.51108382042719e-08
AT5G52390	AT5G52390	PAR1 protein;(source:Araport11)	5.3285327449075	0.00244859975417621
AT5G52720	AT5G52720	Copper transport protein family;(source:Araport11)	6.63893671285124	2.31302494154177e-05
AT5G52730	AT5G52730	Copper transport protein family;(source:Araport11)	5.67039016734222	0.00126134255702671
AT5G52740	AT5G52740	Copper transport protein family;(source:Araport11)	4.61648696178893	2.3074840019366e-09
AT5G52750	AT5G52750	Heavy metal transport/detoxification superfamily protein;(source:Araport11)	3.40877648837363	6.44324780092193e-13
AT5G52760	AT5G52760	Copper transport protein family;(source:Araport11)	4.33689113866503	4.27572638974478e-09
AT5G52860	ABCG8	ABC-2 type transporter family protein;(source:Araport11)	6.42760705137899	5.16132243133197e-06
AT5G53110	AT5G53110	RING/U-box superfamily protein;(source:Araport11)	3.89384416662218	8.82195589763235e-06
AT5G53230	AT5G53230	hypothetical protein (DUF295);(source:Araport11)	7.61410679434528	1.7703508196808e-08
AT5G53240	AT5G53240	hypothetical protein (DUF295);(source:Araport11)	7.83779961858747	2.60822649522927e-08
AT5G53290	CRF3	cytokinin response factor 3;(source:Araport11)	5.34767335237364	1.36555536407957e-07
AT5G53390	FOP1	O-acyltransferase (WSD1-like) family protein;(source:Araport11)	5.54412947432329	0.000242839885193996
AT5G53820	AT5G53820	Late embryogenesis abundant protein (LEA) family protein;(source:Araport11)	5.33722953921935	0.00309594030206714
AT5G54060	UF3GT	UDP-glucose:flavonoid 3-o-glucosyltransferase;(source:Araport11)	4.460265182111	1.14957612798965e-15
AT5G54510	DFL1	Auxin-responsive GH3 family protein;(source:Araport11)	2.72750239461853	1.43639252385611e-10
AT5G54550	AT5G54550	hypothetical protein (DUF295);(source:Araport11)	4.69417233366408	0.00649750346018723
AT5G54560	AT5G54560	hypothetical protein (DUF295);(source:Araport11)	6.03270840110033	0.00014608685449862
AT5G54700	AT5G54700	Ankyrin repeat family protein;(source:Araport11)	3.11702230740144	0.0056383019421959
AT5G55180	AT5G55180	O-Glycosyl hydrolases family 17 protein;(source:Araport11)	2.16658085001158	0.00685137567688408
AT5G55270	AT5G55270	hypothetical protein (DUF295);(source:Araport11)	6.28993076490111	6.47331122294896e-06
AT5G55340	AT5G55340	MBOAT (membrane bound O-acyl transferase) family protein;(source:Araport11)	2.46510126812547	0.00183184764153575
AT5G55420	AT5G55420	pseudogene of Bifunctional inhibitor/lipid-transfer protein/seed storage 2S albumin superfamily protein;(source:Araport11)	5.36092346658698	1.94167424626679e-07
AT5G55450	AT5G55450	Bifunctional inhibitor/lipid-transfer protein/seed storage 2S albumin superfamily protein;(source:Araport11)	2.49379065495215	1.62568193594433e-28
AT5G55460	AT5G55460	Bifunctional inhibitor/lipid-transfer protein/seed storage 2S albumin superfamily protein;(source:Araport11)	2.97551838897673	6.34325551400674e-40
AT5G55720	AT5G55720	Pectin lyase-like superfamily protein;(source:Araport11)	5.61540473728063	0.000538481675653553
AT5G56960	AT5G56960	basic helix-loop-helix (bHLH) DNA-binding family protein;(source:Araport11)	4.22549485233666	3.3938465402587e-05
AT5G57010	AT5G57010	calmodulin-binding family protein;(source:Araport11)	4.17471285395947	1.9689792536542e-10
AT5G57785	AT5G57785	hypothetical protein;(source:Araport11)	4.36725551662208	2.69759564080381e-05
AT5G58390	AT5G58390	Peroxidase superfamily protein;(source:Araport11)	2.8262990422996	3.95759947763833e-08
AT5G58610	AT5G58610	PHD finger transcription factor;(source:Araport11)	3.1391295347354	1.30035524632738e-06
AT5G58940	CRCK1	calmodulin-binding receptor-like cytoplasmic kinase 1;(source:Araport11)	2.70743755139896	8.4792120326243e-38
AT5G59320	LTP3	lipid transfer protein 3;(source:Araport11)	2.27927560751329	0.00109800780278269
AT5G59330	AT5G59330	Bifunctional inhibitor/lipid-transfer protein/seed storage 2S albumin superfamily protein;(source:Araport11)	6.51965364089753	2.36648362223977e-05
AT5G59390	AT5G59390	XH/XS domain-containing protein;(source:Araport11)	5.2731790164404	2.77607135557872e-05
AT5G59530	AT5G59530	2-oxoglutarate (2OG) and Fe(II)-dependent oxygenase superfamily protein;(source:Araport11)	5.55994460531215	0.00340589274177158
AT5G59680	AT5G59680	Leucine-rich repeat protein kinase family protein;(source:Araport11)	3.46516542827639	6.96117851947375e-07
AT5G60250	AT5G60250	zinc finger (C3HC4-type RING finger) family protein;(source:Araport11)	5.73952804123894	3.53471892776674e-19
AT5G60780	NRT2.3	nitrate transporter 2.3;(source:Araport11)	2.71707273559701	0.000186548820724671
AT5G60950	COBL5	COBRA-like protein 5 precursor;(source:Araport11)	2.01024645373047	9.90206452836253e-14
AT5G61160	AACT1	anthocyanin 5-aromatic acyltransferase 1;(source:Araport11)	3.66864265392871	0.000755544652825351
AT5G61250	GUS1	glucuronidase 1;(source:Araport11)	2.00414934431855	2.47253920072112e-15
AT5G61610	AT5G61610	Oleosin family protein;(source:Araport11)	2.02062489553445	0.00417981202268946
AT5G62150	AT5G62150	peptidoglycan-binding LysM domain-containing protein;(source:Araport11)	5.34913583437792	6.05229644500604e-05
AT5G62480	GSTU9	glutathione S-transferase tau 9;(source:Araport11)	5.70737293067284	3.59427030437491e-07
AT5G63090	LOB	Lateral organ boundaries (LOB) domain family protein;(source:Araport11)	6.98255576798477	1.11537044380292e-06
AT5G63225	AT5G63225	Carbohydrate-binding X8 domain superfamily protein;(source:Araport11)	7.2743172466892	0.00286698356115029
AT5G64000	SAL2	Inositol monophosphatase family protein;(source:Araport11)	4.43341815429498	1.43743662630216e-54
AT5G64060	NAC103	NAC domain containing protein 103;(source:Araport11)	2.25785752213712	2.30698351000014e-07
AT5G64110	AT5G64110	Peroxidase superfamily protein;(source:Araport11)	7.31044006212879	1.24641632692439e-10
AT5G64120	AT5G64120	Peroxidase superfamily protein;(source:Araport11)	2.46868003026083	7.73021835412905e-12
AT5G64190	AT5G64190	neuronal PAS domain protein;(source:Araport11)	4.52225585938875	4.21355702227556e-05
AT5G64810	WRKY51	WRKY DNA-binding protein 51;(source:Araport11)	5.91432400213381	3.70757925517968e-08
AT5G65080	MAF5	K-box region/MADS-box transcription factor family protein;(source:Araport11)	4.05536499606645	1.75178894252612e-16
AT5G65090	BST1	DNAse I-like superfamily protein;(source:Araport11)	3.02361468344799	1.9168100115784e-08
AT5G65510	AIL7	AINTEGUMENTA-like 7;(source:Araport11)	3.96823389780793	0.00718218028063364
AT5G65600	AT5G65600	Concanavalin A-like lectin protein kinase family protein;(source:Araport11)	6.26568051168951	1.20908578765675e-05
AT5G66640	DAR3	DA1-related protein 3;(source:Araport11)	3.51499386407017	1.39827119090026e-30
AT5G66890	AT5G66890	Leucine-rich repeat (LRR) family protein;(source:Araport11)	5.26680081770226	7.44890923112104e-05
AT5G67080	MAPKKK19	mitogen-activated protein kinase kinase kinase 19;(source:Araport11)	4.75884877788633	0.0092391415492855
AT5G67340	AT5G67340	ARM repeat superfamily protein;(source:Araport11)	2.71053436687621	1.6756400085877e-22

## Sheet: mail1_vs_col_up_genes
Locus Identifier	Symbol	Brief description	Log2FoldChange	p-adj
AT1G01070	UMAMIT28	nodulin MtN21 /EamA-like transporter family protein;(source:Araport11)	2.46889371631885	0.00845345464965702
AT1G01560	MPK11	MAP kinase 11;(source:Araport11)	3.00786408585749	1.37707416637157e-22
AT1G01680	PUB54	plant U-box 54;(source:Araport11)	2.48465558681126	6.62752894423544e-09
AT1G02390	GPAT2	glycerol-3-phosphate acyltransferase 2;(source:Araport11)	2.8643349356797	1.20144677196278e-17
AT1G02450	NIMIN1	NIM1-interacting 1;(source:Araport11)	2.76851670705367	3.21008330675193e-12
AT1G02850	BGLU11	beta glucosidase 11;(source:Araport11)	3.2860863202186	4.38094277965679e-05
AT1G02920	GSTF7	glutathione S-transferase 7;(source:Araport11)	3.21550757477304	9.52579758787831e-08
AT1G02930	GSTF6	glutathione S-transferase 6;(source:Araport11)	3.13215809056616	0.000116264300833022
AT1G02940	GSTF5	glutathione S-transferase (class phi) 5;(source:Araport11)	4.47539269319029	0.000624406465978491
AT1G03840	MGP	C2H2 and C2HC zinc fingers superfamily protein;(source:Araport11)	2.10032631640962	1.76243118488373e-06
AT1G03850	GRXS13	Glutaredoxin family protein;(source:Araport11)	4.26108076821673	1.36086122170333e-27
AT1G04600	XIA	myosin XI A;(source:Araport11)	3.32542211943561	6.43427505034484e-14
AT1G04770	AT1G04770	Tetratricopeptide repeat (TPR)-like superfamily protein;(source:Araport11)	2.4415294341543	2.56150123404626e-07
AT1G05000	PFA-DSP1	Phosphotyrosine protein phosphatases superfamily protein;(source:Araport11)	3.48519122585035	5.49136734726583e-11
AT1G05300	ZIP5	zinc transporter 5 precursor;(source:Araport11)	3.19879155553719	3.92608199987642e-52
AT1G05340	AT1G05340	cysteine-rich TM module stress tolerance protein;(source:Araport11)	2.41446050066477	0.000104138829302913
AT1G07430	HAI2	highly ABA-induced PP2C protein 2;(source:Araport11)	4.58570414720201	2.02375383479551e-33
AT1G07620	ATOBGM	GTP-binding protein Obg/CgtA;(source:Araport11)	3.76524474460743	2.42693055656132e-19
AT1G07900	LBD1	LOB domain-containing protein 1;(source:Araport11)	3.76450361572724	2.48710196794935e-13
AT1G08050	AT1G08050	Zinc finger (C3HC4-type RING finger) family protein;(source:Araport11)	2.7232981990921	2.79085381579035e-37
AT1G08310	AT1G08310	alpha/beta-Hydrolases superfamily protein;(source:Araport11)	2.67912812814936	0.000973344021498876
AT1G09080	BIP3	Heat shock protein 70 (Hsp 70) family protein;(source:Araport11)	3.38938787067097	0.000580112894009014
AT1G09240	NAS3	nicotianamine synthase 3;(source:Araport11)	2.88696515789735	0.000410440437859082
AT1G09350	GolS3	galactinol synthase 3;(source:Araport11)	4.41138242532714	0.000864020066572638
AT1G09480	AT1G09480	NAD(P)-binding Rossmann-fold superfamily protein;(source:Araport11)	2.29012551799073	0.00164185227204648
AT1G09500	AT1G09500	NAD(P)-binding Rossmann-fold superfamily protein;(source:Araport11)	3.68253120029396	1.45534871646e-29
AT1G09932	AT1G09932	Phosphoglycerate mutase family protein;(source:Araport11)	3.46959237478773	4.82083726742942e-11
AT1G10340	AT1G10340	Ankyrin repeat family protein;(source:Araport11)	3.75423750625233	5.02233913409331e-08
AT1G11210	AT1G11210	cotton fiber protein, putative (DUF761);(source:Araport11)	2.43535916674142	9.89886770319002e-48
AT1G12030	AT1G12030	phosphoenolpyruvate carboxylase, putative (DUF506);(source:Araport11)	2.55134094163437	1.06090555054802e-06
AT1G13470	AT1G13470	hypothetical protein (DUF1262);(source:Araport11)	4.31633342741061	2.07384492240303e-06
AT1G13550	AT1G13550	hypothetical protein (DUF1262);(source:Araport11)	3.11494839761925	0.00605731467812378
AT1G13990	AT1G13990	plant/protein;(source:Araport11)	2.30272419981601	1.71686288636742e-28
AT1G14870	PCR2	PLANT CADMIUM RESISTANCE 2;(source:Araport11)	3.00012530982092	2.05042363571348e-08
AT1G14880	PCR1	PLANT CADMIUM RESISTANCE 1;(source:Araport11)	2.62404111747065	2.88799539360138e-06
AT1G15790	AT1G15790	mediator of RNA polymerase II transcription subunit 15a-like protein;(source:Araport11)	2.59417487951731	1.14176707635001e-22
AT1G16400	CYP79F2	cytochrome P450, family 79, subfamily F, polypeptide 2;(source:Araport11)	2.99262885550447	9.76310383758891e-12
AT1G16420	MC8	metacaspase 8;(source:Araport11)	3.91881586797327	8.6169965750412e-11
AT1G16510	AT1G16510	SAUR-like auxin-responsive protein family;(source:Araport11)	2.5434251338368	1.63206201423793e-23
AT1G17380	JAZ5	jasmonate-zim-domain protein 5;(source:Araport11)	2.5457790197834	8.46258986457343e-10
AT1G18570	MYB51	myb domain protein 51;(source:Araport11)	2.47555565016203	3.00906454945256e-24
AT1G18710	MYB47	myb domain protein 47;(source:Araport11)	2.56312282569659	9.74017012326642e-26
AT1G19180	JAZ1	jasmonate-zim-domain protein 1;(source:Araport11)	2.87966641930367	3.76814851804382e-25
AT1G19960	AT1G19960	transcription factor;(source:Araport11)	2.12989216583772	3.53131577909344e-38
AT1G20310	AT1G20310	syringolide-induced protein;(source:Araport11)	2.17028799573417	0.00255846916685419
AT1G20350	TIM17-1	translocase inner membrane subunit 17-1;(source:Araport11)	3.65024358986842	5.30475291287644e-15
AT1G21000	AT1G21000	PLATZ transcription factor family protein;(source:Araport11)	3.05770640982997	1.81747612958403e-79
AT1G21100	IGMT1	O-methyltransferase family protein;(source:Araport11)	2.55500000924967	5.72076005219917e-12
AT1G21110	IGMT3	O-methyltransferase family protein;(source:Araport11)	3.35205271296176	3.07555724700567e-16
AT1G21120	IGMT2	O-methyltransferase family protein;(source:Araport11)	3.12599061242847	7.57287488188348e-23
AT1G21240	WAK3	wall associated kinase 3;(source:Araport11)	3.89798905252229	0.000444531300856163
AT1G21550	AT1G21550	Calcium-binding EF-hand family protein;(source:Araport11)	2.96323954616068	7.22496424007518e-22
AT1G21910	DREB26	Integrase-type DNA-binding superfamily protein;(source:Araport11)	4.09390596883761	4.5463031616309e-10
AT1G22190	AT1G22190	Integrase-type DNA-binding superfamily protein;(source:Araport11)	2.56571736291027	4.17370888136821e-86
AT1G22500	ATL15	RING/U-box superfamily protein;(source:Araport11)	2.62883907281689	4.65202522423386e-06
AT1G23050	AT1G23050	hydroxyproline-rich glycoprotein family protein;(source:Araport11)	2.173788853343	9.12996109693404e-06
AT1G23110	AT1G23110	fold protein;(source:Araport11)	7.63354242178781	2.89932776942909e-08
AT1G23140	AT1G23140	Calcium-dependent lipid-binding (CaLB domain) family protein;(source:Araport11)	2.91694278060812	2.70649552891371e-27
AT1G23710	AT1G23710	hypothetical protein (DUF1645);(source:Araport11)	2.23324657424134	9.15570100323242e-39
AT1G23840	AT1G23840	transmembrane protein;(source:Araport11)	2.70414236019601	5.41805495435086e-12
AT1G24070	CSLA10	cellulose synthase-like A10;(source:Araport11)	2.74150198712833	5.97715469873085e-18
AT1G24140	AT1G24140	Matrixin family protein;(source:Araport11)	3.68920571472501	6.50608033761327e-12
AT1G24145	AT1G24145	transmembrane protein;(source:Araport11)	3.19002318911443	1.31346488694406e-08
AT1G24147	AT1G24147	transmembrane protein;(source:Araport11)	2.17708422821193	3.63457031003698e-16
AT1G25400	AT1G25400	transmembrane protein;(source:Araport11)	2.54455886604591	5.5157833586621e-26
AT1G25560	TEM1	AP2/B3 transcription factor family protein;(source:Araport11)	2.9822103993083	1.83875628112657e-87
AT1G26380	AT1G26380	FAD-binding Berberine family protein;(source:Araport11)	3.85301036446473	0.000556560433213397
AT1G26420	AT1G26420	FAD-binding Berberine family protein;(source:Araport11)	4.60123768733214	3.96276470172679e-15
AT1G27020	AT1G27020	plant/protein;(source:Araport11)	3.94738563526329	3.82798988567742e-57
AT1G27720	TAF4B	TBP-associated factor 4B;(source:Araport11)	3.55968206647512	7.65315470551482e-37
AT1G27730	STZ	salt tolerance zinc finger;(source:Araport11)	4.43940630427936	3.43291661858413e-105
AT1G28190	AT1G28190	hypothetical protein;(source:Araport11)	2.94872066715755	9.28393611531758e-34
AT1G28370	ERF11	ERF domain protein 11;(source:Araport11)	4.63764285107595	6.58701949312156e-15
AT1G28480	GRX480	Thioredoxin superfamily protein;(source:Araport11)	3.71281743106297	1.05858658529408e-08
AT1G29280	WRKY65	WRKY DNA-binding protein 65;(source:Araport11)	3.44731287746239	0.000610276938862106
AT1G29290	AT1G29290	B-cell lymphoma 6 protein;(source:Araport11)	3.13512982013681	0.000481152775408754
AT1G29640	AT1G29640	senescence regulator (Protein of unknown function, DUF584);(source:Araport11)	2.39762862310625	5.88079843585055e-06
AT1G30160	AT1G30160	hypothetical protein (DUF295);(source:Araport11)	2.79218977020927	5.03839782851992e-17
AT1G30220	INT2	inositol transporter 2;(source:Araport11)	3.43975807264009	0.00603713309929231
AT1G30900	VSR6	VACUOLAR SORTING RECEPTOR 6;(source:Araport11)	2.69502144405935	6.91607082677025e-09
AT1G31290	AGO3	ARGONAUTE 3;(source:Araport11)	3.18368781085303	2.24636736735222e-12
AT1G31820	PUT1	Amino acid permease family protein;(source:Araport11)	2.39854687341919	1.64974114216702e-12
AT1G32900	GBSS1	UDP-Glycosyltransferase superfamily protein;(source:Araport11)	2.37924139029672	4.34441549949032e-23
AT1G32920	AT1G32920	hypothetical protein;(source:Araport11)	2.79210083524985	6.56125180235675e-80
AT1G32928	AT1G32928	Avr9/Cf-9 rapidly elicited protein;(source:Araport11)	2.85959105691773	1.98782509165658e-10
AT1G33720	CYP76C6	cytochrome P450, family 76, subfamily C, polypeptide 6;(source:Araport11)	2.31640020706955	3.71017038831929e-13
AT1G33730	CYP76C5	cytochrome P450, family 76, subfamily C, polypeptide 5;(source:Araport11)	4.99998750613212	0.000800231402524475
AT1G34044	AT1G34044	pseudogene of 50S ribosomal protein L34;(source:Araport11)	2.93133707269125	0.000626691678038482
AT1G34100	AT1G34100	pseudogene of Protein kinase superfamily protein;(source:Araport11)	2.45868174923559	0.00025819560067365
AT1G34180	NAC016	NAC domain containing protein 16;(source:Araport11)	2.9735811943816	3.79562564839606e-10
AT1G34420	AT1G34420	leucine-rich repeat transmembrane protein kinase family protein;(source:Araport11)	2.19620724574825	2.24736160684193e-07
AT1G35140	PHI-1	Phosphate-responsive 1 family protein;(source:Araport11)	3.66171601525247	0.000141833646458531
AT1G35230	AGP5	arabinogalactan protein 5;(source:Araport11)	3.32885983145942	5.33315456135653e-21
AT1G35710	AT1G35710	kinase family with leucine-rich repeat domain-containing protein;(source:Araport11)	2.17938928559544	3.28174834307279e-06
AT1G36675	AT1G36675	glycine-rich protein;(source:Araport11)	5.86665254495771	4.20887751559815e-44
AT1G37130	NIA2	nitrate reductase 2;(source:Araport11)	2.18592913525909	3.27316937526698e-31
AT1G42980	AT1G42980	Actin-binding FH2 (formin homology 2) family protein;(source:Araport11)	3.42919449899314	0.00377216908197753
AT1G43910	AT1G43910	P-loop containing nucleoside triphosphate hydrolases superfamily protein;(source:Araport11)	2.86064027385162	5.46679343967338e-31
AT1G45145	TRX5	thioredoxin H-type 5;(source:Araport11)	2.6212444133029	8.87288576504012e-10
AT1G48000	MYB112	myb domain protein 112;(source:Araport11)	5.8236448156202	9.00127740589545e-05
AT1G49000	AT1G49000	transmembrane protein;(source:Araport11)	4.86433915885682	1.50770484760194e-13
AT1G49450	AT1G49450	Transducin/WD40 repeat-like superfamily protein;(source:Araport11)	3.16575666375581	1.90926287676187e-07
AT1G49500	AT1G49500	transcription initiation factor TFIID subunit 1b-like protein;(source:Araport11)	3.05270916606837	2.51873156401672e-45
AT1G51800	IOS1	Leucine-rich repeat protein kinase family protein;(source:Araport11)	2.19827194533607	4.30653236456498e-05
AT1G51850	AT1G51850	Leucine-rich repeat protein kinase family protein;(source:Araport11)	4.32926388586295	4.71984299541501e-06
AT1G51860	AT1G51860	Leucine-rich repeat protein kinase family protein;(source:Araport11)	5.75996969152068	6.62024561509373e-05
AT1G51890	AT1G51890	Leucine-rich repeat protein kinase family protein;(source:Araport11)	3.81269801942057	0.00208700804043916
AT1G52000	AT1G52000	Mannose-binding lectin superfamily protein;(source:Araport11)	4.90010830517302	1.03915978391537e-103
AT1G52030	MBP2	myrosinase-binding protein 2;(source:Araport11)	4.17783434439972	3.9925165289525e-06
AT1G52040	MBP1	myrosinase-binding protein 1;(source:Araport11)	5.46175656236888	1.27337731647254e-54
AT1G52200	AT1G52200	PLAC8 family protein;(source:Araport11)	2.44652062057828	2.30464207808995e-14
AT1G52400	BGLU18	beta glucosidase 18;(source:Araport11)	3.87637563804027	6.71595002165551e-17
AT1G52410	TSA1	TSK-associating protein 1;(source:Araport11)	4.0226743621186	8.07790122295922e-57
AT1G52890	NAC019	NAC domain containing protein 19;(source:Araport11)	4.32578704450954	8.68991287071158e-21
AT1G53100	AT1G53100	Core-2/I-branching beta-1,6-N-acetylglucosaminyltransferase family protein;(source:Araport11)	2.65354232536552	2.85600139381414e-05
AT1G53160	SPL4	squamosa promoter binding protein-like 4;(source:Araport11)	2.04566106187627	1.04805849050199e-29
AT1G53170	ERF8	ethylene response factor 8;(source:Araport11)	2.49990024840147	2.50488544287185e-53
AT1G53625	AT1G53625	hypothetical protein;(source:Araport11)	3.49980213588765	0.00197359553270433
AT1G54160	NF-YA5	nuclear factor Y, subunit A5;(source:Araport11)	2.07139184156468	1.04804784426484e-09
AT1G54575	AT1G54575	hypothetical protein;(source:Araport11)	4.76323606607414	6.96289148933946e-18
AT1G56060	AT1G56060	cysteine-rich/transmembrane domain protein B;(source:Araport11)	2.81057961162394	0.000552793885535633
AT1G56120	AT1G56120	Leucine-rich repeat transmembrane protein kinase;(source:Araport11)	2.68299857678726	2.00972420376529e-11
AT1G56430	NAS4	nicotianamine synthase 4;(source:Araport11)	2.23152551425899	1.31564481221976e-14
AT1G56550	RGXT3	RhamnoGalacturonan speci%26#64257;(source:Araport11)	2.04684112578822	3.21158250865269e-11
AT1G56600	GolS2	galactinol synthase 2;(source:Araport11)	6.00783367691494	7.11575540938054e-23
AT1G56650	PAP1	production of anthocyanin pigment 1;(source:Araport11)	2.93099446936056	4.96007862622632e-15
AT1G57650	AT1G57650	ATP binding protein;(source:Araport11)	5.03289617252834	0.00435204059735442
AT1G58225	AT1G58225	hypothetical protein;(source:Araport11)	4.52771417095203	8.59878403569008e-19
AT1G58400	AT1G58400	Disease resistance protein (CC-NBS-LRR class) family;(source:Araport11)	2.46349768022573	0.00726743872044276
AT1G58420	AT1G58420	Uncharacterized conserved protein UCP031279;(source:Araport11)	3.74207211560552	2.05547909707264e-19
AT1G59590	ZCF37	ZCF37;(source:Araport11)	2.22246219094513	2.51203623356069e-18
AT1G60190	PUB19	ARM repeat superfamily protein;(source:Araport11)	5.62106361362043	7.51787989805371e-40
AT1G61610	AT1G61610	S-locus lectin protein kinase family protein;(source:Araport11)	2.76124203198315	7.11604167321885e-07
AT1G61800	GPT2	glucose-6-phosphate/phosphate translocator 2;(source:Araport11)	3.39888362020363	8.47947897350315e-15
AT1G62420	AT1G62420	DUF506 family protein (DUF506);(source:Araport11)	7.44144078021136	1.6166799102657e-08
AT1G62540	FMO GS-OX2	flavin-monooxygenase glucosinolate S-oxygenase 2;(source:Araport11)	2.00103338912498	3.34697916401323e-24
AT1G62810	CuAO1	Copper amine oxidase family protein;(source:Araport11)	2.81020331628444	1.03505138755935e-33
AT1G62840	AT1G62840	ankyrin repeat/KH domain protein (DUF1442);(source:Araport11)	2.20656178135348	3.90745377925468e-11
AT1G64380	AT1G64380	Integrase-type DNA-binding superfamily protein;(source:Araport11)	2.07661841148605	7.13728458065891e-22
AT1G65486	AT1G65486	transmembrane protein;(source:Araport11)	2.24130874547509	3.30412828036993e-12
AT1G65490	AT1G65490	transmembrane protein;(source:Araport11)	2.61570476194649	1.35573217662958e-21
AT1G65500	AT1G65500	transmembrane protein;(source:Araport11)	3.67129856610985	1.63480954829965e-44
AT1G65510	AT1G65510	transmembrane protein;(source:Araport11)	2.92331832384231	0.000396388051110442
AT1G65690	AT1G65690	Late embryogenesis abundant (LEA) hydroxyproline-rich glycoprotein family;(source:Araport11)	3.36597720096618	1.95843256542012e-13
AT1G65790	RK1	receptor kinase 1;(source:Araport11)	2.38650083754057	9.67622115667143e-05
AT1G65845	AT1G65845	transmembrane protein;(source:Araport11)	2.76747089427327	2.6618188240429e-23
AT1G66160	CMPG1	CYS, MET, PRO, and GLY protein 1;(source:Araport11)	2.07581301128838	4.1777023296948e-09
AT1G66700	PXMT1	S-adenosyl-L-methionine-dependent methyltransferases superfamily protein;(source:Araport11)	3.54679219464114	2.41835010459984e-08
AT1G66880	AT1G66880	Protein kinase superfamily protein;(source:Araport11)	2.43805765519713	3.81414857947482e-37
AT1G66920	AT1G66920	Protein kinase superfamily protein;(source:Araport11)	3.39203312665443	8.43328281526514e-30
AT1G66960	LUP5	Terpenoid cyclases family protein;(source:Araport11)	4.13644968392902	0.00149220233482027
AT1G67000	AT1G67000	Protein kinase superfamily protein;(source:Araport11)	2.36896811316934	1.30496760896668e-06
AT1G67810	SUFE2	sulfur E2;(source:Araport11)	2.66798906270023	6.99854843924653e-16
AT1G67856	AT1G67856	RING/U-box superfamily protein;(source:Araport11)	2.98864189862247	2.88134931832886e-05
AT1G67920	AT1G67920	hypothetical protein;(source:Araport11)	3.33760031999547	5.92941438785376e-16
AT1G68440	AT1G68440	transmembrane protein;(source:Araport11)	2.01122631122002	3.57090040054199e-24
AT1G68570	AT1G68570	Major facilitator superfamily protein;(source:Araport11)	2.19385988692203	2.51298037668525e-55
AT1G68620	AT1G68620	alpha/beta-Hydrolases superfamily protein;(source:Araport11)	2.49626208011742	0.00104238722669234
AT1G68740	PHO1;H1	EXS (ERD1/XPR1/SYG1) family protein;(source:Araport11)	3.06079368673525	3.79106911067246e-16
AT1G68795	CLE12	CLAVATA3/ESR-RELATED 12;(source:Araport11)	2.26306686428472	0.000220211245474452
AT1G68840	RAV2	related to ABI3/VP1 2;(source:Araport11)	2.42062073209396	2.23324849559465e-37
AT1G69260	AFP1	ABI five binding protein;(source:Araport11)	5.55886088843219	2.99421222407817e-24
AT1G69270	RPK1	receptor-like protein kinase 1;(source:Araport11)	2.46748461935592	1.39157807636768e-27
AT1G69310	WRKY57	WRKY DNA-binding protein 57;(source:Araport11)	3.5417887307124	2.15482606183557e-59
AT1G69480	AT1G69480	EXS (ERD1/XPR1/SYG1) family protein;(source:Araport11)	4.79869221985744	0.00540782074931209
AT1G69490	NAP	NAC-like, activated by AP3/PI;(source:Araport11)	2.90870356070257	4.46035855935437e-06
AT1G71390	RLP11	receptor like protein 11;(source:Araport11)	3.56784006263741	0.000801390489140527
AT1G72060	AT1G72060	serine-type endopeptidase inhibitor;(source:Araport11)	2.88444200262313	5.91256240355078e-14
AT1G72070	AT1G72070	Chaperone DnaJ-domain superfamily protein;(source:Araport11)	2.34251984595932	7.93683817565464e-08
AT1G72140	AT1G72140	Major facilitator superfamily protein;(source:Araport11)	2.78655480767016	0.00567741587903801
AT1G72220	AT1G72220	RING/U-box superfamily protein;(source:Araport11)	2.69348980365164	0.0056141788374027
AT1G72240	AT1G72240	hypothetical protein;(source:Araport11)	2.20799158577618	3.87162259706497e-06
AT1G72830	NF-YA3	nuclear factor Y, subunit A3;(source:Araport11)	2.03516401719186	1.17670053141485e-10
AT1G72900	AT1G72900	Toll-Interleukin-Resistance (TIR) domain-containing protein;(source:Araport11)	2.12564327066451	2.72439348066252e-14
AT1G73010	PS2	inorganic pyrophosphatase 1;(source:Araport11)	5.60212904986411	6.46883295502829e-09
AT1G73040	AT1G73040	Mannose-binding lectin superfamily protein;(source:Araport11)	2.11546336914665	1.85001606206393e-05
AT1G73325	AT1G73325	Kunitz family trypsin and protease inhibitor protein;(source:Araport11)	3.22854435908415	2.21406145395332e-15
AT1G73330	DR4	drought-repressed 4;(source:Araport11)	6.89232710936445	1.20511564682379e-06
AT1G73500	MKK9	MAP kinase kinase 9;(source:Araport11)	2.47080680996404	4.37979028978173e-47
AT1G73810	AT1G73810	Core-2/I-branching beta-1,6-N-acetylglucosaminyltransferase family protein;(source:Araport11)	2.72229389031902	2.03295330352838e-07
AT1G74360	AT1G74360	Leucine-rich repeat protein kinase family protein;(source:Araport11)	2.64512407641345	6.8421535234951e-29
AT1G74650	MYB31	myb domain protein 31;(source:Araport11)	2.11274640282571	5.50652438344226e-06
AT1G74930	ORA47	Integrase-type DNA-binding superfamily protein;(source:Araport11)	3.44791053883418	1.98407306543572e-23
AT1G76590	AT1G76590	PLATZ transcription factor family protein;(source:Araport11)	2.04296645818654	1.09555819840877e-20
AT1G76600	AT1G76600	poly polymerase;(source:Araport11)	2.54838106750644	6.16407543726194e-19
AT1G76800	AT1G76800	Vacuolar iron transporter (VIT) family protein;(source:Araport11)	3.63789861526475	1.37855069873264e-05
AT1G76960	AT1G76960	transmembrane protein;(source:Araport11)	5.39985432207607	8.00112000313921e-08
AT1G76970	AT1G76970	Target of Myb protein 1;(source:Araport11)	2.18002993908193	7.64244656834381e-36
AT1G77450	NAC032	NAC domain containing protein 32;(source:Araport11)	3.23779875415632	5.8803205327571e-48
AT1G77760	NIA1	nitrate reductase 1;(source:Araport11)	2.7456633897089	1.49129688546295e-33
AT1G77920	TGA7	bZIP transcription factor family protein;(source:Araport11)	2.42176097763398	9.28680191378011e-38
AT1G78410	AT1G78410	VQ motif-containing protein;(source:Araport11)	2.28801572759881	3.98595019211238e-09
AT1G79270	ECT8	evolutionarily conserved C-terminal region 8;(source:Araport11)	2.2170492556895	1.46560909189555e-32
AT1G79520	AT1G79520	Cation efflux family protein;(source:Araport11)	2.13378398956577	1.12893860500891e-32
AT1G79680	WAKL10	WALL ASSOCIATED KINASE (WAK)-LIKE 10;(source:Araport11)	3.83186576630573	1.93336936438331e-06
AT1G80130	AT1G80130	Tetratricopeptide repeat (TPR)-like superfamily protein;(source:Araport11)	3.19125512407739	1.08938737053498e-29
AT1G80440	AT1G80440	Galactose oxidase/kelch repeat superfamily protein;(source:Araport11)	4.40102980080633	3.37640446269272e-19
AT1G80840	WRKY40	WRKY DNA-binding protein 40;(source:Araport11)	3.94832272839796	5.68179800501456e-75
AT2G01300	AT2G01300	mediator of RNA polymerase II transcription subunit;(source:Araport11)	3.05009079232691	1.99770301472054e-07
AT2G02010	GAD4	glutamate decarboxylase 4;(source:Araport11)	2.51620937240198	1.27200449471096e-06
AT2G04040	DTX1	MATE efflux family protein;(source:Araport11)	3.96538265148106	0.00375985047154656
AT2G04050	AT2G04050	MATE efflux family protein;(source:Araport11)	4.9714727374899	0.000895711201666955
AT2G04070	AT2G04070	MATE efflux family protein;(source:Araport11)	2.78658161158601	2.45712066714911e-11
AT2G04460	AT2G04460	transposable_element_gene;(source:Araport11);similar to unknown protein [Arabidopsis thaliana] (TAIR:AT2G10090.1);(source:TAIR10)	6.79472172076368	1.58069836853067e-09
AT2G04495	AT2G04495	transmembrane protein;(source:Araport11)	3.79447059361832	2.2911731007236e-05
AT2G04515	AT2G04515	transmembrane protein;(source:Araport11)	4.0835485345054	0.000216422404985054
AT2G05915	AT2G05915	hypothetical protein;(source:Araport11)	2.50677708245198	0.00498699640700198
AT2G07215	AT2G07215	hypothetical protein;(source:Araport11)	6.74742082137263	4.1497753990768e-07
AT2G10975	AT2G10975	hypothetical protein;(source:Araport11)	6.09012410807658	5.10953130881567e-05
AT2G10980	AT2G10980	transposable_element_gene;(source:Araport11);similar to unknown protein [Arabidopsis thaliana] (TAIR:AT3G15310.1);(source:TAIR10)	5.48995571703915	0.000857793629691744
AT2G13430	AT2G13430	hypothetical protein;(source:Araport11)	2.08536159300292	0.00113938409744742
AT2G14560	LURP1	LURP-one-like protein (DUF567);(source:Araport11)	2.58291242475567	5.41805495435086e-12
AT2G15030	AT2G15030	pseudogene of WD40/YVTN repeat and Bromo-WDR9-I-like domain-containing protein;(source:Araport11)	3.51139788772123	3.70057246865817e-12
AT2G15080	RLP19	receptor like protein 19;(source:Araport11)	3.53814150424136	5.69487228914726e-15
AT2G15390	FUT4	fucosyltransferase 4;(source:Araport11)	3.0724450298813	3.74653130395471e-08
AT2G15480	UGT73B5	UDP-glucosyl transferase 73B5;(source:Araport11)	2.64992032007725	4.36054148895223e-18
AT2G15800	AT2G15800	transposable_element_gene;(source:Araport11)	3.3567736120246	0.00150890114095785
AT2G16367	AT2G16367	None;(source:Araport11)	5.44655730005046	3.68987835824648e-18
AT2G17040	NAC036	NAC domain containing protein 36;(source:Araport11)	3.54232972141723	7.47070625332334e-13
AT2G18050	HIS1-3	histone H1-3;(source:Araport11)	2.52518935117821	2.02272447498909e-20
AT2G18120	SRS4	SHI-related sequence 4;(source:Araport11)	2.1633608985074	0.000299897638940072
AT2G18193	AT2G18193	P-loop containing nucleoside triphosphate hydrolases superfamily protein;(source:Araport11)	2.27689656055418	0.00088816705436707
AT2G18600	AT2G18600	Ubiquitin-conjugating enzyme family protein;(source:Araport11)	2.73632755878299	8.03370767697841e-10
AT2G18660	PNP-A	plant natriuretic peptide A;(source:Araport11)	2.08535235031423	0.000718365942605774
AT2G18680	AT2G18680	transmembrane protein;(source:Araport11)	3.38604787271944	4.74745366333892e-24
AT2G18690	AT2G18690	transmembrane protein;(source:Araport11)	3.29054757424157	6.69794110968499e-10
AT2G19190	FRK1	FLG22-induced receptor-like kinase 1;(source:Araport11)	3.09255316099026	7.65891789197591e-05
AT2G20142	AT2G20142	Toll-Interleukin-Resistance (TIR) domain family protein;(source:Araport11)	2.6913829203447	1.11667769485378e-12
AT2G20670	AT2G20670	sugar phosphate exchanger, putative (DUF506);(source:Araport11)	3.4093257779352	1.42142768551125e-70
AT2G20880	ERF53	Integrase-type DNA-binding superfamily protein;(source:Araport11)	4.30241677945226	2.64011433181088e-19
AT2G22680	WAVH1	Zinc finger (C3HC4-type RING finger) family protein;(source:Araport11)	2.63418749883535	9.16550548748757e-06
AT2G23270	AT2G23270	transmembrane protein;(source:Araport11)	4.38447750677897	0.00884231262593488
AT2G24160	AT2G24160	pseudogene of receptor like protein 37;(source:Araport11)	2.3202433952001	3.39670563587831e-26
AT2G24165	AT2G24165	pseudogene of receptor like protein 30;(source:Araport11)	2.73752316536422	4.90868360451115e-05
AT2G24550	AT2G24550	major centromere autoantigen B-like protein;(source:Araport11)	2.8131657715651	6.39220606415185e-40
AT2G25000	WRKY60	WRKY DNA-binding protein 60;(source:Araport11)	3.40762205146127	5.71937245204356e-37
AT2G25440	RLP20	receptor like protein 20;(source:Araport11)	5.21280585319834	2.65873972690567e-07
AT2G25470	RLP21	receptor like protein 21;(source:Araport11)	4.3792115154469	4.20080704411519e-05
AT2G25625	AT2G25625	histone deacetylase-like protein;(source:Araport11)	3.28511099707993	5.96189944483038e-40
AT2G26560	PLA2A	phospholipase A 2A;(source:Araport11)	2.34520468342568	4.11612073284187e-08
AT2G27080	AT2G27080	Late embryogenesis abundant (LEA) hydroxyproline-rich glycoprotein family;(source:Araport11)	2.67459763450214	6.67016006325171e-07
AT2G27660	AT2G27660	Cysteine/Histidine-rich C1 domain family protein;(source:Araport11)	4.58631825962028	9.3177955943101e-34
AT2G27830	AT2G27830	hypothetical protein;(source:Araport11)	3.27709058653598	1.24349895380841e-48
AT2G28400	AT2G28400	senescence regulator (Protein of unknown function, DUF584);(source:Araport11)	2.78525026155734	1.27567748403421e-22
AT2G29100	GLR2.9	glutamate receptor 2.9;(source:Araport11)	3.8346711624317	0.00841595798462673
AT2G29110	GLR2.8	glutamate receptor 2.8;(source:Araport11)	5.2339800335051	2.03689023971663e-07
AT2G29350	SAG13	senescence-associated gene 13;(source:Araport11)	3.98895413675833	2.81283163847091e-05
AT2G29460	GSTU4	glutathione S-transferase tau 4;(source:Araport11)	3.89725664219778	0.000318061970703173
AT2G29950	ELF4-L1	ELF4-like 1;(source:Araport11)	2.48041569580016	0.000674177439429271
AT2G30230	AT2G30230	6,7-dimethyl-8-ribityllumazine synthase;(source:Araport11)	2.20411859166353	7.49338432047833e-19
AT2G30250	WRKY25	WRKY DNA-binding protein 25;(source:Araport11)	2.67093633442163	9.19094070552984e-37
AT2G30750	CYP71A12	cytochrome P450 family 71 polypeptide;(source:Araport11)	4.59869951958504	4.29681561244927e-38
AT2G31020	ORP1A	OSBP(oxysterol binding protein)-related protein 1A;(source:Araport11)	2.51035254517139	5.85115716062933e-06
AT2G31160	LSH3	LIGHT-DEPENDENT SHORT HYPOCOTYLS-like protein (DUF640);(source:Araport11)	2.50044806464839	0.00118518015260781
AT2G31865	PARG2	poly(ADP-ribose) glycohydrolase 2;(source:Araport11)	3.32112642638503	6.55845855457275e-31
AT2G31880	SOBIR1	Leucine-rich repeat protein kinase family protein;(source:Araport11)	2.42090744244523	1.99429839778132e-11
AT2G32030	AT2G32030	Acyl-CoA N-acyltransferases (NAT) superfamily protein;(source:Araport11)	2.77259159700178	7.39325803286897e-10
AT2G32140	AT2G32140	transmembrane receptor;(source:Araport11)	2.07464064820718	6.30382217664909e-05
AT2G32680	RLP23	receptor like protein 23;(source:Araport11)	3.49419456686849	2.73037731003274e-05
AT2G33080	RLP28	receptor like protein 28;(source:Araport11)	3.79231963734021	0.000176681932358425
AT2G33380	RD20	Caleosin-related family protein;(source:Araport11)	2.33664452993685	8.53346722725653e-66
AT2G33580	LYK5	Protein kinase superfamily protein;(source:Araport11)	2.32712829949169	4.17586139033109e-15
AT2G33710	AT2G33710	Integrase-type DNA-binding superfamily protein;(source:Araport11)	4.70300683747368	0.000220072203938295
AT2G34080	AT2G34080	Cysteine proteinases superfamily protein;(source:Araport11)	2.89158575871593	0.00123695910657157
AT2G34210	AT2G34210	Transcription elongation factor Spt5;(source:Araport11)	5.65894343918527	0.000231044600227448
AT2G34490	CYP710A2	cytochrome P450, family 710, subfamily A, polypeptide 2;(source:Araport11)	3.54331893074079	3.21218408868529e-19
AT2G35000	ATL9	RING/U-box superfamily protein;(source:Araport11)	3.46124518174331	0.00275786683463342
AT2G35070	AT2G35070	transmembrane protein;(source:Araport11)	6.17944710834548	0.000130069345961646
AT2G35550	BPC7	basic pentacysteine 7;(source:Araport11)	2.15014352841779	0.00129050099043517
AT2G35980	YLS9	Late embryogenesis abundant (LEA) hydroxyproline-rich glycoprotein family;(source:Araport11)	4.97749004924674	0.00129071234201515
AT2G36080	ABS2	AP2/B3-like transcriptional factor family protein;(source:Araport11)	2.52215096214005	4.88088017696605e-09
AT2G36120	DOT1	Glycine-rich protein family;(source:Araport11)	3.76159316916945	2.04542937442601e-39
AT2G36220	AT2G36220	hypothetical protein;(source:Araport11)	2.28798205386162	8.43372468248479e-20
AT2G36750	UGT73C1	UDP-glucosyl transferase 73C1;(source:Araport11)	4.61105505954709	3.48101171924549e-09
AT2G36770	AT2G36770	UDP-Glycosyltransferase superfamily protein;(source:Araport11)	2.77433790160744	4.72284602012e-07
AT2G36780	AT2G36780	UDP-Glycosyltransferase superfamily protein;(source:Araport11)	4.29860945351703	9.76996919138902e-12
AT2G36800	DOGT1	don-glucosyltransferase 1;(source:Araport11)	2.47746677457789	5.08623631507279e-57
AT2G37130	AT2G37130	Peroxidase superfamily protein;(source:Araport11)	4.50325890945262	1.84746853441176e-52
AT2G37210	LOG3	lysine decarboxylase family protein;(source:Araport11)	5.28981545043631	0.000688812348425642
AT2G37460	UMAMIT12	nodulin MtN21 /EamA-like transporter family protein;(source:Araport11)	3.71347025863113	6.37974094901274e-38
AT2G37760	AKR4C8	NAD(P)-linked oxidoreductase superfamily protein;(source:Araport11)	2.92098410289268	4.39351515217272e-42
AT2G37770	ChlAKR	NAD(P)-linked oxidoreductase superfamily protein;(source:Araport11)	3.43979620720834	5.49431965243626e-12
AT2G37870	AT2G37870	Bifunctional inhibitor/lipid-transfer protein/seed storage 2S albumin superfamily protein;(source:Araport11)	2.60942763908088	5.65943800175082e-05
AT2G37970	SOUL-1	SOUL heme-binding family protein;(source:Araport11)	2.10398821813026	3.90655723630412e-35
AT2G38220	APD3	RING/U-box superfamily protein;(source:Araport11)	5.64045379521578	0.000807154676998549
AT2G38470	WRKY33	WRKY DNA-binding protein 33;(source:Araport11)	2.61858512281511	2.77465301876496e-47
AT2G38790	AT2G38790	hypothetical protein;(source:Araport11)	2.59380932018324	7.02183679718569e-33
AT2G38940	PHT1;4	phosphate transporter 1;(source:Araport11)	2.71490507277452	2.69388053696027e-14
AT2G39800	P5CS1	delta1-pyrroline-5-carboxylate synthase 1;(source:Araport11)	3.17217425904125	1.44251986848617e-165
AT2G40000	HSPRO2	ortholog of sugar beet HS1 PRO-1 2;(source:Araport11)	3.48067657832018	1.47629916425265e-62
AT2G40140	CZF1	zinc finger (CCCH-type) family protein;(source:Araport11)	2.34577923432168	9.60518115417024e-83
AT2G40740	WRKY55	WRKY DNA-binding protein 55;(source:Araport11)	2.44559892175596	0.000185837620849814
AT2G41010	CAMBP25	calmodulin (CAM)-binding protein of 25 kDa;(source:Araport11)	2.78278492146289	1.13749251745172e-14
AT2G41640	AT2G41640	Glycosyltransferase family 61 protein;(source:Araport11)	2.2892660887949	9.88704729292605e-06
AT2G41660	MIZ1	MIZU-KUSSEI-like protein (Protein of unknown function, DUF617);(source:Araport11)	2.11198248974849	0.000636478720694818
AT2G42350	AT2G42350	RING/U-box superfamily protein;(source:Araport11)	5.59514174245299	0.00023759695392125
AT2G43000	NAC042	NAC domain containing protein 42;(source:Araport11)	2.61412560495663	9.42008099080845e-07
AT2G43570	CHI	chitinase;(source:Araport11)	3.97228047280102	0.00583615846874709
AT2G43620	AT2G43620	Chitinase family protein;(source:Araport11)	3.37981026991129	6.12387054528389e-12
AT2G44370	AT2G44370	Cysteine/Histidine-rich C1 domain family protein;(source:Araport11)	2.80125768170302	0.00528613491051114
AT2G44380	AT2G44380	Cysteine/Histidine-rich C1 domain family protein;(source:Araport11)	6.00185996804483	5.29983688721256e-05
AT2G44400	AT2G44400	Cysteine/Histidine-rich C1 domain family protein;(source:Araport11)	3.38538678760916	0.00206624008746455
AT2G44480	BGLU17	beta glucosidase 17;(source:Araport11)	4.93164851429112	1.18341837185409e-06
AT2G45460	AT2G45460	SMAD/FHA domain-containing protein;(source:Araport11)	2.32561883360774	1.84191943498441e-47
AT2G45510	CYP704A2	cytochrome P450, family 704, subfamily A, polypeptide 2;(source:Araport11)	2.13227760330023	2.52185402994066e-18
AT2G45760	BAP2	BON association protein 2;(source:Araport11)	2.97119472978858	4.90546811593642e-05
AT2G46270	GBF3	G-box binding factor 3;(source:Araport11)	4.43274096548135	9.2211577914742e-15
AT2G46640	AT2G46640	NAD-dependent protein deacetylase HST1-like protein;(source:Araport11)	2.94102082293324	1.82013107990433e-21
AT2G46680	HB-7	homeobox 7;(source:Araport11)	3.26477325617662	3.79419312845982e-48
AT2G46940	AT2G46940	fold protein;(source:Araport11)	3.75119972964076	3.23778888175095e-08
AT2G47130	SDR3	NAD(P)-binding Rossmann-fold superfamily protein;(source:Araport11)	3.07046159545009	3.61751836518542e-07
AT2G47190	MYB2	myb domain protein 2;(source:Araport11)	3.69638752395537	0.00243876386150448
AT2G47770	TSPO	TSPO(outer membrane tryptophan-rich sensory protein)-like protein;(source:Araport11)	6.85922596364558	1.5453005400685e-06
AT2G48080	AT2G48080	oxidoreductase, 2OG-Fe(II) oxygenase family protein;(source:Araport11)	2.91766442844626	0.000741965936778492
AT3G01830	AT3G01830	Calcium-binding EF-hand family protein;(source:Araport11)	3.52355106475246	0.000104138829302913
AT3G02020	AK3	aspartate kinase 3;(source:Araport11)	2.29638672414615	8.99760816577036e-23
AT3G02040	SRG3	senescence-related gene 3;(source:Araport11)	3.48439683254268	3.16480434746615e-49
AT3G02840	AT3G02840	ARM repeat superfamily protein;(source:Araport11)	4.56567026191023	1.50185383589162e-10
AT3G03260	HDG8	homeodomain GLABROUS 8;(source:Araport11)	4.30544905414587	0.0066539205936433
AT3G04060	NAC046	NAC domain containing protein 46;(source:Araport11)	2.46911986923797	8.79178539680764e-06
AT3G04070	NAC047	NAC domain containing protein 47;(source:Araport11)	3.24324994870546	0.00853805490284091
AT3G04640	AT3G04640	glycine-rich protein;(source:Araport11)	2.87426948050557	9.06193118030175e-22
AT3G04717	AT3G04717	pseudogene of pathogenesis-related 4;(source:Araport11)	6.42282254158526	9.7483668756567e-06
AT3G04720	PR4	pathogenesis-related 4;(source:Araport11)	2.55130352613011	1.74736942906406e-05
AT3G05630	PLDP2	phospholipase D P2;(source:Araport11)	2.11280816628587	5.13023830226802e-11
AT3G07195	AT3G07195	RPM1-interacting protein 4 (RIN4) family protein;(source:Araport11)	2.29600303762938	7.14167176890231e-13
AT3G07350	AT3G07350	sulfate/thiosulfate import ATP-binding protein, putative (DUF506);(source:Araport11)	5.32189487728508	1.2809442809724e-29
AT3G08040	FRD3	MATE efflux family protein;(source:Araport11)	5.01718065343591	0.000993034604909795
AT3G08720	S6K2	serine/threonine protein kinase 2;(source:Araport11)	2.60410965328864	1.82013107990433e-21
AT3G09020	AT3G09020	alpha 1,4-glycosyltransferase family protein;(source:Araport11)	2.63019992325792	2.09608807984218e-19
AT3G09940	MDHAR	monodehydroascorbate reductase;(source:Araport11)	4.66542739117559	2.24754999770952e-13
AT3G09960	AT3G09960	Calcineurin-like metallo-phosphoesterase superfamily protein;(source:Araport11)	4.42341292517374	0.00797553570402537
AT3G10320	AT3G10320	Glycosyltransferase family 61 protein;(source:Araport11)	4.27609301083952	0.00914607213243316
AT3G10815	AT3G10815	RING/U-box superfamily protein;(source:Araport11)	5.44827982340755	0.000829506186607319
AT3G10930	AT3G10930	hypothetical protein;(source:Araport11)	4.63897063087579	2.42264264910998e-11
AT3G11010	RLP34	receptor like protein 34;(source:Araport11)	2.21109039307983	3.09898142907081e-06
AT3G11410	PP2CA	protein phosphatase 2CA;(source:Araport11)	2.11630514529274	3.19963217038025e-58
AT3G11840	PUB24	E3 ubiquitin-protein ligase PUB24-like protein;(source:Araport11)	2.27184749139832	8.33116964781237e-35
AT3G12500	HCHIB	basic chitinase;(source:Araport11)	3.91926928810546	0.000169153690046005
AT3G12910	AT3G12910	NAC (No Apical Meristem) domain transcriptional regulator superfamily protein;(source:Araport11)	5.30908584945898	0.000340587984220239
AT3G13080	ABCC3	multidrug resistance-associated protein 3;(source:Araport11)	2.15998869984834	2.45765282089962e-28
AT3G13090	ABCC6	multidrug resistance-associated protein 8;(source:Araport11)	2.37480972334535	1.90349479173637e-05
AT3G13100	ABCC7	multidrug resistance-associated protein 7;(source:Araport11)	2.13385786015549	3.75200895431496e-08
AT3G13672	AT3G13672	TRAF-like superfamily protein;(source:Araport11)	2.2732129777458	0.000406625680320464
AT3G14060	AT3G14060	hypothetical protein;(source:Araport11)	4.97088134361566	7.271078031373e-05
AT3G14280	AT3G14280	LL-diaminopimelate aminotransferase;(source:Araport11)	3.02975156513003	3.36402854361913e-08
AT3G14440	NCED3	nine-cis-epoxycarotenoid dioxygenase 3;(source:Araport11)	2.10099585765982	9.97716548462939e-13
AT3G14620	CYP72A8	cytochrome P450, family 72, subfamily A, polypeptide 8;(source:Araport11)	2.22185395067506	7.5253010592957e-08
AT3G14680	CYP72A14	cytochrome P450, family 72, subfamily A, polypeptide 14;(source:Araport11)	3.33295080763562	0.00367157354769632
AT3G14700	AT3G14700	SART-1 family;(source:Araport11)	2.55207253908303	0.000263141020368131
AT3G15150	HPY2	RING/U-box superfamily protein;(source:Araport11)	2.26856854175867	8.94791147097061e-24
AT3G15500	NAC3	NAC domain containing protein 3;(source:Araport11)	4.85590421158772	3.10267155058903e-06
AT3G15510	NAC2	NAC domain containing protein 2;(source:Araport11)	3.35726590847626	3.07887413337527e-15
AT3G15518	AT3G15518	hypothetical protein;(source:Araport11)	2.87295659014208	3.1873623770795e-09
AT3G15650	AT3G15650	alpha/beta-Hydrolases superfamily protein;(source:Araport11)	2.49614173488163	5.52494227097511e-08
AT3G16360	AHP4	HPT phosphotransmitter 4;(source:Araport11)	2.50395936633454	3.37763017408733e-08
AT3G17110	AT3G17110	pseudogene of glycine-rich protein;(source:Araport11)	3.04762044905212	5.07953649350339e-06
AT3G17790	PAP17	purple acid phosphatase 17;(source:Araport11)	3.0140279558178	1.03763746714996e-96
AT3G18250	AT3G18250	Putative membrane lipoprotein;(source:Araport11)	2.38786700191165	0.00177536297992915
AT3G19030	AT3G19030	transcription initiation factor TFIID subunit 1b-like protein;(source:Araport11)	3.97322610678559	1.59256176773723e-97
AT3G19550	AT3G19550	glutamate racemase;(source:Araport11)	6.12229565759913	2.24610152685372e-05
AT3G19580	ZF2	zinc-finger protein 2;(source:Araport11)	3.07956104064288	3.90896993817431e-35
AT3G20100	CYP705A19	cytochrome P450, family 705, subfamily A, polypeptide 19;(source:Araport11)	2.72803677595107	1.40127003056672e-24
AT3G20960	CYP705A33	cytochrome P450, family 705, subfamily A, polypeptide 33;(source:Araport11)	2.63007849524908	1.53866762282974e-06
AT3G21080	AT3G21080	ABC transporter-like protein;(source:Araport11)	3.39141397443319	6.43670097201185e-06
AT3G21150	BBX32	B-box 32;(source:Araport11)	2.50029886730723	6.15071031849477e-08
AT3G21420	LBO1	2-oxoglutarate (2OG) and Fe(II)-dependent oxygenase superfamily protein;(source:Araport11)	2.29639116314211	0.00630652174244271
AT3G21520	DMP1	transmembrane protein, putative (DUF679 domain membrane protein 1);(source:Araport11)	3.55733947501629	0.000275494193220971
AT3G21780	UGT71B6	UDP-glucosyl transferase 71B6;(source:Araport11)	2.99278238881206	7.52051243810253e-31
AT3G22100	AT3G22100	basic helix-loop-helix (bHLH) DNA-binding superfamily protein;(source:Araport11)	4.12150222262802	0.00212482865255713
AT3G22160	AT3G22160	VQ motif-containing protein;(source:Araport11)	3.18322066077459	3.8754108764104e-21
AT3G22460	OASA2	O-acetylserine (thiol) lyase (OAS-TL) isoform A2;(source:Araport11)	2.52445239229134	3.47748452228332e-10
AT3G22740	HMT3	homocysteine S-methyltransferase 3;(source:Araport11)	2.10038236590757	1.93475106317162e-07
AT3G23240	ERF1	ethylene response factor 1;(source:Araport11)	5.27709640045732	0.000327383602267389
AT3G24520	HSFC1	heat shock transcription factor C1;(source:Araport11)	2.35384977142881	8.84256406461366e-34
AT3G24900	RLP39	receptor like protein 39;(source:Araport11)	3.30083336289427	7.37354498274137e-08
AT3G25010	RLP41	receptor like protein 41;(source:Araport11)	3.10590290839242	1.70692070328993e-05
AT3G25250	AGC2-1	AGC (cAMP-dependent, cGMP-dependent and protein kinase C) kinase family protein;(source:Araport11)	4.74388612396701	0.000244093121075893
AT3G25510	AT3G25510	disease resistance protein (TIR-NBS-LRR class) family protein;(source:Araport11)	2.53998838413142	1.67533823543481e-09
AT3G25610	AT3G25610	ATPase E1-E2 type family protein / haloacid dehalogenase-like hydrolase family protein;(source:Araport11)	2.47691039194568	4.21480835232254e-09
AT3G25760	AOC1	allene oxide cyclase 1;(source:Araport11)	4.31869650123504	1.81909043929777e-16
AT3G25770	AOC2	allene oxide cyclase 2;(source:Araport11)	2.03812517730873	3.6854748489684e-24
AT3G25882	NIMIN-2	NIM1-interacting 2;(source:Araport11)	2.55458696582863	1.54298898390411e-17
AT3G26210	CYP71B23	cytochrome P450, family 71, subfamily B, polypeptide 23;(source:Araport11)	3.07721723741435	1.00059634476964e-06
AT3G26220	CYP71B3	cytochrome P450, family 71, subfamily B, polypeptide 3;(source:Araport11)	2.15899900446333	1.22481767874463e-22
AT3G26320	CYP71B36	cytochrome P450, family 71, subfamily B, polypeptide 36;(source:Araport11)	2.48619275782387	4.9300783013566e-35
AT3G26440	AT3G26440	transmembrane protein, putative (DUF707);(source:Araport11)	2.88529555284458	3.2600526914008e-06
AT3G26500	PIRL2	plant intracellular ras group-related LRR 2;(source:Araport11)	3.59899742047314	3.30828819927852e-28
AT3G26830	PAD3	Cytochrome P450 superfamily protein;(source:Araport11)	3.78879806568485	0.00356903830084831
AT3G26840	PES2	Esterase/lipase/thioesterase family protein;(source:Araport11)	2.00238253521278	1.7752439636603e-28
AT3G27170	CLC-B	chloride channel B;(source:Araport11)	2.03163561205622	0.00183634331068453
AT3G27210	AT3G27210	hypothetical protein;(source:Araport11)	2.00245318093316	3.21883932357013e-21
AT3G27250	AT3G27250	hypothetical protein;(source:Araport11)	2.69256251206534	1.10491453203511e-09
AT3G28100	UMAMIT45	nodulin MtN21 /EamA-like transporter family protein;(source:Araport11)	2.07703163357758	2.80793669102298e-27
AT3G28220	AT3G28220	TRAF-like family protein;(source:Araport11)	3.24258439240364	5.41134490000923e-15
AT3G28270	AT3G28270	transmembrane protein, putative (DUF677);(source:Araport11)	3.37072267408961	6.50867335874881e-19
AT3G28540	AT3G28540	P-loop containing nucleoside triphosphate hydrolases superfamily protein;(source:Araport11)	3.51351161706242	1.33098047983785e-06
AT3G28580	AT3G28580	P-loop containing nucleoside triphosphate hydrolases superfamily protein;(source:Araport11)	4.14696594052566	0.000634041858391898
AT3G28890	RLP43	receptor like protein 43;(source:Araport11)	4.57268660265527	1.03538899502448e-18
AT3G29000	AT3G29000	Calcium-binding EF-hand family protein;(source:Araport11)	3.33973730826699	9.52837298420896e-20
AT3G29034	AT3G29034	transmembrane protein;(source:Araport11)	2.06483543823762	4.9067528800756e-05
AT3G29035	NAC3	NAC domain containing protein 3;(source:Araport11)	6.89840531148794	1.97555176399622e-09
AT3G29575	AFP3	ABI five binding protein 3;(source:Araport11)	4.68383150320709	9.93343189331986e-22
AT3G29590	AT5MAT	HXXXD-type acyl-transferase family protein;(source:Araport11)	5.93939811202779	0.000609380069210128
AT3G29639	AT3G29639	hypothetical protein;(source:Araport11)	6.85328488005262	9.02778614580116e-124
AT3G30770	AT3G30770	Eukaryotic aspartyl protease family protein;(source:Araport11)	5.97985531682004	1.8779760038877e-05
AT3G30842	ABCG38	pleiotropic drug resistance 10;(source:Araport11)	6.11624087176427	2.173412574606e-05
AT3G33528	AT3G33528	hypothetical protein;(source:Araport11)	2.63831142212447	5.52802520526783e-05
AT3G42723	AT3G42723	ATP binding / aminoacyl-tRNA ligase/ nucleotide binding protein;(source:Araport11)	5.58524045710339	0.000504782685418322
AT3G42850	AT3G42850	Mevalonate/galactokinase family protein;(source:Araport11)	2.14507781753554	0.00102215119259517
AT3G43430	AT3G43430	RING/U-box superfamily protein;(source:Araport11)	2.41058623696897	0.000589134495937518
AT3G44260	CAF1a	Polynucleotidyl transferase, ribonuclease H-like superfamily protein;(source:Araport11)	2.81990689902944	2.68236429578705e-45
AT3G44350	NAC061	NAC domain containing protein 61;(source:Araport11)	3.23438354832517	1.98491560861312e-11
AT3G44510	AT3G44510	alpha/beta-Hydrolases superfamily protein;(source:Araport11)	5.42834118597166	0.0014931322648098
AT3G44860	FAMT	farnesoic acid carboxyl-O-methyltransferase;(source:Araport11)	2.18041164699653	0.000387452704558477
AT3G45330	AT3G45330	Concanavalin A-like lectin protein kinase family protein;(source:Araport11)	4.89919908736184	0.0014606254505093
AT3G45730	AT3G45730	hypothetical protein;(source:Araport11)	2.13691598619605	1.40495284826986e-06
AT3G45860	CRK4	cysteine-rich RLK (RECEPTOR-like protein kinase) 4;(source:Araport11)	2.03709327060479	9.71798690290681e-05
AT3G46090	ZAT7	C2H2 and C2HC zinc fingers superfamily protein;(source:Araport11)	3.83306213860221	0.000254621551890646
AT3G46690	AT3G46690	UDP-Glycosyltransferase superfamily protein;(source:Araport11)	4.94277758686622	0.00513547050128068
AT3G46900	COPT2	copper transporter 2;(source:Araport11)	2.02050449461752	2.26427863285824e-10
AT3G47050	AT3G47050	Glycosyl hydrolase family protein;(source:Araport11)	5.72107270572438	0.000262618552267197
AT3G47420	G3Pp1	putative glycerol-3-phosphate transporter 1;(source:Araport11)	2.7368475421746	4.16373081406267e-23
AT3G47480	AT3G47480	Calcium-binding EF-hand family protein;(source:Araport11)	2.8518091701369	0.00307509147810444
AT3G48020	AT3G48020	hypothetical protein;(source:Araport11)	2.86626846984516	0.00110350119394677
AT3G48058	AT3G48058	pseudogene of RHO-related protein from plants 10;(source:Araport11)	3.88414398751794	0.007317633537175
AT3G48360	BT2	BTB and TAZ domain protein 2;(source:Araport11)	3.12569058151204	1.35488097326353e-58
AT3G48390	AT3G48390	MA3 domain-containing protein;(source:Araport11)	2.71229644647568	2.51652053039023e-09
AT3G48630	AT3G48630	hypothetical protein;(source:Araport11)	2.90647124485755	8.42103825520918e-08
AT3G48650	AT3G48650	pseudogene of pectinesterase;(source:Araport11)	3.37716697257591	1.67885951553494e-37
AT3G48850	PHT3;2	phosphate transporter 3;(source:Araport11)	3.31453105377262	3.03608941812336e-05
AT3G49110	PRXCA	peroxidase CA;(source:Araport11)	2.8259584393915	5.39000849386823e-05
AT3G49570	LSU3	response to low sulfur 3;(source:Araport11)	2.32361403915033	2.15859522966027e-06
AT3G49580	LSU1	response to low sulfur 1;(source:Araport11)	4.52920483210689	2.82319595925888e-06
AT3G49780	PSK4	phytosulfokine 4 precursor;(source:Araport11)	2.41827761494188	4.30394076045229e-14
AT3G49940	LBD38	LOB domain-containing protein 38;(source:Araport11)	2.63900726419421	8.29269999421562e-62
AT3G50260	CEJ1	cooperatively regulated by ethylene and jasmonate 1;(source:Araport11)	3.72835921743699	7.48771671534313e-11
AT3G50280	AT3G50280	HXXXD-type acyl-transferase family protein;(source:Araport11)	4.01978634490323	1.03147868031921e-10
AT3G50930	BCS1	cytochrome BC1 synthesi;(source:Araport11)	2.92523533253328	1.81145454735595e-29
AT3G51330	AT3G51330	Eukaryotic aspartyl protease family protein;(source:Araport11)	2.70793463171561	1.82064391013509e-19
AT3G51440	AT3G51440	Calcium-dependent phosphotriesterase superfamily protein;(source:Araport11)	2.31064167495247	6.64738563970713e-07
AT3G51860	CAX3	cation exchanger 3;(source:Araport11)	3.46550834565799	0.00177150694774043
AT3G52400	SYP122	syntaxin of plants 122;(source:Araport11)	3.2823340673782	6.67752338488722e-48
AT3G53980	AT3G53980	Bifunctional inhibitor/lipid-transfer protein/seed storage 2S albumin superfamily protein;(source:Araport11)	2.80453784977799	1.07670515930309e-06
AT3G54150	AT3G54150	S-adenosyl-L-methionine-dependent methyltransferases superfamily protein;(source:Araport11)	2.35376234107352	2.52984382953118e-07
AT3G54420	EP3	homolog of carrot EP3-3 chitinase;(source:Araport11)	2.44695877417811	3.36134818712615e-11
AT3G54990	SMZ	Integrase-type DNA-binding superfamily protein;(source:Araport11)	3.48399204997437	2.36836957855261e-35
AT3G55980	SZF1	salt-inducible zinc finger 1;(source:Araport11)	2.86899254080627	2.5617062601973e-16
AT3G56275	AT3G56275	pseudogene of expressed protein;(source:Araport11)	2.71039062742364	4.66758650079966e-06
AT3G56970	bHLH38	basic helix-loop-helix (bHLH) DNA-binding superfamily protein;(source:Araport11)	2.52948506175925	5.44122714400756e-07
AT3G57240	BG3	beta-1,3-glucanase 3;(source:Araport11)	2.89843367181955	0.00130432440756631
AT3G57260	BGL2	beta-1,3-glucanase 2;(source:Araport11)	3.41252244338991	0.00589291187632817
AT3G57270	BG1	beta-1,3-glucanase 1;(source:Araport11)	5.48705972231261	0.000748956294372156
AT3G57950	AT3G57950	cotton fiber protein;(source:Araport11)	3.59274758176597	0.00260943433578709
AT3G59700	HLECRK	lectin-receptor kinase;(source:Araport11)	2.15189741234949	4.08719033249533e-09
AT3G59880	AT3G59880	hypothetical protein;(source:Araport11)	2.47547808064106	6.41210575623616e-08
AT3G60966	AT3G60966	RING/U-box superfamily protein;(source:Araport11)	4.36969225852042	0.000840474128058236
AT3G61190	BAP1	BON association protein 1;(source:Araport11)	2.43955349339145	1.15889866449721e-12
AT3G61280	AT3G61280	O-glucosyltransferase rumi-like protein (DUF821);(source:Araport11)	2.14703003601999	4.12574750524901e-05
AT3G61630	CRF6	cytokinin response factor 6;(source:Araport11)	2.02602509016736	7.71429747409833e-20
AT3G62610	MYB11	myb domain protein 11;(source:Araport11)	3.65587194677067	4.72227005023713e-06
AT3G63010	GID1B	alpha/beta-Hydrolases superfamily protein;(source:Araport11)	2.96486503859951	7.6270750792326e-14
AT4G00670	AT4G00670	Remorin family protein;(source:Araport11)	3.2507120588383	6.82513782162048e-16
AT4G00700	AT4G00700	C2 calcium/lipid-binding plant phosphoribosyltransferase family protein;(source:Araport11)	4.0616726837269	0.00508033909614961
AT4G01010	CNGC13	cyclic nucleotide-gated channel 13;(source:Araport11)	2.31969542545334	2.00142459444063e-13
AT4G01450	UMAMIT30	nodulin MtN21 /EamA-like transporter family protein;(source:Araport11)	2.40419703601464	8.15978613556963e-34
AT4G01540	NTM1	NAC with transmembrane motif1;(source:Araport11)	2.00640472675729	7.35417158613120e-09
AT4G01720	WRKY47	WRKY family transcription factor;(source:Araport11)	2.46948984363485	2.51115278579497e-33
AT4G01985	AT4G01985	hypothetical protein;(source:Araport11)	4.42527663575558	0.00714814500205105
AT4G02330	ATPMEPCRB	Plant invertase/pectin methylesterase inhibitor superfamily;(source:Araport11)	2.89966717126634	6.81965158458924e-10
AT4G02380	SAG21	senescence-associated gene 21;(source:Araport11)	3.66330146328984	1.16192620136075e-13
AT4G02410	AT4G02410	Concanavalin A-like lectin protein kinase family protein;(source:Araport11)	2.22220846371657	2.21302543198045e-41
AT4G04490	CRK36	cysteine-rich RLK (RECEPTOR-like protein kinase) 36;(source:Araport11)	3.08370330442022	8.07732905694854e-16
AT4G04500	CRK37	cysteine-rich RLK (RECEPTOR-like protein kinase) 37;(source:Araport11)	2.74932286396661	2.60486081306202e-09
AT4G04510	CRK38	cysteine-rich RLK (RECEPTOR-like protein kinase) 38;(source:Araport11)	3.38794728634744	1.87312518437094e-05
AT4G04610	APR1	APS reductase 1;(source:Araport11)	2.05150251650093	2.26356062968812e-44
AT4G04810	MSRB4	methionine sulfoxide reductase B4;(source:Araport11)	4.4720499305413	0.00215557452458403
AT4G04830	MSRB5	methionine sulfoxide reductase B5;(source:Araport11)	3.08231516646503	1.34807694697307e-37
AT4G05100	MYB74	myb domain protein 74;(source:Araport11)	3.55880586995848	1.3119076272225e-05
AT4G08093	AT4G08093	pseudogene of dihydroorotate dehydrogenase;(source:Araport11)	4.85196374128704	2.04297858718016e-06
AT4G08290	UMAMIT20	nodulin MtN21 /EamA-like transporter family protein;(source:Araport11)	5.14516843556179	4.83002145016778e-31
AT4G08300	UMAMIT17	nodulin MtN21 /EamA-like transporter family protein;(source:Araport11)	4.35234047674138	2.01016840951064e-30
AT4G08555	AT4G08555	hypothetical protein;(source:Araport11)	2.8765454896811	5.34901142139519e-06
AT4G09820	TT8	basic helix-loop-helix (bHLH) DNA-binding superfamily protein;(source:Araport11)	7.44616473870254	3.66131044169321e-08
AT4G10380	NIP5;1	NOD26-like intrinsic protein 5;(source:Araport11)	2.43966779989405	6.7488233689292e-07
AT4G10500	AT4G10500	2-oxoglutarate (2OG) and Fe(II)-dependent oxygenase superfamily protein;(source:Araport11)	4.68135299261943	0.00157241722702644
AT4G10960	UGE5	UDP-D-glucose/UDP-D-galactose 4-epimerase 5;(source:Araport11)	2.64082477392008	3.7411642503129e-17
AT4G11000	AT4G11000	Ankyrin repeat family protein;(source:Araport11)	2.2327606000227	2.54938182870088e-18
AT4G11170	AT4G11170	Disease resistance protein (TIR-NBS-LRR class) family;(source:Araport11)	3.15981175334815	0.00270041971248697
AT4G11300	AT4G11300	ROH1, putative (DUF793);(source:Araport11)	2.26248519440738	1.45098279311073e-24
AT4G11350	AT4G11350	transferring glycosyl group transferase (DUF604);(source:Araport11)	2.09361220028263	2.78691346685198e-06
AT4G11521	AT4G11521	Receptor-like protein kinase-related family protein;(source:Araport11)	2.15418240293707	2.28253388078221e-13
AT4G11590	AT4G11590	F-box associated ubiquitination effector family protein;(source:Araport11)	2.53301919571757	0.000175681105994641
AT4G11890	ARCK1	Protein kinase superfamily protein;(source:Araport11)	3.39060909980849	7.0998646394045e-09
AT4G13395	RTFL12	ROTUNDIFOLIA like 12;(source:Araport11)	6.20730600874271	8.7975078017198e-06
AT4G13820	AT4G13820	Leucine-rich repeat (LRR) family protein;(source:Araport11)	2.83172303058928	0.000231536244414304
AT4G13890	EDA36	Pyridoxal phosphate (PLP)-dependent transferases superfamily protein;(source:Araport11)	4.81548281765924	4.35615191673208e-06
AT4G13900	RLP49	pseudogene of receptor like protein 47;(source:Araport11)	2.70260347876637	2.75109307767648e-20
AT4G14020	AT4G14020	Rapid alkalinization factor (RALF) family protein;(source:Araport11)	2.18655581985197	3.81824115916034e-38
AT4G14365	XBAT34	hypothetical protein;(source:Araport11)	3.01405465673002	4.09435712753026e-07
AT4G14370	AT4G14370	Disease resistance protein (TIR-NBS-LRR class) family;(source:Araport11)	3.09548506013739	5.20734732634485e-11
AT4G14390	AT4G14390	Ankyrin repeat family protein;(source:Araport11)	2.694184586711	1.36236243814269e-07
AT4G14450	AT4G14450	hypothetical protein;(source:Araport11)	5.82635579489663	5.16168934919218e-05
AT4G15236	ABCG43	ABC-2 and Plant PDR ABC-type transporter family protein;(source:Araport11)	2.68498628163373	3.5572018642817e-05
AT4G15530	PPDK	pyruvate orthophosphate dikinase;(source:Araport11)	2.8695793130898	6.14486599554036e-11
AT4G16260	AT4G16260	Glycosyl hydrolase superfamily protein;(source:Araport11)	3.56340645617416	0.00605127860779643
AT4G16590	CSLA01	cellulose synthase-like A01;(source:Araport11)	4.82990709912731	1.46235091554374e-06
AT4G17500	ERF-1	ethylene responsive element binding factor 1;(source:Araport11)	2.73364142933699	6.87516091343993e-48
AT4G17660	AT4G17660	Protein kinase superfamily protein;(source:Araport11)	5.66036712855585	2.17447288180603e-09
AT4G18250	AT4G18250	receptor Serine/Threonine kinase-like protein;(source:Araport11)	2.06458278546186	1.56580796842099e-14
AT4G18880	HSF A4A	heat shock transcription factor A4A;(source:Araport11)	2.23423247522525	1.05575099381285e-48
AT4G19370	AT4G19370	chitin synthase, putative (DUF1218);(source:Araport11)	3.74140497147895	2.61731029866973e-09
AT4G20000	AT4G20000	VQ motif-containing protein;(source:Araport11)	5.79391494366346	9.69466619981913e-07
AT4G20110	VSR7	VACUOLAR SORTING RECEPTOR 7;(source:Araport11)	3.28997747705047	3.86512713670382e-09
AT4G20820	AT4G20820	FAD-binding Berberine family protein;(source:Araport11)	2.95761591641212	2.57579177869537e-07
AT4G20860	AT4G20860	FAD-binding Berberine family protein;(source:Araport11)	3.63808052152874	2.5671230411049e-44
AT4G21120	AAT1	amino acid transporter 1;(source:Araport11)	2.31664620995923	2.12202261426261e-05
AT4G21820	AT4G21820	binding / calmodulin binding protein;(source:Araport11)	3.54355411766781	3.00454221199438e-31
AT4G21850	MSRB9	methionine sulfoxide reductase B9;(source:Araport11)	2.71115903252922	1.18143349316446e-07
AT4G21903	AT4G21903	MATE efflux family protein;(source:Araport11)	2.14323900215133	6.6488503800157e-09
AT4G21920	AT4G21920	hypothetical protein;(source:Araport11)	3.67633552238147	5.70009901149068e-10
AT4G21930	AT4G21930	senescence regulator (Protein of unknown function, DUF584);(source:Araport11)	3.23353894115058	4.45378687983972e-10
AT4G22710	CYP706A2	cytochrome P450, family 706, subfamily A, polypeptide 2;(source:Araport11)	3.1274818183797	1.07395270231994e-06
AT4G22880	LDOX	leucoanthocyanidin dioxygenase;(source:Araport11)	5.97166898129738	7.82978145483398e-19
AT4G22940	AT4G22940	Protein kinase superfamily protein;(source:Araport11)	2.56902382461281	0.00915117055455573
AT4G22950	AGL19	AGAMOUS-like 19;(source:Araport11)	3.78046954884498	5.73643567893926e-24
AT4G22960	AT4G22960	FAM63A-like protein (DUF544);(source:Araport11)	3.7056129454924	0.000100293178799909
AT4G23140	CRK6	cysteine-rich RLK (RECEPTOR-like protein kinase) 6;(source:Araport11)	3.60552757715664	2.93058161984341e-08
AT4G23150	CRK7	cysteine-rich RLK (RECEPTOR-like protein kinase) 7;(source:Araport11)	3.77178485471803	0.000387452704558477
AT4G23210	CRK13	cysteine-rich RLK (RECEPTOR-like protein kinase) 13;(source:Araport11)	2.44638170268925	4.82083726742942e-11
AT4G23215	AT4G23215	pseudogene of cysteine-rich RECEPTOR-like kinase;(source:Araport11)	3.75688535434329	2.27878715773463e-09
AT4G23220	CRK14	cysteine-rich RECEPTOR-like kinase;(source:Araport11)	2.56225854163538	3.76944000194063e-08
AT4G23230	CRK15	cysteine-rich RECEPTOR-like kinase;(source:Araport11)	2.80920820745613	1.42652616870992e-19
AT4G23260	CRK18	cysteine-rich RLK (RECEPTOR-like protein kinase) 18;(source:Araport11)	2.22298914192887	4.39676828770604e-17
AT4G23280	CRK20	cysteine-rich RLK (RECEPTOR-like protein kinase) 20;(source:Araport11)	5.30138596147056	2.89221245872868e-05
AT4G23310	CRK23	cysteine-rich RLK (RECEPTOR-like protein kinase) 23;(source:Araport11)	5.02854061424653	5.59509179611794e-30
AT4G23320	CRK24	cysteine-rich RLK (RECEPTOR-like protein kinase) 24;(source:Araport11)	2.93054944468494	1.56793111525069e-08
AT4G23410	TET5	tetraspanin5;(source:Araport11)	2.16648726716928	8.99376303586203e-08
AT4G23450	AIRP1	RING/U-box superfamily protein;(source:Araport11)	2.40662276041223	0.00170063287655325
AT4G23610	AT4G23610	Late embryogenesis abundant (LEA) hydroxyproline-rich glycoprotein family;(source:Araport11)	3.24248215787497	1.40351083148896e-22
AT4G23700	CHX17	cation/H+ exchanger 17;(source:Araport11)	3.56630506153686	0.00018950340625605
AT4G23810	WRKY53	WRKY family transcription factor;(source:Araport11)	4.61079731936362	1.40749356751127e-99
AT4G24000	CSLG2	cellulose synthase like G2;(source:Araport11)	2.66240256212862	0.00271952741427025
AT4G24570	DIC2	dicarboxylate carrier 2;(source:Araport11)	3.4271612543721	3.57240768135886e-48
AT4G25070	AT4G25070	caldesmon-like protein;(source:Araport11)	3.15667242547329	1.13715343405912e-18
AT4G25110	MC2	metacaspase 2;(source:Araport11)	3.30817475384069	2.13503202934801e-05
AT4G25470	CBF2	C-repeat/DRE binding factor 2;(source:Araport11)	3.11091407169458	5.35101648605638e-05
AT4G25490	CBF1	C-repeat/DRE binding factor 1;(source:Araport11)	5.37345994127857	3.34892168868268e-11
AT4G26120	AT4G26120	Ankyrin repeat family protein / BTB/POZ domain-containing protein;(source:Araport11)	2.63103330844944	1.31147867495865e-05
AT4G27280	AT4G27280	Calcium-binding EF-hand family protein;(source:Araport11)	2.24093322179194	5.77178781138307e-08
AT4G27410	RD26	NAC (No Apical Meristem) domain transcriptional regulator superfamily protein;(source:Araport11)	4.98270549209079	5.93912478297778e-119
AT4G27460	CBSX5	Cystathionine beta-synthase (CBS) family protein;(source:Araport11)	2.45379101782171	0.000129175784225729
AT4G27480	AT4G27480	Core-2/I-branching beta-1,6-N-acetylglucosaminyltransferase family protein;(source:Araport11)	2.92724548311052	1.4123581895065e-05
AT4G27657	AT4G27657	hypothetical protein;(source:Araport11)	2.31483372833911	5.688860744187e-12
AT4G28085	AT4G28085	transmembrane protein;(source:Araport11)	2.04546626585789	0.00195582794459515
AT4G28140	AT4G28140	Integrase-type DNA-binding superfamily protein;(source:Araport11)	5.07276368332884	1.08405883430243e-33
AT4G28270	RMA2	RING membrane-anchor 2;(source:Araport11)	2.53564284320746	2.96401678471798e-36
AT4G28390	AAC3	ADP/ATP carrier 3;(source:Araport11)	2.14414406238991	3.12746140560959e-09
AT4G29190	OZF2	Zinc finger C-x8-C-x5-C-x3-H type family protein;(source:Araport11)	2.35393876299034	3.47212685286979e-41
AT4G29200	AT4G29200	Beta-galactosidase related protein;(source:Araport11)	9.08668764200401	1.60229008402349e-12
AT4G30290	XTH19	xyloglucan endotransglucosylase/hydrolase 19;(source:Araport11)	3.40205173907532	0.00614276505046168
AT4G30460	AT4G30460	glycine-rich protein;(source:Araport11)	2.15475019833211	4.91259169350991e-10
AT4G31230	AT4G31230	kinase with adenine nucleotide alpha hydrolases-like domain-containing protein;(source:Araport11)	2.38477143452385	0.000170345537172624
AT4G31800	WRKY18	WRKY DNA-binding protein 18;(source:Araport11)	2.09905402980373	6.85983201367085e-07
AT4G32480	AT4G32480	sugar phosphate exchanger, putative (DUF506);(source:Araport11)	4.79204502188768	1.49784927454452e-37
AT4G33467	AT4G33467	hypothetical protein;(source:Araport11)	7.0394219224122	2.52984382953118e-07
AT4G33550	AT4G33550	Bifunctional inhibitor/lipid-transfer protein/seed storage 2S albumin superfamily protein;(source:Araport11)	2.38883734207516	0.00521164629974125
AT4G33905	AT4G33905	Peroxisomal membrane 22 kDa (Mpv17/PMP22) family protein;(source:Araport11)	2.67380238826764	4.90288604267783e-05
AT4G34380	AT4G34380	Transducin/WD40 repeat-like superfamily protein;(source:Araport11)	2.53993458821287	0.00680427325336053
AT4G35180	LHT7	LYS/HIS transporter 7;(source:Araport11)	3.14962346948009	5.39431073494736e-07
AT4G36380	ROT3	Cytochrome P450 superfamily protein;(source:Araport11)	3.50473096995629	4.80391373400524e-16
AT4G36700	AT4G36700	RmlC-like cupins superfamily protein;(source:Araport11)	4.69940589966544	0.00295804329084388
AT4G36850	AT4G36850	PQ-loop repeat family protein / transmembrane family protein;(source:Araport11)	4.07937759013896	0.00770515458074858
AT4G36988			2.2855839354437	8.48247158250982e-05
AT4G36990	HSF4	heat shock factor 4;(source:Araport11)	2.32755504132715	1.44901364799518e-20
AT4G37010	CEN2	centrin 2;(source:Araport11)	3.1464516915015	0.00646937927004038
AT4G37150	MES9	methyl esterase 9;(source:Araport11)	4.09106567059492	0.00188075842807285
AT4G37180	AT4G37180	Homeodomain-like superfamily protein;(source:Araport11)	2.5053269027889	8.06555907714245e-40
AT4G37295	AT4G37295	hypothetical protein;(source:Araport11)	6.71449328080179	1.47679262180865e-06
AT4G37370	CYP81D8	cytochrome P450, family 81, subfamily D, polypeptide 8;(source:Araport11)	2.78855923684508	3.55340432380789e-37
AT4G37540	LBD39	LOB domain-containing protein 39;(source:Araport11)	4.23076455017698	1.82581366340773e-107
AT4G37610	BT5	BTB and TAZ domain protein 5;(source:Araport11)	2.0603597012457	9.54054315929984e-26
AT4G38340	AT4G38340	Plant regulator RWP-RK family protein;(source:Araport11)	3.31605341481124	7.92689502402766e-07
AT4G38560	AT4G38560	phospholipase-like protein (PEARLI 4) family protein;(source:Araport11)	3.45032015347168	3.0700155833921e-28
AT4G39670	AT4G39670	Glycolipid transfer protein (GLTP) family protein;(source:Araport11)	3.82035877734914	1.54517376674932e-15
AT4G39830	AT4G39830	Cupredoxin superfamily protein;(source:Araport11)	3.22017824651871	6.55512674985364e-18
AT5G01100	FRB1	O-fucosyltransferase family protein;(source:Araport11)	2.34104844827171	2.39202955554588e-15
AT5G01540	LECRKA4.1	lectin receptor kinase a4.1;(source:Araport11)	2.53918124665885	2.3726380044096e-53
AT5G02780	GSTL1	glutathione transferase lambda 1;(source:Araport11)	2.97443958424582	0.0079809999322032
AT5G03210	DIP2	E3 ubiquitin-protein ligase;(source:Araport11)	7.76980716599144	3.69773543855042e-12
AT5G03230	AT5G03230	senescence regulator (Protein of unknown function, DUF584);(source:Araport11)	2.80623392445434	1.70533848065342e-17
AT5G03350	AT5G03350	Legume lectin family protein;(source:Araport11)	2.56980240293162	3.60361427315835e-11
AT5G03545	AT5G03545	expressed in response to phosphate starvation protein;(source:Araport11)	6.62929515310714	8.96610295199324e-07
AT5G04340	ZAT6	6;(source:Araport11)	3.04250342659526	9.04481019893784e-43
AT5G04950	NAS1	nicotianamine synthase 1;(source:Araport11)	3.61775062129218	3.51113809094756e-10
AT5G05300	AT5G05300	hypothetical protein;(source:Araport11)	4.20588344685323	1.55034085184211e-09
AT5G06720	PA2	peroxidase 2;(source:Araport11)	2.10570372840706	0.00875651798901586
AT5G07100	WRKY26	WRKY DNA-binding protein 26;(source:Araport11)	3.6438128032474	7.14022434492646e-21
AT5G08240	AT5G08240	transmembrane protein;(source:Araport11)	4.09765250240028	5.63957675099737e-26
AT5G09220	AAP2	amino acid permease 2;(source:Araport11)	3.58856536024468	1.19341296922739e-20
AT5G09290	AT5G09290	Inositol monophosphatase family protein;(source:Araport11)	2.35202479352838	0.000555068162497776
AT5G09440	EXL4	EXORDIUM like 4;(source:Araport11)	2.13643570981976	2.41344595281703e-29
AT5G09470	DIC3	dicarboxylate carrier 3;(source:Araport11)	2.60131491335815	6.59912773313415e-05
AT5G09570	AT5G09570	Cox19-like CHCH family protein;(source:Araport11)	3.78186016677378	1.48599055939731e-05
AT5G09800	AT5G09800	ARM repeat superfamily protein;(source:Araport11)	2.08041238145083	1.41082278092112e-10
AT5G10140	FLC	K-box region and MADS-box transcription factor family protein;(source:Araport11)	3.43216494459441	1.39628824984139e-10
AT5G10380	RING1	RING/U-box superfamily protein;(source:Araport11)	2.14645447534331	2.552791606985e-15
AT5G10695	AT5G10695	methionyl-tRNA synthetase;(source:Araport11)	2.54629460356901	1.76555823367799e-24
AT5G10760	AT5G10760	Eukaryotic aspartyl protease family protein;(source:Araport11)	3.48358292033469	1.92873610847902e-05
AT5G11410	AT5G11410	Protein kinase superfamily protein;(source:Araport11)	2.89297909620649	1.29143794065718e-11
AT5G11920	cwINV6	6-%261-fructan exohydrolase;(source:Araport11)	3.52240258979714	7.58394888544161e-14
AT5G15360	AT5G15360	transmembrane protein;(source:Araport11)	7.71764931376227	1.03805236215037e-08
AT5G15500	AT5G15500	Ankyrin repeat family protein;(source:Araport11)	8.1846646234955	1.28904090250943e-10
AT5G15850	COL1	CONSTANS-like 1;(source:Araport11)	2.27426591204709	1.38678275763228e-20
AT5G16980	AT5G16980	Zinc-binding dehydrogenase family protein;(source:Araport11)	2.31606708248013	2.69388053696027e-14
AT5G17220	GSTF12	glutathione S-transferase phi 12;(source:Araport11)	5.0710809961723	4.35901167803661e-27
AT5G17860	CAX7	calcium exchanger 7;(source:Araport11)	2.68387411317259	1.67096570405695e-09
AT5G18360	AT5G18360	Disease resistance protein (TIR-NBS-LRR class) family;(source:Araport11)	2.3482800752322	2.97073956610364e-08
AT5G18470	AT5G18470	Curculin-like (mannose-binding) lectin family protein;(source:Araport11)	2.61990921772077	5.33163280108491e-22
AT5G19120	AT5G19120	Eukaryotic aspartyl protease family protein;(source:Araport11)	3.45803186693795	4.43819465581346e-68
AT5G19230	AT5G19230	Glycoprotein membrane precursor GPI-anchored;(source:Araport11)	2.04218098476349	9.09904923450275e-05
AT5G19240	AT5G19240	Glycoprotein membrane precursor GPI-anchored;(source:Araport11)	2.05790870767085	1.61824741711613e-08
AT5G19875	AT5G19875	transmembrane protein;(source:Araport11)	2.5620834834608	4.69025201312117e-17
AT5G20790	AT5G20790	transmembrane protein;(source:Araport11)	2.59604304347633	6.45900389267989e-05
AT5G21940	AT5G21940	hybrid signal transduction histidine kinase M-like protein;(source:Araport11)	2.58703356235124	4.54703600303922e-189
AT5G22380	NAC090	NAC domain containing protein 90;(source:Araport11)	5.33687362897938	6.1715405842383e-08
AT5G22520	AT5G22520	hypothetical protein;(source:Araport11)	3.2002333644978	5.05069159274531e-06
AT5G22530	AT5G22530	hypothetical protein;(source:Araport11)	3.10519735921494	1.15450158754661e-07
AT5G22540	AT5G22540	transmembrane protein, putative (DUF247);(source:Araport11)	3.81548549102697	2.21203062454321e-06
AT5G22545	AT5G22545	hypothetical protein;(source:Araport11)	3.00538504124357	0.00621014547855428
AT5G22570	WRKY38	WRKY DNA-binding protein 38;(source:Araport11)	5.28011198719423	8.37827100850167e-05
AT5G23020	IMS2	2-isopropylmalate synthase 2;(source:Araport11)	9.66567487115133	3.24514970885374e-11
AT5G23160	AT5G23160	transmembrane protein;(source:Araport11)	3.08936998777185	0.00166656471797052
AT5G24110	WRKY30	WRKY DNA-binding protein 30;(source:Araport11)	4.08628501746478	5.64154168317425e-18
AT5G24280	GMI1	gamma-irradiation and mitomycin c induced 1;(source:Araport11)	2.64243925434356	7.49257237834182e-24
AT5G24380	YSL2	YELLOW STRIPE like 2;(source:Araport11)	2.55459581313845	1.52014384154677e-33
AT5G24530	DMR6	2-oxoglutarate (2OG) and Fe(II)-dependent oxygenase superfamily protein;(source:Araport11)	2.88607265178158	1.43856978115195e-05
AT5G25250	FLOT1	SPFH/Band 7/PHB domain-containing membrane-associated protein family;(source:Araport11)	2.97853191924725	5.03204655261803e-06
AT5G25260	AT5G25260	SPFH/Band 7/PHB domain-containing membrane-associated protein family;(source:Araport11)	2.93793094085121	3.31638857017469e-13
AT5G25470	AT5G25470	AP2/B3-like transcriptional factor family protein;(source:Araport11)	2.32725161319221	0.00436445312622632
AT5G25910	RLP52	receptor like protein 52;(source:Araport11)	3.19602726495626	9.84886942174443e-06
AT5G26270	AT5G26270	transmembrane protein;(source:Araport11)	7.28782309145455	3.05422756477686e-43
AT5G26340	MSS1	Major facilitator superfamily protein;(source:Araport11)	3.5914345763695	4.96181298603102e-45
AT5G27420	CNI1	carbon/nitrogen insensitive 1;(source:Araport11)	3.54764876027795	6.64851478534845e-54
AT5G28230	AT5G28230	pseudogene of glucose-6-phosphate/phosphate translocator 2;(source:Araport11)	5.23740807307876	5.5005582881564e-07
AT5G35935	AT5G35935	transposable_element_gene;(source:Araport11);copia-like retrotransposon family, has a 2.0e-232 P-value blast match to GB:CAA72989 open reading frame 1 (Ty1_Copia-element) (Brassica oleracea);(source:TAIR10)	7.04386557663398	8.67783507515134e-15
AT5G36220	CYP81D1	cytochrome p450 81d1;(source:Araport11)	2.40619593488519	2.02775924069709e-33
AT5G38250	AT5G38250	Protein kinase family protein;(source:Araport11)	3.63974717244557	0.0017680712827886
AT5G39610	NAC6	NAC domain containing protein 6;(source:Araport11)	5.22041686986739	8.4582401710939e-12
AT5G39670	AT5G39670	Calcium-binding EF-hand family protein;(source:Araport11)	2.62383208966705	2.57998578400424e-05
AT5G40690	AT5G40690	histone-lysine N-methyltransferase trithorax-like protein;(source:Araport11)	3.533695762329	3.82568033843868e-51
AT5G40720	AT5G40720	C3H4 type zinc finger protein (DUF23);(source:Araport11)	3.15246253000715	5.22459200415161e-45
AT5G40790	AT5G40790	hypothetical protein;(source:Araport11)	5.20176185137659	0.00517093952366276
AT5G40800	AT5G40800	hypothetical protein;(source:Araport11)	5.40265419869917	0.000587312930925549
AT5G41750	AT5G41750	Disease resistance protein (TIR-NBS-LRR class) family;(source:Araport11)	2.60545340579074	4.71984299541501e-06
AT5G42380	CML37	calmodulin like 37;(source:Araport11)	3.72979367899479	1.37694299384158e-15
AT5G42800	DFR	dihydroflavonol 4-reductase;(source:Araport11)	6.71458215003003	6.79704730234018e-05
AT5G42830	AT5G42830	HXXXD-type acyl-transferase family protein;(source:Araport11)	3.03350651418421	5.58472419436232e-10
AT5G43420	AT5G43420	RING/U-box superfamily protein;(source:Araport11)	2.49017339475712	8.38801538007683e-12
AT5G43450	AT5G43450	2-oxoglutarate (2OG) and Fe(II)-dependent oxygenase superfamily protein;(source:Araport11)	2.13781767850165	1.13514422217347e-31
AT5G44390	AT5G44390	FAD-binding Berberine family protein;(source:Araport11)	3.51576992197703	4.89633306790055e-15
AT5G44568	AT5G44568	transmembrane protein;(source:Araport11)	3.10194864380481	5.14647078259422e-26
AT5G44572	AT5G44572	transmembrane protein;(source:Araport11)	3.44274516658973	2.40251746631583e-13
AT5G44575	AT5G44575	hypothetical protein;(source:Araport11)	5.13015749205248	0.000898223784346636
AT5G44990	AT5G44990	Glutathione S-transferase family protein;(source:Araport11)	4.35998649614576	0.00914493004487122
AT5G45000	AT5G45000	Disease resistance protein (TIR-NBS-LRR class) family;(source:Araport11)	2.23858004839154	3.75749775192567e-13
AT5G45380	DUR3	urea-proton symporter DEGRADATION OF UREA 3 (DUR3);(source:Araport11)	2.53927046977851	0.000104645723168655
AT5G45630	AT5G45630	senescence regulator (Protein of unknown function, DUF584);(source:Araport11)	3.69643293307842	0.00239171852876177
AT5G45990	AT5G45990	crooked neck protein, putative / cell cycle protein;(source:Araport11)	2.63605522934762	2.9226843005682e-05
AT5G46050	PTR3	peptide transporter 3;(source:Araport11)	3.00377363650401	1.21555610499339e-17
AT5G46140	AT5G46140	hypothetical protein (DUF295);(source:Araport11)	3.87660353839133	5.42361308549871e-06
AT5G46590	NAC096	NAC domain containing protein 96;(source:Araport11)	4.34814793936503	0.00622459926970588
AT5G47220	ERF2	ethylene responsive element binding factor 2;(source:Araport11)	2.64100000279499	1.25433158908135e-08
AT5G47230	ERF5	ethylene responsive element binding factor 5;(source:Araport11)	2.27046287091753	6.84062527181164e-21
AT5G47850	CCR4	CRINKLY4 related 4;(source:Araport11)	4.49740836311197	1.41708966504703e-09
AT5G48657	AT5G48657	defense protein-like protein;(source:Araport11)	3.47854928513961	1.37855069873264e-05
AT5G49520	WRKY48	WRKY DNA-binding protein 48;(source:Araport11)	4.65217167021714	3.62999554377632e-11
AT5G50200	WR3	nitrate transmembrane transporter;(source:Araport11)	2.67393673640177	5.96954738178857e-37
AT5G50800	SWEET13	Nodulin MtN3 family protein;(source:Araport11)	3.20904954487643	2.3246630720378e-07
AT5G51190	AT5G51190	Integrase-type DNA-binding superfamily protein;(source:Araport11)	2.2567563214636	1.2237571434947e-19
AT5G51530	AT5G51530	Ubiquitin carboxyl-terminal hydrolase-related protein;(source:Araport11)	2.49288412306003	8.89648554578542e-12
AT5G52050	AT5G52050	MATE efflux family protein;(source:Araport11)	4.72439653475798	2.29820534873204e-23
AT5G52070	AT5G52070	Agenet domain-containing protein;(source:Araport11)	2.65397860907929	1.29183005832369e-47
AT5G52290	SHOC1	shortage in chiasmata 1;(source:Araport11)	2.9755761061676	7.66357697156782e-12
AT5G52750	AT5G52750	Heavy metal transport/detoxification superfamily protein;(source:Araport11)	3.26200754036763	4.71494566551967e-12
AT5G52760	AT5G52760	Copper transport protein family;(source:Araport11)	3.47886198804109	2.7000735874792e-06
AT5G53110	AT5G53110	RING/U-box superfamily protein;(source:Araport11)	3.04822454140009	2.22329097528029e-05
AT5G53710	AT5G53710	hypothetical protein;(source:Araport11)	5.26874365103153	0.00234178276907269
AT5G54060	UF3GT	UDP-glucose:flavonoid 3-o-glucosyltransferase;(source:Araport11)	5.72311257797344	8.16606472289436e-14
AT5G54490	PBP1	pinoid-binding protein 1;(source:Araport11)	2.31652435277082	6.80330067696954e-12
AT5G54610	ANK	ankyrin;(source:Araport11)	2.05337007705268	0.000100079355663088
AT5G55420	AT5G55420	pseudogene of Bifunctional inhibitor/lipid-transfer protein/seed storage 2S albumin superfamily protein;(source:Araport11)	2.46236349107093	1.29697445119909e-05
AT5G55460	AT5G55460	Bifunctional inhibitor/lipid-transfer protein/seed storage 2S albumin superfamily protein;(source:Araport11)	2.19945641260603	1.41651109541776e-21
AT5G56544	AT5G56544	pseudogene of Arginyl-tRNA synthetase;(source:Araport11)	2.46062571831943	3.90005367394207e-30
AT5G56550	OXS3	oxidative stress 3;(source:Araport11)	2.26098552345571	5.01260464008457e-47
AT5G57010	AT5G57010	calmodulin-binding family protein;(source:Araport11)	2.60256133460908	1.46235159977397e-05
AT5G57190	PSD2	phosphatidylserine decarboxylase 2;(source:Araport11)	2.33558783055977	2.51268165461074e-13
AT5G57785	AT5G57785	hypothetical protein;(source:Araport11)	2.79457224919446	7.27779300161949e-05
AT5G58620	AT5G58620	zinc finger (CCCH-type) family protein;(source:Araport11)	2.88621050974778	2.36822608735325e-53
AT5G58940	CRCK1	calmodulin-binding receptor-like cytoplasmic kinase 1;(source:Araport11)	2.4290910122034	2.19967208653706e-33
AT5G59220	HAI1	PP2C protein (Clade A protein phosphatases type 2C);(source:Araport11)	6.0742939360201	5.55743739012138e-25
AT5G59310	LTP4	lipid transfer protein 4;(source:Araport11)	5.01006911750833	0.00584208192272093
AT5G59320	LTP3	lipid transfer protein 3;(source:Araport11)	6.5979202472414	2.29304318232852e-06
AT5G59820	RHL41	C2H2-type zinc finger family protein;(source:Araport11)	4.92728555827903	1.370310208012e-11
AT5G59990	AT5G59990	CCT motif family protein;(source:Araport11)	2.42492741945414	0.00234178276907269
AT5G60250	AT5G60250	zinc finger (C3HC4-type RING finger) family protein;(source:Araport11)	4.22280910730591	8.8761554206315e-11
AT5G60680	AT5G60680	transcription initiation factor TFIID subunit (Protein of unknown function, DUF584);(source:Araport11)	2.82158849492548	2.55319561392445e-157
AT5G60900	RLK1	receptor-like protein kinase 1;(source:Araport11)	2.06798329201051	8.9353556282458e-21
AT5G61600	ERF104	ethylene response factor 104;(source:Araport11)	2.61562310625736	4.98541824541435e-37
AT5G62020	HSFB2A	heat shock transcription factor B2A;(source:Araport11)	2.00541024331121	6.54204466396035e-11
AT5G62480	GSTU9	glutathione S-transferase tau 9;(source:Araport11)	4.40252678129575	4.4937125030774e-05
AT5G62770	AT5G62770	membrane-associated kinase regulator, putative (DUF1645);(source:Araport11)	2.0574617270705	7.69271958547741e-14
AT5G63160	BT1	BTB and TAZ domain protein 1;(source:Araport11)	2.5562461463795	2.55221105715377e-108
AT5G63790	NAC102	NAC domain containing protein 102;(source:Araport11)	2.15956019255586	9.95414166094373e-56
AT5G64000	SAL2	Inositol monophosphatase family protein;(source:Araport11)	2.59784541266297	1.77182358745175e-24
AT5G64120	AT5G64120	Peroxidase superfamily protein;(source:Araport11)	2.78401577549952	4.4212872766133e-16
AT5G64190	AT5G64190	neuronal PAS domain protein;(source:Araport11)	4.34837028295256	0.00662149712851056
AT5G64810	WRKY51	WRKY DNA-binding protein 51;(source:Araport11)	3.88010934380403	0.000273744767564656
AT5G65090	BST1	DNAse I-like superfamily protein;(source:Araport11)	2.50984933458065	5.99550092738821e-06
AT5G65600	AT5G65600	Concanavalin A-like lectin protein kinase family protein;(source:Araport11)	3.93945555038368	4.7156577157192e-05
AT5G66640	DAR3	DA1-related protein 3;(source:Araport11)	2.63371019312391	1.93207511267879e-10
AT5G67340	AT5G67340	ARM repeat superfamily protein;(source:Araport11)	2.41543222304186	1.2441425267849e-20
AT5G67420	LBD37	LOB domain-containing protein 37;(source:Araport11)	2.54891658764102	1.24258525731433e-56
AT5G67450	ZF1	zinc-finger protein 1;(source:Araport11)	5.19405896764436	8.32832880619757e-18

## Sheet: main_vs_col_down_genes
Locus Identifier	Symbol	Brief description	Log2FoldChange	p-adj
AT1G01190	CYP78A8	cytochrome P450, family 78, subfamily A, polypeptide 8;(source:Araport11)	-4.13613585886507	9.34407473317445e-18
AT1G04180	YUC9	YUCCA 9;(source:Araport11)	-3.7473005776494	0.000275111346613239
AT1G04660	AT1G04660	glycine-rich protein;(source:Araport11)	-3.25754067739927	0.000801058762192844
AT1G06960	AT1G06960	RNA-binding (RRM/RBD/RNP motifs) family protein;(source:Araport11)	-4.00737625181425	9.61246667794023e-113
AT1G10180	AT1G10180	LOW protein: exocyst complex component-like protein;(source:Araport11)	-5.34529656780684	4.79743171144612e-99
AT1G11070	AT1G11070	hydroxyproline-rich glycoprotein family protein;(source:Araport11)	-4.78498802227139	5.13597050679628e-07
AT1G11740	AT1G11740	ankyrin repeat family protein;(source:Araport11)	-2.71959555689051	1.87703368816895e-10
AT1G15825	AT1G15825	hydroxyproline-rich glycoprotein family protein;(source:Araport11)	-2.24103008293411	3.49796571602109e-07
AT1G15830	AT1G15830	hypothetical protein;(source:Araport11)	-2.22496021478939	8.50839526073584e-17
AT1G16080	AT1G16080	nuclear protein;(source:Araport11)	-2.17979833116304	1.00013149873513e-66
AT1G18350	MKK7	MAP kinase kinase 7;(source:Araport11)	-2.14315283839456	0.00521033791307563
AT1G19690	AT1G19690	NAD(P)-binding Rossmann-fold superfamily protein;(source:Araport11)	-3.52300956167179	2.43840715115069e-77
AT1G19940	GH9B5	glycosyl hydrolase 9B5;(source:Araport11)	-2.31872297850867	5.34712968122426e-13
AT1G21065	AT1G21065	secondary thiamine-phosphate synthase enzyme;(source:Araport11)	-2.09696728842927	9.92010005721349e-120
AT1G22470	AT1G22470	hypothetical protein;(source:Araport11)	-2.14152277336615	1.3964671394373e-05
AT1G29920	CAB2	chlorophyll A/B-binding protein 2;(source:Araport11)	-2.70561558355641	4.39608162277963e-33
AT1G30100	NCED5	nine-cis-epoxycarotenoid dioxygenase 5;(source:Araport11)	-2.54307320986495	0.00389326698440145
AT1G52830	IAA6	indole-3-acetic acid 6;(source:Araport11)	-2.82537314628997	9.4760570392155e-13
AT1G53520	FAP3	Chalcone-flavanone isomerase family protein;(source:Araport11)	-10.081098610656	2.02383379292487e-59
AT1G53530	AT1G53530	Peptidase S24/S26A/S26B/S26C family protein;(source:Araport11)	-9.55714154210524	2.94262747692195e-27
AT1G53690	AT1G53690	DNA directed RNA polymerase, 7 kDa subunit;(source:Araport11)	-4.20147976136809	1.37184787693663e-06
AT1G53830	PME2	pectin methylesterase 2;(source:Araport11)	-4.13160300692513	8.07160861432014e-10
AT1G55964	AT1G55964	pseudogene of myb-like HTH transcriptional regulator family protein;(source:Araport11)	-4.52886986400077	0.000287848544163991
AT1G55970	HAC4	histone acetyltransferase of the CBP family 4;(source:Araport11)	-6.04086778040104	1.37658370295762e-79
AT1G56000	AT1G56000	FAD/NAD(P)-binding oxidoreductase family protein;(source:Araport11)	-2.32699473057556	1.3335772268527e-37
AT1G62770	AT1G62770	Plant invertase/pectin methylesterase inhibitor superfamily protein;(source:Araport11)	-2.03006551085747	0.000466269866229083
AT1G63570	AT1G63570	Receptor-like protein kinase-related family protein;(source:Araport11)	-2.03212105782047	0.00759179064100083
AT1G69140	AT1G69140	pseudogene of hypothetical protein;(source:Araport11)	-3.64718878867071	1.06530583939949e-38
AT1G70920	HB18	homeobox-leucine zipper protein 18;(source:Araport11)	-2.74540935081001	0.00198478488291879
AT1G73870	BBX16	B-box type zinc finger protein with CCT domain-containing protein;(source:Araport11)	-2.05335753400431	9.23784054375462e-06
AT1G74890	ARR15	response regulator 15;(source:Araport11)	-3.04203355724539	1.00564599258035e-13
AT1G77960	AT1G77960	repressor ROX1-like protein;(source:Araport11)	-2.26118656047983	0.000922767849611623
AT1G78440	ATGA2OX1	gibberellin 2-beta-dioxygenase;(source:Araport11)	-4.67221265087122	3.98445785381063e-07
AT1G78990	AT1G78990	HXXXD-type acyl-transferase family protein;(source:Araport11)	-2.12527703871978	1.06063327378928e-09
AT1G80340	GA3OX2	gibberellin 3-oxidase 2;(source:Araport11)	-2.81285217821254	8.66411685892894e-06
AT2G05070	LHCB2.2	photosystem II light harvesting complex protein 2.2;(source:Araport11)	-2.35853138972888	3.76766390987077e-41
AT2G05100	LHCB2.1	photosystem II light harvesting complex protein 2.1;(source:Araport11)	-2.00551957528185	8.62488456997822e-82
AT2G18250	COAD	4-phosphopantetheine adenylyltransferase;(source:Araport11)	-3.73251621208832	6.2419656312921e-87
AT2G23960	AT2G23960	Class I glutamine amidotransferase-like superfamily protein;(source:Araport11)	-2.39955965962634	3.86169068508867e-05
AT2G24970	AT2G24970	spindle/kinetochore-associated protein;(source:Araport11)	-2.56058557411883	4.39077225056664e-15
AT2G27402	AT2G27402	plastid transcriptionally active protein;(source:Araport11)	-2.35310346225954	1.99767818101682e-21
AT2G29130	LAC2	laccase 2;(source:Araport11)	-2.13275006182699	0.00822803437664302
AT2G29490	GSTU1	glutathione S-transferase TAU 1;(source:Araport11)	-2.7305673914499	4.92754652287179e-12
AT2G30320	AT2G30320	Pseudouridine synthase family protein;(source:Araport11)	-3.12517170872922	6.76563302626808e-56
AT2G40610	EXPA8	expansin A8;(source:Araport11)	-2.08723278181298	1.19328696096443e-13
AT2G47880	AT2G47880	Glutaredoxin family protein;(source:Araport11)	-2.98922826870015	8.99800863003283e-35
AT3G01345	AT3G01345	Expressed protein;(source:Araport11)	-4.90475358745335	8.12919202472012e-181
AT3G01630	AT3G01630	Major facilitator superfamily protein;(source:Araport11)	-2.48100511881047	0.00842611459955105
AT3G03910	GDH3	glutamate dehydrogenase 3;(source:Araport11)	-2.53124566933712	0.000838470289413746
AT3G07500	AT3G07500	Far-red impaired responsive (FAR1) family protein;(source:Araport11)	-3.61021832289815	4.31034481069564e-30
AT3G10970	AT3G10970	Haloacid dehalogenase-like hydrolase (HAD) superfamily protein;(source:Araport11)	-7.13305941549036	0
AT3G13170	ATSPO11-1	Spo11/DNA topoisomerase VI, subunit A protein;(source:Araport11)	-5.08383741410764	5.78862361490842e-05
AT3G14395	AT3G14395	hypothetical protein;(source:Araport11)	-2.96460043557164	5.08482459225456e-07
AT3G16670	AT3G16670	Pollen Ole e 1 allergen and extensin family protein;(source:Araport11)	-2.73717031143295	8.96115458314617e-10
AT3G19350	MPC	maternally expressed pab C-terminal;(source:Araport11)	-3.39643701573248	0.000514877142014258
AT3G21460	AT3G21460	Glutaredoxin family protein;(source:Araport11)	-4.72597455825715	1.31971834194731e-23
AT3G22183	AT3G22183	hypothetical protein;(source:Araport11)	-3.70583181710601	9.89325487160794e-58
AT3G22190	IQD5	IQ-domain 5;(source:Araport11)	-4.06285627519272	0
AT3G27690	LHCB2.3	photosystem II light harvesting complex protein 2.3;(source:Araport11)	-2.3672144052072	8.52212943732617e-18
AT3G28320	AT3G28320	transmembrane protein;(source:Araport11)	-3.25203282950384	0.00027851234289469
AT3G44120	AT3G44120	F-box and associated interaction domains-containing protein;(source:Araport11)	-2.20098063810524	0.00196695842570889
AT3G44990	XTH31	xyloglucan endo-transglycosylase-related 8;(source:Araport11)	-4.11489811000814	9.57689265307268e-15
AT3G45430	AT3G45430	Concanavalin A-like lectin protein kinase family protein;(source:Araport11)	-2.96404276759503	5.72588707902105e-24
AT3G49300	AT3G49300	proline-rich family protein;(source:Araport11)	-2.05559677116846	0.000868239514968897
AT3G55646	AT3G55646	TPRXL;(source:Araport11)	-3.80842136381466	6.7957127818204e-20
AT3G59370	AT3G59370	Vacuolar calcium-binding protein-like protein;(source:Araport11)	-4.15279637158643	0.000224058601051739
AT3G59710	AT3G59710	NAD(P)-binding Rossmann-fold superfamily protein;(source:Araport11)	-2.41717234412889	0.00108328296482438
AT3G61680	AT3G61680	alpha/beta-Hydrolases superfamily protein;(source:Araport11)	-2.34495839631082	0.000122179145675881
AT3G61980	AT3G61980	serine protease inhibitor, Kazal-type family protein;(source:Araport11)	-3.94310514174689	3.20847556937835e-57
AT3G62950	AT3G62950	Thioredoxin superfamily protein;(source:Araport11)	-2.73360739503767	4.19617313587635e-17
AT4G00530	AT4G00530	UvrABC system protein A;(source:Araport11)	-6.17214808861048	2.88931214466885e-14
AT4G01710	CRK	ARP2/3 complex 16 kDa subunit (p16-Arc);(source:Araport11)	-4.27013822433301	2.13469233859551e-44
AT4G01995	AT4G01995	beta-carotene isomerase D27;(source:Araport11)	-3.20290001905636	5.30044203033109e-182
AT4G02850	AT4G02850	phenazine biosynthesis PhzC/PhzF family protein;(source:Araport11)	-2.5341255961537	3.18712035429486e-11
AT4G08220	AT4G08220	transposable_element_gene;(source:Araport11);Mutator-like transposase family, has a 5.3e-67 P-value blast match to Q9SUF8 /145-308 Pfam PF03108 MuDR family transposase (MuDr-element domain);(source:TAIR10)	-6.16261989441329	4.29981951147568e-10
AT4G11630	AT4G11630	Ribosomal protein L19 family protein;(source:Araport11)	-4.41983766250433	8.28451628571417e-64
AT4G11640	SR	serine racemase;(source:Araport11)	-9.33904461797121	4.92757096206757e-26
AT4G11780	TRM10	GAR2-like protein;(source:Araport11)	-2.46229954195741	0.000157152100674274
AT4G13560	UNE15	Late embryogenesis abundant protein (LEA) family protein;(source:Araport11)	-4.97020457676319	4.098201235623e-26
AT4G13570	HTA4	histone H2A 4;(source:Araport11)	-4.87888183099362	3.29628226199028e-25
AT4G13572	AT4G13572	hypothetical protein;(source:Araport11)	-5.67140729637276	5.72907800712586e-67
AT4G13575	AT4G13575	hypothetical protein;(source:Araport11)	-5.68607475739396	1.1323311907633e-70
AT4G15990	AT4G15990	hypothetical protein;(source:Araport11)	-2.16529935262293	0.000731078000490663
AT4G17180	AT4G17180	O-Glycosyl hydrolases family 17 protein;(source:Araport11)	-5.89699268467863	7.09766885792809e-35
AT4G18960	AG	K-box region and MADS-box transcription factor family protein;(source:Araport11)	-5.41956274514362	2.36040711566549e-09
AT4G20370	TSF	PEBP (phosphatidylethanolamine-binding protein) family protein;(source:Araport11)	-2.01675205636733	0.00857415246170953
AT4G24090	AT4G24090	homer protein;(source:Araport11)	-4.52228585443915	5.61929851797603e-160
AT4G24540	AGL24	AGAMOUS-like 24;(source:Araport11)	-2.40248710649078	6.23727620352203e-12
AT4G27510	AT4G27510	2-isopropylmalate synthase;(source:Araport11)	-2.36531403433479	1.2283614140244e-06
AT4G28700	AMT1;4	ammonium transporter 1;(source:Araport11)	-2.50762905690204	4.31036916609152e-05
AT4G28720	YUC8	Flavin-binding monooxygenase family protein;(source:Araport11)	-2.91304553625913	2.24330690561123e-05
AT4G32280	IAA29	indole-3-acetic acid inducible 29;(source:Araport11)	-2.43337904447858	1.90773656410608e-08
AT4G32320	APX6	ascorbate peroxidase 6;(source:Araport11)	-2.01752012313735	2.02734414406025e-38
AT4G33790	CER4	Jojoba acyl CoA reductase-related male sterility protein;(source:Araport11)	-3.84967041549005	4.15097532712418e-11
AT4G36290	CRT1	compromized recognition of TCV 1;(source:Araport11)	-2.55899598194897	3.89773240899308e-79
AT5G02170	AT5G02170	Transmembrane amino acid transporter family protein;(source:Araport11)	-2.54026040013512	0.000176836921426174
AT5G05480	AT5G05480	Peptide-N4-(N-acetyl-beta-glucosaminyl)asparagine amidase A protein;(source:Araport11)	-2.10795600282319	1.89618852978182e-38
AT5G05840	AT5G05840	replication factor C subunit, putative (DUF620);(source:Araport11)	-3.43558478906645	2.88494992860168e-14
AT5G07520	GRP18	glycine-rich protein 18;(source:Araport11)	-2.26407356420347	0.000321444208857824
AT5G09730	BXL3	beta-xylosidase 3;(source:Araport11)	-3.03493094995788	5.25031464557616e-40
AT5G11640	AT5G11640	Thioredoxin superfamily protein;(source:Araport11)	-3.07777095655168	1.04064477148702e-44
AT5G13610	AT5G13610	sporulation RMD1-like protein, putative (DUF155);(source:Araport11)	-2.37951244197349	1.5779178306937e-58
AT5G14070	ROXY2	Thioredoxin superfamily protein;(source:Araport11)	-3.37831718072616	1.01751534822998e-06
AT5G18050	SAUR22	SAUR-like auxin-responsive protein family;(source:Araport11)	-2.45243473483135	3.14270524217287e-05
AT5G30510	RPS1	ribosomal protein S1;(source:Araport11)	-2.72776721301565	4.46397203628111e-103
AT5G37070	AT5G37070	hypothetical protein (Protein of unknown function, DUF538);(source:Araport11)	-2.10969905477521	7.47240607932462e-40
AT5G39860	PRE1	basic helix-loop-helix (bHLH) DNA-binding family protein;(source:Araport11)	-2.55086404991104	1.12276713690708e-07
AT5G40440	MKK3	mitogen-activated protein kinase kinase 3;(source:Araport11)	-10.0530737858009	2.50495240024097e-30
AT5G42130	Mfl1	Mitochondrial substrate carrier family protein;(source:Araport11)	-7.3262090719179	2.72442992545335e-119
AT5G43140	AT5G43140	Peroxisomal membrane 22 kDa (Mpv17/PMP22) family protein;(source:Araport11)	-2.57148221515603	1.3831901184321e-29
AT5G44260	AT5G44260	Zinc finger C-x8-C-x5-C-x3-H type family protein;(source:Araport11)	-2.23407902376642	0.00237087799692476
AT5G44440	AT5G44440	FAD-binding Berberine family protein;(source:Araport11)	-6.06281798458143	4.6658562034319e-06
AT5G49130	AT5G49130	MATE efflux family protein;(source:Araport11)	-3.49461694986153	0.000356179798357011
AT5G50790	SWEET10	Nodulin MtN3 family protein;(source:Araport11)	-3.45256875725701	0.00923093000735169
AT5G51540	AT5G51540	Zincin-like metalloproteases family protein;(source:Araport11)	-2.52046076530014	6.84856076797518e-31
AT5G51790	AT5G51790	basic helix-loop-helix (bHLH) DNA-binding superfamily protein;(source:Araport11)	-3.34935972089175	2.0673721719692e-15
AT5G54190	PORA	protochlorophyllide oxidoreductase A;(source:Araport11)	-5.25768191902209	9.84310454210804e-24
AT5G54270	LHCB3	light-harvesting chlorophyll B-binding protein 3;(source:Araport11)	-2.30168243833253	1.90037269047185e-104
AT5G54585	AT5G54585	hypothetical protein;(source:Araport11)	-3.04506675350929	5.26265705987114e-13
AT5G55710	Tic20-V	TIC 20-v-like protein;(source:Araport11)	-2.22937446362027	1.57997475087945e-82
AT5G57760	AT5G57760	hypothetical protein;(source:Araport11)	-2.04333229175512	1.41375094402242e-07
AT5G57970	AT5G57970	DNA glycosylase superfamily protein;(source:Araport11)	-3.65877774181983	3.91513714950848e-25
AT5G58480	AT5G58480	O-Glycosyl hydrolases family 17 protein;(source:Araport11)	-2.02851309598124	1.72131623419315e-31
AT5G59340	WOX2	WUSCHEL related homeobox 2;(source:Araport11)	-4.5260711524121	1.75964839729506e-05
AT5G60130	AT5G60130	AP2/B3-like transcriptional factor family protein;(source:Araport11)	-2.03555133159857	0.0017744432411306
AT5G67411	AT5G67411	GRAS family transcription factor;(source:Araport11)	-2.69081533368793	0.00195814429105094

[truncated: 7 more sheets: morc1_vs_col_down_genes, main_morc1_vs_col_down_genes, mail1_vs_col_down_genes, main_vs_col_down_TEs, morc1_vs_col_down_TEs, main_morc1_vs_col_down_TEs, mail1_vs_col_down_TEs]
