# Supplementary material for: Plant mobile domain proteins ensure Microrchidia 1 expression to fulfill transposon silencing
Source: Life Sci Alliance. 2023 Feb 2;6(4):e202201539. doi: 10.26508/lsa.202201539 (PMC9899485; doi:10.26508/lsa.202201539)
Supplement: Supplementary file 5 [file LSA-2022-01539_TableS3.xlsx]

## Sheet: S3_table
Table S3. GO term enrichments of misregulated genes belonging to the different intervals obtained from the comparative analyses between main-2, morc1-2 and main-2 morc1-2
Go terms obtained from : http://systemsbiology.cau.edu.cn/agriGOv2/
up_main	GO term of genes upregulated only in main-2
up_morc1	GO term of genes upregulated only in morc1-2
up_double	GO term of genes upregulated only in main-2 morc1-2
up_mainXmorc1	GO term of genes upregulated in main-2 and in morc1-2
up_mainXdouble	GO term of genes upregulated in main-2 and in main-2 morc1-2
up_morc1Xdouble	GO term of genes upregulated in morc1-2 and in main-2 morc1-2
up_mainXmorc1Xdouble	GO term of genes upregulated in main-2, morc1 and in main-2 morc1-2
down_main	GO term of genes downregulated only in main-2
down_morc1	GO term of genes downregulated only in morc1-2
down_double	GO term of genes downregulated only in main-2 morc1-2
down_mainXmorc1	GO term of genes downregulated in main-2 and in morc1-2
down_mainXdouble	GO term of genes downregulated in main-2 and in main-2 morc1-2
down_morc1Xdouble	GO term of genes downregulated in morc1-2 and in main-2 morc1-2
down_mainXmorc1Xdouble	GO term of genes downregulated in main-2, morc1 and in main-2 morc1-2

## Sheet: up_main
Interval represent 136 loci
GO_acc	term_type	Term	queryitem	querytotal	bgitem	bgtotal	pvalue	FDR	entries
GO:0009611	P	response to wounding	8	130	217	28362	9.5e-06	0.0048	// AT5G40990 // AT1G80840 // AT4G10265 // AT5G59820 // AT3G54420 // AT1G73260 // AT3G12500 // AT1G27730
GO:0009719	P	response to endogenous stimulus	22	130	1732	28362	1.4e-05	0.0048	// AT3G08040 // AT1G80840 // AT5G59820 // AT1G05680 // AT1G28370 // AT5G40990 // AT1G74660 // AT1G27730 // AT1G71520 // AT5G04950 // AT3G15510 // AT1G48000 // AT1G15520 // AT5G59220 // AT1G16510 // AT3G06490 // AT1G69260 // AT3G61900 // AT3G15500 // AT1G19210 // AT3G15150 // AT3G12500
GO:0009723	P	response to ethylene	9	130	307	28362	1.5e-05	0.0048	// AT3G08040 // AT3G06490 // AT1G28370 // AT1G71520 // AT5G40990 // AT5G04950 // AT1G19210 // AT3G12500 // AT1G15520
GO:0010033	P	response to organic substance	23	130	2023	28362	5e-05	0.0083	// AT3G08040 // AT1G80840 // AT5G59820 // AT1G05680 // AT1G28370 // AT5G40990 // AT1G74660 // AT1G27730 // AT1G71520 // AT5G04950 // AT3G15510 // AT1G48000 // AT1G15520 // AT5G59220 // AT1G16510 // AT3G06490 // AT1G73260 // AT1G69260 // AT3G61900 // AT3G15500 // AT1G19210 // AT3G15150 // AT3G12500
GO:0071369	P	cellular response to ethylene stimulus	7	130	206	28362	5.7e-05	0.0083	// AT3G08040 // AT3G12500 // AT1G71520 // AT5G40990 // AT5G04950 // AT1G19210 // AT1G28370
GO:0009725	P	response to hormone	20	130	1631	28362	6e-05	0.0083	// AT3G08040 // AT1G71520 // AT1G16510 // AT3G61900 // AT1G28370 // AT3G06490 // AT5G59220 // AT5G04950 // AT3G15500 // AT3G15510 // AT1G27730 // AT1G48000 // AT1G05680 // AT1G19210 // AT1G74660 // AT3G15150 // AT1G69260 // AT3G12500 // AT1G15520 // AT5G40990
GO:0002376	P	immune system process	9	130	369	28362	6.2e-05	0.0083	// AT5G03210 // AT4G37150 // AT5G40990 // AT1G80840 // AT4G16260 // AT3G54420 // AT1G32960 // AT2G30770 // AT3G12500
GO:0065007	P	biological regulation	47	130	6062	28362	8.4e-05	0.0097	// AT3G08040 // AT3G12910 // AT1G80840 // AT5G59820 // AT3G62610 // AT4G27970 // AT1G79400 // AT1G05680 // AT3G27473 // AT1G28370 // AT4G18980 // AT5G40990 // AT1G74660 // AT1G27730 // AT1G71520 // AT2G15080 // AT3G15510 // AT1G48000 // AT1G76420 // AT3G01840 // AT1G68800 // AT5G35580 // AT5G59220 // AT1G64100 // AT1G16510 // AT4G38340 // AT2G41510 // AT3G06490 // AT2G31160 // AT2G37210 // AT5G15…
GO:1901700	P	response to oxygen-containing compound	19	130	1557	28362	9.9e-05	0.01	// AT3G02480 // AT3G08040 // AT1G71520 // AT1G80840 // AT1G27730 // AT5G59820 // AT3G06490 // AT5G59220 // AT5G04950 // AT3G15500 // AT3G15510 // AT5G12030 // AT1G48000 // AT1G05680 // AT1G73260 // AT1G74660 // AT1G69260 // AT1G15520 // AT5G40990
GO:0046527	F	glucosyltransferase activity	6	130	158	28362	0.00011	0.01	// AT5G66690 // AT1G32900 // AT2G36750 // AT1G05680 // AT4G16590 // AT4G14090
GO:0001071	F	nucleic acid binding transcription factor activity	20	130	1730	28362	0.00013	0.01	// AT1G71520 // AT3G62610 // AT1G80840 // AT1G27730 // AT5G59820 // AT4G38340 // AT1G28370 // AT3G06490 // AT1G66390 // AT3G12910 // AT3G15500 // AT3G15510 // AT1G48000 // AT2G45460 // AT5G15830 // AT1G74660 // AT1G19210 // AT5G46590 // AT1G76420 // AT1G68800
GO:0003700	F	transcription factor activity, sequence-specific DNA binding	20	130	1729	28362	0.00013	0.01	// AT1G71520 // AT3G62610 // AT1G80840 // AT1G27730 // AT5G59820 // AT4G38340 // AT1G28370 // AT3G06490 // AT1G66390 // AT3G12910 // AT3G15500 // AT3G15510 // AT1G48000 // AT2G45460 // AT5G15830 // AT1G74660 // AT1G19210 // AT5G46590 // AT1G76420 // AT1G68800
GO:0000302	P	response to reactive oxygen species	6	130	166	28362	0.00014	0.013	// AT3G08040 // AT5G12030 // AT5G04950 // AT1G73260 // AT1G15520 // AT1G05680
GO:2000112	P	regulation of cellular macromolecule biosynthetic process	26	130	2657	28362	0.00018	0.014	// AT1G80840 // AT5G59820 // AT3G62610 // AT1G28370 // AT1G76420 // AT1G27730 // AT1G71520 // AT3G15510 // AT1G48000 // AT1G19210 // AT1G68800 // AT1G64100 // AT4G38340 // AT3G06490 // AT2G31160 // AT5G15830 // AT5G46590 // AT2G45460 // AT1G71770 // AT3G22860 // AT2G34210 // AT3G12910 // AT3G15500 // AT1G74660 // AT3G15150 // AT1G66390
GO:0010556	P	regulation of macromolecule biosynthetic process	26	130	2666	28362	0.00019	0.014	// AT1G80840 // AT5G59820 // AT3G62610 // AT1G28370 // AT1G76420 // AT1G27730 // AT1G71520 // AT3G15510 // AT1G48000 // AT1G19210 // AT1G68800 // AT1G64100 // AT4G38340 // AT3G06490 // AT2G31160 // AT5G15830 // AT5G46590 // AT2G45460 // AT1G71770 // AT3G22860 // AT2G34210 // AT3G12910 // AT3G15500 // AT1G74660 // AT3G15150 // AT1G66390
GO:0042221	P	response to chemical	27	130	2853	28362	0.00022	0.014	// AT3G08040 // AT1G80840 // AT2G23270 // AT5G59820 // AT5G12030 // AT1G28370 // AT5G40990 // AT1G74660 // AT1G27730 // AT1G71520 // AT5G04950 // AT3G15510 // AT1G48000 // AT1G15520 // AT3G02480 // AT5G59220 // AT1G16510 // AT3G06490 // AT1G73260 // AT1G69260 // AT3G61900 // AT2G36750 // AT3G15500 // AT1G19210 // AT3G15150 // AT3G12500 // AT1G05680
GO:0006950	P	response to stress	31	130	3506	28362	0.00023	0.014	// AT5G03210 // AT3G08040 // AT1G80840 // AT4G10265 // AT2G23270 // AT5G59820 // AT3G54420 // AT2G30770 // AT5G12030 // AT1G58410 // AT4G37150 // AT5G40990 // AT1G27730 // AT5G04950 // AT2G15080 // AT1G48000 // AT5G06720 // AT1G15520 // AT3G02480 // AT5G35580 // AT5G59220 // AT3G06490 // AT1G32960 // AT1G73260 // AT5G45240 // AT4G16260 // AT3G15500 // AT1G68740 // AT3G15150 // AT3G12500 // AT1G05…
GO:0032870	P	cellular response to hormone stimulus	13	130	879	28362	0.00023	0.014	// AT3G08040 // AT1G16510 // AT1G28370 // AT1G71520 // AT5G59220 // AT5G04950 // AT3G15500 // AT1G05680 // AT1G19210 // AT3G15150 // AT1G69260 // AT3G12500 // AT5G40990
GO:0071495	P	cellular response to endogenous stimulus	13	130	890	28362	0.00026	0.014	// AT3G08040 // AT1G16510 // AT1G28370 // AT1G71520 // AT5G59220 // AT5G04950 // AT3G15500 // AT1G05680 // AT1G19210 // AT3G15150 // AT1G69260 // AT3G12500 // AT5G40990
GO:0031326	P	regulation of cellular biosynthetic process	26	130	2734	28362	0.00027	0.014	// AT1G80840 // AT5G59820 // AT3G62610 // AT1G28370 // AT1G76420 // AT1G27730 // AT1G71520 // AT3G15510 // AT1G48000 // AT1G19210 // AT1G68800 // AT1G64100 // AT4G38340 // AT3G06490 // AT2G31160 // AT5G15830 // AT5G46590 // AT2G45460 // AT1G71770 // AT3G22860 // AT2G34210 // AT3G12910 // AT3G15500 // AT1G74660 // AT3G15150 // AT1G66390
GO:0006979	P	response to oxidative stress	9	130	453	28362	0.00028	0.014	// AT3G08040 // AT1G27730 // AT5G59820 // AT5G12030 // AT5G04950 // AT1G73260 // AT5G06720 // AT1G15520 // AT1G05680
GO:0051171	P	regulation of nitrogen compound metabolic process	26	130	2739	28362	0.00028	0.014	// AT1G80840 // AT5G59820 // AT3G62610 // AT1G28370 // AT1G76420 // AT1G27730 // AT1G71520 // AT3G15510 // AT1G48000 // AT1G19210 // AT1G68800 // AT1G64100 // AT4G38340 // AT3G06490 // AT2G31160 // AT5G15830 // AT5G46590 // AT2G45460 // AT1G71770 // AT3G22860 // AT2G34210 // AT3G12910 // AT3G15500 // AT1G74660 // AT3G15150 // AT1G66390
GO:0009889	P	regulation of biosynthetic process	26	130	2752	28362	0.0003	0.014	// AT1G80840 // AT5G59820 // AT3G62610 // AT1G28370 // AT1G76420 // AT1G27730 // AT1G71520 // AT3G15510 // AT1G48000 // AT1G19210 // AT1G68800 // AT1G64100 // AT4G38340 // AT3G06490 // AT2G31160 // AT5G15830 // AT5G46590 // AT2G45460 // AT1G71770 // AT3G22860 // AT2G34210 // AT3G12910 // AT3G15500 // AT1G74660 // AT3G15150 // AT1G66390
GO:0050896	P	response to stimulus	46	130	6250	28362	0.00036	0.016	// AT5G03210 // AT3G08040 // AT1G80840 // AT4G10265 // AT2G23270 // AT5G59820 // AT3G62610 // AT3G54420 // AT2G30770 // AT5G12030 // AT1G05680 // AT3G27473 // AT1G58410 // AT4G37150 // AT5G40990 // AT1G74660 // AT1G27730 // AT1G28370 // AT1G71520 // AT5G04950 // AT2G15080 // AT3G15510 // AT1G48000 // AT3G01840 // AT5G06720 // AT1G15520 // AT3G02480 // AT5G35580 // AT5G59220 // AT1G16510 // AT3G06…
GO:0001101	P	response to acid chemical	15	130	1181	28362	0.00037	0.016	// AT3G02480 // AT3G08040 // AT1G80840 // AT1G27730 // AT3G06490 // AT5G59220 // AT3G15500 // AT3G15510 // AT1G48000 // AT1G05680 // AT1G73260 // AT1G74660 // AT1G69260 // AT1G15520 // AT5G40990
GO:0010468	P	regulation of gene expression	26	130	2814	28362	0.00043	0.017	// AT1G80840 // AT5G59820 // AT3G62610 // AT1G28370 // AT1G76420 // AT1G27730 // AT1G71520 // AT3G15510 // AT1G48000 // AT1G19210 // AT1G68800 // AT1G64100 // AT4G18980 // AT4G38340 // AT3G06490 // AT2G31160 // AT5G15830 // AT5G46590 // AT1G71770 // AT3G22860 // AT2G34210 // AT3G12910 // AT3G15500 // AT1G74660 // AT2G45460 // AT1G66390
GO:0060255	P	regulation of macromolecule metabolic process	27	130	2998	28362	0.00048	0.019	// AT1G80840 // AT5G59820 // AT3G62610 // AT1G28370 // AT1G76420 // AT1G27730 // AT1G71520 // AT3G15510 // AT1G48000 // AT1G19210 // AT1G68800 // AT1G64100 // AT4G18980 // AT4G38340 // AT3G06490 // AT2G31160 // AT5G15830 // AT5G46590 // AT2G45460 // AT1G71770 // AT3G22860 // AT2G34210 // AT3G12910 // AT3G15500 // AT1G74660 // AT3G15150 // AT1G66390
GO:0035251	F	UDP-glucosyltransferase activity	5	130	137	28362	0.0005	0.029	// AT5G66690 // AT2G36750 // AT1G32900 // AT1G05680 // AT4G14090
GO:0019219	P	regulation of nucleobase-containing compound metabolic process	24	130	2529	28362	0.00051	0.019	// AT1G80840 // AT5G59820 // AT3G62610 // AT1G28370 // AT1G76420 // AT1G27730 // AT1G71520 // AT3G15510 // AT1G48000 // AT1G19210 // AT1G68800 // AT1G64100 // AT4G38340 // AT3G06490 // AT2G31160 // AT5G15830 // AT5G46590 // AT2G45460 // AT2G34210 // AT3G12910 // AT3G15500 // AT1G74660 // AT3G15150 // AT1G66390
GO:0006351	P	transcription, DNA-templated	24	130	2559	28362	0.0006	0.02	// AT1G80840 // AT5G59820 // AT3G62610 // AT1G28370 // AT1G76420 // AT1G27730 // AT1G71520 // AT3G15510 // AT1G48000 // AT1G19210 // AT1G68800 // AT1G64100 // AT4G38340 // AT3G06490 // AT2G31160 // AT5G15830 // AT5G46590 // AT2G34210 // AT4G04260 // AT3G12910 // AT3G15500 // AT1G74660 // AT2G45460 // AT1G66390
GO:0097659	P	nucleic acid-templated transcription	24	130	2561	28362	0.00061	0.02	// AT1G80840 // AT5G59820 // AT3G62610 // AT1G28370 // AT1G76420 // AT1G27730 // AT1G71520 // AT3G15510 // AT1G48000 // AT1G19210 // AT1G68800 // AT1G64100 // AT4G38340 // AT3G06490 // AT2G31160 // AT5G15830 // AT5G46590 // AT2G34210 // AT4G04260 // AT3G12910 // AT3G15500 // AT1G74660 // AT2G45460 // AT1G66390
GO:0032774	P	RNA biosynthetic process	24	130	2566	28362	0.00062	0.02	// AT1G80840 // AT5G59820 // AT3G62610 // AT1G28370 // AT1G76420 // AT1G27730 // AT1G71520 // AT3G15510 // AT1G48000 // AT1G19210 // AT1G68800 // AT1G64100 // AT4G38340 // AT3G06490 // AT2G31160 // AT5G15830 // AT5G46590 // AT2G34210 // AT4G04260 // AT3G12910 // AT3G15500 // AT1G74660 // AT2G45460 // AT1G66390
GO:0080090	P	regulation of primary metabolic process	26	130	2889	28362	0.00064	0.02	// AT1G80840 // AT5G59820 // AT3G62610 // AT1G28370 // AT1G76420 // AT1G27730 // AT1G71520 // AT3G15510 // AT1G48000 // AT1G19210 // AT1G68800 // AT1G64100 // AT4G38340 // AT3G06490 // AT2G31160 // AT5G15830 // AT5G46590 // AT2G45460 // AT1G71770 // AT3G22860 // AT2G34210 // AT3G12910 // AT3G15500 // AT1G74660 // AT3G15150 // AT1G66390
GO:0006355	P	regulation of transcription, DNA-templated	23	130	2443	28362	0.00075	0.022	// AT1G80840 // AT5G59820 // AT3G62610 // AT1G28370 // AT1G76420 // AT1G27730 // AT1G71520 // AT3G15510 // AT1G48000 // AT1G19210 // AT1G68800 // AT1G64100 // AT4G38340 // AT3G06490 // AT2G31160 // AT5G15830 // AT5G46590 // AT2G34210 // AT3G12910 // AT3G15500 // AT1G74660 // AT2G45460 // AT1G66390
GO:2001141	P	regulation of RNA biosynthetic process	23	130	2445	28362	0.00076	0.022	// AT1G80840 // AT5G59820 // AT3G62610 // AT1G28370 // AT1G76420 // AT1G27730 // AT1G71520 // AT3G15510 // AT1G48000 // AT1G19210 // AT1G68800 // AT1G64100 // AT4G38340 // AT3G06490 // AT2G31160 // AT5G15830 // AT5G46590 // AT2G34210 // AT3G12910 // AT3G15500 // AT1G74660 // AT2G45460 // AT1G66390
GO:1903506	P	regulation of nucleic acid-templated transcription	23	130	2445	28362	0.00076	0.022	// AT1G80840 // AT5G59820 // AT3G62610 // AT1G28370 // AT1G76420 // AT1G27730 // AT1G71520 // AT3G15510 // AT1G48000 // AT1G19210 // AT1G68800 // AT1G64100 // AT4G38340 // AT3G06490 // AT2G31160 // AT5G15830 // AT5G46590 // AT2G34210 // AT3G12910 // AT3G15500 // AT1G74660 // AT2G45460 // AT1G66390
GO:0045087	P	innate immune response	7	130	323	28362	0.00082	0.023	// AT4G37150 // AT5G40990 // AT4G16260 // AT2G30770 // AT3G54420 // AT1G32960 // AT3G12500
GO:0006952	P	defense response	17	130	1566	28362	0.00088	0.023	// AT5G03210 // AT4G37150 // AT1G58410 // AT1G80840 // AT5G45240 // AT4G16260 // AT5G35580 // AT3G06490 // AT3G54420 // AT1G32960 // AT2G15080 // AT2G30770 // AT1G73260 // AT5G06720 // AT3G12500 // AT1G15520 // AT5G40990
GO:0051252	P	regulation of RNA metabolic process	23	130	2474	28362	0.00089	0.023	// AT1G80840 // AT5G59820 // AT3G62610 // AT1G28370 // AT1G76420 // AT1G27730 // AT1G71520 // AT3G15510 // AT1G48000 // AT1G19210 // AT1G68800 // AT1G64100 // AT4G38340 // AT3G06490 // AT2G31160 // AT5G15830 // AT5G46590 // AT2G34210 // AT3G12910 // AT3G15500 // AT1G74660 // AT2G45460 // AT1G66390
GO:0071310	P	cellular response to organic substance	13	130	1023	28362	0.00093	0.023	// AT3G08040 // AT1G16510 // AT1G28370 // AT1G71520 // AT5G59220 // AT5G04950 // AT3G15500 // AT1G05680 // AT1G19210 // AT3G15150 // AT1G69260 // AT3G12500 // AT5G40990
GO:0050794	P	regulation of cellular process	37	130	4857	28362	0.00094	0.023	// AT1G80840 // AT5G59820 // AT3G62610 // AT3G27473 // AT1G28370 // AT5G40990 // AT1G74660 // AT1G27730 // AT1G71520 // AT2G15080 // AT3G15510 // AT1G48000 // AT1G76420 // AT3G01840 // AT1G68800 // AT5G35580 // AT5G59220 // AT1G64100 // AT1G16510 // AT4G38340 // AT3G06490 // AT2G31160 // AT5G15830 // AT5G46590 // AT3G15150 // AT1G71770 // AT5G45240 // AT3G22860 // AT2G34210 // AT3G29575 // AT1G69…
GO:0006955	P	immune response	7	130	333	28362	0.00098	0.023	// AT4G37150 // AT5G40990 // AT4G16260 // AT2G30770 // AT3G54420 // AT1G32960 // AT3G12500
GO:0009605	P	response to external stimulus	17	130	1582	28362	0.00099	0.023	// AT5G03210 // AT4G37150 // AT3G08040 // AT1G80840 // AT1G16510 // AT4G16260 // AT5G40990 // AT3G06490 // AT3G54420 // AT1G32960 // AT2G30770 // AT1G68740 // AT1G73260 // AT5G06720 // AT3G12500 // AT1G15520 // AT1G05680
GO:0031323	P	regulation of cellular metabolic process	26	130	2980	28362	0.001	0.023	// AT1G80840 // AT5G59820 // AT3G62610 // AT1G28370 // AT1G76420 // AT1G27730 // AT1G71520 // AT3G15510 // AT1G48000 // AT1G19210 // AT1G68800 // AT1G64100 // AT4G38340 // AT3G06490 // AT2G31160 // AT5G15830 // AT5G46590 // AT2G45460 // AT1G71770 // AT3G22860 // AT2G34210 // AT3G12910 // AT3G15500 // AT1G74660 // AT3G15150 // AT1G66390
GO:0070887	P	cellular response to chemical stimulus	14	130	1176	28362	0.0011	0.025	// AT3G08040 // AT1G16510 // AT2G23270 // AT1G28370 // AT1G71520 // AT5G59220 // AT5G04950 // AT3G15500 // AT1G05680 // AT1G19210 // AT3G15150 // AT1G69260 // AT3G12500 // AT5G40990
GO:0019222	P	regulation of metabolic process	27	130	3181	28362	0.0012	0.026	// AT1G80840 // AT5G59820 // AT3G62610 // AT1G28370 // AT1G76420 // AT1G27730 // AT1G71520 // AT3G15510 // AT1G48000 // AT1G19210 // AT1G68800 // AT1G64100 // AT4G18980 // AT4G38340 // AT3G06490 // AT2G31160 // AT5G15830 // AT5G46590 // AT2G45460 // AT1G71770 // AT3G22860 // AT2G34210 // AT3G12910 // AT3G15500 // AT1G74660 // AT3G15150 // AT1G66390
GO:0010035	P	response to inorganic substance	12	130	926	28362	0.0012	0.027	// AT3G02480 // AT3G08040 // AT1G27730 // AT5G59220 // AT5G12030 // AT3G15500 // AT1G48000 // AT5G04950 // AT1G73260 // AT3G12500 // AT1G15520 // AT1G05680
GO:0050789	P	regulation of biological process	39	130	5306	28362	0.0013	0.027	// AT1G80840 // AT5G59820 // AT3G62610 // AT3G27473 // AT1G28370 // AT4G18980 // AT5G40990 // AT1G74660 // AT1G27730 // AT1G71520 // AT2G15080 // AT3G15510 // AT1G48000 // AT1G76420 // AT3G01840 // AT1G68800 // AT5G35580 // AT5G59220 // AT1G64100 // AT1G16510 // AT4G38340 // AT3G06490 // AT2G31160 // AT5G15830 // AT5G46590 // AT3G15150 // AT1G71770 // AT5G45240 // AT3G22860 // AT2G34210 // AT3G29…
GO:1901698	P	response to nitrogen compound	6	130	264	28362	0.0015	0.032	// AT3G08040 // AT1G80840 // AT1G27730 // AT5G59820 // AT1G71520 // AT5G04950
GO:0003677	F	DNA binding	22	130	2417	28362	0.0015	0.072	// AT1G80840 // AT5G59820 // AT3G62610 // AT1G28370 // AT1G27730 // AT1G71520 // AT3G15510 // AT1G48000 // AT1G76420 // AT1G68800 // AT1G64100 // AT4G38340 // AT3G06490 // AT2G31160 // AT5G15830 // AT5G46590 // AT4G04260 // AT3G12910 // AT3G15500 // AT1G74660 // AT1G19210 // AT1G66390
GO:0009873	P	ethylene-activated signaling pathway	5	130	185	28362	0.0018	0.037	// AT1G28370 // AT5G40990 // AT1G71520 // AT3G12500 // AT1G19210
GO:0034654	P	nucleobase-containing compound biosynthetic process	24	130	2781	28362	0.0019	0.037	// AT1G80840 // AT5G59820 // AT3G62610 // AT1G28370 // AT1G76420 // AT1G27730 // AT1G71520 // AT3G15510 // AT1G48000 // AT1G19210 // AT1G68800 // AT1G64100 // AT4G38340 // AT3G06490 // AT2G31160 // AT5G15830 // AT5G46590 // AT2G34210 // AT4G04260 // AT3G12910 // AT3G15500 // AT1G74660 // AT2G45460 // AT1G66390
GO:0018130	P	heterocycle biosynthetic process	25	130	2957	28362	0.002	0.038	// AT1G80840 // AT5G59820 // AT3G62610 // AT2G30770 // AT1G28370 // AT1G76420 // AT1G27730 // AT1G71520 // AT3G15510 // AT1G48000 // AT1G19210 // AT1G68800 // AT1G64100 // AT4G38340 // AT3G06490 // AT2G31160 // AT5G15830 // AT5G46590 // AT2G34210 // AT4G04260 // AT3G12910 // AT3G15500 // AT1G74660 // AT2G45460 // AT1G66390
GO:0016758	F	transferase activity, transferring hexosyl groups	7	130	382	28362	0.0021	0.083	// AT5G66690 // AT1G32900 // AT2G36750 // AT1G05680 // AT4G16590 // AT4G16600 // AT4G14090
GO:1901362	P	organic cyclic compound biosynthetic process	26	130	3174	28362	0.0024	0.046	// AT1G80840 // AT5G59820 // AT3G62610 // AT2G30770 // AT1G28370 // AT2G34500 // AT1G27730 // AT1G71520 // AT3G15510 // AT1G48000 // AT1G76420 // AT1G68800 // AT1G64100 // AT4G38340 // AT3G06490 // AT2G31160 // AT5G15830 // AT5G46590 // AT1G19210 // AT2G34210 // AT4G04260 // AT3G12910 // AT3G15500 // AT1G74660 // AT2G45460 // AT1G66390
GO:0009751	P	response to salicylic acid	5	130	209	28362	0.0031	0.056	// AT1G48000 // AT5G40990 // AT1G80840 // AT1G15520 // AT1G73260
GO:0019438	P	aromatic compound biosynthetic process	25	130	3058	28362	0.0031	0.056	// AT1G80840 // AT5G59820 // AT3G62610 // AT2G30770 // AT1G28370 // AT1G76420 // AT1G27730 // AT1G71520 // AT3G15510 // AT1G48000 // AT1G19210 // AT1G68800 // AT1G64100 // AT4G38340 // AT3G06490 // AT2G31160 // AT5G15830 // AT5G46590 // AT2G34210 // AT4G04260 // AT3G12910 // AT3G15500 // AT1G74660 // AT2G45460 // AT1G66390
GO:0043207	P	response to external biotic stimulus	13	130	1212	28362	0.004	0.07	// AT5G03210 // AT4G37150 // AT5G40990 // AT1G80840 // AT4G16260 // AT3G06490 // AT3G54420 // AT1G32960 // AT2G30770 // AT1G73260 // AT5G06720 // AT3G12500 // AT1G15520
GO:0051707	P	response to other organism	13	130	1210	28362	0.004	0.07	// AT5G03210 // AT4G37150 // AT5G40990 // AT1G80840 // AT4G16260 // AT3G06490 // AT3G54420 // AT1G32960 // AT2G30770 // AT1G73260 // AT5G06720 // AT3G12500 // AT1G15520
GO:0098542	P	defense response to other organism	11	130	936	28362	0.0041	0.07	// AT5G03210 // AT4G37150 // AT5G40990 // AT1G80840 // AT4G16260 // AT1G32960 // AT2G30770 // AT1G73260 // AT5G06720 // AT3G12500 // AT1G15520
GO:0000160	P	phosphorelay signal transduction system	5	130	225	28362	0.0042	0.07	// AT1G28370 // AT5G40990 // AT1G71520 // AT3G12500 // AT1G19210
GO:0009755	P	hormone-mediated signaling pathway	10	130	821	28362	0.0049	0.081	// AT5G59220 // AT1G16510 // AT1G28370 // AT1G71520 // AT5G40990 // AT3G15500 // AT1G19210 // AT3G15150 // AT3G12500 // AT1G69260
GO:0015291	F	secondary active transmembrane transporter activity	6	130	338	28362	0.0051	0.17	// AT5G18840 // AT3G08040 // AT1G22150 // AT5G17860 // AT5G09220 // AT1G79400
GO:0009628	P	response to abiotic stimulus	18	130	2022	28362	0.0053	0.084	// AT3G02480 // AT5G59220 // AT3G06490 // AT1G16510 // AT4G16260 // AT2G23270 // AT5G59820 // AT2G36750 // AT3G62610 // AT2G31160 // AT5G12030 // AT3G15500 // AT1G48000 // AT1G05680 // AT1G73260 // AT1G74660 // AT1G66390 // AT1G27730
GO:0009607	P	response to biotic stimulus	13	130	1253	28362	0.0053	0.084	// AT5G03210 // AT4G37150 // AT5G40990 // AT1G80840 // AT4G16260 // AT3G06490 // AT3G54420 // AT1G32960 // AT2G30770 // AT1G73260 // AT5G06720 // AT3G12500 // AT1G15520
GO:0009620	P	response to fungus	8	130	573	28362	0.0053	0.084	// AT4G37150 // AT5G40990 // AT1G80840 // AT4G16260 // AT3G06490 // AT2G30770 // AT1G73260 // AT3G12500
GO:0048507	P	meristem development	5	130	241	28362	0.0055	0.085	// AT3G15150 // AT1G74660 // AT2G31160 // AT2G41510 // AT1G76420
GO:0009737	P	response to abscisic acid	8	130	578	28362	0.0056	0.085	// AT3G08040 // AT1G27730 // AT3G06490 // AT5G59220 // AT1G48000 // AT1G05680 // AT1G74660 // AT1G69260
GO:0097305	P	response to alcohol	8	130	583	28362	0.0058	0.088	// AT3G08040 // AT1G27730 // AT3G06490 // AT5G59220 // AT1G48000 // AT1G05680 // AT1G74660 // AT1G69260
GO:0007154	P	cell communication	19	130	2223	28362	0.0064	0.094	// AT3G29575 // AT5G35580 // AT3G08040 // AT1G16510 // AT3G15500 // AT5G40990 // AT1G28370 // AT1G71520 // AT5G59220 // AT1G69260 // AT5G45240 // AT2G15080 // AT1G68740 // AT1G19210 // AT3G01840 // AT3G15150 // AT3G27473 // AT3G12500 // AT1G05680
GO:0010817	P	regulation of hormone levels	5	130	251	28362	0.0065	0.094	// AT2G41510 // AT5G11320 // AT2G37210 // AT1G16510 // AT1G05680
GO:0030001	P	metal ion transport	5	130	263	28362	0.0078	0.11	// AT1G05300 // AT3G08040 // AT1G79400 // AT1G15520 // AT5G17860
GO:0006725	P	cellular aromatic compound metabolic process	32	130	4588	28362	0.0088	0.12	// AT1G80840 // AT5G59820 // AT3G62610 // AT2G30770 // AT1G05680 // AT1G28370 // AT1G74660 // AT1G27730 // AT1G71520 // AT3G15510 // AT1G48000 // AT1G76420 // AT1G68800 // AT1G64100 // AT5G66690 // AT4G38340 // AT2G41510 // AT3G06490 // AT2G31160 // AT2G37210 // AT5G15830 // AT5G46590 // AT2G45460 // AT1G71770 // AT4G14090 // AT2G34210 // AT4G04260 // AT3G12910 // AT3G15500 // AT1G19210 // AT3G15…
GO:0008194	F	UDP-glycosyltransferase activity	5	130	273	28362	0.0091	0.26	// AT5G66690 // AT2G36750 // AT1G32900 // AT1G05680 // AT4G14090
GO:0006970	P	response to osmotic stress	8	130	636	28362	0.0096	0.13	// AT1G27730 // AT4G16260 // AT5G59820 // AT3G06490 // AT5G12030 // AT1G48000 // AT1G05680 // AT1G73260
GO:0006811	P	ion transport	8	130	645	28362	0.01	0.14	// AT3G08040 // AT4G27970 // AT5G09220 // AT1G05300 // AT1G79400 // AT1G68740 // AT5G17860 // AT1G15520
GO:0022891	F	substrate-specific transmembrane transporter activity	10	130	916	28362	0.01	0.26	// AT5G18840 // AT3G08040 // AT1G22150 // AT4G27970 // AT2G37460 // AT1G05300 // AT1G79400 // AT5G17860 // AT4G08300 // AT5G09220
GO:0051716	P	cellular response to stimulus	22	130	2856	28362	0.011	0.15	// AT3G08040 // AT2G23270 // AT3G54420 // AT1G05680 // AT3G27473 // AT1G28370 // AT5G40990 // AT5G45240 // AT1G71520 // AT5G04950 // AT2G15080 // AT3G01840 // AT5G35580 // AT5G59220 // AT1G16510 // AT3G29575 // AT1G69260 // AT3G15500 // AT1G68740 // AT1G19210 // AT3G15150 // AT3G12500
GO:0016070	P	RNA metabolic process	25	130	3403	28362	0.012	0.15	// AT1G80840 // AT5G59820 // AT3G62610 // AT1G28370 // AT1G76420 // AT1G27730 // AT1G71520 // AT3G15510 // AT1G48000 // AT1G19210 // AT1G68800 // AT1G64100 // AT4G38340 // AT3G06490 // AT2G31160 // AT5G15830 // AT5G46590 // AT1G71770 // AT2G34210 // AT4G04260 // AT3G12910 // AT3G15500 // AT1G74660 // AT2G45460 // AT1G66390
GO:0014070	P	response to organic cyclic compound	6	130	405	28362	0.012	0.15	// AT5G40990 // AT1G80840 // AT1G48000 // AT1G73260 // AT1G74660 // AT1G15520
GO:0065008	P	regulation of biological quality	12	130	1255	28362	0.013	0.17	// AT3G08040 // AT1G16510 // AT2G41510 // AT4G27970 // AT2G37460 // AT5G11320 // AT2G37210 // AT1G05680 // AT4G08300 // AT1G79400 // AT3G15150 // AT3G12500
GO:0009617	P	response to bacterium	6	130	441	28362	0.017	0.21	// AT5G40990 // AT1G80840 // AT2G30770 // AT3G54420 // AT1G32960 // AT1G73260
GO:0046483	P	heterocycle metabolic process	30	130	4433	28362	0.017	0.21	// AT1G80840 // AT5G59820 // AT3G62610 // AT2G30770 // AT1G05680 // AT1G28370 // AT1G74660 // AT1G27730 // AT1G71520 // AT3G15510 // AT1G48000 // AT1G76420 // AT1G68800 // AT1G64100 // AT4G38340 // AT2G41510 // AT3G06490 // AT2G31160 // AT2G37210 // AT5G15830 // AT5G46590 // AT2G45460 // AT1G71770 // AT2G34210 // AT4G04260 // AT3G12910 // AT3G15500 // AT1G19210 // AT3G15150 // AT1G66390
GO:0009651	P	response to salt stress	7	130	574	28362	0.017	0.22	// AT1G27730 // AT4G16260 // AT5G59820 // AT3G06490 // AT1G48000 // AT1G05680 // AT1G73260
GO:0022857	F	transmembrane transporter activity	11	130	1146	28362	0.017	0.35	// AT5G18840 // AT3G08040 // AT1G22150 // AT4G27970 // AT5G09220 // AT1G05300 // AT1G79400 // AT5G17860 // AT4G08300 // AT2G37460 // AT1G15520
GO:0051704	P	multi-organism process	14	130	1631	28362	0.018	0.22	// AT5G03210 // AT4G37150 // AT5G40990 // AT1G80840 // AT4G16260 // AT3G06490 // AT3G54420 // AT5G04950 // AT1G32960 // AT2G30770 // AT1G73260 // AT5G06720 // AT3G12500 // AT1G15520
GO:0007165	P	signal transduction	16	130	1965	28362	0.018	0.22	// AT3G29575 // AT5G35580 // AT5G59220 // AT1G16510 // AT3G15500 // AT1G28370 // AT1G71520 // AT5G40990 // AT1G69260 // AT2G15080 // AT1G19210 // AT3G01840 // AT3G15150 // AT3G27473 // AT3G12500 // AT5G45240
GO:0001067	F	regulatory region nucleic acid binding	6	130	455	28362	0.019	0.35	// AT3G06490 // AT1G80840 // AT3G62610 // AT3G15510 // AT1G48000 // AT1G66390
GO:0044212	F	transcription regulatory region DNA binding	6	130	452	28362	0.019	0.35	// AT3G06490 // AT1G80840 // AT3G62610 // AT3G15510 // AT1G48000 // AT1G66390
GO:0000975	F	regulatory region DNA binding	6	130	455	28362	0.019	0.35	// AT3G06490 // AT1G80840 // AT3G62610 // AT3G15510 // AT1G48000 // AT1G66390
GO:0006357	P	regulation of transcription from RNA polymerase II promoter	5	130	333	28362	0.02	0.23	// AT3G62610 // AT2G34210 // AT3G06490 // AT1G48000 // AT1G66390
GO:1901360	P	organic cyclic compound metabolic process	31	130	4700	28362	0.021	0.24	// AT1G80840 // AT5G59820 // AT3G62610 // AT2G30770 // AT1G05680 // AT1G28370 // AT2G34500 // AT1G74660 // AT1G27730 // AT1G71520 // AT3G15510 // AT1G48000 // AT1G76420 // AT1G68800 // AT1G64100 // AT5G66690 // AT4G38340 // AT3G06490 // AT2G31160 // AT5G15830 // AT5G46590 // AT2G45460 // AT1G71770 // AT4G14090 // AT2G34210 // AT4G04260 // AT3G12910 // AT3G15500 // AT1G19210 // AT3G15150 // AT1G66…
GO:0023052	P	signaling	16	130	1997	28362	0.021	0.24	// AT3G29575 // AT5G35580 // AT5G59220 // AT1G16510 // AT3G15500 // AT1G28370 // AT1G71520 // AT5G40990 // AT1G69260 // AT2G15080 // AT1G19210 // AT3G01840 // AT3G15150 // AT3G27473 // AT3G12500 // AT5G45240
GO:0044700	P	single organism signaling	16	130	1995	28362	0.021	0.24	// AT3G29575 // AT5G35580 // AT5G59220 // AT1G16510 // AT3G15500 // AT1G28370 // AT1G71520 // AT5G40990 // AT1G69260 // AT2G15080 // AT1G19210 // AT3G01840 // AT3G15150 // AT3G27473 // AT3G12500 // AT5G45240
GO:0090304	P	nucleic acid metabolic process	26	130	3768	28362	0.021	0.24	// AT1G80840 // AT5G59820 // AT3G62610 // AT1G28370 // AT1G76420 // AT1G27730 // AT1G71520 // AT3G15510 // AT1G48000 // AT1G19210 // AT1G68800 // AT1G64100 // AT4G38340 // AT3G06490 // AT2G31160 // AT5G15830 // AT5G46590 // AT2G45460 // AT1G71770 // AT2G34210 // AT4G04260 // AT3G12910 // AT3G15500 // AT1G74660 // AT3G15150 // AT1G66390
GO:0022804	F	active transmembrane transporter activity	7	130	595	28362	0.021	0.35	// AT5G18840 // AT3G08040 // AT1G22150 // AT5G17860 // AT5G09220 // AT1G79400 // AT1G15520
GO:0009414	P	response to water deprivation	5	130	347	28362	0.023	0.26	// AT3G02480 // AT3G15500 // AT5G59220 // AT1G05680 // AT1G27730
GO:0022892	F	substrate-specific transporter activity	10	130	1045	28362	0.023	0.36	// AT5G18840 // AT3G08040 // AT1G22150 // AT4G27970 // AT2G37460 // AT1G05300 // AT1G79400 // AT5G17860 // AT4G08300 // AT5G09220
GO:0048878	P	chemical homeostasis	5	130	352	28362	0.024	0.27	// AT3G08040 // AT1G79400 // AT4G27970 // AT4G08300 // AT2G37460
GO:0042742	P	defense response to bacterium	5	130	354	28362	0.025	0.27	// AT1G32960 // AT2G30770 // AT1G80840 // AT5G40990 // AT1G73260
GO:0009415	P	response to water	5	130	355	28362	0.025	0.27	// AT3G02480 // AT3G15500 // AT5G59220 // AT1G05680 // AT1G27730
GO:0050793	P	regulation of developmental process	7	130	627	28362	0.027	0.28	// AT3G62610 // AT2G31160 // AT3G15510 // AT5G11320 // AT1G74660 // AT3G15150 // AT1G68800
GO:0006812	P	cation transport	5	130	362	28362	0.027	0.28	// AT1G05300 // AT3G08040 // AT1G79400 // AT1G15520 // AT5G17860
GO:0009653	P	anatomical structure morphogenesis	9	130	919	28362	0.027	0.28	// AT3G49780 // AT2G31160 // AT5G04950 // AT3G15510 // AT5G11320 // AT1G05680 // AT1G76420 // AT3G15150 // AT1G68800
GO:0033993	P	response to lipid	8	130	772	28362	0.027	0.28	// AT3G08040 // AT1G27730 // AT3G06490 // AT5G59220 // AT1G48000 // AT1G05680 // AT1G74660 // AT1G69260
GO:0015075	F	ion transmembrane transporter activity	7	130	629	28362	0.027	0.4	// AT5G18840 // AT3G08040 // AT1G22150 // AT4G27970 // AT1G05300 // AT1G79400 // AT5G17860
GO:0005576	C	extracellular region	21	130	2954	28362	0.029	1	// AT1G26390 // AT2G34080 // AT1G30760 // AT4G16260 // AT3G49780 // AT2G23270 // AT2G46880 // AT3G12500 // AT3G54420 // AT2G41510 // AT4G33550 // AT5G10695 // AT1G32960 // AT1G73260 // AT4G21230 // AT1G47980 // AT1G73325 // AT5G06720 // AT2G15080 // AT2G34500 // AT5G40990
GO:0050832	P	defense response to fungus	6	130	504	28362	0.03	0.3	// AT4G37150 // AT5G40990 // AT1G80840 // AT4G16260 // AT2G30770 // AT3G12500
GO:0044699	P	single-organism process	54	130	9448	28362	0.031	0.31	// AT3G08040 // AT5G45240 // AT3G62610 // AT3G20100 // AT4G27970 // AT4G33550 // AT2G30770 // AT1G05680 // AT1G32900 // AT3G27473 // AT1G28370 // AT2G34500 // AT4G18980 // AT4G37150 // AT5G40990 // AT1G74660 // AT1G27730 // AT1G71520 // AT5G04950 // AT5G09220 // AT1G30760 // AT2G15080 // AT3G15510 // AT1G48000 // AT1G76420 // AT3G01840 // AT5G06720 // AT1G15520 // AT1G68800 // AT5G35580 // AT5G59…
GO:0006366	P	transcription from RNA polymerase II promoter	5	130	380	28362	0.032	0.32	// AT3G62610 // AT2G34210 // AT3G06490 // AT1G48000 // AT1G66390
GO:0016757	F	transferase activity, transferring glycosyl groups	7	130	654	28362	0.032	0.45	// AT5G66690 // AT1G32900 // AT2G36750 // AT1G05680 // AT4G16590 // AT4G16600 // AT4G14090
GO:0043565	F	sequence-specific DNA binding	8	130	825	28362	0.037	0.49	// AT3G06490 // AT1G80840 // AT1G27730 // AT5G59820 // AT3G62610 // AT1G48000 // AT5G15830 // AT1G66390
GO:0044707	P	single-multicellular organism process	20	130	2875	28362	0.039	0.39	// AT5G59220 // AT1G74660 // AT1G16510 // AT3G49780 // AT4G18980 // AT1G28370 // AT3G62610 // AT2G31160 // AT3G54420 // AT5G04950 // AT3G15500 // AT3G15510 // AT5G11320 // AT1G05680 // AT1G76420 // AT3G15150 // AT5G06720 // AT5G46590 // AT1G68800 // AT1G27730
GO:0042592	P	homeostatic process	6	130	542	28362	0.04	0.39	// AT3G08040 // AT4G27970 // AT2G37460 // AT1G79400 // AT4G08300 // AT3G15150
GO:0033554	P	cellular response to stress	8	130	858	28362	0.045	0.44	// AT3G08040 // AT2G23270 // AT3G54420 // AT5G04950 // AT1G68740 // AT3G15150 // AT3G12500 // AT1G05680
GO:0048513	P	animal organ development	5	130	422	28362	0.046	0.44	// AT5G59220 // AT2G31160 // AT4G18980 // AT3G49780 // AT1G76420
GO:0044271	P	cellular nitrogen compound biosynthetic process	28	130	4436	28362	0.047	0.44	// AT1G80840 // AT5G59820 // AT3G62610 // AT2G30770 // AT1G28370 // AT1G27730 // AT1G71520 // AT5G04950 // AT3G15510 // AT1G48000 // AT1G76420 // AT1G68800 // AT1G64100 // AT4G38340 // AT3G06490 // AT2G31160 // AT5G15830 // AT5G46590 // AT2G45460 // AT1G71770 // AT3G22860 // AT2G34210 // AT4G04260 // AT3G12910 // AT3G15500 // AT1G74660 // AT1G19210 // AT1G66390
GO:0034645	P	cellular macromolecule biosynthetic process	28	130	4455	28362	0.049	0.46	// AT1G80840 // AT5G59820 // AT3G62610 // AT1G28370 // AT1G76420 // AT1G27730 // AT1G71520 // AT3G15510 // AT1G48000 // AT1G19210 // AT1G68800 // AT1G64100 // AT1G32900 // AT4G38340 // AT3G06490 // AT2G31160 // AT5G15830 // AT5G46590 // AT2G45460 // AT1G71770 // AT3G22860 // AT2G34210 // AT4G04260 // AT3G12910 // AT3G15500 // AT1G74660 // AT3G15150 // AT1G66390
GO:0009888	P	tissue development	6	130	577	28362	0.051	0.48	// AT2G41510 // AT1G76420 // AT2G31160 // AT3G15510 // AT1G74660 // AT3G15150
GO:0048367	P	shoot system development	8	130	896	28362	0.055	0.51	// AT5G59220 // AT4G18980 // AT2G31160 // AT3G15510 // AT5G11320 // AT1G05680 // AT5G06720 // AT1G68800
GO:0007275	P	multicellular organism development	19	130	2811	28362	0.056	0.51	// AT5G59220 // AT1G74660 // AT1G16510 // AT3G49780 // AT1G28370 // AT3G62610 // AT2G31160 // AT3G54420 // AT5G04950 // AT3G15500 // AT3G15510 // AT5G11320 // AT1G05680 // AT1G76420 // AT3G15150 // AT5G06720 // AT5G46590 // AT1G68800 // AT4G18980
GO:0009059	P	macromolecule biosynthetic process	28	130	4511	28362	0.056	0.51	// AT1G80840 // AT5G59820 // AT3G62610 // AT1G28370 // AT1G76420 // AT1G27730 // AT1G71520 // AT3G15510 // AT1G48000 // AT1G19210 // AT1G68800 // AT1G64100 // AT1G32900 // AT4G38340 // AT3G06490 // AT2G31160 // AT5G15830 // AT5G46590 // AT2G45460 // AT1G71770 // AT3G22860 // AT2G34210 // AT4G04260 // AT3G12910 // AT3G15500 // AT1G74660 // AT3G15150 // AT1G66390
GO:0009416	P	response to light stimulus	7	130	744	28362	0.057	0.51	// AT1G27730 // AT5G59820 // AT2G36750 // AT3G62610 // AT2G31160 // AT5G12030 // AT1G74660
GO:0048523	P	negative regulation of cellular process	6	130	594	28362	0.057	0.51	// AT5G59220 // AT1G80840 // AT1G27730 // AT3G62610 // AT1G74660 // AT3G15150
GO:0048731	P	system development	14	130	1929	28362	0.06	0.53	// AT5G59220 // AT1G16510 // AT3G49780 // AT2G31160 // AT3G54420 // AT3G15510 // AT5G11320 // AT1G05680 // AT1G76420 // AT3G15150 // AT5G06720 // AT1G28370 // AT1G68800 // AT4G18980
GO:0005215	F	transporter activity	11	130	1406	28362	0.06	0.74	// AT5G18840 // AT3G08040 // AT1G22150 // AT4G27970 // AT5G09220 // AT1G05300 // AT1G79400 // AT5G17860 // AT4G08300 // AT2G37460 // AT1G15520
GO:0032501	P	multicellular organismal process	20	130	3032	28362	0.062	0.54	// AT5G59220 // AT1G74660 // AT1G16510 // AT3G49780 // AT4G18980 // AT1G28370 // AT3G62610 // AT2G31160 // AT3G54420 // AT5G04950 // AT3G15500 // AT3G15510 // AT5G11320 // AT1G05680 // AT1G76420 // AT3G15150 // AT5G06720 // AT5G46590 // AT1G68800 // AT1G27730
GO:0006139	P	nucleobase-containing compound metabolic process	26	130	4178	28362	0.063	0.54	// AT1G80840 // AT5G59820 // AT3G62610 // AT1G28370 // AT1G76420 // AT1G27730 // AT1G71520 // AT3G15510 // AT1G48000 // AT1G19210 // AT1G68800 // AT1G64100 // AT4G38340 // AT3G06490 // AT2G31160 // AT5G15830 // AT5G46590 // AT2G45460 // AT1G71770 // AT2G34210 // AT4G04260 // AT3G12910 // AT3G15500 // AT1G74660 // AT3G15150 // AT1G66390
GO:0032502	P	developmental process	21	130	3233	28362	0.064	0.55	// AT5G59220 // AT1G74660 // AT1G16510 // AT3G49780 // AT4G18980 // AT1G28370 // AT2G41510 // AT3G62610 // AT2G31160 // AT3G54420 // AT5G04950 // AT3G15500 // AT3G15510 // AT5G11320 // AT1G05680 // AT1G76420 // AT3G15150 // AT5G06720 // AT5G46590 // AT1G68800 // AT1G27730
GO:0008324	F	cation transmembrane transporter activity	5	130	464	28362	0.064	0.76	// AT1G05300 // AT5G18840 // AT3G08040 // AT1G79400 // AT5G17860
GO:0009314	P	response to radiation	7	130	772	28362	0.066	0.56	// AT1G27730 // AT5G59820 // AT2G36750 // AT3G62610 // AT2G31160 // AT5G12030 // AT1G74660
GO:1901701	P	cellular response to oxygen-containing compound	6	130	635	28362	0.074	0.62	// AT3G08040 // AT1G69260 // AT5G59220 // AT5G04950 // AT3G15500 // AT1G05680
GO:0009058	P	biosynthetic process	36	130	6255	28362	0.077	0.64	// AT1G80840 // AT5G59820 // AT3G62610 // AT3G20100 // AT2G30770 // AT1G32900 // AT1G28370 // AT2G34500 // AT1G74660 // AT1G27730 // AT1G71520 // AT5G04950 // AT3G15510 // AT1G48000 // AT1G76420 // AT1G68800 // AT1G64100 // AT4G16600 // AT4G38340 // AT3G06490 // AT2G31160 // AT2G37210 // AT5G15830 // AT5G46590 // AT2G45460 // AT1G71770 // AT4G14090 // AT3G22860 // AT2G34210 // AT4G04260 // AT3G12…
GO:0044767	P	single-organism developmental process	20	130	3131	28362	0.08	0.66	// AT5G59220 // AT1G74660 // AT1G16510 // AT3G49780 // AT4G18980 // AT1G28370 // AT3G62610 // AT2G31160 // AT3G54420 // AT5G04950 // AT3G15500 // AT3G15510 // AT5G11320 // AT1G05680 // AT1G76420 // AT3G15150 // AT5G06720 // AT5G46590 // AT1G68800 // AT1G27730
GO:0048856	P	anatomical structure development	20	130	3146	28362	0.083	0.68	// AT5G59220 // AT1G74660 // AT1G16510 // AT3G49780 // AT1G28370 // AT2G41510 // AT3G62610 // AT2G31160 // AT3G54420 // AT5G04950 // AT3G15500 // AT3G15510 // AT5G11320 // AT1G05680 // AT1G76420 // AT3G15150 // AT5G06720 // AT5G46590 // AT1G68800 // AT4G18980
GO:0035556	P	intracellular signal transduction	6	130	660	28362	0.085	0.69	// AT5G40990 // AT3G12500 // AT1G71520 // AT1G19210 // AT3G27473 // AT1G28370
GO:0048827	P	phyllome development	5	130	508	28362	0.086	0.69	// AT5G59220 // AT5G11320 // AT2G31160 // AT3G15510 // AT4G18980
GO:0055085	P	transmembrane transport	6	130	667	28362	0.088	0.7	// AT3G08040 // AT5G17860 // AT5G09220 // AT1G05300 // AT4G27970 // AT1G15520
GO:0044765	P	single-organism transport	8	130	1004	28362	0.092	0.73	// AT3G08040 // AT1G16510 // AT5G04950 // AT2G37460 // AT4G33550 // AT4G08300 // AT5G09220 // AT1G15520
GO:1902578	P	single-organism localization	8	130	1040	28362	0.11	0.84	// AT3G08040 // AT1G16510 // AT5G04950 // AT2G37460 // AT4G33550 // AT4G08300 // AT5G09220 // AT1G15520
GO:1901576	P	organic substance biosynthetic process	33	130	5913	28362	0.12	0.96	// AT1G80840 // AT5G59820 // AT3G62610 // AT2G30770 // AT1G32900 // AT1G28370 // AT2G34500 // AT1G74660 // AT1G27730 // AT1G71520 // AT5G04950 // AT3G15510 // AT1G48000 // AT1G76420 // AT1G68800 // AT1G64100 // AT4G16600 // AT4G38340 // AT3G06490 // AT2G31160 // AT5G15830 // AT5G46590 // AT2G45460 // AT1G71770 // AT4G14090 // AT3G22860 // AT2G34210 // AT4G04260 // AT3G12910 // AT3G15500 // AT1G19…
GO:0010467	P	gene expression	27	130	4747	28362	0.13	1	// AT1G80840 // AT5G59820 // AT3G62610 // AT1G28370 // AT1G76420 // AT1G27730 // AT1G71520 // AT3G15510 // AT1G48000 // AT1G19210 // AT1G68800 // AT1G64100 // AT4G18980 // AT4G38340 // AT3G06490 // AT2G31160 // AT5G15830 // AT5G46590 // AT1G71770 // AT3G22860 // AT2G34210 // AT4G04260 // AT3G12910 // AT3G15500 // AT1G74660 // AT2G45460 // AT1G66390
GO:0030154	P	cell differentiation	6	130	768	28362	0.14	1	// AT3G06490 // AT3G49780 // AT3G62610 // AT5G04950 // AT1G48000 // AT1G66390
GO:0006807	P	nitrogen compound metabolic process	34	130	6241	28362	0.15	1	// AT1G80840 // AT5G59820 // AT3G62610 // AT3G54420 // AT2G30770 // AT1G05680 // AT1G28370 // AT1G74660 // AT1G27730 // AT1G71520 // AT1G66390 // AT5G04950 // AT3G15510 // AT1G48000 // AT1G76420 // AT1G68800 // AT1G64100 // AT4G38340 // AT2G41510 // AT3G06490 // AT2G31160 // AT2G37210 // AT5G15830 // AT5G46590 // AT3G15150 // AT1G71770 // AT3G22860 // AT2G34210 // AT4G04260 // AT3G12910 // AT3G15…
GO:0099402	P	plant organ development	7	130	961	28362	0.15	1	// AT5G59220 // AT1G16510 // AT2G31160 // AT3G15510 // AT5G11320 // AT3G15150 // AT4G18980
GO:0044249	P	cellular biosynthetic process	32	130	5870	28362	0.16	1	// AT1G80840 // AT5G59820 // AT3G62610 // AT2G30770 // AT1G28370 // AT1G74660 // AT1G27730 // AT1G71520 // AT5G04950 // AT3G15510 // AT1G48000 // AT1G76420 // AT1G68800 // AT1G64100 // AT1G32900 // AT4G38340 // AT3G06490 // AT2G31160 // AT2G37210 // AT5G15830 // AT5G46590 // AT3G15150 // AT1G71770 // AT3G22860 // AT2G34210 // AT4G04260 // AT3G12910 // AT3G15500 // AT5G11320 // AT1G19210 // AT2G45…
GO:0005634	C	nucleus	51	130	9924	28362	0.18	1	// AT5G03210 // AT3G09790 // AT1G71520 // AT1G80840 // AT4G10265 // AT3G50200 // AT5G59820 // AT3G62610 // AT1G58410 // AT1G56250 // AT2G36540 // AT3G27473 // AT1G68620 // AT1G74660 // AT1G27730 // AT1G28370 // AT5G51530 // AT3G14710 // AT3G15510 // AT1G48000 // AT1G76420 // AT3G24610 // AT1G68800 // AT4G04972 // AT5G59220 // AT1G64100 // AT5G45630 // AT4G18980 // AT4G38340 // AT3G06490 // AT4G22…
GO:0048519	P	negative regulation of biological process	6	130	848	28362	0.2	1	// AT5G59220 // AT1G80840 // AT1G27730 // AT3G62610 // AT1G74660 // AT3G15150
GO:0040007	P	growth	5	130	678	28362	0.2	1	// AT3G15150 // AT3G62610 // AT1G16510 // AT5G04950 // AT1G27730
GO:0034641	P	cellular nitrogen compound metabolic process	30	130	5805	28362	0.26	1	// AT1G80840 // AT5G59820 // AT3G62610 // AT2G30770 // AT1G05680 // AT1G28370 // AT1G74660 // AT1G27730 // AT1G71520 // AT5G04950 // AT3G15510 // AT1G48000 // AT1G76420 // AT1G68800 // AT1G64100 // AT4G38340 // AT3G06490 // AT2G31160 // AT5G15830 // AT5G46590 // AT3G15150 // AT1G71770 // AT3G22860 // AT2G34210 // AT4G04260 // AT3G12910 // AT3G15500 // AT1G19210 // AT2G45460 // AT1G66390
GO:0003676	F	nucleic acid binding	24	130	4558	28362	0.26	1	// AT1G80840 // AT5G59820 // AT3G62610 // AT1G28370 // AT1G27730 // AT1G71520 // AT3G15510 // AT1G48000 // AT1G76420 // AT1G68800 // AT1G64100 // AT4G38340 // AT3G06490 // AT2G31160 // AT5G15830 // AT5G46590 // AT1G71770 // AT3G22860 // AT4G04260 // AT3G12910 // AT3G15500 // AT1G74660 // AT1G19210 // AT1G66390
GO:1901363	F	heterocyclic compound binding	39	130	7718	28362	0.27	1	// AT1G80840 // AT5G35580 // AT5G59820 // AT3G62610 // AT3G20100 // AT1G28370 // AT1G76420 // AT1G74660 // AT1G27730 // AT1G71520 // AT2G34500 // AT1G30760 // AT3G15510 // AT1G48000 // AT4G21230 // AT3G01840 // AT5G06720 // AT1G15520 // AT1G68800 // AT3G22860 // AT1G58410 // AT1G64100 // AT4G38340 // AT2G41510 // AT3G06490 // AT4G22940 // AT5G15830 // AT2G31160 // AT5G46590 // AT1G71770 // AT5G45…
GO:0097159	F	organic cyclic compound binding	39	130	7737	28362	0.27	1	// AT1G80840 // AT5G35580 // AT5G59820 // AT3G62610 // AT3G20100 // AT1G28370 // AT1G76420 // AT1G74660 // AT1G27730 // AT1G71520 // AT2G34500 // AT1G30760 // AT3G15510 // AT1G48000 // AT4G21230 // AT3G01840 // AT5G06720 // AT1G15520 // AT1G68800 // AT3G22860 // AT1G58410 // AT1G64100 // AT4G38340 // AT2G41510 // AT3G06490 // AT4G22940 // AT5G15830 // AT2G31160 // AT5G46590 // AT1G71770 // AT5G45…
GO:0006810	P	transport	13	130	2391	28362	0.3	1	// AT3G08040 // AT1G16510 // AT5G04950 // AT5G09220 // AT1G05300 // AT4G33550 // AT4G27970 // AT1G79400 // AT1G68740 // AT4G08300 // AT5G17860 // AT2G37460 // AT1G15520
GO:0051234	P	establishment of localization	13	130	2406	28362	0.31	1	// AT3G08040 // AT1G16510 // AT5G04950 // AT5G09220 // AT1G05300 // AT4G33550 // AT4G27970 // AT1G79400 // AT1G68740 // AT4G08300 // AT5G17860 // AT2G37460 // AT1G15520
GO:0048869	P	cellular developmental process	6	130	1001	28362	0.31	1	// AT3G06490 // AT3G49780 // AT3G62610 // AT5G04950 // AT1G48000 // AT1G66390
GO:0044763	P	single-organism cellular process	33	130	6591	28362	0.31	1	// AT3G08040 // AT3G62610 // AT3G54420 // AT4G27970 // AT2G30770 // AT1G05680 // AT3G27473 // AT1G28370 // AT4G37150 // AT5G40990 // AT5G45240 // AT1G71520 // AT5G04950 // AT2G15080 // AT1G48000 // AT3G01840 // AT5G35580 // AT5G59220 // AT1G32900 // AT1G16510 // AT3G49780 // AT3G06490 // AT1G73260 // AT4G14090 // AT5G66690 // AT3G29575 // AT1G69260 // AT1G66390 // AT3G15500 // AT1G68740 // AT1G19…
GO:0016787	F	hydrolase activity	17	130	3279	28362	0.33	1	// AT4G37150 // AT5G59220 // AT3G28570 // AT1G73325 // AT4G16260 // AT2G46880 // AT5G51530 // AT1G05000 // AT3G54420 // AT1G32960 // AT3G28510 // AT2G37210 // AT2G34080 // AT1G68620 // AT3G12500 // AT1G15520 // AT5G40990
GO:0008152	P	metabolic process	58	130	12035	28362	0.34	1	// AT3G09790 // AT1G80840 // AT5G35580 // AT1G64100 // AT1G05000 // AT3G20100 // AT2G30770 // AT1G05680 // AT2G34080 // AT1G32900 // AT1G28370 // AT1G76420 // AT4G37150 // AT5G40990 // AT1G74660 // AT1G27730 // AT1G71520 // AT1G66390 // AT5G04950 // AT2G34500 // AT1G30760 // AT5G59820 // AT3G15510 // AT1G48000 // AT4G21230 // AT3G01840 // AT5G06720 // AT1G68800 // AT3G22860 // AT5G59220 // AT3G62…
GO:0005488	F	binding	58	130	12081	28362	0.35	1	// AT1G80840 // AT5G35580 // AT5G59820 // AT2G46880 // AT3G62610 // AT3G20100 // AT4G33550 // AT2G30770 // AT1G32900 // AT3G27473 // AT1G58410 // AT2G34500 // AT1G66390 // AT4G37150 // AT1G74660 // AT1G27730 // AT1G28370 // AT1G71520 // AT3G28510 // AT5G12030 // AT1G42980 // AT1G30760 // AT3G15510 // AT1G48000 // AT1G76420 // AT3G01840 // AT5G06720 // AT1G15520 // AT1G68800 // AT1G21550 // AT3G22…
GO:0009987	P	cellular process	61	130	12771	28362	0.36	1	// AT5G03210 // AT3G09790 // AT3G08040 // AT1G80840 // AT2G23270 // AT1G64100 // AT5G45240 // AT1G05000 // AT3G54420 // AT4G27970 // AT2G30770 // AT5G12030 // AT1G05680 // AT3G27473 // AT1G28370 // AT1G76420 // AT4G37150 // AT5G40990 // AT1G74660 // AT1G27730 // AT1G71520 // AT1G66390 // AT5G04950 // AT2G15080 // AT3G15510 // AT1G48000 // AT4G21230 // AT3G01840 // AT5G06720 // AT1G68800 // AT5G35…
GO:0051179	P	localization	13	130	2517	28362	0.37	1	// AT3G08040 // AT1G16510 // AT5G04950 // AT5G09220 // AT1G05300 // AT4G33550 // AT4G27970 // AT1G79400 // AT1G68740 // AT4G08300 // AT5G17860 // AT2G37460 // AT1G15520
GO:0043170	P	macromolecule metabolic process	39	130	8111	28362	0.39	1	// AT3G09790 // AT1G80840 // AT5G59820 // AT3G62610 // AT3G54420 // AT2G34080 // AT1G28370 // AT1G76420 // AT1G74660 // AT1G27730 // AT1G71520 // AT1G66390 // AT3G15510 // AT1G48000 // AT4G21230 // AT3G01840 // AT1G68800 // AT5G35580 // AT5G59220 // AT1G64100 // AT1G32900 // AT4G18980 // AT4G38340 // AT3G06490 // AT2G31160 // AT1G32960 // AT5G15830 // AT1G73325 // AT5G46590 // AT2G45460 // AT1G71…
GO:0071704	P	organic substance metabolic process	51	130	10672	28362	0.39	1	// AT3G09790 // AT1G80840 // AT5G59820 // AT3G62610 // AT3G54420 // AT2G30770 // AT1G05680 // AT2G34080 // AT1G32900 // AT1G28370 // AT1G76420 // AT4G37150 // AT5G40990 // AT1G74660 // AT1G27730 // AT1G71520 // AT1G66390 // AT5G04950 // AT2G34500 // AT3G15510 // AT1G48000 // AT4G21230 // AT3G01840 // AT1G68800 // AT5G35580 // AT5G59220 // AT1G64100 // AT4G16600 // AT4G18980 // AT5G66690 // AT4G38…
GO:0016788	F	hydrolase activity, acting on ester bonds	6	130	1131	28362	0.42	1	// AT4G37150 // AT5G40990 // AT2G46880 // AT1G05000 // AT5G59220 // AT1G68620
GO:0016491	F	oxidoreductase activity	8	130	1547	28362	0.42	1	// AT1G26390 // AT1G30760 // AT2G41510 // AT3G20100 // AT2G30770 // AT5G11320 // AT5G06720 // AT2G34500
GO:0071944	C	cell periphery	21	130	4309	28362	0.42	1	// AT3G09790 // AT3G08040 // AT3G28570 // AT1G32960 // AT1G22150 // AT5G18840 // AT4G16260 // AT5G59220 // AT3G54420 // AT4G27970 // AT5G09220 // AT1G05300 // AT3G28510 // AT1G68740 // AT4G08300 // AT4G21230 // AT3G01840 // AT5G35580 // AT2G37460 // AT1G15520 // AT4G01380
GO:0044260	P	cellular macromolecule metabolic process	35	130	7410	28362	0.45	1	// AT3G09790 // AT1G80840 // AT5G59820 // AT3G62610 // AT3G54420 // AT1G28370 // AT1G76420 // AT1G74660 // AT1G27730 // AT1G71520 // AT1G66390 // AT3G15510 // AT1G48000 // AT4G21230 // AT3G01840 // AT1G68800 // AT5G35580 // AT5G59220 // AT1G64100 // AT1G32900 // AT4G38340 // AT3G06490 // AT2G31160 // AT5G15830 // AT5G46590 // AT2G45460 // AT1G71770 // AT3G22860 // AT2G34210 // AT4G04260 // AT3G12…
GO:0044464	C	cell part	105	130	22662	28362	0.45	1	// AT3G08040 // AT1G80840 // AT3G24610 // AT1G22150 // AT1G05000 // AT4G37150 // AT5G51530 // AT1G71520 // AT3G15510 // AT5G09220 // AT1G48000 // AT2G34580 // AT3G01840 // AT3G10930 // AT1G16510 // AT1G76420 // AT4G22940 // AT1G67856 // AT5G15830 // AT5G46590 // AT1G26390 // AT2G34210 // AT3G28570 // AT3G61900 // AT4G04260 // AT2G13547 // AT5G34830 // AT1G68740 // AT1G19210 // AT1G68620 // AT4G04…
GO:0005794	C	Golgi apparatus	6	130	1182	28362	0.46	1	// AT5G59220 // AT3G49780 // AT5G11320 // AT1G68740 // AT4G16590 // AT5G06720
GO:0005623	C	cell	105	130	22664	28362	0.46	1	// AT3G08040 // AT1G80840 // AT3G24610 // AT1G22150 // AT1G05000 // AT4G37150 // AT5G51530 // AT1G71520 // AT3G15510 // AT5G09220 // AT1G48000 // AT2G34580 // AT3G01840 // AT3G10930 // AT1G16510 // AT1G76420 // AT4G22940 // AT1G67856 // AT5G15830 // AT5G46590 // AT1G26390 // AT2G34210 // AT3G28570 // AT3G61900 // AT4G04260 // AT2G13547 // AT5G34830 // AT1G68740 // AT1G19210 // AT1G68620 // AT4G04…
GO:0009056	P	catabolic process	7	130	1430	28362	0.48	1	// AT3G09790 // AT5G40990 // AT2G41510 // AT3G54420 // AT5G06720 // AT3G12500 // AT1G71770
GO:0044237	P	cellular metabolic process	46	130	9879	28362	0.48	1	// AT3G09790 // AT1G80840 // AT1G64100 // AT1G05000 // AT3G54420 // AT2G30770 // AT1G05680 // AT1G28370 // AT1G76420 // AT4G37150 // AT1G74660 // AT1G27730 // AT1G71520 // AT1G66390 // AT5G04950 // AT5G59820 // AT3G15510 // AT1G48000 // AT4G21230 // AT3G01840 // AT5G06720 // AT1G68800 // AT5G35580 // AT5G59220 // AT3G62610 // AT1G32900 // AT5G66690 // AT4G38340 // AT2G41510 // AT3G06490 // AT2G31…
GO:0016021	C	integral component of membrane	25	130	5324	28362	0.48	1	// AT3G08040 // AT1G22150 // AT4G28085 // AT4G27970 // AT1G05300 // AT1G79400 // AT1G29290 // AT2G34500 // AT5G17860 // AT5G09220 // AT2G15080 // AT4G21230 // AT3G01840 // AT1G15520 // AT4G27654 // AT5G40720 // AT5G35375 // AT4G16600 // AT1G59865 // AT4G18422 // AT5G18840 // AT2G37460 // AT3G28510 // AT1G68740 // AT4G08300
GO:0044248	P	cellular catabolic process	5	130	1024	28362	0.51	1	// AT3G09790 // AT5G06720 // AT3G12500 // AT3G54420 // AT1G71770
GO:0044711	P	single-organism biosynthetic process	8	130	1735	28362	0.54	1	// AT4G16600 // AT3G62610 // AT3G20100 // AT5G04950 // AT2G30770 // AT1G32900 // AT2G34500 // AT4G14090
GO:0005886	C	plasma membrane	17	130	3735	28362	0.55	1	// AT5G18840 // AT3G08040 // AT3G28570 // AT4G01380 // AT1G22150 // AT5G35580 // AT5G59220 // AT4G27970 // AT5G09220 // AT1G05300 // AT3G28510 // AT1G68740 // AT4G08300 // AT4G21230 // AT3G01840 // AT2G37460 // AT1G15520
GO:0031224	C	intrinsic component of membrane	25	130	5540	28362	0.57	1	// AT3G08040 // AT1G22150 // AT4G28085 // AT4G27970 // AT1G05300 // AT1G79400 // AT1G29290 // AT2G34500 // AT5G17860 // AT5G09220 // AT2G15080 // AT4G21230 // AT3G01840 // AT1G15520 // AT4G27654 // AT5G40720 // AT5G35375 // AT4G16600 // AT1G59865 // AT4G18422 // AT5G18840 // AT2G37460 // AT3G28510 // AT1G68740 // AT4G08300
GO:0055114	P	oxidation-reduction process	7	130	1566	28362	0.58	1	// AT1G26390 // AT1G30760 // AT2G41510 // AT3G20100 // AT5G11320 // AT5G06720 // AT2G34500
GO:0005975	P	carbohydrate metabolic process	5	130	1144	28362	0.61	1	// AT1G32900 // AT3G12500 // AT4G16600 // AT3G54420 // AT4G16260
GO:0005739	C	mitochondrion	16	130	3687	28362	0.63	1	// AT4G18422 // AT4G28085 // AT1G33102 // AT3G28570 // AT1G73260 // AT3G54730 // AT1G64100 // AT3G10930 // AT3G56500 // AT2G13547 // AT5G10695 // AT5G35375 // AT2G34580 // AT1G59865 // AT4G37295 // AT4G27654
GO:0044425	C	membrane part	26	130	5962	28362	0.65	1	// AT3G08040 // AT1G22150 // AT4G28085 // AT4G27970 // AT1G05300 // AT1G79400 // AT1G29290 // AT2G34500 // AT5G17860 // AT5G09220 // AT2G15080 // AT4G21230 // AT3G01840 // AT1G15520 // AT4G27654 // AT5G40720 // AT5G35375 // AT4G16600 // AT1G59865 // AT4G18422 // AT5G18840 // AT2G37460 // AT3G28510 // AT5G11320 // AT1G68740 // AT4G08300
GO:0044710	P	single-organism metabolic process	17	130	3970	28362	0.66	1	// AT1G26390 // AT4G37150 // AT5G40990 // AT4G16600 // AT5G66690 // AT2G41510 // AT3G62610 // AT3G20100 // AT5G04950 // AT1G30760 // AT2G30770 // AT5G11320 // AT1G05680 // AT1G32900 // AT5G06720 // AT2G34500 // AT4G14090
GO:0003824	F	catalytic activity	40	130	9101	28362	0.66	1	// AT5G35580 // AT2G46880 // AT1G05000 // AT3G54420 // AT2G30770 // AT1G05680 // AT2G34080 // AT1G32900 // AT2G34500 // AT4G37150 // AT5G40990 // AT5G51530 // AT5G04950 // AT1G30760 // AT2G15080 // AT4G21230 // AT4G16590 // AT3G01840 // AT5G06720 // AT1G15520 // AT5G40720 // AT5G59220 // AT4G16600 // AT2G41510 // AT4G22940 // AT3G20100 // AT1G32960 // AT2G37210 // AT1G73325 // AT1G68620 // AT4G14…
GO:0046914	F	transition metal ion binding	8	130	1912	28362	0.66	1	// AT1G27730 // AT5G59820 // AT3G20100 // AT4G01380 // AT1G67856 // AT3G15150 // AT3G27473 // AT2G34500
GO:0098588	C	bounding membrane of organelle	5	130	1213	28362	0.66	1	// AT5G59220 // AT5G11320 // AT3G12500 // AT4G16260 // AT5G17860
GO:0071702	P	organic substance transport	5	130	1234	28362	0.67	1	// AT4G33550 // AT2G37460 // AT1G15520 // AT4G08300 // AT5G09220
GO:1901575	P	organic substance catabolic process	5	130	1249	28362	0.68	1	// AT3G09790 // AT5G40990 // AT3G12500 // AT3G54420 // AT1G71770
GO:0003006	P	developmental process involved in reproduction	6	130	1496	28362	0.69	1	// AT2G31160 // AT3G54420 // AT5G04950 // AT3G15510 // AT5G11320 // AT5G06720
GO:0048608	P	reproductive structure development	5	130	1265	28362	0.69	1	// AT3G15510 // AT5G06720 // AT2G31160 // AT3G54420 // AT5G11320
GO:0061458	P	reproductive system development	5	130	1265	28362	0.69	1	// AT3G15510 // AT5G06720 // AT2G31160 // AT3G54420 // AT5G11320
GO:0097367	F	carbohydrate derivative binding	11	130	2696	28362	0.7	1	// AT5G35580 // AT1G58410 // AT3G28570 // AT5G45240 // AT4G22940 // AT3G54420 // AT3G28510 // AT4G21230 // AT3G01840 // AT3G12500 // AT1G15520
GO:0005829	C	cytosol	8	130	1993	28362	0.7	1	// AT3G02480 // AT5G03210 // AT5G59220 // AT5G12030 // AT5G11320 // AT2G37210 // AT3G12500 // AT1G71770
GO:0008270	F	zinc ion binding	5	130	1297	28362	0.71	1	// AT5G59820 // AT1G67856 // AT3G27473 // AT3G15150 // AT1G27730
GO:0043227	C	membrane-bounded organelle	81	130	18217	28362	0.71	1	// AT5G03210 // AT3G09790 // AT4G28085 // AT1G71520 // AT1G80840 // AT4G10265 // AT3G50200 // AT1G64100 // AT5G45240 // AT3G10930 // AT2G36540 // AT1G58410 // AT1G56250 // AT5G35375 // AT1G05680 // AT1G74660 // AT5G45630 // AT3G27473 // AT1G68620 // AT1G33102 // AT1G27730 // AT3G15500 // AT3G56500 // AT1G28370 // AT5G51530 // AT3G14710 // AT1G66390 // AT5G17860 // AT5G59820 // AT3G15510 // AT1G48…
GO:0043231	C	intracellular membrane-bounded organelle	81	130	18205	28362	0.71	1	// AT5G03210 // AT3G09790 // AT4G28085 // AT1G71520 // AT1G80840 // AT4G10265 // AT3G50200 // AT1G64100 // AT5G45240 // AT3G10930 // AT2G36540 // AT1G58410 // AT1G56250 // AT5G35375 // AT1G05680 // AT1G74660 // AT5G45630 // AT3G27473 // AT1G68620 // AT1G33102 // AT1G27730 // AT3G15500 // AT3G56500 // AT1G28370 // AT5G51530 // AT3G14710 // AT1G66390 // AT5G17860 // AT5G59820 // AT3G15510 // AT1G48…
GO:0044702	P	single organism reproductive process	6	130	1544	28362	0.72	1	// AT2G31160 // AT3G54420 // AT5G04950 // AT3G15510 // AT5G11320 // AT5G06720
GO:0043169	F	cation binding	15	130	3678	28362	0.72	1	// AT5G59220 // AT5G06720 // AT4G16600 // AT1G27730 // AT5G59820 // AT4G04260 // AT1G74660 // AT3G20100 // AT4G01380 // AT1G67856 // AT2G46880 // AT3G15150 // AT3G27473 // AT2G34500 // AT1G21550
GO:0046872	F	metal ion binding	15	130	3673	28362	0.72	1	// AT5G59220 // AT5G06720 // AT4G16600 // AT1G27730 // AT5G59820 // AT4G04260 // AT1G74660 // AT3G20100 // AT4G01380 // AT1G67856 // AT2G46880 // AT3G15150 // AT3G27473 // AT2G34500 // AT1G21550
GO:0005515	F	protein binding	15	130	3669	28362	0.72	1	// AT3G22860 // AT4G37150 // AT3G29575 // AT1G80840 // AT3G49780 // AT1G66390 // AT5G12030 // AT1G42980 // AT3G15500 // AT2G30770 // AT1G74660 // AT1G32900 // AT3G15150 // AT1G56250 // AT1G15520
GO:0009791	P	post-embryonic development	6	130	1576	28362	0.73	1	// AT2G31160 // AT3G54420 // AT3G15510 // AT5G11320 // AT1G74660 // AT5G06720
GO:1901564	P	organonitrogen compound metabolic process	10	130	2569	28362	0.75	1	// AT3G22860 // AT2G34210 // AT2G41510 // AT3G54420 // AT5G04950 // AT2G30770 // AT2G37210 // AT1G05680 // AT3G12500 // AT1G71770
GO:0005773	C	vacuole	5	130	1359	28362	0.75	1	// AT3G09790 // AT2G41510 // AT3G12500 // AT4G16260 // AT5G17860
GO:0044238	P	primary metabolic process	42	130	9890	28362	0.76	1	// AT3G09790 // AT1G80840 // AT5G59820 // AT1G64100 // AT4G21230 // AT2G34080 // AT1G32900 // AT1G28370 // AT2G34500 // AT5G40990 // AT1G74660 // AT1G27730 // AT1G71520 // AT1G66390 // AT3G15510 // AT1G48000 // AT1G76420 // AT3G01840 // AT1G68800 // AT5G35580 // AT5G59220 // AT3G62610 // AT4G16600 // AT4G38340 // AT3G06490 // AT2G31160 // AT3G54420 // AT1G32960 // AT5G15830 // AT1G73325 // AT5G46…
GO:0032559	F	adenyl ribonucleotide binding	9	130	2364	28362	0.76	1	// AT5G35580 // AT1G58410 // AT3G28570 // AT5G45240 // AT4G22940 // AT3G28510 // AT4G21230 // AT3G01840 // AT1G15520
GO:0016740	F	transferase activity	15	130	3791	28362	0.77	1	// AT5G40720 // AT5G66690 // AT4G16600 // AT5G35580 // AT2G36750 // AT4G22940 // AT5G04950 // AT1G32900 // AT2G15080 // AT1G05680 // AT4G21230 // AT4G16590 // AT3G01840 // AT3G15150 // AT4G14090
GO:0030554	F	adenyl nucleotide binding	9	130	2366	28362	0.77	1	// AT5G35580 // AT1G58410 // AT3G28570 // AT5G45240 // AT4G22940 // AT3G28510 // AT4G21230 // AT3G01840 // AT1G15520
GO:0012505	C	endomembrane system	8	130	2143	28362	0.77	1	// AT5G59220 // AT3G49780 // AT3G28510 // AT5G11320 // AT1G79400 // AT1G68740 // AT4G16590 // AT5G06720
GO:0043167	F	ion binding	15	130	3821	28362	0.78	1	// AT5G59220 // AT5G06720 // AT4G16600 // AT1G27730 // AT5G59820 // AT4G04260 // AT1G74660 // AT3G20100 // AT4G01380 // AT1G67856 // AT2G46880 // AT3G15150 // AT3G27473 // AT2G34500 // AT1G21550
GO:0000166	F	nucleotide binding	13	130	3370	28362	0.78	1	// AT1G26390 // AT5G35580 // AT1G58410 // AT3G28570 // AT5G45240 // AT2G41510 // AT4G22940 // AT1G30760 // AT3G28510 // AT4G21230 // AT3G01840 // AT1G15520 // AT1G71770
GO:1901265	F	nucleoside phosphate binding	13	130	3370	28362	0.78	1	// AT1G26390 // AT5G35580 // AT1G58410 // AT3G28570 // AT5G45240 // AT2G41510 // AT4G22940 // AT1G30760 // AT3G28510 // AT4G21230 // AT3G01840 // AT1G15520 // AT1G71770
GO:0016301	F	kinase activity	5	130	1436	28362	0.79	1	// AT3G01840 // AT5G35580 // AT4G22940 // AT2G15080 // AT4G21230
GO:0043229	C	intracellular organelle	81	130	18517	28362	0.79	1	// AT5G03210 // AT3G09790 // AT4G28085 // AT1G71520 // AT1G80840 // AT4G10265 // AT3G50200 // AT1G64100 // AT5G45240 // AT3G10930 // AT2G36540 // AT1G58410 // AT1G56250 // AT5G35375 // AT1G05680 // AT1G74660 // AT5G45630 // AT3G27473 // AT1G68620 // AT1G33102 // AT1G27730 // AT3G15500 // AT3G56500 // AT1G28370 // AT5G51530 // AT3G14710 // AT1G66390 // AT5G17860 // AT5G59820 // AT3G15510 // AT1G48…
GO:0043226	C	organelle	81	130	18527	28362	0.79	1	// AT5G03210 // AT3G09790 // AT4G28085 // AT1G71520 // AT1G80840 // AT4G10265 // AT3G50200 // AT1G64100 // AT5G45240 // AT3G10930 // AT2G36540 // AT1G58410 // AT1G56250 // AT5G35375 // AT1G05680 // AT1G74660 // AT5G45630 // AT3G27473 // AT1G68620 // AT1G33102 // AT1G27730 // AT3G15500 // AT3G56500 // AT1G28370 // AT5G51530 // AT3G14710 // AT1G66390 // AT5G17860 // AT5G59820 // AT3G15510 // AT1G48…
GO:0022414	P	reproductive process	6	130	1715	28362	0.8	1	// AT2G31160 // AT3G54420 // AT5G04950 // AT3G15510 // AT5G11320 // AT5G06720
GO:0000003	P	reproduction	6	130	1721	28362	0.81	1	// AT2G31160 // AT3G54420 // AT5G04950 // AT3G15510 // AT5G11320 // AT5G06720
GO:0036094	F	small molecule binding	13	130	3434	28362	0.81	1	// AT1G26390 // AT5G35580 // AT1G58410 // AT3G28570 // AT5G45240 // AT2G41510 // AT4G22940 // AT1G30760 // AT3G28510 // AT4G21230 // AT3G01840 // AT1G15520 // AT1G71770
GO:0016020	C	membrane	35	130	8532	28362	0.81	1	// AT3G08040 // AT1G22150 // AT5G35580 // AT3G20100 // AT4G27970 // AT1G05300 // AT2G30770 // AT1G79400 // AT1G29290 // AT2G34500 // AT5G17860 // AT5G09220 // AT2G15080 // AT4G21230 // AT4G28085 // AT3G01840 // AT1G15520 // AT4G27654 // AT5G40720 // AT5G59220 // AT5G35375 // AT4G16600 // AT5G05640 // AT1G59865 // AT4G18422 // AT5G18840 // AT3G28570 // AT4G16260 // AT4G01380 // AT2G37460 // AT3G28…
GO:0044424	C	intracellular part	91	130	20693	28362	0.81	1	// AT1G80840 // AT1G05000 // AT4G37150 // AT5G51530 // AT1G71520 // AT1G48000 // AT2G34580 // AT3G01840 // AT3G10930 // AT1G16510 // AT3G06490 // AT4G22940 // AT1G67856 // AT5G15830 // AT5G46590 // AT1G26390 // AT2G34210 // AT3G28570 // AT3G61900 // AT4G04260 // AT2G13547 // AT5G34830 // AT3G15150 // AT1G68740 // AT1G19210 // AT1G68620 // AT4G04972 // AT3G09790 // AT4G10265 // AT3G62610 // AT3G27…
GO:0005622	C	intracellular	91	130	20721	28362	0.81	1	// AT1G80840 // AT1G05000 // AT4G37150 // AT5G51530 // AT1G71520 // AT1G48000 // AT2G34580 // AT3G01840 // AT3G10930 // AT1G16510 // AT3G06490 // AT4G22940 // AT1G67856 // AT5G15830 // AT5G46590 // AT1G26390 // AT2G34210 // AT3G28570 // AT3G61900 // AT4G04260 // AT2G13547 // AT5G34830 // AT3G15150 // AT1G68740 // AT1G19210 // AT1G68620 // AT4G04972 // AT3G09790 // AT4G10265 // AT3G62610 // AT3G27…
GO:0005524	F	ATP binding	8	130	2248	28362	0.82	1	// AT5G35580 // AT1G58410 // AT3G28570 // AT4G22940 // AT3G28510 // AT4G21230 // AT3G01840 // AT1G15520
GO:0032549	F	ribonucleoside binding	9	130	2617	28362	0.86	1	// AT5G35580 // AT1G58410 // AT3G28570 // AT5G45240 // AT4G22940 // AT3G28510 // AT4G21230 // AT3G01840 // AT1G15520
GO:0017076	F	purine nucleotide binding	9	130	2633	28362	0.86	1	// AT5G35580 // AT1G58410 // AT3G28570 // AT5G45240 // AT4G22940 // AT3G28510 // AT4G21230 // AT3G01840 // AT1G15520
GO:0032555	F	purine ribonucleotide binding	9	130	2631	28362	0.86	1	// AT5G35580 // AT1G58410 // AT3G28570 // AT5G45240 // AT4G22940 // AT3G28510 // AT4G21230 // AT3G01840 // AT1G15520
GO:0032550	F	purine ribonucleoside binding	9	130	2612	28362	0.86	1	// AT5G35580 // AT1G58410 // AT3G28570 // AT5G45240 // AT4G22940 // AT3G28510 // AT4G21230 // AT3G01840 // AT1G15520
GO:0001883	F	purine nucleoside binding	9	130	2612	28362	0.86	1	// AT5G35580 // AT1G58410 // AT3G28570 // AT5G45240 // AT4G22940 // AT3G28510 // AT4G21230 // AT3G01840 // AT1G15520
GO:0001882	F	nucleoside binding	9	130	2618	28362	0.86	1	// AT5G35580 // AT1G58410 // AT3G28570 // AT5G45240 // AT4G22940 // AT3G28510 // AT4G21230 // AT3G01840 // AT1G15520
GO:0032553	F	ribonucleotide binding	9	130	2664	28362	0.87	1	// AT5G35580 // AT1G58410 // AT3G28570 // AT5G45240 // AT4G22940 // AT3G28510 // AT4G21230 // AT3G01840 // AT1G15520
GO:0016772	F	transferase activity, transferring phosphorus-containing groups	5	130	1657	28362	0.88	1	// AT3G01840 // AT5G35580 // AT4G22940 // AT2G15080 // AT4G21230
GO:0006796	P	phosphate-containing compound metabolic process	5	130	1735	28362	0.9	1	// AT3G01840 // AT5G59220 // AT1G05000 // AT5G35580 // AT4G21230
GO:0035639	F	purine ribonucleoside triphosphate binding	8	130	2515	28362	0.9	1	// AT5G35580 // AT1G58410 // AT3G28570 // AT4G22940 // AT3G28510 // AT4G21230 // AT3G01840 // AT1G15520
GO:0006793	P	phosphorus metabolic process	5	130	1751	28362	0.91	1	// AT3G01840 // AT5G59220 // AT1G05000 // AT5G35580 // AT4G21230
GO:0031090	C	organelle membrane	5	130	1760	28362	0.91	1	// AT5G59220 // AT5G11320 // AT3G12500 // AT4G16260 // AT5G17860
GO:0036211	P	protein modification process	6	130	2126	28362	0.93	1	// AT5G35580 // AT5G59220 // AT3G09790 // AT4G21230 // AT3G01840 // AT3G15150
GO:0006464	P	cellular protein modification process	6	130	2126	28362	0.93	1	// AT5G35580 // AT5G59220 // AT3G09790 // AT4G21230 // AT3G01840 // AT3G15150
GO:0043412	P	macromolecule modification	7	130	2532	28362	0.95	1	// AT3G09790 // AT5G59220 // AT5G35580 // AT4G04260 // AT4G21230 // AT3G01840 // AT3G15150
GO:1901566	P	organonitrogen compound biosynthetic process	5	130	2076	28362	0.96	1	// AT3G22860 // AT2G34210 // AT2G30770 // AT1G71770 // AT5G04950
GO:0019538	P	protein metabolic process	12	130	4289	28362	0.98	1	// AT3G22860 // AT3G09790 // AT5G59220 // AT2G34210 // AT1G32960 // AT5G35580 // AT4G21230 // AT2G34080 // AT3G01840 // AT3G15150 // AT1G73325 // AT1G71770
GO:0044444	C	cytoplasmic part	39	130	10923	28362	0.98	1	// AT5G03210 // AT3G09790 // AT4G28085 // AT1G64100 // AT5G35375 // AT5G17860 // AT4G37295 // AT5G12030 // AT2G34580 // AT4G16590 // AT3G01840 // AT5G06720 // AT1G68740 // AT3G02480 // AT3G22860 // AT5G59220 // AT3G10930 // AT1G32900 // AT3G49780 // AT2G41510 // AT3G56500 // AT3G54730 // AT2G37210 // AT1G59865 // AT1G73260 // AT1G71770 // AT4G14090 // AT4G18422 // AT2G34210 // AT3G28570 // AT4G16…
GO:0005737	C	cytoplasm	50	130	13406	28362	0.98	1	// AT5G03210 // AT3G09790 // AT4G28085 // AT1G64100 // AT1G05000 // AT1G30760 // AT5G35375 // AT5G17860 // AT4G37295 // AT4G37150 // AT1G33102 // AT5G12030 // AT3G22860 // AT2G34580 // AT4G16590 // AT3G01840 // AT5G06720 // AT1G56250 // AT4G27654 // AT3G02480 // AT4G18422 // AT5G59220 // AT3G10930 // AT1G32900 // AT1G16510 // AT3G49780 // AT2G41510 // AT3G56500 // AT3G54730 // AT2G37210 // AT1G59…
GO:0044267	P	cellular protein metabolic process	9	130	3841	28362	0.99	1	// AT3G22860 // AT3G09790 // AT5G59220 // AT2G34210 // AT5G35580 // AT4G21230 // AT3G01840 // AT3G15150 // AT1G71770
GO:0044422	C	organelle part	8	130	4894	28362	1	1	// AT5G59220 // AT1G32900 // AT4G16260 // AT5G17860 // AT5G11320 // AT1G68740 // AT3G15150 // AT3G12500
GO:0009536	C	plastid	5	130	4213	28362	1	1	// AT3G01840 // AT2G36750 // AT5G11320 // AT1G32900 // AT4G14090
GO:0044446	C	intracellular organelle part	7	130	4882	28362	1	1	// AT1G32900 // AT4G16260 // AT5G17860 // AT5G11320 // AT1G68740 // AT3G15150 // AT3G12500
GO:0009507	C	chloroplast	5	130	4148	28362	1	1	// AT3G01840 // AT2G36750 // AT5G11320 // AT1G32900 // AT4G14090

## Sheet: up_morc1
Interval represent 10 loci
No GO term enrichment

## Sheet: up_double
Interval represent 310 loci
GO_acc	term_type	Term	queryitem	querytotal	bgitem	bgtotal	pvalue	FDR	entries
GO:0050896	P	response to stimulus	120	304	6250	28362	7.7e-12	1.2e-08	// AT5G18350 // AT2G21850 // AT1G33950 // AT2G36400 // AT2G14900 // AT2G37430 // AT5G01550 // AT5G43580 // AT4G15910 // AT1G75580 // AT5G58610 // AT5G15120 // AT5G48540 // AT3G50940 // AT4G10270 // AT3G25180 // AT2G04450 // AT5G41550 // AT4G19030 // AT5G65510 // AT2G44450 // AT1G58190 // AT1G51460 // AT2G45130 // AT2G21640 // AT1G31290 // AT5G58390 // AT4G37390 // AT4G26150 // AT4G37490 // AT2G38…
GO:0006950	P	response to stress	69	304	3506	28362	4.8e-07	0.00037	// AT2G38530 // AT5G18350 // AT3G15950 // AT2G38340 // AT3G08770 // AT4G16960 // AT1G64360 // AT4G11290 // AT3G57130 // AT1G70170 // AT2G44450 // AT5G65080 // AT5G02490 // AT2G26650 // AT3G52430 // AT4G37520 // AT1G74710 // AT5G20150 // AT4G37530 // AT1G75040 // AT5G19880 // AT1G13340 // AT5G43580 // AT4G15910 // AT1G58340 // AT3G16030 // AT1G08860 // AT1G70690 // AT5G08000 // AT1G22990 // AT1G18…
GO:0020037	F	heme binding	17	304	360	28362	6.9e-07	0.00036	// AT4G11290 // AT1G63710 // AT1G11600 // AT1G13710 // AT1G01600 // AT3G14620 // AT3G25180 // AT4G37520 // AT5G58390 // AT5G24910 // AT5G19880 // AT3G26220 // AT4G37530 // AT5G06730 // AT3G26170 // AT2G16060 // AT1G55940
GO:0042221	P	response to chemical	59	304	2853	28362	8.5e-07	0.00044	// AT2G38530 // AT2G38340 // AT3G08770 // AT2G15490 // AT3G45860 // AT5G54510 // AT3G57130 // AT1G70170 // AT1G12160 // AT2G14900 // AT3G44300 // AT1G28290 // AT5G02490 // AT2G37430 // AT2G26650 // AT3G52430 // AT5G01550 // AT1G28130 // AT5G12330 // AT1G75040 // AT4G15910 // AT1G74590 // AT2G38310 // AT1G75580 // AT1G58340 // AT1G05710 // AT5G58610 // AT1G22990 // AT4G39030 // AT5G15120 // AT5G37…
GO:0044699	P	single-organism process	141	304	9448	28362	1.8e-06	0.0007	// AT5G18350 // AT2G21850 // AT4G05020 // AT1G66960 // AT2G30660 // AT2G36400 // AT2G14900 // AT2G37430 // AT1G55940 // AT5G01550 // AT4G15910 // AT1G74420 // AT3G26220 // AT5G15120 // AT4G16820 // AT1G02065 // AT1G64405 // AT4G03320 // AT3G25180 // AT2G04450 // AT5G41550 // AT5G65510 // AT1G58190 // AT1G51460 // AT2G45130 // AT1G31290 // AT5G58390 // AT1G72280 // AT4G26150 // AT4G37490 // AT2G38…
GO:0009607	P	response to biotic stimulus	33	304	1253	28362	2.9e-06	0.00087	// AT2G15490 // AT1G33950 // AT1G70690 // AT3G57130 // AT3G44300 // AT5G02490 // AT3G52430 // AT1G74710 // AT1G75040 // AT5G43580 // AT1G58340 // AT3G16030 // AT4G39030 // AT1G73620 // AT5G60950 // AT4G11650 // AT1G17615 // AT2G28790 // AT2G39210 // AT5G19880 // AT5G36970 // AT4G23680 // AT2G36400 // AT2G04450 // AT5G13320 // AT1G74080 // AT1G75830 // AT3G45860 // AT1G31290 // AT4G23130 // AT3G13…
GO:0046906	F	tetrapyrrole binding	17	304	402	28362	2.9e-06	0.00076	// AT4G11290 // AT1G63710 // AT1G11600 // AT1G13710 // AT1G01600 // AT3G14620 // AT3G25180 // AT4G37520 // AT5G58390 // AT5G24910 // AT5G19880 // AT3G26220 // AT4G37530 // AT5G06730 // AT3G26170 // AT2G16060 // AT1G55940
GO:0051707	P	response to other organism	32	304	1210	28362	3.8e-06	0.00087	// AT2G15490 // AT1G33950 // AT1G70690 // AT3G57130 // AT3G44300 // AT5G02490 // AT3G52430 // AT1G74710 // AT1G75040 // AT5G43580 // AT1G58340 // AT3G16030 // AT4G39030 // AT1G73620 // AT5G60950 // AT4G11650 // AT1G17615 // AT2G28790 // AT2G39210 // AT5G19880 // AT5G36970 // AT2G36400 // AT2G04450 // AT5G13320 // AT1G74080 // AT1G75830 // AT3G45860 // AT1G31290 // AT4G23130 // AT3G13100 // AT1G08…
GO:0043207	P	response to external biotic stimulus	32	304	1212	28362	3.9e-06	0.00087	// AT2G15490 // AT1G33950 // AT1G70690 // AT3G57130 // AT3G44300 // AT5G02490 // AT3G52430 // AT1G74710 // AT1G75040 // AT5G43580 // AT1G58340 // AT3G16030 // AT4G39030 // AT1G73620 // AT5G60950 // AT4G11650 // AT1G17615 // AT2G28790 // AT2G39210 // AT5G19880 // AT5G36970 // AT2G36400 // AT2G04450 // AT5G13320 // AT1G74080 // AT1G75830 // AT3G45860 // AT1G31290 // AT4G23130 // AT3G13100 // AT1G08…
GO:0005576	C	extracellular region	58	304	2954	28362	5.3e-06	0.0013	// AT2G38530 // AT3G07520 // AT4G02290 // AT3G08770 // AT5G38910 // AT3G11640 // AT1G10550 // AT3G15950 // AT1G70170 // AT2G44450 // AT2G26390 // AT2G14900 // AT3G09405 // AT1G28290 // AT4G11290 // AT2G33850 // AT5G61610 // AT4G30270 // AT1G75040 // AT1G62225 // AT5G43580 // AT1G54010 // AT1G30700 // AT1G70690 // AT1G73620 // AT4G37530 // AT1G63245 // AT5G48540 // AT4G11650 // AT5G36910 // AT2G28…
GO:0010033	P	response to organic substance	43	304	2023	28362	1.7e-05	0.0034	// AT2G38340 // AT3G57130 // AT1G70170 // AT1G12160 // AT2G14900 // AT1G28290 // AT2G37430 // AT3G52430 // AT5G01550 // AT1G28130 // AT5G12330 // AT4G15910 // AT2G38310 // AT1G75580 // AT1G58340 // AT1G05710 // AT5G58610 // AT4G39030 // AT5G37490 // AT4G37900 // AT1G19830 // AT5G19880 // AT1G06180 // AT5G36970 // AT2G43140 // AT5G54510 // AT4G33050 // AT3G61250 // AT2G04450 // AT2G44910 // AT5G65…
GO:0016491	F	oxidoreductase activity	35	304	1547	28362	3.4e-05	0.0059	// AT1G11600 // AT4G05020 // AT3G25180 // AT1G12160 // AT5G25880 // AT1G17745 // AT3G27620 // AT1G55940 // AT1G13710 // AT1G01600 // AT1G65970 // AT5G59530 // AT1G30700 // AT3G26220 // AT5G15120 // AT1G30720 // AT4G37530 // AT4G11290 // AT4G09750 // AT1G31710 // AT5G19880 // AT4G35810 // AT1G23020 // AT1G63710 // AT1G43800 // AT1G60730 // AT3G14620 // AT4G37520 // AT5G58390 // AT1G72280 // AT5G24…
GO:1901700	P	response to oxygen-containing compound	35	304	1557	28362	3.8e-05	0.0059	// AT2G38530 // AT2G38340 // AT3G08770 // AT3G45860 // AT3G57130 // AT1G70170 // AT1G12160 // AT2G14900 // AT1G28290 // AT2G37430 // AT2G26650 // AT3G52430 // AT5G01550 // AT5G37490 // AT4G15910 // AT2G38310 // AT1G58340 // AT4G39030 // AT1G06180 // AT4G28680 // AT2G43140 // AT4G33050 // AT3G61250 // AT2G04450 // AT1G18390 // AT4G00250 // AT5G36970 // AT5G58610 // AT2G35930 // AT4G23130 // AT4G30…
GO:0001101	P	response to acid chemical	29	304	1181	28362	4.1e-05	0.0059	// AT2G38530 // AT2G38340 // AT3G08770 // AT3G45860 // AT3G57130 // AT1G70170 // AT1G12160 // AT2G14900 // AT1G28290 // AT2G26650 // AT3G52430 // AT5G01550 // AT4G15910 // AT2G38310 // AT1G58340 // AT4G39030 // AT1G06180 // AT4G28680 // AT2G43140 // AT3G61250 // AT2G04450 // AT1G18390 // AT5G36970 // AT2G35930 // AT4G23130 // AT4G30270 // AT1G63650 // AT4G26150 // AT1G75240
GO:0048878	P	chemical homeostasis	14	304	352	28362	4.2e-05	0.0059	// AT4G37390 // AT2G29120 // AT4G00250 // AT1G08450 // AT1G28130 // AT4G27860 // AT5G54510 // AT2G37390 // AT1G58340 // AT5G48410 // AT3G07520 // AT5G24290 // AT1G22990 // AT1G55940
GO:0055065	P	metal ion homeostasis	9	304	149	28362	5.1e-05	0.0063	// AT3G07520 // AT2G29120 // AT4G27860 // AT1G08450 // AT2G37390 // AT1G58340 // AT5G48410 // AT5G24290 // AT1G22990
GO:0009605	P	response to external stimulus	35	304	1582	28362	5.2e-05	0.0063	// AT2G15490 // AT1G33950 // AT1G70690 // AT3G57130 // AT3G44300 // AT5G02490 // AT3G52430 // AT1G74710 // AT5G20150 // AT1G75040 // AT5G43580 // AT1G58340 // AT3G16030 // AT4G39030 // AT1G73620 // AT5G60950 // AT4G11650 // AT1G17615 // AT1G18390 // AT2G39210 // AT5G19880 // AT5G36970 // AT2G36400 // AT2G04450 // AT5G13320 // AT1G74080 // AT1G75830 // AT3G45860 // AT2G45130 // AT1G31290 // AT4G23…
GO:0009719	P	response to endogenous stimulus	37	304	1732	28362	6.5e-05	0.0072	// AT2G38340 // AT3G57130 // AT1G70170 // AT1G12160 // AT2G14900 // AT1G28290 // AT2G37430 // AT3G52430 // AT5G01550 // AT1G28130 // AT5G12330 // AT4G15910 // AT2G38310 // AT1G75580 // AT1G58340 // AT1G05710 // AT5G58610 // AT5G37490 // AT4G37900 // AT1G19830 // AT5G19880 // AT1G06180 // AT2G43140 // AT5G54510 // AT4G33050 // AT3G61250 // AT2G44910 // AT5G65510 // AT1G18390 // AT2G44450 // AT5G11…
GO:0019825	F	oxygen binding	11	304	234	28362	6.8e-05	0.0089	// AT1G63710 // AT1G11600 // AT1G13710 // AT1G01600 // AT3G14620 // AT3G25180 // AT5G24910 // AT3G26220 // AT3G26170 // AT2G16060 // AT1G55940
GO:0065007	P	biological regulation	93	304	6062	28362	0.00012	0.012	// AT5G18350 // AT3G17690 // AT2G36400 // AT2G14900 // AT2G37430 // AT1G55940 // AT5G01550 // AT2G40740 // AT1G02065 // AT2G01610 // AT2G04450 // AT5G41550 // AT4G19030 // AT5G65510 // AT1G58190 // AT2G45130 // AT1G31290 // AT5G11190 // AT4G37390 // AT4G26150 // AT4G37490 // AT4G18430 // AT5G20150 // AT1G28130 // AT1G75040 // AT1G58340 // AT5G06250 // AT2G21850 // AT4G39030 // AT2G45080 // AT1G17…
GO:0006875	P	cellular metal ion homeostasis	7	304	101	28362	0.00016	0.015	// AT3G07520 // AT2G29120 // AT4G27860 // AT2G37390 // AT5G48410 // AT5G24290 // AT1G22990
GO:0016705	F	oxidoreductase activity, acting on paired donors, with incorporation or reduction of molecular oxygen	14	304	407	28362	0.00018	0.019	// AT1G63710 // AT1G11600 // AT1G43800 // AT1G13710 // AT1G01600 // AT3G14620 // AT3G25180 // AT1G12160 // AT5G24910 // AT3G26170 // AT3G26220 // AT3G13610 // AT4G35810 // AT1G55940
GO:0042743	P	hydrogen peroxide metabolic process	7	304	104	28362	0.00019	0.017	// AT3G52430 // AT4G11290 // AT5G19880 // AT4G37520 // AT5G58390 // AT5G06730 // AT4G37530
GO:0055114	P	oxidation-reduction process	33	304	1566	28362	0.00021	0.018	// AT1G11600 // AT4G05020 // AT3G25180 // AT1G12160 // AT5G25880 // AT1G17745 // AT1G55940 // AT1G13710 // AT1G01600 // AT1G65970 // AT5G59530 // AT1G30700 // AT3G26220 // AT5G15120 // AT1G30720 // AT4G37530 // AT4G11290 // AT1G31710 // AT5G19880 // AT4G35810 // AT1G23020 // AT1G63710 // AT1G43800 // AT1G60730 // AT3G14620 // AT4G37520 // AT5G58390 // AT1G72280 // AT5G24910 // AT3G27620 // AT3G26…
GO:0012501	P	programmed cell death	8	304	147	28362	0.00026	0.021	// AT2G38530 // AT5G13320 // AT3G45860 // AT4G23130 // AT5G47130 // AT1G08450 // AT3G13610 // AT3G52430
GO:0055080	P	cation homeostasis	9	304	194	28362	0.00034	0.024	// AT3G07520 // AT2G29120 // AT4G27860 // AT1G08450 // AT2G37390 // AT1G58340 // AT5G48410 // AT5G24290 // AT1G22990
GO:0042592	P	homeostatic process	16	304	542	28362	0.00034	0.024	// AT4G37390 // AT2G29120 // AT4G00250 // AT1G08450 // AT1G28130 // AT4G27860 // AT5G54510 // AT1G65970 // AT2G37390 // AT1G58340 // AT5G48410 // AT3G07520 // AT5G24290 // AT1G22990 // AT1G08860 // AT1G55940
GO:0008219	P	cell death	9	304	194	28362	0.00034	0.024	// AT2G38530 // AT5G13320 // AT3G45860 // AT4G23130 // AT5G47130 // AT1G08450 // AT3G13610 // AT1G08860 // AT3G52430
GO:0042744	P	hydrogen peroxide catabolic process	6	304	83	28362	0.00038	0.024	// AT4G11290 // AT5G19880 // AT4G37520 // AT5G58390 // AT5G06730 // AT4G37530
GO:0072507	P	divalent inorganic cation homeostasis	5	304	53	28362	0.00038	0.024	// AT3G07520 // AT2G29120 // AT1G22990 // AT5G48410 // AT1G08450
GO:0051704	P	multi-organism process	33	304	1631	28362	0.00043	0.027	// AT2G15490 // AT1G33950 // AT1G70690 // AT3G57130 // AT3G44300 // AT5G02490 // AT3G52430 // AT1G74710 // AT1G75040 // AT5G43580 // AT1G58340 // AT3G16030 // AT4G39030 // AT1G73620 // AT5G60950 // AT4G11650 // AT1G17615 // AT2G28790 // AT2G39210 // AT5G19880 // AT5G36970 // AT2G36400 // AT2G04450 // AT5G13320 // AT1G74080 // AT1G75830 // AT3G45860 // AT1G31290 // AT4G23130 // AT3G13100 // AT1G61…
GO:0030003	P	cellular cation homeostasis	7	304	122	28362	0.00047	0.028	// AT3G07520 // AT2G29120 // AT4G27860 // AT2G37390 // AT5G48410 // AT5G24290 // AT1G22990
GO:0055082	P	cellular chemical homeostasis	8	304	163	28362	0.0005	0.029	// AT3G07520 // AT2G29120 // AT4G00250 // AT4G27860 // AT2G37390 // AT5G48410 // AT5G24290 // AT1G22990
GO:0009751	P	response to salicylic acid	9	304	209	28362	0.00057	0.032	// AT3G52430 // AT3G45860 // AT2G04450 // AT4G23130 // AT1G06180 // AT1G12160 // AT5G36970 // AT3G61250 // AT4G39030
GO:0030246	F	carbohydrate binding	11	304	303	28362	0.00057	0.045	// AT5G01550 // AT5G08000 // AT1G18390 // AT2G39310 // AT1G67520 // AT3G16030 // AT1G61390 // AT3G16450 // AT1G08450 // AT1G60110 // AT1G16090
GO:0004497	F	monooxygenase activity	11	304	305	28362	0.00061	0.045	// AT1G63710 // AT1G11600 // AT1G13710 // AT1G01600 // AT3G14620 // AT3G25180 // AT1G12160 // AT5G24910 // AT3G26220 // AT3G26170 // AT1G55940
GO:0048366	P	leaf development	12	304	356	28362	0.00062	0.033	// AT3G52430 // AT4G24150 // AT1G13710 // AT5G28640 // AT2G38860 // AT1G64360 // AT3G57130 // AT1G70170 // AT5G06250 // AT2G36400 // AT1G68480 // AT3G04060
GO:0009628	P	response to abiotic stimulus	38	304	2022	28362	0.00063	0.033	// AT2G38530 // AT3G15950 // AT2G38340 // AT3G08770 // AT1G02580 // AT1G70170 // AT2G44450 // AT5G65080 // AT5G02490 // AT2G26650 // AT3G52430 // AT1G74710 // AT1G75040 // AT4G15910 // AT1G58340 // AT2G16060 // AT1G18390 // AT5G15120 // AT4G37530 // AT3G07520 // AT5G48540 // AT4G11650 // AT5G08000 // AT4G37900 // AT1G48605 // AT5G38940 // AT3G50940 // AT1G06180 // AT4G28680 // AT3G16450 // AT2G44…
GO:0098771	P	inorganic ion homeostasis	9	304	215	28362	0.00069	0.035	// AT3G07520 // AT2G29120 // AT4G27860 // AT1G08450 // AT2G37390 // AT1G58340 // AT5G48410 // AT5G24290 // AT1G22990
GO:0004601	F	peroxidase activity	7	304	133	28362	0.00076	0.048	// AT4G11290 // AT1G65970 // AT5G19880 // AT4G37520 // AT5G58390 // AT5G06730 // AT4G37530
GO:0005506	F	iron ion binding	11	304	317	28362	0.00082	0.048	// AT1G63710 // AT1G11600 // AT1G13710 // AT1G01600 // AT3G14620 // AT3G25180 // AT5G24910 // AT3G26170 // AT3G26220 // AT4G35810 // AT1G55940
GO:0002376	P	immune system process	12	304	369	28362	0.00083	0.041	// AT3G52430 // AT5G13320 // AT4G11650 // AT1G74710 // AT1G75040 // AT2G35930 // AT1G31290 // AT3G57130 // AT5G36970 // AT3G16030 // AT1G08450 // AT4G39030
GO:0009725	P	response to hormone	32	304	1631	28362	0.00086	0.041	// AT3G57130 // AT1G70170 // AT1G12160 // AT2G14900 // AT1G28290 // AT3G52430 // AT5G01550 // AT1G28130 // AT5G12330 // AT4G15910 // AT2G38310 // AT1G75580 // AT1G58340 // AT1G05710 // AT4G37900 // AT1G19830 // AT5G19880 // AT1G06180 // AT2G43140 // AT5G54510 // AT3G61250 // AT2G44910 // AT5G65510 // AT1G18390 // AT2G44450 // AT5G11190 // AT2G38340 // AT4G30270 // AT1G63650 // AT4G37390 // AT4G26…
GO:0006873	P	cellular ion homeostasis	7	304	138	28362	0.00093	0.043	// AT3G07520 // AT2G29120 // AT4G27860 // AT2G37390 // AT5G48410 // AT5G24290 // AT1G22990
GO:0016684	F	oxidoreductase activity, acting on peroxide as acceptor	7	304	139	28362	0.00097	0.051	// AT4G11290 // AT1G65970 // AT5G19880 // AT4G37520 // AT5G58390 // AT5G06730 // AT4G37530
GO:0071229	P	cellular response to acid chemical	14	304	485	28362	0.00098	0.044	// AT3G52430 // AT5G01550 // AT2G38340 // AT1G18390 // AT5G36970 // AT1G63650 // AT3G57130 // AT2G38310 // AT4G30270 // AT2G43140 // AT2G14900 // AT4G26150 // AT1G75240 // AT2G04450
GO:0050801	P	ion homeostasis	9	304	229	28362	0.0011	0.046	// AT3G07520 // AT2G29120 // AT4G27860 // AT1G08450 // AT2G37390 // AT1G58340 // AT5G48410 // AT5G24290 // AT1G22990
GO:0009617	P	response to bacterium	13	304	441	28362	0.0012	0.052	// AT3G52430 // AT4G11650 // AT1G74710 // AT1G17615 // AT3G45860 // AT1G33950 // AT1G70690 // AT3G57130 // AT4G23130 // AT1G08450 // AT5G02490 // AT4G39030 // AT3G44300
GO:0048584	P	positive regulation of response to stimulus	8	304	196	28362	0.0016	0.065	// AT3G52430 // AT5G13320 // AT5G20150 // AT2G45130 // AT3G57130 // AT1G08450 // AT2G04450 // AT1G08860
GO:1901701	P	cellular response to oxygen-containing compound	16	304	635	28362	0.0017	0.069	// AT3G52430 // AT5G01550 // AT2G38340 // AT4G00250 // AT1G18390 // AT5G36970 // AT1G63650 // AT3G57130 // AT2G38310 // AT4G30270 // AT2G43140 // AT2G14900 // AT4G26150 // AT1G75240 // AT3G13610 // AT2G04450
GO:0071944	C	cell periphery	66	304	4309	28362	0.0017	0.2	// AT2G38530 // AT1G11600 // AT1G24530 // AT3G17690 // AT5G22560 // AT4G13920 // AT1G70170 // AT2G44450 // AT5G38930 // AT3G44300 // AT1G28290 // AT5G02490 // AT2G26650 // AT5G40230 // AT3G22910 // AT5G01550 // AT5G47960 // AT3G56891 // AT2G36985 // AT1G75040 // AT4G11655 // AT5G60780 // AT2G38310 // AT3G28500 // AT1G58340 // AT3G16030 // AT1G08860 // AT1G67520 // AT4G02700 // AT5G55180 // AT4G39…
GO:0050789	P	regulation of biological process	78	304	5306	28362	0.0018	0.069	// AT1G31310 // AT5G18350 // AT4G33050 // AT1G02580 // AT2G36400 // AT1G70170 // AT5G06510 // AT2G14900 // AT5G65080 // AT5G02490 // AT2G37430 // AT2G26650 // AT1G13710 // AT3G52430 // AT5G01550 // AT5G47960 // AT1G74710 // AT5G20150 // AT2G36985 // AT4G30270 // AT2G40740 // AT2G36660 // AT3G17690 // AT5G41765 // AT1G65970 // AT2G43140 // AT2G44910 // AT2G38310 // AT5G12330 // AT5G06250 // AT2G21…
GO:0006952	P	defense response	30	304	1566	28362	0.0018	0.069	// AT5G18350 // AT4G16960 // AT1G70690 // AT3G25180 // AT3G52430 // AT1G74710 // AT1G75040 // AT5G43580 // AT3G16030 // AT1G08860 // AT4G39030 // AT5G38350 // AT5G60950 // AT4G11650 // AT5G36910 // AT1G17615 // AT2G39210 // AT5G36970 // AT4G23680 // AT3G57130 // AT5G41550 // AT4G19030 // AT5G13320 // AT1G75830 // AT3G45860 // AT2G35930 // AT1G31290 // AT4G23130 // AT4G13920 // AT1G08450
GO:0050794	P	regulation of cellular process	72	304	4857	28362	0.0023	0.085	// AT1G31310 // AT5G18350 // AT4G33050 // AT1G02580 // AT2G36400 // AT5G06510 // AT2G14900 // AT5G65080 // AT5G02490 // AT2G37430 // AT2G26650 // AT1G13710 // AT3G52430 // AT5G01550 // AT5G47960 // AT5G20150 // AT2G36985 // AT4G30270 // AT2G40740 // AT2G36660 // AT3G17690 // AT5G41765 // AT1G65970 // AT2G43140 // AT2G44910 // AT2G38310 // AT5G12330 // AT5G06250 // AT2G21850 // AT5G58610 // AT2G45…
GO:0070887	P	cellular response to chemical stimulus	24	304	1176	28362	0.0023	0.085	// AT5G54510 // AT3G57130 // AT2G14900 // AT2G37430 // AT3G52430 // AT5G01550 // AT2G38310 // AT5G12330 // AT4G37900 // AT4G27860 // AT5G36970 // AT2G43140 // AT5G24290 // AT2G04450 // AT5G65510 // AT1G18390 // AT4G00250 // AT5G11190 // AT2G38340 // AT4G30270 // AT1G63650 // AT4G26150 // AT1G75240 // AT3G13610
GO:0031349	P	positive regulation of defense response	5	304	84	28362	0.0026	0.09	// AT3G52430 // AT5G13320 // AT1G08860 // AT3G57130 // AT1G08450
GO:0019725	P	cellular homeostasis	10	304	314	28362	0.0026	0.09	// AT3G07520 // AT2G29120 // AT4G00250 // AT4G27860 // AT1G65970 // AT2G37390 // AT5G48410 // AT5G24290 // AT1G22990 // AT1G08860
GO:0080134	P	regulation of response to stress	10	304	316	28362	0.0027	0.091	// AT3G52430 // AT5G13320 // AT1G74710 // AT5G20150 // AT2G45130 // AT3G57130 // AT1G08860 // AT1G08450 // AT4G39030 // AT4G19030
GO:0072593	P	reactive oxygen species metabolic process	7	304	169	28362	0.0028	0.094	// AT3G52430 // AT4G11290 // AT5G19880 // AT4G37520 // AT5G58390 // AT5G06730 // AT4G37530
GO:0045087	P	innate immune response	10	304	323	28362	0.0031	0.1	// AT3G52430 // AT5G13320 // AT4G11650 // AT1G74710 // AT1G75040 // AT3G57130 // AT5G36970 // AT3G16030 // AT1G08450 // AT4G39030
GO:0009753	P	response to jasmonic acid	8	304	225	28362	0.0036	0.11	// AT3G52430 // AT3G57130 // AT1G70170 // AT1G12160 // AT1G63650 // AT1G28290 // AT3G61250 // AT1G06180
GO:0048583	P	regulation of response to stimulus	14	304	565	28362	0.0038	0.11	// AT3G52430 // AT5G13320 // AT1G74710 // AT5G20150 // AT4G37900 // AT2G45130 // AT4G39030 // AT3G57130 // AT1G70170 // AT1G08860 // AT5G65080 // AT1G08450 // AT2G04450 // AT4G19030
GO:0044710	P	single-organism metabolic process	60	304	3970	28362	0.0038	0.11	// AT2G35930 // AT1G11600 // AT4G05020 // AT1G66960 // AT2G30660 // AT3G25180 // AT1G65970 // AT1G12160 // AT3G44300 // AT3G26840 // AT5G55340 // AT5G25880 // AT1G17745 // AT3G27620 // AT1G55940 // AT3G52430 // AT1G74710 // AT1G75040 // AT1G01600 // AT5G60780 // AT5G59530 // AT1G30700 // AT4G20320 // AT1G08450 // AT1G74420 // AT3G26220 // AT1G13710 // AT4G39030 // AT5G15120 // AT1G30720 // AT4G37…
GO:0055076	P	transition metal ion homeostasis	5	304	92	28362	0.0038	0.11	// AT4G27860 // AT2G37390 // AT1G58340 // AT1G22990 // AT5G24290
GO:0006955	P	immune response	10	304	333	28362	0.0038	0.11	// AT3G52430 // AT5G13320 // AT4G11650 // AT1G74710 // AT1G75040 // AT3G57130 // AT5G36970 // AT3G16030 // AT1G08450 // AT4G39030
GO:0022836	F	gated channel activity	5	304	93	28362	0.0039	0.17	// AT3G07520 // AT2G29120 // AT5G48410 // AT2G26650 // AT3G17690
GO:0048827	P	phyllome development	13	304	508	28362	0.004	0.12	// AT3G52430 // AT1G02065 // AT4G24150 // AT1G13710 // AT5G28640 // AT2G38860 // AT1G64360 // AT3G57130 // AT1G70170 // AT5G06250 // AT2G36400 // AT1G68480 // AT3G04060
GO:0016209	F	antioxidant activity	7	304	181	28362	0.0041	0.17	// AT4G11290 // AT1G65970 // AT5G19880 // AT4G37520 // AT5G58390 // AT5G06730 // AT4G37530
GO:0003824	F	catalytic activity	120	304	9101	28362	0.0041	0.17	// AT4G02290 // AT4G05020 // AT1G66960 // AT2G30660 // AT1G14260 // AT4G37390 // AT1G55940 // AT5G01550 // AT5G43580 // AT3G21310 // AT1G54010 // AT1G74420 // AT3G26220 // AT5G15120 // AT4G16820 // AT3G50940 // AT2G04450 // AT1G51460 // AT1G10040 // AT1G77660 // AT4G03292 // AT5G58390 // AT1G72280 // AT1G54020 // AT3G15950 // AT3G14620 // AT5G13320 // AT3G09405 // AT5G25880 // AT1G17745 // AT3G22…
GO:0031347	P	regulation of defense response	8	304	233	28362	0.0044	0.12	// AT3G52430 // AT5G13320 // AT1G74710 // AT3G57130 // AT1G08860 // AT1G08450 // AT4G39030 // AT4G19030
GO:0005887	C	integral component of plasma membrane	7	304	184	28362	0.0044	0.2	// AT3G22910 // AT3G17690 // AT4G02700 // AT4G19030 // AT1G10550 // AT1G09930 // AT2G26650
GO:0030312	C	external encapsulating structure	16	304	706	28362	0.0047	0.2	// AT2G28790 // AT2G44450 // AT5G38930 // AT1G75830 // AT4G19420 // AT1G75040 // AT5G38940 // AT1G10550 // AT2G20870 // AT4G30270 // AT4G12500 // AT1G28290 // AT5G61250 // AT5G02490 // AT1G74000 // AT2G16060
GO:0005618	C	cell wall	16	304	706	28362	0.0047	0.2	// AT2G28790 // AT2G44450 // AT5G38930 // AT1G75830 // AT4G19420 // AT1G75040 // AT5G38940 // AT1G10550 // AT2G20870 // AT4G30270 // AT4G12500 // AT1G28290 // AT5G61250 // AT5G02490 // AT1G74000 // AT2G16060
GO:0016020	C	membrane	113	304	8532	28362	0.005	0.2	// AT1G24530 // AT3G17690 // AT4G05020 // AT5G22560 // AT1G55940 // AT5G01550 // AT1G52100 // AT3G21310 // AT1G54010 // AT1G74420 // AT3G26220 // AT4G03320 // AT3G50940 // AT2G20870 // AT5G54700 // AT4G19030 // AT1G58190 // AT1G51460 // AT1G77660 // AT1G72280 // AT2G38530 // AT3G15950 // AT3G08770 // AT4G12090 // AT5G02490 // AT3G22910 // AT4G18430 // AT4G36950 // AT1G01600 // AT3G13175 // AT5G60…
GO:0042742	P	defense response to bacterium	10	304	354	28362	0.0058	0.16	// AT3G52430 // AT4G11650 // AT1G74710 // AT1G17615 // AT3G45860 // AT1G70690 // AT3G57130 // AT4G23130 // AT1G08450 // AT4G39030
GO:0005886	C	plasma membrane	56	304	3735	28362	0.0061	0.21	// AT2G38530 // AT1G11600 // AT1G24530 // AT3G17690 // AT5G22560 // AT4G13920 // AT1G70170 // AT3G44300 // AT1G28290 // AT5G02490 // AT2G26650 // AT5G40230 // AT3G22910 // AT5G01550 // AT5G47960 // AT3G56891 // AT2G36985 // AT4G11655 // AT5G60780 // AT2G38310 // AT3G28500 // AT1G58340 // AT3G16030 // AT1G08860 // AT1G67520 // AT4G02700 // AT5G55180 // AT4G39030 // AT5G52860 // AT5G60950 // AT5G08…
GO:0044763	P	single-organism cellular process	90	304	6591	28362	0.0064	0.18	// AT5G18350 // AT2G21850 // AT1G66960 // AT2G30660 // AT2G14900 // AT5G01550 // AT1G74420 // AT5G15120 // AT1G02065 // AT3G25180 // AT2G04450 // AT5G41550 // AT5G65510 // AT1G58190 // AT2G45130 // AT1G31290 // AT4G26150 // AT4G37490 // AT2G38530 // AT1G17745 // AT4G18430 // AT5G20150 // AT1G01600 // AT5G60780 // AT4G39030 // AT2G45080 // AT5G60950 // AT1G17615 // AT1G48605 // AT4G28680 // AT1G54…
GO:0010876	P	lipid localization	7	304	199	28362	0.0066	0.18	// AT2G38530 // AT3G08770 // AT5G61610 // AT1G62500 // AT4G12500 // AT5G55450 // AT5G01870
GO:0048513	P	animal organ development	11	304	422	28362	0.0069	0.18	// AT5G63090 // AT3G52430 // AT1G13710 // AT2G38860 // AT1G64360 // AT3G57130 // AT1G70170 // AT5G06250 // AT1G68480 // AT3G04060 // AT5G65510
GO:0022838	F	substrate-specific channel activity	6	304	152	28362	0.0069	0.26	// AT3G07520 // AT2G29120 // AT3G17690 // AT5G48410 // AT4G19030 // AT2G26650
GO:0044419	P	interspecies interaction between organisms	6	304	154	28362	0.0074	0.19	// AT5G13320 // AT1G70690 // AT1G75040 // AT1G31290 // AT5G19880 // AT5G02490
GO:0071310	P	cellular response to organic substance	20	304	1023	28362	0.0082	0.21	// AT3G52430 // AT5G01550 // AT2G38340 // AT2G43140 // AT4G37900 // AT1G18390 // AT5G11190 // AT5G36970 // AT1G63650 // AT3G57130 // AT2G38310 // AT4G30270 // AT5G54510 // AT2G14900 // AT4G26150 // AT4G00250 // AT1G75240 // AT2G04450 // AT5G12330 // AT5G65510
GO:0008289	F	lipid binding	9	304	317	28362	0.0084	0.28	// AT2G38530 // AT3G08770 // AT1G62500 // AT5G52170 // AT4G12500 // AT5G55450 // AT5G59330 // AT5G01870 // AT1G08860
GO:0005216	F	ion channel activity	5	304	113	28362	0.0086	0.28	// AT3G07520 // AT2G29120 // AT5G48410 // AT2G26650 // AT3G17690
GO:0010150	P	leaf senescence	5	304	114	28362	0.0089	0.22	// AT3G52430 // AT2G38860 // AT1G64360 // AT3G04060 // AT1G70170
GO:0010260	P	organ senescence	5	304	114	28362	0.0089	0.22	// AT3G52430 // AT2G38860 // AT1G64360 // AT3G04060 // AT1G70170
GO:0048367	P	shoot system development	18	304	896	28362	0.0092	0.23	// AT3G52430 // AT1G02065 // AT1G64405 // AT4G24150 // AT2G36985 // AT1G13710 // AT5G28640 // AT2G38860 // AT1G64360 // AT3G57130 // AT1G70170 // AT5G06250 // AT2G36400 // AT4G26150 // AT3G61250 // AT3G04060 // AT1G68480 // AT5G65080
GO:0006970	P	response to osmotic stress	14	304	636	28362	0.01	0.24	// AT3G15950 // AT1G51460 // AT4G37900 // AT1G48605 // AT5G38940 // AT2G38340 // AT4G11650 // AT3G50940 // AT1G06180 // AT2G44450 // AT1G58340 // AT1G70170 // AT2G26650 // AT4G37530
GO:0009814	P	defense response, incompatible interaction	6	304	170	28362	0.011	0.27	// AT3G52430 // AT5G13320 // AT4G11650 // AT1G74710 // AT1G75040 // AT5G36970
GO:0003002	P	regionalization	6	304	173	28362	0.012	0.28	// AT5G63090 // AT1G51460 // AT3G57130 // AT1G68480 // AT5G28640 // AT5G65510
GO:0015267	F	channel activity	6	304	171	28362	0.012	0.34	// AT3G07520 // AT2G29120 // AT3G17690 // AT5G48410 // AT4G19030 // AT2G26650
GO:0022803	F	passive transmembrane transporter activity	6	304	171	28362	0.012	0.34	// AT3G07520 // AT2G29120 // AT3G17690 // AT5G48410 // AT4G19030 // AT2G26650
GO:0010035	P	response to inorganic substance	18	304	926	28362	0.013	0.28	// AT2G38530 // AT1G18390 // AT2G38340 // AT3G08770 // AT1G75040 // AT2G35930 // AT4G15910 // AT1G70170 // AT4G27860 // AT4G28680 // AT3G44300 // AT3G16450 // AT5G24290 // AT5G02490 // AT1G22990 // AT3G13610 // AT2G37430 // AT2G26650
GO:0006869	P	lipid transport	6	304	174	28362	0.013	0.28	// AT2G38530 // AT3G08770 // AT1G62500 // AT4G12500 // AT5G55450 // AT5G01870
GO:0007568	P	aging	6	304	174	28362	0.013	0.28	// AT3G52430 // AT2G38860 // AT1G64360 // AT1G70170 // AT4G30270 // AT3G04060
GO:0098542	P	defense response to other organism	18	304	936	28362	0.014	0.3	// AT3G52430 // AT5G13320 // AT4G11650 // AT1G74710 // AT1G17615 // AT1G75830 // AT3G45860 // AT1G75040 // AT2G39210 // AT5G43580 // AT1G31290 // AT3G57130 // AT5G36970 // AT4G23130 // AT1G70690 // AT1G08450 // AT4G39030 // AT5G60950
GO:0014070	P	response to organic cyclic compound	10	304	405	28362	0.014	0.3	// AT3G52430 // AT5G36970 // AT2G04450 // AT3G45860 // AT4G23130 // AT1G06180 // AT1G12160 // AT4G30270 // AT3G61250 // AT4G39030
GO:0009887	P	organ morphogenesis	6	304	180	28362	0.015	0.31	// AT5G63090 // AT1G13710 // AT3G57130 // AT5G06250 // AT1G68480 // AT5G65510
GO:0016032	P	viral process	5	304	130	28362	0.015	0.31	// AT1G75040 // AT5G02490 // AT1G70690 // AT1G31290 // AT5G19880
GO:0031226	C	intrinsic component of plasma membrane	8	304	292	28362	0.015	0.46	// AT3G22910 // AT5G08000 // AT3G17690 // AT4G02700 // AT4G19030 // AT1G10550 // AT1G09930 // AT2G26650
GO:0032870	P	cellular response to hormone stimulus	17	304	879	28362	0.016	0.33	// AT3G52430 // AT5G01550 // AT2G38340 // AT4G37900 // AT1G18390 // AT5G11190 // AT5G54510 // AT1G63650 // AT3G57130 // AT2G38310 // AT4G30270 // AT2G43140 // AT2G14900 // AT4G26150 // AT1G75240 // AT5G12330 // AT5G65510
GO:0010200	P	response to chitin	5	304	134	28362	0.017	0.34	// AT4G33050 // AT5G58610 // AT2G35930 // AT2G37430 // AT5G37490
GO:0099402	P	plant organ development	18	304	961	28362	0.017	0.35	// AT3G52430 // AT1G02065 // AT1G64405 // AT4G24150 // AT1G13710 // AT3G04060 // AT2G38860 // AT1G64360 // AT3G57130 // AT1G70170 // AT5G12330 // AT1G58340 // AT5G06250 // AT2G36400 // AT1G68480 // AT2G37430 // AT5G28640 // AT2G26650
GO:0071495	P	cellular response to endogenous stimulus	17	304	890	28362	0.017	0.35	// AT3G52430 // AT5G01550 // AT2G38340 // AT4G37900 // AT1G18390 // AT5G11190 // AT5G54510 // AT1G63650 // AT3G57130 // AT2G38310 // AT4G30270 // AT2G43140 // AT2G14900 // AT4G26150 // AT1G75240 // AT5G12330 // AT5G65510
GO:0065008	P	regulation of biological quality	22	304	1255	28362	0.018	0.36	// AT3G17690 // AT5G24290 // AT2G37390 // AT4G37390 // AT3G44300 // AT2G26650 // AT1G55940 // AT1G28130 // AT5G61610 // AT1G65970 // AT5G12330 // AT1G58340 // AT1G22990 // AT3G07520 // AT4G27860 // AT5G54510 // AT1G08860 // AT2G29120 // AT4G00250 // AT1G75830 // AT5G48410 // AT1G08450
GO:0043565	F	sequence-specific DNA binding	16	304	825	28362	0.018	0.5	// AT2G38340 // AT1G74080 // AT4G22070 // AT1G75240 // AT1G02580 // AT2G40740 // AT3G17690 // AT2G36400 // AT5G52170 // AT2G43140 // AT4G26150 // AT5G15150 // AT3G01970 // AT3G61250 // AT1G06180 // AT2G44910
GO:0044550	P	secondary metabolite biosynthetic process	8	304	311	28362	0.021	0.41	// AT3G52430 // AT1G11600 // AT1G13710 // AT3G25180 // AT1G12160 // AT3G26220 // AT3G13610 // AT3G26170
GO:0004857	F	enzyme inhibitor activity	6	304	195	28362	0.021	0.5	// AT2G26390 // AT4G01575 // AT3G27630 // AT5G43580 // AT2G01610 // AT2G38310
GO:0001071	F	nucleic acid binding transcription factor activity	28	304	1730	28362	0.021	0.5	// AT1G31310 // AT5G64060 // AT1G02580 // AT4G35590 // AT5G65080 // AT2G37430 // AT4G22070 // AT5G06250 // AT2G40740 // AT3G17690 // AT1G05710 // AT1G06180 // AT1G68480 // AT2G43140 // AT3G61250 // AT2G44910 // AT5G65510 // AT1G74080 // AT5G11190 // AT2G38340 // AT5G52170 // AT5G06510 // AT1G63650 // AT4G26150 // AT5G15150 // AT3G01970 // AT1G75240 // AT3G04060
GO:0003700	F	transcription factor activity, sequence-specific DNA binding	28	304	1729	28362	0.021	0.5	// AT1G31310 // AT5G64060 // AT1G02580 // AT4G35590 // AT5G65080 // AT2G37430 // AT4G22070 // AT5G06250 // AT2G40740 // AT3G17690 // AT1G05710 // AT1G06180 // AT1G68480 // AT2G43140 // AT3G61250 // AT2G44910 // AT5G65510 // AT1G74080 // AT5G11190 // AT2G38340 // AT5G52170 // AT5G06510 // AT1G63650 // AT4G26150 // AT5G15150 // AT3G01970 // AT1G75240 // AT3G04060
GO:0016709	F	oxidoreductase activity, acting on paired donors, with incorporation or reduction of molecular oxygen, NAD(P)H as one donor, and incorporation of one atom of oxygen	6	304	198	28362	0.022	0.5	// AT1G11600 // AT1G13710 // AT3G25180 // AT1G12160 // AT3G26220 // AT3G26170
GO:0009651	P	response to salt stress	12	304	574	28362	0.023	0.45	// AT3G15950 // AT1G51460 // AT1G48605 // AT5G38940 // AT2G38340 // AT4G11650 // AT3G50940 // AT1G06180 // AT2G44450 // AT1G70170 // AT2G26650 // AT4G37530
GO:0007389	P	pattern specification process	6	304	201	28362	0.024	0.45	// AT5G63090 // AT1G51460 // AT3G57130 // AT1G68480 // AT5G28640 // AT5G65510
GO:0005488	F	binding	147	304	12081	28362	0.025	0.52	// AT5G18350 // AT1G24530 // AT3G17690 // AT4G05020 // AT5G38930 // AT1G33950 // AT2G36400 // AT1G60110 // AT2G37430 // AT1G55940 // AT5G01550 // AT2G40740 // AT1G75580 // AT1G05710 // AT5G58610 // AT1G30700 // AT3G26220 // AT5G15120 // AT1G02065 // AT3G50940 // AT3G25180 // AT2G04450 // AT5G41550 // AT4G19030 // AT5G65510 // AT1G51460 // AT1G23000 // AT4G35810 // AT1G31290 // AT4G03292 // AT5G58…
GO:0022857	F	transmembrane transporter activity	20	304	1146	28362	0.025	0.52	// AT3G22910 // AT2G29120 // AT1G09930 // AT1G51460 // AT3G13100 // AT3G17690 // AT4G27860 // AT4G15233 // AT5G60780 // AT1G58340 // AT5G48410 // AT4G02700 // AT2G26650 // AT5G24290 // AT3G07520 // AT3G45060 // AT4G39030 // AT5G52860 // AT4G19030 // AT5G40230
GO:0044403	P	symbiosis, encompassing mutualism through parasitism	5	304	151	28362	0.026	0.48	// AT1G75040 // AT5G02490 // AT1G70690 // AT1G31290 // AT5G19880
GO:0048037	F	cofactor binding	10	304	451	28362	0.026	0.52	// AT1G48605 // AT1G31710 // AT1G12160 // AT4G28680 // AT1G30700 // AT1G18020 // AT5G25880 // AT1G17745 // AT2G04450 // AT1G30720
GO:0006979	P	response to oxidative stress	10	304	453	28362	0.027	0.5	// AT4G11290 // AT1G13340 // AT1G64360 // AT2G21640 // AT5G19880 // AT4G37520 // AT5G58390 // AT3G13610 // AT5G06730 // AT4G37530
GO:0001067	F	regulatory region nucleic acid binding	10	304	455	28362	0.028	0.52	// AT1G74080 // AT4G00250 // AT2G38340 // AT2G36400 // AT1G06180 // AT2G43140 // AT4G26150 // AT3G01970 // AT3G61250 // AT3G04060
GO:0000975	F	regulatory region DNA binding	10	304	455	28362	0.028	0.52	// AT1G74080 // AT4G00250 // AT2G38340 // AT2G36400 // AT1G06180 // AT2G43140 // AT4G26150 // AT3G01970 // AT3G61250 // AT3G04060
GO:0044764	P	multi-organism cellular process	5	304	156	28362	0.029	0.53	// AT1G75040 // AT5G02490 // AT1G70690 // AT1G31290 // AT5G19880
GO:0043531	F	ADP binding	5	304	157	28362	0.03	0.53	// AT4G16960 // AT5G18350 // AT1G17615 // AT5G41550 // AT5G38350
GO:0043167	F	ion binding	53	304	3821	28362	0.03	0.53	// AT2G21850 // AT1G11600 // AT5G38910 // AT4G05020 // AT3G25180 // AT1G70170 // AT2G37390 // AT5G48290 // AT2G42360 // AT5G25880 // AT1G17745 // AT2G37430 // AT2G16060 // AT1G55940 // AT3G22910 // AT3G56891 // AT3G27620 // AT1G13710 // AT1G01600 // AT1G14260 // AT5G12330 // AT5G59530 // AT3G26220 // AT5G15120 // AT4G37530 // AT1G02065 // AT4G11290 // AT5G38940 // AT1G08450 // AT1G31710 // AT5G19…
GO:0009889	P	regulation of biosynthetic process	40	304	2752	28362	0.031	0.56	// AT1G31310 // AT5G64060 // AT1G02580 // AT2G36400 // AT4G35590 // AT5G65080 // AT5G02490 // AT2G37430 // AT3G52430 // AT4G22070 // AT2G40740 // AT2G36660 // AT3G17690 // AT1G63650 // AT5G28640 // AT5G06250 // AT5G58610 // AT1G02065 // AT1G75040 // AT1G06180 // AT2G43140 // AT1G54840 // AT3G61250 // AT2G44910 // AT5G65510 // AT1G74080 // AT4G00250 // AT4G24150 // AT5G11190 // AT5G41765 // AT2G38…
GO:0046872	F	metal ion binding	51	304	3673	28362	0.033	0.55	// AT2G21850 // AT1G11600 // AT5G38910 // AT4G05020 // AT3G25180 // AT1G70170 // AT2G37390 // AT5G48290 // AT2G42360 // AT5G25880 // AT2G37430 // AT2G16060 // AT1G55940 // AT3G22910 // AT3G56891 // AT3G27620 // AT1G13710 // AT1G01600 // AT1G14260 // AT5G12330 // AT5G59530 // AT3G26220 // AT5G15120 // AT4G37530 // AT1G02065 // AT4G11290 // AT5G38940 // AT1G08450 // AT1G31710 // AT5G19880 // AT1G68…
GO:0043169	F	cation binding	51	304	3678	28362	0.033	0.55	// AT2G21850 // AT1G11600 // AT5G38910 // AT4G05020 // AT3G25180 // AT1G70170 // AT2G37390 // AT5G48290 // AT2G42360 // AT5G25880 // AT2G37430 // AT2G16060 // AT1G55940 // AT3G22910 // AT3G56891 // AT3G27620 // AT1G13710 // AT1G01600 // AT1G14260 // AT5G12330 // AT5G59530 // AT3G26220 // AT5G15120 // AT4G37530 // AT1G02065 // AT4G11290 // AT5G38940 // AT1G08450 // AT1G31710 // AT5G19880 // AT1G68…
GO:2001141	P	regulation of RNA biosynthetic process	36	304	2445	28362	0.034	0.59	// AT1G31310 // AT5G64060 // AT1G02580 // AT2G36400 // AT4G35590 // AT5G65080 // AT5G02490 // AT2G37430 // AT4G22070 // AT2G40740 // AT3G17690 // AT1G63650 // AT5G28640 // AT5G06250 // AT5G58610 // AT1G02065 // AT1G06180 // AT2G43140 // AT1G54840 // AT3G61250 // AT2G44910 // AT5G65510 // AT1G74080 // AT4G00250 // AT4G24150 // AT5G11190 // AT5G41765 // AT2G38340 // AT1G31290 // AT5G52170 // AT5G06…
GO:0009755	P	hormone-mediated signaling pathway	15	304	821	28362	0.034	0.59	// AT3G52430 // AT5G01550 // AT2G38340 // AT4G37900 // AT5G12330 // AT5G11190 // AT5G54510 // AT3G57130 // AT2G38310 // AT4G30270 // AT1G63650 // AT2G14900 // AT4G26150 // AT1G75240 // AT5G65510
GO:0006355	P	regulation of transcription, DNA-templated	36	304	2443	28362	0.034	0.59	// AT1G31310 // AT5G64060 // AT1G02580 // AT2G36400 // AT4G35590 // AT5G65080 // AT5G02490 // AT2G37430 // AT4G22070 // AT2G40740 // AT3G17690 // AT1G63650 // AT5G28640 // AT5G06250 // AT5G58610 // AT1G02065 // AT1G06180 // AT2G43140 // AT1G54840 // AT3G61250 // AT2G44910 // AT5G65510 // AT1G74080 // AT4G00250 // AT4G24150 // AT5G11190 // AT5G41765 // AT2G38340 // AT1G31290 // AT5G52170 // AT5G06…
GO:1903506	P	regulation of nucleic acid-templated transcription	36	304	2445	28362	0.034	0.59	// AT1G31310 // AT5G64060 // AT1G02580 // AT2G36400 // AT4G35590 // AT5G65080 // AT5G02490 // AT2G37430 // AT4G22070 // AT2G40740 // AT3G17690 // AT1G63650 // AT5G28640 // AT5G06250 // AT5G58610 // AT1G02065 // AT1G06180 // AT2G43140 // AT1G54840 // AT3G61250 // AT2G44910 // AT5G65510 // AT1G74080 // AT4G00250 // AT4G24150 // AT5G11190 // AT5G41765 // AT2G38340 // AT1G31290 // AT5G52170 // AT5G06…
GO:0071396	P	cellular response to lipid	9	304	409	28362	0.035	0.6	// AT5G01550 // AT1G18390 // AT2G38340 // AT2G43140 // AT2G38310 // AT4G30270 // AT2G14900 // AT4G26150 // AT1G75240
GO:0043436	P	oxoacid metabolic process	17	304	973	28362	0.036	0.61	// AT3G52430 // AT5G38020 // AT2G44450 // AT1G74710 // AT1G43800 // AT1G01600 // AT1G65890 // AT2G30660 // AT5G60780 // AT1G12160 // AT4G28680 // AT1G63710 // AT3G44300 // AT5G25880 // AT1G17745 // AT4G39030 // AT3G45060
GO:0010243	P	response to organonitrogen compound	5	304	166	28362	0.036	0.61	// AT4G33050 // AT5G58610 // AT2G35930 // AT2G37430 // AT5G37490
GO:0009414	P	response to water deprivation	8	304	347	28362	0.037	0.61	// AT2G38530 // AT1G18390 // AT2G38340 // AT3G08770 // AT2G35930 // AT4G15910 // AT4G28680 // AT2G26650
GO:0032787	P	monocarboxylic acid metabolic process	10	304	481	28362	0.038	0.62	// AT3G52430 // AT5G38020 // AT1G74710 // AT1G43800 // AT1G01600 // AT1G65890 // AT1G63710 // AT3G44300 // AT5G25880 // AT4G39030
GO:0051252	P	regulation of RNA metabolic process	36	304	2474	28362	0.039	0.64	// AT1G31310 // AT5G64060 // AT1G02580 // AT2G36400 // AT4G35590 // AT5G65080 // AT5G02490 // AT2G37430 // AT4G22070 // AT2G40740 // AT3G17690 // AT1G63650 // AT5G28640 // AT5G06250 // AT5G58610 // AT1G02065 // AT1G06180 // AT2G43140 // AT1G54840 // AT3G61250 // AT2G44910 // AT5G65510 // AT1G74080 // AT4G00250 // AT4G24150 // AT5G11190 // AT5G41765 // AT2G38340 // AT1G31290 // AT5G52170 // AT5G06…
GO:0009415	P	response to water	8	304	355	28362	0.041	0.66	// AT2G38530 // AT1G18390 // AT2G38340 // AT3G08770 // AT2G35930 // AT4G15910 // AT4G28680 // AT2G26650
GO:0009314	P	response to radiation	14	304	772	28362	0.042	0.66	// AT3G52430 // AT2G29120 // AT4G37900 // AT1G02580 // AT1G75040 // AT1G70170 // AT1G58340 // AT5G48410 // AT3G07520 // AT5G65080 // AT4G26150 // AT1G18390 // AT4G37490 // AT2G44910
GO:0051239	P	regulation of multicellular organismal process	10	304	490	28362	0.042	0.66	// AT4G37900 // AT1G02580 // AT1G13710 // AT2G37430 // AT2G36400 // AT1G70170 // AT5G65080 // AT4G26150 // AT3G61250 // AT3G04060
GO:0031326	P	regulation of cellular biosynthetic process	39	304	2734	28362	0.042	0.66	// AT1G31310 // AT5G64060 // AT1G02580 // AT2G36400 // AT4G35590 // AT5G65080 // AT5G02490 // AT2G37430 // AT3G52430 // AT4G22070 // AT2G40740 // AT2G36660 // AT3G17690 // AT1G63650 // AT5G28640 // AT5G06250 // AT5G58610 // AT1G02065 // AT1G06180 // AT2G43140 // AT1G54840 // AT3G61250 // AT2G44910 // AT5G65510 // AT1G74080 // AT4G00250 // AT4G24150 // AT5G11190 // AT5G41765 // AT2G38340 // AT1G31…
GO:0015075	F	ion transmembrane transporter activity	12	304	629	28362	0.042	0.67	// AT3G22910 // AT2G29120 // AT3G17690 // AT4G27860 // AT5G60780 // AT5G48410 // AT4G02700 // AT2G26650 // AT5G24290 // AT3G07520 // AT4G19030 // AT3G45060
GO:0051171	P	regulation of nitrogen compound metabolic process	39	304	2739	28362	0.043	0.66	// AT1G31310 // AT5G64060 // AT1G02580 // AT2G36400 // AT4G35590 // AT5G65080 // AT5G02490 // AT2G37430 // AT3G52430 // AT4G22070 // AT2G40740 // AT2G36660 // AT3G17690 // AT1G63650 // AT5G28640 // AT5G06250 // AT5G58610 // AT1G02065 // AT1G06180 // AT2G43140 // AT1G54840 // AT3G61250 // AT2G44910 // AT5G65510 // AT1G74080 // AT4G00250 // AT4G24150 // AT5G11190 // AT5G41765 // AT2G38340 // AT1G31…
GO:0019748	P	secondary metabolic process	10	304	492	28362	0.043	0.66	// AT3G52430 // AT2G44450 // AT1G11600 // AT1G13710 // AT3G25180 // AT1G74590 // AT1G12160 // AT3G26220 // AT3G13610 // AT3G26170
GO:0031224	C	intrinsic component of membrane	72	304	5540	28362	0.043	0.93	// AT4G12090 // AT4G11655 // AT3G17690 // AT3G11640 // AT5G22560 // AT1G16090 // AT3G25180 // AT1G70170 // AT4G23130 // AT1G10550 // AT2G42360 // AT5G55340 // AT5G54700 // AT2G26650 // AT1G55940 // AT3G22910 // AT5G01550 // AT1G63710 // AT1G13710 // AT1G01600 // AT4G01575 // AT5G60780 // AT3G21310 // AT1G58340 // AT3G13100 // AT3G16030 // AT1G70990 // AT3G13175 // AT1G74420 // AT3G26220 // AT5G40…
GO:0046873	F	metal ion transmembrane transporter activity	6	304	235	28362	0.044	0.68	// AT3G22910 // AT3G07520 // AT3G17690 // AT4G27860 // AT5G24290 // AT2G26650
GO:0044459	C	plasma membrane part	9	304	428	28362	0.045	0.93	// AT3G22910 // AT5G08000 // AT1G24530 // AT3G17690 // AT4G02700 // AT4G19030 // AT1G10550 // AT1G09930 // AT2G26650
GO:1901362	P	organic cyclic compound biosynthetic process	44	304	3174	28362	0.047	0.71	// AT1G31310 // AT5G64060 // AT1G02580 // AT1G66960 // AT2G36400 // AT4G35590 // AT5G65080 // AT5G02490 // AT2G37430 // AT1G55940 // AT3G52430 // AT4G22070 // AT2G40740 // AT3G17690 // AT5G28640 // AT5G06250 // AT4G20320 // AT5G58610 // AT1G02065 // AT1G48605 // AT1G06180 // AT4G28680 // AT2G43140 // AT3G57130 // AT3G61250 // AT2G44910 // AT5G65510 // AT1G74080 // AT4G00250 // AT4G24150 // AT5G06…
GO:0016021	C	integral component of membrane	69	304	5324	28362	0.05	0.93	// AT4G12090 // AT4G11655 // AT3G17690 // AT3G11640 // AT5G22560 // AT1G16090 // AT3G25180 // AT1G14260 // AT4G23130 // AT1G10550 // AT2G42360 // AT5G55340 // AT5G54700 // AT2G26650 // AT1G55940 // AT3G22910 // AT5G01550 // AT1G63710 // AT1G13710 // AT1G01600 // AT4G01575 // AT5G60780 // AT3G21310 // AT1G58340 // AT3G13100 // AT3G16030 // AT1G70990 // AT3G13175 // AT1G74420 // AT3G26220 // AT5G40…
GO:0019219	P	regulation of nucleobase-containing compound metabolic process	36	304	2529	28362	0.051	0.77	// AT1G31310 // AT5G64060 // AT1G02580 // AT2G36400 // AT4G35590 // AT5G65080 // AT5G02490 // AT2G37430 // AT4G22070 // AT2G40740 // AT3G17690 // AT1G63650 // AT5G28640 // AT5G06250 // AT5G58610 // AT1G02065 // AT1G06180 // AT2G43140 // AT1G54840 // AT3G61250 // AT2G44910 // AT5G65510 // AT1G74080 // AT4G00250 // AT4G24150 // AT5G11190 // AT5G41765 // AT2G38340 // AT1G31290 // AT5G52170 // AT5G06…
GO:2000026	P	regulation of multicellular organismal development	9	304	442	28362	0.052	0.77	// AT4G37900 // AT1G02580 // AT2G37430 // AT2G36400 // AT1G70170 // AT5G65080 // AT4G26150 // AT3G61250 // AT3G04060
GO:0007165	P	signal transduction	29	304	1965	28362	0.053	0.77	// AT5G18350 // AT2G21850 // AT3G57130 // AT2G14900 // AT4G16960 // AT3G52430 // AT5G01550 // AT5G47960 // AT2G38310 // AT5G12330 // AT1G63245 // AT1G17615 // AT4G37900 // AT4G18430 // AT1G08450 // AT5G36970 // AT4G13920 // AT5G54510 // AT2G04450 // AT5G41550 // AT5G65510 // AT1G18390 // AT1G58190 // AT5G11190 // AT2G38340 // AT4G30270 // AT1G63650 // AT4G26150 // AT1G75240
GO:0006082	P	organic acid metabolic process	18	304	1099	28362	0.053	0.77	// AT3G52430 // AT5G38020 // AT2G44450 // AT1G74710 // AT1G43800 // AT1G01600 // AT1G65890 // AT2G30660 // AT5G60780 // AT1G12160 // AT4G28680 // AT1G63710 // AT3G44300 // AT5G25880 // AT1G17745 // AT4G39030 // AT4G35810 // AT3G45060
GO:0018130	P	heterocycle biosynthetic process	41	304	2957	28362	0.054	0.78	// AT1G31310 // AT5G64060 // AT1G02580 // AT2G36400 // AT4G35590 // AT5G65080 // AT5G02490 // AT2G37430 // AT3G52430 // AT4G22070 // AT2G40740 // AT3G17690 // AT5G28640 // AT5G06250 // AT4G20320 // AT5G58610 // AT1G02065 // AT1G48605 // AT1G06180 // AT2G43140 // AT3G57130 // AT3G61250 // AT2G44910 // AT5G65510 // AT1G74080 // AT4G00250 // AT4G24150 // AT5G11190 // AT5G41765 // AT2G38340 // AT1G31…
GO:0048646	P	anatomical structure formation involved in morphogenesis	5	304	188	28362	0.055	0.79	// AT5G63090 // AT3G52430 // AT1G68480 // AT3G57130 // AT1G13710
GO:0044425	C	membrane part	76	304	5962	28362	0.055	0.93	// AT4G12090 // AT1G24530 // AT3G17690 // AT4G05020 // AT3G11640 // AT5G22560 // AT1G16090 // AT3G25180 // AT1G70170 // AT4G23130 // AT1G10550 // AT2G42360 // AT5G55340 // AT4G35810 // AT2G26650 // AT1G55940 // AT3G22910 // AT5G01550 // AT1G63710 // AT1G13710 // AT1G01600 // AT4G01575 // AT5G60780 // AT3G21310 // AT1G58340 // AT5G48410 // AT3G16030 // AT1G70990 // AT3G13175 // AT1G74420 // AT3G26…
GO:0007154	P	cell communication	32	304	2223	28362	0.057	0.8	// AT5G18350 // AT2G21850 // AT3G57130 // AT2G14900 // AT4G16960 // AT3G52430 // AT5G01550 // AT5G47960 // AT5G20150 // AT2G38310 // AT5G12330 // AT1G63245 // AT5G11190 // AT1G17615 // AT4G37900 // AT4G18430 // AT1G08450 // AT5G36970 // AT4G13920 // AT5G54510 // AT2G04450 // AT5G41550 // AT5G65510 // AT1G18390 // AT1G58190 // AT2G45130 // AT2G38340 // AT4G30270 // AT1G63650 // AT1G61390 // AT4G26…
GO:0072330	P	monocarboxylic acid biosynthetic process	6	304	251	28362	0.057	0.8	// AT3G52430 // AT5G38020 // AT1G74710 // AT1G43800 // AT3G44300 // AT4G39030
GO:0019438	P	aromatic compound biosynthetic process	42	304	3058	28362	0.058	0.81	// AT1G31310 // AT5G64060 // AT1G02580 // AT2G36400 // AT4G35590 // AT5G65080 // AT5G02490 // AT2G37430 // AT3G52430 // AT4G22070 // AT2G40740 // AT3G17690 // AT5G28640 // AT5G06250 // AT4G20320 // AT5G58610 // AT1G02065 // AT1G48605 // AT1G06180 // AT4G28680 // AT2G43140 // AT3G57130 // AT3G61250 // AT2G44910 // AT5G65510 // AT1G74080 // AT4G00250 // AT4G24150 // AT5G11190 // AT5G41765 // AT2G38…
GO:0006351	P	transcription, DNA-templated	36	304	2559	28362	0.058	0.81	// AT1G31310 // AT5G64060 // AT1G02580 // AT2G36400 // AT4G35590 // AT5G65080 // AT5G02490 // AT2G37430 // AT4G22070 // AT2G40740 // AT3G17690 // AT1G63650 // AT5G28640 // AT5G06250 // AT5G58610 // AT1G02065 // AT1G06180 // AT2G43140 // AT1G54840 // AT3G61250 // AT2G44910 // AT5G65510 // AT1G74080 // AT4G00250 // AT4G24150 // AT5G11190 // AT5G41765 // AT2G38340 // AT1G31290 // AT5G52170 // AT5G06…
GO:0005516	F	calmodulin binding	6	304	252	28362	0.058	0.85	// AT3G22910 // AT3G16490 // AT3G17690 // AT1G75580 // AT4G33050 // AT4G29150
GO:0097659	P	nucleic acid-templated transcription	36	304	2561	28362	0.059	0.81	// AT1G31310 // AT5G64060 // AT1G02580 // AT2G36400 // AT4G35590 // AT5G65080 // AT5G02490 // AT2G37430 // AT4G22070 // AT2G40740 // AT3G17690 // AT1G63650 // AT5G28640 // AT5G06250 // AT5G58610 // AT1G02065 // AT1G06180 // AT2G43140 // AT1G54840 // AT3G61250 // AT2G44910 // AT5G65510 // AT1G74080 // AT4G00250 // AT4G24150 // AT5G11190 // AT5G41765 // AT2G38340 // AT1G31290 // AT5G52170 // AT5G06…
GO:0044212	F	transcription regulatory region DNA binding	9	304	452	28362	0.059	0.85	// AT1G74080 // AT4G00250 // AT2G38340 // AT2G36400 // AT1G06180 // AT2G43140 // AT4G26150 // AT3G01970 // AT3G61250
GO:0032774	P	RNA biosynthetic process	36	304	2566	28362	0.06	0.82	// AT1G31310 // AT5G64060 // AT1G02580 // AT2G36400 // AT4G35590 // AT5G65080 // AT5G02490 // AT2G37430 // AT4G22070 // AT2G40740 // AT3G17690 // AT1G63650 // AT5G28640 // AT5G06250 // AT5G58610 // AT1G02065 // AT1G06180 // AT2G43140 // AT1G54840 // AT3G61250 // AT2G44910 // AT5G65510 // AT1G74080 // AT4G00250 // AT4G24150 // AT5G11190 // AT5G41765 // AT2G38340 // AT1G31290 // AT5G52170 // AT5G06…
GO:0044700	P	single organism signaling	29	304	1995	28362	0.061	0.82	// AT5G18350 // AT2G21850 // AT3G57130 // AT2G14900 // AT4G16960 // AT3G52430 // AT5G01550 // AT5G47960 // AT2G38310 // AT5G12330 // AT1G63245 // AT1G17615 // AT4G37900 // AT4G18430 // AT1G08450 // AT5G36970 // AT4G13920 // AT5G54510 // AT2G04450 // AT5G41550 // AT5G65510 // AT1G18390 // AT1G58190 // AT5G11190 // AT2G38340 // AT4G30270 // AT1G63650 // AT4G26150 // AT1G75240
GO:0023052	P	signaling	29	304	1997	28362	0.062	0.82	// AT5G18350 // AT2G21850 // AT3G57130 // AT2G14900 // AT4G16960 // AT3G52430 // AT5G01550 // AT5G47960 // AT2G38310 // AT5G12330 // AT1G63245 // AT1G17615 // AT4G37900 // AT4G18430 // AT1G08450 // AT5G36970 // AT4G13920 // AT5G54510 // AT2G04450 // AT5G41550 // AT5G65510 // AT1G18390 // AT1G58190 // AT5G11190 // AT2G38340 // AT4G30270 // AT1G63650 // AT4G26150 // AT1G75240
GO:0009416	P	response to light stimulus	13	304	744	28362	0.062	0.82	// AT3G52430 // AT2G29120 // AT4G37900 // AT1G02580 // AT1G75040 // AT1G70170 // AT1G58340 // AT5G48410 // AT3G07520 // AT5G65080 // AT4G26150 // AT1G18390 // AT2G44910
GO:2000112	P	regulation of cellular macromolecule biosynthetic process	37	304	2657	28362	0.062	0.82	// AT1G31310 // AT5G64060 // AT1G02580 // AT2G36400 // AT4G35590 // AT5G65080 // AT5G02490 // AT2G37430 // AT4G22070 // AT2G40740 // AT2G36660 // AT3G17690 // AT1G63650 // AT5G28640 // AT5G06250 // AT5G58610 // AT1G02065 // AT1G06180 // AT2G43140 // AT1G54840 // AT3G61250 // AT2G44910 // AT5G65510 // AT1G74080 // AT4G00250 // AT4G24150 // AT5G11190 // AT5G41765 // AT2G38340 // AT1G31290 // AT5G52…
GO:0016874	F	ligase activity	6	304	258	28362	0.063	0.9	// AT5G13320 // AT1G28130 // AT1G65890 // AT4G37390 // AT4G20320 // AT5G54510
GO:0009505	C	plant-type cell wall	7	304	323	28362	0.063	0.93	// AT2G28790 // AT4G30270 // AT2G44450 // AT4G19420 // AT1G28290 // AT5G61250 // AT1G74000
GO:0055044	C	symplast	15	304	899	28362	0.064	0.93	// AT2G28790 // AT3G15950 // AT1G74080 // AT1G51460 // AT2G16060 // AT2G39210 // AT1G70690 // AT2G44450 // AT1G54010 // AT3G25640 // AT3G16450 // AT1G28290 // AT5G08000 // AT2G44910 // AT1G73620
GO:0009506	C	plasmodesma	15	304	899	28362	0.064	0.93	// AT2G28790 // AT3G15950 // AT1G74080 // AT1G51460 // AT2G16060 // AT2G39210 // AT1G70690 // AT2G44450 // AT1G54010 // AT3G25640 // AT3G16450 // AT1G28290 // AT5G08000 // AT2G44910 // AT1G73620
GO:0010556	P	regulation of macromolecule biosynthetic process	37	304	2666	28362	0.065	0.84	// AT1G31310 // AT5G64060 // AT1G02580 // AT2G36400 // AT4G35590 // AT5G65080 // AT5G02490 // AT2G37430 // AT4G22070 // AT2G40740 // AT2G36660 // AT3G17690 // AT1G63650 // AT5G28640 // AT5G06250 // AT5G58610 // AT1G02065 // AT1G06180 // AT2G43140 // AT1G54840 // AT3G61250 // AT2G44910 // AT5G65510 // AT1G74080 // AT4G00250 // AT4G24150 // AT5G11190 // AT5G41765 // AT2G38340 // AT1G31290 // AT5G52…
GO:0030054	C	cell junction	15	304	901	28362	0.065	0.93	// AT2G28790 // AT3G15950 // AT1G74080 // AT1G51460 // AT2G16060 // AT2G39210 // AT1G70690 // AT2G44450 // AT1G54010 // AT3G25640 // AT3G16450 // AT1G28290 // AT5G08000 // AT2G44910 // AT1G73620
GO:0005911	C	cell-cell junction	15	304	901	28362	0.065	0.93	// AT2G28790 // AT3G15950 // AT1G74080 // AT1G51460 // AT2G16060 // AT2G39210 // AT1G70690 // AT2G44450 // AT1G54010 // AT3G25640 // AT3G16450 // AT1G28290 // AT5G08000 // AT2G44910 // AT1G73620
GO:0048731	P	system development	28	304	1929	28362	0.066	0.85	// AT1G02580 // AT1G64360 // AT3G57130 // AT1G70170 // AT5G65080 // AT2G37430 // AT2G26650 // AT3G52430 // AT2G36985 // AT1G13710 // AT2G38860 // AT5G12330 // AT1G58340 // AT5G06250 // AT5G23940 // AT5G63090 // AT1G02065 // AT1G64405 // AT4G37900 // AT2G36400 // AT3G61250 // AT5G65510 // AT1G18390 // AT4G24150 // AT5G28640 // AT4G26150 // AT1G68480 // AT3G04060
GO:0048580	P	regulation of post-embryonic development	7	304	329	28362	0.068	0.86	// AT4G37900 // AT1G02580 // AT2G36400 // AT1G70170 // AT5G65080 // AT4G26150 // AT3G61250
GO:0030001	P	metal ion transport	6	304	263	28362	0.068	0.86	// AT3G22910 // AT3G07520 // AT3G56891 // AT2G37390 // AT1G22990 // AT2G26650
GO:0042626	F	ATPase activity, coupled to transmembrane movement of substances	5	304	202	28362	0.07	0.96	// AT3G22910 // AT3G13100 // AT1G51460 // AT5G52860 // AT4G15233
GO:2000241	P	regulation of reproductive process	6	304	266	28362	0.071	0.88	// AT4G37900 // AT1G02580 // AT1G70170 // AT5G65080 // AT4G26150 // AT3G61250
GO:0051716	P	cellular response to stimulus	39	304	2856	28362	0.071	0.88	// AT5G18350 // AT4G16960 // AT5G54510 // AT3G57130 // AT2G14900 // AT4G18430 // AT2G37430 // AT3G52430 // AT5G01550 // AT5G47960 // AT5G20150 // AT4G30270 // AT2G38310 // AT5G12330 // AT2G21850 // AT1G63245 // AT1G17615 // AT4G37900 // AT1G18390 // AT4G27860 // AT1G08450 // AT5G36970 // AT2G43140 // AT4G13920 // AT5G24290 // AT2G04450 // AT5G41550 // AT5G65510 // AT5G13320 // AT1G58190 // AT4G00…
GO:0043492	F	ATPase activity, coupled to movement of substances	5	304	203	28362	0.071	0.96	// AT3G22910 // AT3G13100 // AT1G51460 // AT5G52860 // AT4G15233
GO:0071215	P	cellular response to abscisic acid stimulus	6	304	267	28362	0.072	0.88	// AT5G01550 // AT1G18390 // AT2G38340 // AT2G38310 // AT2G43140 // AT1G75240
GO:0097306	P	cellular response to alcohol	6	304	267	28362	0.072	0.88	// AT5G01550 // AT1G18390 // AT2G38340 // AT2G38310 // AT2G43140 // AT1G75240
GO:0048831	P	regulation of shoot system development	5	304	204	28362	0.073	0.88	// AT3G61250 // AT1G70170 // AT3G04060 // AT5G65080 // AT4G26150
GO:0034654	P	nucleobase-containing compound biosynthetic process	38	304	2781	28362	0.074	0.89	// AT1G31310 // AT5G64060 // AT1G02580 // AT2G36400 // AT4G35590 // AT5G65080 // AT5G02490 // AT2G37430 // AT4G22070 // AT2G40740 // AT3G17690 // AT1G63650 // AT5G28640 // AT5G06250 // AT4G20320 // AT5G58610 // AT1G02065 // AT1G48605 // AT1G06180 // AT2G43140 // AT1G54840 // AT3G61250 // AT2G44910 // AT5G65510 // AT1G74080 // AT4G00250 // AT4G24150 // AT5G11190 // AT5G41765 // AT2G38340 // AT1G31…
GO:0016820	F	hydrolase activity, acting on acid anhydrides, catalyzing transmembrane movement of substances	5	304	205	28362	0.074	0.97	// AT3G22910 // AT3G13100 // AT1G51460 // AT5G52860 // AT4G15233
GO:0009733	P	response to auxin	8	304	407	28362	0.076	0.91	// AT1G28130 // AT4G37900 // AT1G19830 // AT1G75580 // AT4G37390 // AT5G54510 // AT5G12330 // AT5G65510
GO:0048519	P	negative regulation of biological process	14	304	848	28362	0.077	0.92	// AT3G52430 // AT1G74710 // AT4G00250 // AT1G02580 // AT1G31290 // AT2G36400 // AT1G70170 // AT2G43140 // AT5G06250 // AT5G65080 // AT4G26150 // AT4G39030 // AT1G08860 // AT5G47130
GO:0060089	F	molecular transducer activity	5	304	209	28362	0.078	0.98	// AT2G38310 // AT2G29120 // AT5G48410 // AT3G07520 // AT2G26650
GO:0004872	F	receptor activity	5	304	209	28362	0.078	0.98	// AT2G38310 // AT2G29120 // AT5G48410 // AT3G07520 // AT2G26650
GO:0010038	P	response to metal ion	9	304	481	28362	0.079	0.93	// AT1G75040 // AT1G70170 // AT4G27860 // AT3G44300 // AT3G16450 // AT5G24290 // AT5G02490 // AT1G22990 // AT2G37430
GO:0080090	P	regulation of primary metabolic process	39	304	2889	28362	0.081	0.95	// AT1G31310 // AT5G64060 // AT1G02580 // AT2G36400 // AT4G35590 // AT5G65080 // AT5G02490 // AT2G37430 // AT4G22070 // AT2G40740 // AT2G36660 // AT3G17690 // AT1G63650 // AT5G28640 // AT5G06250 // AT5G58610 // AT2G45080 // AT1G02065 // AT1G75040 // AT1G06180 // AT2G43140 // AT1G54840 // AT3G61250 // AT2G44910 // AT5G65510 // AT1G74080 // AT4G00250 // AT4G24150 // AT5G11190 // AT5G41765 // AT2G38…
GO:0031323	P	regulation of cellular metabolic process	40	304	2980	28362	0.083	0.97	// AT1G31310 // AT5G64060 // AT1G02580 // AT2G36400 // AT4G35590 // AT5G65080 // AT5G02490 // AT2G37430 // AT3G52430 // AT4G22070 // AT2G40740 // AT2G36660 // AT3G17690 // AT1G63650 // AT5G28640 // AT5G06250 // AT5G58610 // AT2G45080 // AT1G02065 // AT1G06180 // AT2G43140 // AT1G54840 // AT3G61250 // AT2G44910 // AT5G65510 // AT1G74080 // AT4G00250 // AT4G24150 // AT5G11190 // AT5G41765 // AT2G38…
GO:0010468	P	regulation of gene expression	38	304	2814	28362	0.084	0.97	// AT1G31310 // AT5G64060 // AT1G02580 // AT2G36400 // AT4G35590 // AT5G65080 // AT5G02490 // AT2G37430 // AT4G22070 // AT2G40740 // AT2G36660 // AT3G17690 // AT1G63650 // AT5G28640 // AT5G06250 // AT5G58610 // AT1G02065 // AT1G06180 // AT2G43140 // AT1G54840 // AT3G61250 // AT2G44910 // AT5G65510 // AT1G74080 // AT4G00250 // AT4G24150 // AT5G11190 // AT5G41765 // AT2G38340 // AT1G31290 // AT5G52…
GO:0016614	F	oxidoreductase activity, acting on CH-OH group of donors	5	304	214	28362	0.085	1	// AT1G60730 // AT5G25880 // AT1G17745 // AT1G30700 // AT1G30720
GO:0050662	F	coenzyme binding	6	304	281	28362	0.086	1	// AT1G12160 // AT1G30700 // AT5G25880 // AT1G17745 // AT2G04450 // AT1G30720
GO:0006811	P	ion transport	11	304	645	28362	0.092	1	// AT3G22910 // AT3G07520 // AT3G56891 // AT1G23020 // AT5G60780 // AT2G37390 // AT4G19030 // AT3G01970 // AT1G22990 // AT2G26650 // AT3G45060
GO:0030234	F	enzyme regulator activity	7	304	356	28362	0.093	1	// AT2G26390 // AT4G01575 // AT3G27630 // AT5G43580 // AT2G01610 // AT2G38310 // AT4G37490
GO:0051179	P	localization	34	304	2517	28362	0.099	1	// AT2G38530 // AT3G08770 // AT4G12090 // AT1G62500 // AT2G37390 // AT2G26650 // AT5G40230 // AT3G22910 // AT4G18430 // AT5G47960 // AT3G56891 // AT5G61610 // AT5G60780 // AT1G58340 // AT4G12500 // AT5G23940 // AT1G22990 // AT4G39030 // AT3G07520 // AT1G70690 // AT1G13340 // AT4G27860 // AT4G03320 // AT2G39210 // AT5G55450 // AT5G24290 // AT5G01870 // AT4G19030 // AT3G45060 // AT1G23020 // AT1G51…
GO:0010646	P	regulation of cell communication	5	304	234	28362	0.11	1	// AT2G45130 // AT5G20150 // AT2G04450 // AT4G37900 // AT3G52430
GO:0048437	P	floral organ development	5	304	230	28362	0.11	1	// AT1G13710 // AT1G02065 // AT1G68480 // AT1G64405 // AT3G57130
GO:0005783	C	endoplasmic reticulum	14	304	895	28362	0.11	1	// AT3G15950 // AT5G20150 // AT2G45130 // AT1G08450 // AT4G27860 // AT1G13710 // AT1G54010 // AT1G72280 // AT5G24910 // AT5G24290 // AT2G39420 // AT4G35810 // AT1G74000 // AT1G55940
GO:0060255	P	regulation of macromolecule metabolic process	39	304	2998	28362	0.12	1	// AT1G31310 // AT5G64060 // AT1G02580 // AT2G36400 // AT4G35590 // AT5G65080 // AT5G02490 // AT2G37430 // AT4G22070 // AT2G40740 // AT2G36660 // AT3G17690 // AT1G63650 // AT5G28640 // AT5G06250 // AT5G58610 // AT2G45080 // AT1G02065 // AT1G06180 // AT2G43140 // AT1G54840 // AT3G61250 // AT2G44910 // AT5G65510 // AT1G74080 // AT4G00250 // AT4G24150 // AT5G11190 // AT5G41765 // AT2G38340 // AT1G31…
GO:0005215	F	transporter activity	20	304	1406	28362	0.12	1	// AT3G22910 // AT2G29120 // AT1G09930 // AT1G51460 // AT3G13100 // AT3G17690 // AT4G27860 // AT4G15233 // AT5G60780 // AT1G58340 // AT5G48410 // AT4G02700 // AT2G26650 // AT5G24290 // AT3G07520 // AT3G45060 // AT4G39030 // AT5G52860 // AT4G19030 // AT5G40230
GO:0016758	F	transferase activity, transferring hexosyl groups	7	304	382	28362	0.12	1	// AT2G15490 // AT4G15270 // AT3G21310 // AT4G30270 // AT1G10550 // AT1G74420 // AT5G25970
GO:0019222	P	regulation of metabolic process	41	304	3181	28362	0.13	1	// AT1G31310 // AT5G64060 // AT1G02580 // AT2G36400 // AT4G35590 // AT5G65080 // AT5G02490 // AT2G37430 // AT3G52430 // AT4G22070 // AT2G40740 // AT2G36660 // AT3G17690 // AT5G28640 // AT5G06250 // AT5G58610 // AT2G45080 // AT1G02065 // AT1G75040 // AT1G06180 // AT2G43140 // AT3G57130 // AT3G61250 // AT2G44910 // AT5G65510 // AT1G74080 // AT4G00250 // AT4G24150 // AT5G11190 // AT5G41765 // AT2G38…
GO:0033993	P	response to lipid	12	304	772	28362	0.13	1	// AT5G01550 // AT1G18390 // AT2G38340 // AT4G15910 // AT2G43140 // AT1G06180 // AT2G38310 // AT4G30270 // AT1G58340 // AT2G14900 // AT4G26150 // AT1G75240
GO:0098772	F	molecular function regulator	7	304	390	28362	0.13	1	// AT2G26390 // AT4G01575 // AT3G27630 // AT5G43580 // AT2G01610 // AT2G38310 // AT4G37490
GO:0052689	F	carboxylic ester hydrolase activity	6	304	314	28362	0.13	1	// AT4G16820 // AT3G52430 // AT4G19420 // AT1G54010 // AT1G54020 // AT2G39420
GO:0050793	P	regulation of developmental process	10	304	627	28362	0.14	1	// AT4G37900 // AT1G02580 // AT1G13710 // AT2G37430 // AT2G36400 // AT1G70170 // AT5G65080 // AT4G26150 // AT3G61250 // AT3G04060
GO:0006631	P	fatty acid metabolic process	5	304	252	28362	0.14	1	// AT1G01600 // AT1G65890 // AT1G63710 // AT1G43800 // AT5G38020
GO:0019752	P	carboxylic acid metabolic process	13	304	864	28362	0.14	1	// AT3G52430 // AT5G38020 // AT1G74710 // AT1G43800 // AT1G01600 // AT1G65890 // AT2G30660 // AT4G28680 // AT1G63710 // AT3G44300 // AT5G25880 // AT1G17745 // AT4G39030
GO:0015399	F	primary active transmembrane transporter activity	5	304	252	28362	0.14	1	// AT3G22910 // AT3G13100 // AT1G51460 // AT5G52860 // AT4G15233
GO:0022890	F	inorganic cation transmembrane transporter activity	6	304	325	28362	0.14	1	// AT3G22910 // AT3G07520 // AT3G17690 // AT4G27860 // AT5G24290 // AT2G26650
GO:0015405	F	P-P-bond-hydrolysis-driven transmembrane transporter activity	5	304	251	28362	0.14	1	// AT3G22910 // AT3G13100 // AT1G51460 // AT5G52860 // AT4G15233
GO:0000981	F	RNA polymerase II transcription factor activity, sequence-specific DNA binding	5	304	252	28362	0.14	1	// AT3G61250 // AT1G06180 // AT1G74080 // AT2G43140 // AT4G26150
GO:0071669	P	plant-type cell wall organization or biogenesis	5	304	256	28362	0.15	1	// AT5G60950 // AT1G74420 // AT1G10550 // AT2G43150 // AT4G30270
GO:0007275	P	multicellular organism development	36	304	2811	28362	0.15	1	// AT5G64060 // AT1G63245 // AT1G02580 // AT1G64360 // AT2G36400 // AT1G70170 // AT5G65080 // AT2G37430 // AT2G26650 // AT1G55940 // AT3G52430 // AT5G01550 // AT2G36985 // AT1G13710 // AT2G38860 // AT4G15910 // AT5G12330 // AT1G58340 // AT5G06250 // AT5G23940 // AT5G63090 // AT1G02065 // AT1G64405 // AT4G37900 // AT3G57130 // AT4G33050 // AT3G61250 // AT5G65510 // AT1G18390 // AT1G51460 // AT4G24…
GO:0004553	F	hydrolase activity, hydrolyzing O-glycosyl compounds	7	304	405	28362	0.15	1	// AT4G02290 // AT5G08000 // AT2G44450 // AT4G30270 // AT1G10550 // AT5G61250 // AT5G55180
GO:1901698	P	response to nitrogen compound	5	304	264	28362	0.16	1	// AT4G33050 // AT5G58610 // AT2G35930 // AT2G37430 // AT5G37490
GO:0048046	C	apoplast	8	304	486	28362	0.16	1	// AT1G63245 // AT5G38910 // AT1G75040 // AT5G38940 // AT2G44450 // AT4G30270 // AT1G10550 // AT5G38930
GO:0016757	F	transferase activity, transferring glycosyl groups	10	304	654	28362	0.17	1	// AT4G19970 // AT2G37980 // AT2G15490 // AT4G15270 // AT3G21310 // AT4G30270 // AT5G59530 // AT1G10550 // AT1G74420 // AT5G25970
GO:0046914	F	transition metal ion binding	25	304	1912	28362	0.18	1	// AT2G21850 // AT1G11600 // AT5G38910 // AT3G25180 // AT1G70170 // AT2G37390 // AT2G42360 // AT2G37430 // AT1G55940 // AT1G13710 // AT1G01600 // AT1G14260 // AT3G26220 // AT5G38940 // AT1G31710 // AT4G35810 // AT1G22990 // AT1G63710 // AT5G58610 // AT3G14620 // AT1G68480 // AT5G24910 // AT4G26150 // AT3G26170 // AT5G38930
GO:0044707	P	single-multicellular organism process	36	304	2875	28362	0.19	1	// AT5G64060 // AT1G63245 // AT1G02580 // AT1G64360 // AT2G36400 // AT1G70170 // AT5G65080 // AT2G37430 // AT2G26650 // AT1G55940 // AT3G52430 // AT5G01550 // AT2G36985 // AT1G13710 // AT2G38860 // AT4G15910 // AT5G12330 // AT1G58340 // AT5G06250 // AT5G23940 // AT5G63090 // AT1G02065 // AT1G64405 // AT4G37900 // AT3G57130 // AT4G33050 // AT3G61250 // AT5G65510 // AT1G18390 // AT1G51460 // AT4G24…
GO:0006629	P	lipid metabolic process	14	304	994	28362	0.19	1	// AT4G16820 // AT3G52430 // AT1G63710 // AT2G39420 // AT5G38020 // AT1G01600 // AT1G65890 // AT1G66960 // AT3G25180 // AT3G26840 // AT1G54020 // AT5G55340 // AT1G43800 // AT1G55940
GO:0022891	F	substrate-specific transmembrane transporter activity	13	304	916	28362	0.19	1	// AT3G22910 // AT2G29120 // AT3G17690 // AT4G27860 // AT5G60780 // AT5G48410 // AT4G02700 // AT2G26650 // AT5G24290 // AT3G07520 // AT1G09930 // AT4G19030 // AT3G45060
GO:1901363	F	heterocyclic compound binding	90	304	7718	28362	0.19	1	// AT5G18350 // AT1G24530 // AT3G17690 // AT1G33950 // AT2G36400 // AT2G37430 // AT1G55940 // AT5G01550 // AT2G40740 // AT1G30700 // AT3G26220 // AT1G02065 // AT3G50940 // AT2G04450 // AT5G41550 // AT5G65510 // AT1G51460 // AT1G31290 // AT4G03292 // AT5G58390 // AT4G26150 // AT5G25880 // AT1G17745 // AT3G22910 // AT4G18430 // AT1G01600 // AT5G06250 // AT5G38350 // AT5G11190 // AT4G11290 // AT1G17…
GO:0071555	P	cell wall organization	8	304	518	28362	0.2	1	// AT5G60950 // AT4G02290 // AT4G19970 // AT4G19420 // AT4G30270 // AT2G43150 // AT1G10550 // AT1G74420
GO:0044281	P	small molecule metabolic process	21	304	1597	28362	0.2	1	// AT3G52430 // AT5G38020 // AT2G44450 // AT1G74710 // AT3G26840 // AT1G48605 // AT1G01600 // AT1G65890 // AT1G43800 // AT2G30660 // AT5G60780 // AT1G12160 // AT4G28680 // AT1G63710 // AT3G44300 // AT4G20320 // AT5G25880 // AT1G17745 // AT4G39030 // AT4G35810 // AT3G45060
GO:0006812	P	cation transport	6	304	362	28362	0.2	1	// AT3G22910 // AT3G07520 // AT3G56891 // AT2G37390 // AT1G22990 // AT2G26650
GO:0046394	P	carboxylic acid biosynthetic process	7	304	438	28362	0.2	1	// AT3G52430 // AT5G38020 // AT1G74710 // AT1G43800 // AT3G44300 // AT1G17745 // AT4G39030
GO:0009908	P	flower development	8	304	520	28362	0.2	1	// AT1G02065 // AT1G64405 // AT1G13710 // AT3G57130 // AT5G65080 // AT4G26150 // AT3G61250 // AT1G68480
GO:0048522	P	positive regulation of cellular process	10	304	676	28362	0.2	1	// AT3G52430 // AT5G13320 // AT5G20150 // AT2G45130 // AT3G04060 // AT2G38340 // AT3G57130 // AT1G13710 // AT1G75240 // AT2G04450
GO:0016798	F	hydrolase activity, acting on glycosyl bonds	7	304	438	28362	0.2	1	// AT4G02290 // AT5G08000 // AT2G44450 // AT4G30270 // AT1G10550 // AT5G61250 // AT5G55180
GO:0097159	F	organic cyclic compound binding	90	304	7737	28362	0.2	1	// AT5G18350 // AT1G24530 // AT3G17690 // AT1G33950 // AT2G36400 // AT2G37430 // AT1G55940 // AT5G01550 // AT2G40740 // AT1G30700 // AT3G26220 // AT1G02065 // AT3G50940 // AT2G04450 // AT5G41550 // AT5G65510 // AT1G51460 // AT1G31290 // AT4G03292 // AT5G58390 // AT4G26150 // AT5G25880 // AT1G17745 // AT3G22910 // AT4G18430 // AT1G01600 // AT5G06250 // AT5G38350 // AT5G11190 // AT4G11290 // AT1G17…
GO:0036094	F	small molecule binding	42	304	3434	28362	0.2	1	// AT5G18350 // AT1G24530 // AT3G17690 // AT1G33950 // AT2G36400 // AT1G12160 // AT5G02490 // AT5G25880 // AT1G17745 // AT4G16960 // AT2G21450 // AT2G26650 // AT3G22910 // AT5G01550 // AT5G47960 // AT2G36660 // AT3G16030 // AT4G36950 // AT4G20320 // AT1G30700 // AT5G52860 // AT1G30720 // AT5G38350 // AT1G17615 // AT1G48605 // AT1G18020 // AT3G50940 // AT4G18430 // AT1G74490 // AT4G35810 // AT2G04…
GO:0044432	C	endoplasmic reticulum part	7	304	440	28362	0.2	1	// AT3G15950 // AT4G27860 // AT1G08450 // AT1G72280 // AT5G24910 // AT5G24290 // AT4G35810
GO:0006810	P	transport	30	304	2391	28362	0.21	1	// AT2G38530 // AT3G08770 // AT4G12090 // AT1G62500 // AT2G37390 // AT2G26650 // AT5G40230 // AT3G22910 // AT4G18430 // AT5G47960 // AT3G56891 // AT5G60780 // AT1G58340 // AT4G12500 // AT1G22990 // AT4G39030 // AT3G07520 // AT1G70690 // AT1G13340 // AT4G03320 // AT2G39210 // AT5G55450 // AT5G01870 // AT4G19030 // AT3G45060 // AT1G23020 // AT1G51460 // AT3G13100 // AT3G01970 // AT1G09930
GO:0051234	P	establishment of localization	30	304	2406	28362	0.22	1	// AT2G38530 // AT3G08770 // AT4G12090 // AT1G62500 // AT2G37390 // AT2G26650 // AT5G40230 // AT3G22910 // AT4G18430 // AT5G47960 // AT3G56891 // AT5G60780 // AT1G58340 // AT4G12500 // AT1G22990 // AT4G39030 // AT3G07520 // AT1G70690 // AT1G13340 // AT4G03320 // AT2G39210 // AT5G55450 // AT5G01870 // AT4G19030 // AT3G45060 // AT1G23020 // AT1G51460 // AT3G13100 // AT3G01970 // AT1G09930
GO:0090567	P	reproductive shoot system development	8	304	533	28362	0.22	1	// AT1G02065 // AT1G64405 // AT1G13710 // AT3G57130 // AT5G65080 // AT4G26150 // AT3G61250 // AT1G68480
GO:0000166	F	nucleotide binding	41	304	3370	28362	0.22	1	// AT5G18350 // AT1G24530 // AT3G17690 // AT1G33950 // AT2G36400 // AT1G12160 // AT5G02490 // AT5G25880 // AT1G17745 // AT4G16960 // AT2G21450 // AT2G26650 // AT3G22910 // AT5G01550 // AT5G47960 // AT2G36660 // AT3G16030 // AT4G36950 // AT4G20320 // AT1G30700 // AT5G52860 // AT1G30720 // AT5G38350 // AT1G17615 // AT1G48605 // AT1G18020 // AT3G50940 // AT4G18430 // AT1G74490 // AT2G04450 // AT5G41…
GO:1901265	F	nucleoside phosphate binding	41	304	3370	28362	0.22	1	// AT5G18350 // AT1G24530 // AT3G17690 // AT1G33950 // AT2G36400 // AT1G12160 // AT5G02490 // AT5G25880 // AT1G17745 // AT4G16960 // AT2G21450 // AT2G26650 // AT3G22910 // AT5G01550 // AT5G47960 // AT2G36660 // AT3G16030 // AT4G36950 // AT4G20320 // AT1G30700 // AT5G52860 // AT1G30720 // AT5G38350 // AT1G17615 // AT1G48605 // AT1G18020 // AT3G50940 // AT4G18430 // AT1G74490 // AT2G04450 // AT5G41…
GO:0032501	P	multicellular organismal process	37	304	3032	28362	0.23	1	// AT5G64060 // AT1G63245 // AT1G02580 // AT1G64360 // AT2G36400 // AT1G70170 // AT5G65080 // AT2G37430 // AT2G26650 // AT1G55940 // AT3G52430 // AT5G01550 // AT2G36985 // AT1G13710 // AT2G38860 // AT4G15910 // AT5G12330 // AT1G58340 // AT5G06250 // AT5G23940 // AT5G63090 // AT1G02065 // AT1G64405 // AT4G37900 // AT3G57130 // AT4G33050 // AT3G61250 // AT5G65510 // AT1G18390 // AT1G51460 // AT4G24…
GO:0044767	P	single-organism developmental process	38	304	3131	28362	0.23	1	// AT5G64060 // AT1G63245 // AT1G02580 // AT1G64360 // AT2G36400 // AT1G70170 // AT5G65080 // AT2G37430 // AT2G26650 // AT1G55940 // AT3G52430 // AT5G01550 // AT2G36985 // AT1G13710 // AT2G38860 // AT4G15910 // AT5G12330 // AT1G58340 // AT5G06250 // AT5G23940 // AT5G63090 // AT1G02065 // AT1G64405 // AT4G37900 // AT3G57130 // AT5G54510 // AT4G33050 // AT3G61250 // AT5G65510 // AT1G18390 // AT1G51…
GO:0003677	F	DNA binding	30	304	2417	28362	0.23	1	// AT5G64060 // AT1G02580 // AT2G36400 // AT4G35590 // AT5G65080 // AT2G21450 // AT4G22070 // AT2G40740 // AT3G17690 // AT5G12330 // AT5G06250 // AT5G58610 // AT1G02065 // AT1G06180 // AT2G43140 // AT3G61250 // AT2G44910 // AT5G65510 // AT1G74080 // AT4G00250 // AT5G11190 // AT2G38340 // AT5G52170 // AT5G06510 // AT1G63650 // AT4G26150 // AT5G15150 // AT3G01970 // AT1G75240 // AT3G04060
GO:0044711	P	single-organism biosynthetic process	22	304	1735	28362	0.24	1	// AT1G11600 // AT1G66960 // AT3G25180 // AT1G12160 // AT3G44300 // AT3G26840 // AT1G17745 // AT1G55940 // AT3G52430 // AT1G74710 // AT1G75040 // AT4G20320 // AT1G74420 // AT3G26220 // AT4G39030 // AT1G48605 // AT5G38020 // AT1G43800 // AT1G13710 // AT4G26150 // AT3G26170 // AT3G13610
GO:0048518	P	positive regulation of biological process	12	304	881	28362	0.24	1	// AT3G52430 // AT5G13320 // AT5G20150 // AT2G45130 // AT3G04060 // AT2G38340 // AT3G57130 // AT1G13710 // AT1G08450 // AT1G75240 // AT2G04450 // AT1G08860
GO:0009723	P	response to ethylene	5	304	307	28362	0.24	1	// AT5G11190 // AT3G52430 // AT1G05710 // AT5G19880 // AT5G65510
GO:0045229	P	external encapsulating structure organization	8	304	551	28362	0.24	1	// AT5G60950 // AT4G02290 // AT4G19970 // AT4G19420 // AT4G30270 // AT2G43150 // AT1G10550 // AT1G74420
GO:0005789	C	endoplasmic reticulum membrane	6	304	399	28362	0.26	1	// AT4G27860 // AT5G24290 // AT1G72280 // AT5G24910 // AT1G08450 // AT4G35810
GO:0042175	C	nuclear outer membrane-endoplasmic reticulum membrane network	6	304	404	28362	0.27	1	// AT4G27860 // AT5G24290 // AT1G72280 // AT5G24910 // AT1G08450 // AT4G35810
GO:0009888	P	tissue development	8	304	577	28362	0.28	1	// AT1G02580 // AT1G13710 // AT3G57130 // AT1G63650 // AT5G06250 // AT5G23940 // AT2G26650 // AT5G65510
GO:0009737	P	response to abscisic acid	8	304	578	28362	0.28	1	// AT5G01550 // AT1G18390 // AT2G38340 // AT4G15910 // AT2G38310 // AT1G58340 // AT2G43140 // AT1G75240
GO:0009620	P	response to fungus	8	304	573	28362	0.28	1	// AT5G60950 // AT4G11650 // AT1G74710 // AT1G17615 // AT1G75830 // AT2G39210 // AT5G43580 // AT3G16030
GO:0032553	F	ribonucleotide binding	32	304	2664	28362	0.28	1	// AT5G18350 // AT3G17690 // AT1G33950 // AT2G36400 // AT5G02490 // AT4G16960 // AT2G21450 // AT4G36950 // AT3G22910 // AT5G01550 // AT5G47960 // AT3G16030 // AT4G20320 // AT5G52860 // AT5G38350 // AT1G17615 // AT1G48605 // AT1G18020 // AT3G50940 // AT4G18430 // AT1G74490 // AT5G41550 // AT1G18390 // AT1G51460 // AT4G24150 // AT3G45860 // AT4G23130 // AT3G13100 // AT1G61390 // AT4G30250 // AT1G72…
GO:0009653	P	anatomical structure morphogenesis	12	304	919	28362	0.29	1	// AT5G63090 // AT3G52430 // AT1G02580 // AT1G13710 // AT3G57130 // AT1G58340 // AT5G06250 // AT5G23940 // AT5G54510 // AT1G68480 // AT2G26650 // AT5G65510
GO:0097305	P	response to alcohol	8	304	583	28362	0.29	1	// AT5G01550 // AT1G18390 // AT2G38340 // AT4G15910 // AT2G38310 // AT1G58340 // AT2G43140 // AT1G75240
GO:0055085	P	transmembrane transport	9	304	667	28362	0.29	1	// AT3G22910 // AT4G03320 // AT2G39210 // AT5G60780 // AT1G58340 // AT3G13100 // AT4G39030 // AT2G26650 // AT3G45060
GO:0012505	C	endomembrane system	26	304	2143	28362	0.29	1	// AT2G38530 // AT3G15950 // AT2G37980 // AT5G25820 // AT2G44450 // AT5G02490 // AT1G55940 // AT4G18430 // AT5G47960 // AT4G19970 // AT5G20150 // AT1G13710 // AT1G54010 // AT1G58340 // AT2G39420 // AT3G16490 // AT4G27860 // AT5G24290 // AT4G35810 // AT2G45130 // AT4G30270 // AT1G72280 // AT5G24910 // AT1G74420 // AT1G08450 // AT1G74000
GO:0050832	P	defense response to fungus	7	304	504	28362	0.3	1	// AT5G60950 // AT4G11650 // AT1G74710 // AT1G17615 // AT1G75830 // AT2G39210 // AT5G43580
GO:0032502	P	developmental process	38	304	3233	28362	0.3	1	// AT5G64060 // AT1G63245 // AT1G02580 // AT1G64360 // AT2G36400 // AT1G70170 // AT5G65080 // AT2G37430 // AT2G26650 // AT1G55940 // AT3G52430 // AT5G01550 // AT2G36985 // AT1G13710 // AT2G38860 // AT4G15910 // AT5G12330 // AT1G58340 // AT5G06250 // AT5G23940 // AT5G63090 // AT1G02065 // AT1G64405 // AT4G37900 // AT3G57130 // AT5G54510 // AT4G33050 // AT3G61250 // AT5G65510 // AT1G18390 // AT1G51…
GO:0048856	P	anatomical structure development	37	304	3146	28362	0.3	1	// AT5G64060 // AT1G63245 // AT1G02580 // AT1G64360 // AT2G36400 // AT1G70170 // AT5G65080 // AT2G37430 // AT2G26650 // AT1G55940 // AT3G52430 // AT5G01550 // AT2G36985 // AT1G13710 // AT2G38860 // AT4G15910 // AT5G12330 // AT1G58340 // AT5G06250 // AT5G23940 // AT5G63090 // AT1G02065 // AT1G64405 // AT4G37900 // AT3G57130 // AT5G54510 // AT4G33050 // AT3G61250 // AT5G65510 // AT1G18390 // AT1G51…
GO:0097367	F	carbohydrate derivative binding	32	304	2696	28362	0.3	1	// AT5G18350 // AT3G17690 // AT1G33950 // AT2G36400 // AT5G02490 // AT4G16960 // AT2G21450 // AT4G36950 // AT3G22910 // AT5G01550 // AT5G47960 // AT3G16030 // AT4G20320 // AT5G52860 // AT5G38350 // AT1G17615 // AT1G48605 // AT1G18020 // AT3G50940 // AT4G18430 // AT1G74490 // AT5G41550 // AT1G18390 // AT1G51460 // AT4G24150 // AT3G45860 // AT4G23130 // AT3G13100 // AT1G61390 // AT4G30250 // AT1G72…
GO:0030154	P	cell differentiation	10	304	768	28362	0.31	1	// AT1G02065 // AT1G74080 // AT1G06180 // AT1G63650 // AT5G23940 // AT4G26150 // AT4G33050 // AT3G61250 // AT1G68480 // AT2G26650
GO:0046686	P	response to cadmium ion	5	304	343	28362	0.31	1	// AT1G75040 // AT5G02490 // AT1G22990 // AT3G44300 // AT1G70170
GO:0022804	F	active transmembrane transporter activity	8	304	595	28362	0.31	1	// AT3G22910 // AT1G51460 // AT4G15233 // AT1G58340 // AT3G13100 // AT4G02700 // AT4G39030 // AT5G52860
GO:1902578	P	single-organism localization	13	304	1040	28362	0.33	1	// AT2G38530 // AT3G08770 // AT4G27860 // AT4G03320 // AT1G58340 // AT4G12500 // AT5G55450 // AT5G24290 // AT1G62500 // AT1G51460 // AT5G01870 // AT4G39030 // AT2G26650
GO:0022892	F	substrate-specific transporter activity	13	304	1045	28362	0.33	1	// AT3G22910 // AT2G29120 // AT3G17690 // AT4G27860 // AT5G60780 // AT5G48410 // AT4G02700 // AT2G26650 // AT5G24290 // AT3G07520 // AT1G09930 // AT4G19030 // AT3G45060
GO:0016887	F	ATPase activity	7	304	530	28362	0.34	1	// AT3G22910 // AT1G51460 // AT4G15233 // AT3G50940 // AT3G13100 // AT4G30250 // AT5G52860
GO:0016053	P	organic acid biosynthetic process	7	304	531	28362	0.35	1	// AT3G52430 // AT5G38020 // AT1G74710 // AT1G43800 // AT3G44300 // AT1G17745 // AT4G39030
GO:0033036	P	macromolecule localization	12	304	996	28362	0.38	1	// AT2G38530 // AT4G18430 // AT5G47960 // AT3G08770 // AT1G13340 // AT5G61610 // AT4G03320 // AT4G12500 // AT5G55450 // AT1G62500 // AT5G01870 // AT1G09930
GO:0008324	F	cation transmembrane transporter activity	6	304	464	28362	0.38	1	// AT3G22910 // AT3G07520 // AT3G17690 // AT4G27860 // AT5G24290 // AT2G26650
GO:0009266	P	response to temperature stimulus	7	304	559	28362	0.39	1	// AT1G74710 // AT5G08000 // AT2G38340 // AT1G58340 // AT5G65080 // AT3G16450 // AT5G02490
GO:0017076	F	purine nucleotide binding	30	304	2633	28362	0.39	1	// AT5G18350 // AT3G17690 // AT1G33950 // AT2G36400 // AT5G02490 // AT4G16960 // AT2G21450 // AT4G36950 // AT3G22910 // AT5G01550 // AT5G47960 // AT3G16030 // AT4G20320 // AT5G52860 // AT5G38350 // AT1G17615 // AT4G18430 // AT3G50940 // AT1G74490 // AT5G41550 // AT1G18390 // AT1G51460 // AT4G24150 // AT3G45860 // AT4G23130 // AT3G13100 // AT1G61390 // AT4G30250 // AT1G72540 // AT3G55950
GO:0032555	F	purine ribonucleotide binding	30	304	2631	28362	0.39	1	// AT5G18350 // AT3G17690 // AT1G33950 // AT2G36400 // AT5G02490 // AT4G16960 // AT2G21450 // AT4G36950 // AT3G22910 // AT5G01550 // AT5G47960 // AT3G16030 // AT4G20320 // AT5G52860 // AT5G38350 // AT1G17615 // AT4G18430 // AT3G50940 // AT1G74490 // AT5G41550 // AT1G18390 // AT1G51460 // AT4G24150 // AT3G45860 // AT4G23130 // AT3G13100 // AT1G61390 // AT4G30250 // AT1G72540 // AT3G55950
GO:0044255	P	cellular lipid metabolic process	8	304	649	28362	0.4	1	// AT5G38020 // AT1G63710 // AT1G43800 // AT1G01600 // AT1G65890 // AT1G66960 // AT3G25180 // AT3G26840
GO:0016787	F	hydrolase activity	37	304	3279	28362	0.4	1	// AT4G02290 // AT4G01575 // AT2G30660 // AT1G70170 // AT2G44450 // AT3G09405 // AT3G44300 // AT1G10550 // AT4G22485 // AT2G21450 // AT5G55180 // AT3G22910 // AT5G39220 // AT2G38860 // AT5G43580 // AT1G54010 // AT3G05600 // AT2G39420 // AT5G52860 // AT4G16820 // AT3G52430 // AT5G08000 // AT4G15233 // AT4G30250 // AT3G50940 // AT4G19420 // AT2G04450 // AT1G51460 // AT1G10040 // AT2G04430 // AT4G22…
GO:0004842	F	ubiquitin-protein transferase activity	5	304	387	28362	0.4	1	// AT2G42360 // AT5G37490 // AT2G35930 // AT3G61390 // AT1G14260
GO:0032559	F	adenyl ribonucleotide binding	27	304	2364	28362	0.4	1	// AT5G18350 // AT3G17690 // AT2G36400 // AT5G02490 // AT4G16960 // AT2G21450 // AT4G36950 // AT3G22910 // AT5G01550 // AT3G16030 // AT4G20320 // AT5G52860 // AT5G38350 // AT1G17615 // AT3G50940 // AT1G74490 // AT5G41550 // AT1G18390 // AT1G51460 // AT4G24150 // AT3G45860 // AT4G23130 // AT3G13100 // AT1G61390 // AT4G30250 // AT1G72540 // AT3G55950
GO:0030554	F	adenyl nucleotide binding	27	304	2366	28362	0.4	1	// AT5G18350 // AT3G17690 // AT2G36400 // AT5G02490 // AT4G16960 // AT2G21450 // AT4G36950 // AT3G22910 // AT5G01550 // AT3G16030 // AT4G20320 // AT5G52860 // AT5G38350 // AT1G17615 // AT3G50940 // AT1G74490 // AT5G41550 // AT1G18390 // AT1G51460 // AT4G24150 // AT3G45860 // AT4G23130 // AT3G13100 // AT1G61390 // AT4G30250 // AT1G72540 // AT3G55950
GO:0046983	F	protein dimerization activity	7	304	567	28362	0.41	1	// AT2G43140 // AT5G12330 // AT1G63650 // AT1G05710 // AT5G65080 // AT1G75240 // AT3G55950
GO:0042623	F	ATPase activity, coupled	5	304	389	28362	0.41	1	// AT3G22910 // AT3G13100 // AT1G51460 // AT5G52860 // AT4G15233
GO:0019787	F	ubiquitin-like protein transferase activity	5	304	393	28362	0.41	1	// AT2G42360 // AT5G37490 // AT2G35930 // AT3G61390 // AT1G14260
GO:0044248	P	cellular catabolic process	12	304	1024	28362	0.42	1	// AT4G37520 // AT4G02290 // AT3G04060 // AT2G30660 // AT4G11290 // AT3G57130 // AT2G44450 // AT5G58390 // AT5G19880 // AT5G06730 // AT1G74590 // AT4G37530
GO:0051173	P	positive regulation of nitrogen compound metabolic process	5	304	399	28362	0.43	1	// AT3G52430 // AT1G75240 // AT2G38340 // AT3G04060 // AT3G57130
GO:0044712	P	single-organism catabolic process	7	304	585	28362	0.44	1	// AT4G16820 // AT3G52430 // AT2G30660 // AT2G44450 // AT1G54020 // AT3G04060 // AT1G74590
GO:0033554	P	cellular response to stress	10	304	858	28362	0.44	1	// AT3G52430 // AT5G13320 // AT5G20150 // AT4G37900 // AT1G18390 // AT2G45130 // AT3G27630 // AT2G38340 // AT1G08450 // AT3G13610
GO:0040007	P	growth	8	304	678	28362	0.44	1	// AT5G60950 // AT1G48605 // AT1G13710 // AT1G10550 // AT1G70170 // AT5G54510 // AT4G37490 // AT2G26650
GO:0004674	F	protein serine/threonine kinase activity	9	304	767	28362	0.44	1	// AT2G45080 // AT5G01550 // AT1G18390 // AT3G45860 // AT4G23130 // AT3G16030 // AT4G36950 // AT1G16090 // AT3G55950
GO:0016829	F	lyase activity	5	304	406	28362	0.44	1	// AT5G25880 // AT4G28680 // AT1G74000 // AT3G44300 // AT1G48605
GO:0032550	F	purine ribonucleoside binding	29	304	2612	28362	0.45	1	// AT5G18350 // AT4G16960 // AT1G33950 // AT2G36400 // AT5G02490 // AT2G21450 // AT4G36950 // AT3G22910 // AT5G01550 // AT5G47960 // AT3G16030 // AT4G20320 // AT5G52860 // AT5G38350 // AT1G17615 // AT4G18430 // AT3G50940 // AT1G74490 // AT5G41550 // AT1G18390 // AT1G51460 // AT4G24150 // AT3G45860 // AT4G23130 // AT3G13100 // AT1G61390 // AT4G30250 // AT1G72540 // AT3G55950
GO:0001883	F	purine nucleoside binding	29	304	2612	28362	0.45	1	// AT5G18350 // AT4G16960 // AT1G33950 // AT2G36400 // AT5G02490 // AT2G21450 // AT4G36950 // AT3G22910 // AT5G01550 // AT5G47960 // AT3G16030 // AT4G20320 // AT5G52860 // AT5G38350 // AT1G17615 // AT4G18430 // AT3G50940 // AT1G74490 // AT5G41550 // AT1G18390 // AT1G51460 // AT4G24150 // AT3G45860 // AT4G23130 // AT3G13100 // AT1G61390 // AT4G30250 // AT1G72540 // AT3G55950
GO:0032549	F	ribonucleoside binding	29	304	2617	28362	0.45	1	// AT5G18350 // AT4G16960 // AT1G33950 // AT2G36400 // AT5G02490 // AT2G21450 // AT4G36950 // AT3G22910 // AT5G01550 // AT5G47960 // AT3G16030 // AT4G20320 // AT5G52860 // AT5G38350 // AT1G17615 // AT4G18430 // AT3G50940 // AT1G74490 // AT5G41550 // AT1G18390 // AT1G51460 // AT4G24150 // AT3G45860 // AT4G23130 // AT3G13100 // AT1G61390 // AT4G30250 // AT1G72540 // AT3G55950
GO:0010629	P	negative regulation of gene expression	5	304	415	28362	0.46	1	// AT5G06250 // AT4G00250 // AT1G31290 // AT2G43140 // AT1G02580
GO:0001882	F	nucleoside binding	29	304	2618	28362	0.46	1	// AT5G18350 // AT4G16960 // AT1G33950 // AT2G36400 // AT5G02490 // AT2G21450 // AT4G36950 // AT3G22910 // AT5G01550 // AT5G47960 // AT3G16030 // AT4G20320 // AT5G52860 // AT5G38350 // AT1G17615 // AT4G18430 // AT3G50940 // AT1G74490 // AT5G41550 // AT1G18390 // AT1G51460 // AT4G24150 // AT3G45860 // AT4G23130 // AT3G13100 // AT1G61390 // AT4G30250 // AT1G72540 // AT3G55950
GO:0071554	P	cell wall organization or biogenesis	8	304	704	28362	0.48	1	// AT5G60950 // AT4G02290 // AT4G19970 // AT4G19420 // AT4G30270 // AT2G43150 // AT1G10550 // AT1G74420
GO:0016049	P	cell growth	5	304	428	28362	0.49	1	// AT5G60950 // AT1G10550 // AT4G37490 // AT2G26650 // AT5G54510
GO:0008610	P	lipid biosynthetic process	6	304	522	28362	0.49	1	// AT5G38020 // AT1G43800 // AT1G66960 // AT3G25180 // AT3G26840 // AT1G55940
GO:0016740	F	transferase activity	41	304	3791	28362	0.5	1	// AT2G15490 // AT1G02580 // AT4G13920 // AT4G23130 // AT3G26840 // AT1G10550 // AT2G42360 // AT5G55340 // AT4G36950 // AT3G52430 // AT5G01550 // AT4G19970 // AT5G37490 // AT5G25820 // AT1G14260 // AT3G21310 // AT5G59530 // AT3G61390 // AT3G16030 // AT5G23940 // AT1G67520 // AT1G74420 // AT1G69520 // AT5G25970 // AT2G45080 // AT3G12410 // AT1G18390 // AT4G15270 // AT1G74490 // AT1G74590 // AT5G38…
GO:0016462	F	pyrophosphatase activity	9	304	809	28362	0.5	1	// AT3G22910 // AT1G51460 // AT4G15233 // AT3G50940 // AT5G52860 // AT3G13100 // AT4G30250 // AT2G04450 // AT2G21450
GO:0005794	C	Golgi apparatus	13	304	1182	28362	0.5	1	// AT2G38530 // AT4G18430 // AT3G16490 // AT4G19970 // AT2G39420 // AT5G25820 // AT2G37980 // AT5G47960 // AT2G44450 // AT4G30270 // AT1G58340 // AT5G02490 // AT1G74420
GO:0044765	P	single-organism transport	11	304	1004	28362	0.51	1	// AT2G38530 // AT3G08770 // AT4G03320 // AT1G58340 // AT4G12500 // AT5G55450 // AT1G62500 // AT1G51460 // AT5G01870 // AT4G39030 // AT2G26650
GO:0048869	P	cellular developmental process	11	304	1001	28362	0.51	1	// AT1G02065 // AT1G74080 // AT4G26150 // AT1G06180 // AT1G63650 // AT5G23940 // AT5G54510 // AT4G33050 // AT3G61250 // AT1G68480 // AT2G26650
GO:0016818	F	hydrolase activity, acting on acid anhydrides, in phosphorus-containing anhydrides	9	304	817	28362	0.51	1	// AT3G22910 // AT1G51460 // AT4G15233 // AT3G50940 // AT5G52860 // AT3G13100 // AT4G30250 // AT2G04450 // AT2G21450
GO:0009987	P	cellular process	137	304	12771	28362	0.52	1	// AT5G18350 // AT4G02290 // AT3G17690 // AT1G66960 // AT2G30660 // AT2G36400 // AT2G14900 // AT2G43150 // AT2G37430 // AT5G01550 // AT2G40740 // AT5G58610 // AT1G74420 // AT5G15120 // AT1G02065 // AT3G45860 // AT3G25180 // AT2G04450 // AT5G41550 // AT5G65510 // AT1G58190 // AT2G45130 // AT5G41765 // AT1G31290 // AT5G58390 // AT1G72280 // AT4G26150 // AT4G37490 // AT2G38530 // AT3G15950 // AT5G25…
GO:0016817	F	hydrolase activity, acting on acid anhydrides	9	304	826	28362	0.53	1	// AT3G22910 // AT1G51460 // AT4G15233 // AT3G50940 // AT5G52860 // AT3G13100 // AT4G30250 // AT2G04450 // AT2G21450
GO:0008233	F	peptidase activity	6	304	544	28362	0.53	1	// AT4G01575 // AT5G43580 // AT2G38860 // AT4G22517 // AT1G70170 // AT4G22485
GO:0044283	P	small molecule biosynthetic process	7	304	653	28362	0.55	1	// AT3G52430 // AT5G38020 // AT1G74710 // AT1G43800 // AT3G44300 // AT1G17745 // AT4G39030
GO:0016070	P	RNA metabolic process	36	304	3403	28362	0.56	1	// AT1G31310 // AT5G64060 // AT1G02580 // AT2G36400 // AT4G35590 // AT5G65080 // AT5G02490 // AT2G37430 // AT4G22070 // AT2G40740 // AT3G17690 // AT1G63650 // AT5G28640 // AT5G06250 // AT5G58610 // AT1G02065 // AT1G06180 // AT2G43140 // AT1G54840 // AT3G61250 // AT2G44910 // AT5G65510 // AT1G74080 // AT4G00250 // AT4G24150 // AT5G11190 // AT5G41765 // AT2G38340 // AT1G31290 // AT5G52170 // AT5G06…
GO:0009056	P	catabolic process	15	304	1430	28362	0.57	1	// AT4G16820 // AT3G52430 // AT4G02290 // AT4G37520 // AT5G06730 // AT2G30660 // AT4G11290 // AT3G57130 // AT2G44450 // AT5G58390 // AT5G19880 // AT1G54020 // AT3G04060 // AT1G74590 // AT4G37530
GO:0017111	F	nucleoside-triphosphatase activity	8	304	766	28362	0.58	1	// AT3G22910 // AT1G51460 // AT4G15233 // AT3G50940 // AT5G52860 // AT3G13100 // AT4G30250 // AT2G21450
GO:0022622	P	root system development	5	304	484	28362	0.59	1	// AT5G12330 // AT1G58340 // AT2G37430 // AT2G26650 // AT2G36400
GO:0010605	P	negative regulation of macromolecule metabolic process	5	304	480	28362	0.59	1	// AT5G06250 // AT4G00250 // AT1G31290 // AT2G43140 // AT1G02580
GO:0048364	P	root development	5	304	482	28362	0.59	1	// AT5G12330 // AT1G58340 // AT2G37430 // AT2G26650 // AT2G36400
GO:0048608	P	reproductive structure development	13	304	1265	28362	0.6	1	// AT1G18390 // AT1G64405 // AT4G37900 // AT1G02580 // AT1G13710 // AT3G57130 // AT1G70170 // AT5G65080 // AT5G23940 // AT4G26150 // AT1G02065 // AT3G61250 // AT1G68480
GO:0061458	P	reproductive system development	13	304	1265	28362	0.6	1	// AT1G18390 // AT1G64405 // AT4G37900 // AT1G02580 // AT1G13710 // AT3G57130 // AT1G70170 // AT5G65080 // AT5G23940 // AT4G26150 // AT1G02065 // AT3G61250 // AT1G68480
GO:0031325	P	positive regulation of cellular metabolic process	5	304	495	28362	0.61	1	// AT3G52430 // AT1G75240 // AT2G38340 // AT3G04060 // AT3G57130
GO:0048523	P	negative regulation of cellular process	6	304	594	28362	0.61	1	// AT3G52430 // AT1G02580 // AT2G36400 // AT5G06250 // AT5G47130 // AT1G08860
GO:0009892	P	negative regulation of metabolic process	5	304	521	28362	0.66	1	// AT5G06250 // AT4G00250 // AT1G31290 // AT2G43140 // AT1G02580
GO:0004672	F	protein kinase activity	9	304	925	28362	0.66	1	// AT2G45080 // AT5G01550 // AT1G18390 // AT3G45860 // AT4G23130 // AT3G16030 // AT4G36950 // AT1G16090 // AT3G55950
GO:0016567	P	protein ubiquitination	5	304	526	28362	0.67	1	// AT2G42360 // AT5G37490 // AT2G35930 // AT3G61390 // AT3G57130
GO:0071702	P	organic substance transport	12	304	1234	28362	0.67	1	// AT2G38530 // AT4G18430 // AT5G47960 // AT3G08770 // AT1G13340 // AT4G03320 // AT4G12500 // AT5G55450 // AT1G62500 // AT1G51460 // AT5G01870 // AT1G09930
GO:0009893	P	positive regulation of metabolic process	5	304	535	28362	0.68	1	// AT3G52430 // AT1G75240 // AT2G38340 // AT3G04060 // AT3G57130
GO:0009058	P	biosynthetic process	64	304	6255	28362	0.68	1	// AT1G31310 // AT5G64060 // AT1G11600 // AT1G02580 // AT1G66960 // AT2G36400 // AT1G12160 // AT4G35590 // AT5G65080 // AT3G26840 // AT3G44300 // AT5G02490 // AT1G17745 // AT2G37430 // AT1G55940 // AT3G52430 // AT1G74710 // AT4G22070 // AT5G12330 // AT2G40740 // AT2G36660 // AT3G17690 // AT5G28640 // AT3G28500 // AT5G06250 // AT4G20320 // AT5G58610 // AT1G74420 // AT3G26220 // AT1G13710 // AT4G39…
GO:0016301	F	kinase activity	14	304	1436	28362	0.68	1	// AT2G45080 // AT5G01550 // AT1G72540 // AT4G36950 // AT1G18390 // AT3G45860 // AT4G23130 // AT1G67520 // AT3G16030 // AT1G61390 // AT4G13920 // AT1G74490 // AT1G16090 // AT3G55950
GO:0032446	P	protein modification by small protein conjugation	5	304	550	28362	0.7	1	// AT2G42360 // AT5G37490 // AT2G35930 // AT3G61390 // AT3G57130
GO:0035556	P	intracellular signal transduction	6	304	660	28362	0.71	1	// AT3G52430 // AT2G21850 // AT5G47960 // AT4G18430 // AT5G11190 // AT5G65510
GO:0009791	P	post-embryonic development	15	304	1576	28362	0.72	1	// AT5G01550 // AT1G64405 // AT4G37900 // AT1G02580 // AT1G13710 // AT3G57130 // AT1G70170 // AT2G36400 // AT5G23940 // AT4G26150 // AT1G02065 // AT3G61250 // AT1G18390 // AT1G68480 // AT5G65080
GO:0008152	P	metabolic process	124	304	12035	28362	0.74	1	// AT5G64060 // AT4G02290 // AT3G17690 // AT4G05020 // AT1G66960 // AT2G30660 // AT2G36400 // AT2G37430 // AT1G55940 // AT5G01550 // AT2G40740 // AT5G43580 // AT5G58610 // AT1G74420 // AT3G26220 // AT5G15120 // AT4G16820 // AT1G02065 // AT3G25180 // AT5G65510 // AT5G41765 // AT1G31290 // AT1G77660 // AT5G58390 // AT1G72280 // AT4G26150 // AT2G35930 // AT5G25880 // AT1G17745 // AT1G75040 // AT1G01…
GO:0005515	F	protein binding	36	304	3669	28362	0.74	1	// AT1G63245 // AT3G15950 // AT1G02580 // AT3G57130 // AT5G65080 // AT5G02490 // AT1G17745 // AT4G34970 // AT2G26650 // AT3G22910 // AT5G12330 // AT3G17690 // AT2G38310 // AT1G75580 // AT1G05710 // AT4G37530 // AT2G45080 // AT3G52430 // AT3G16490 // AT1G17615 // AT4G27860 // AT1G08450 // AT2G43140 // AT1G54840 // AT5G24290 // AT4G33050 // AT4G19030 // AT5G28640 // AT4G37520 // AT1G63650 // AT4G29…
GO:0035639	F	purine ribonucleoside triphosphate binding	24	304	2515	28362	0.75	1	// AT1G33950 // AT2G36400 // AT5G02490 // AT2G21450 // AT4G36950 // AT3G22910 // AT5G01550 // AT5G47960 // AT3G16030 // AT4G20320 // AT5G52860 // AT4G18430 // AT3G50940 // AT1G74490 // AT1G18390 // AT1G51460 // AT4G24150 // AT3G45860 // AT4G23130 // AT3G13100 // AT1G61390 // AT4G30250 // AT1G72540 // AT3G55950
GO:0005524	F	ATP binding	21	304	2248	28362	0.77	1	// AT3G22910 // AT5G01550 // AT1G72540 // AT1G51460 // AT4G24150 // AT4G36950 // AT1G18390 // AT3G45860 // AT3G50940 // AT5G52860 // AT4G23130 // AT3G13100 // AT3G16030 // AT2G36400 // AT4G20320 // AT4G30250 // AT1G74490 // AT5G02490 // AT2G21450 // AT3G55950 // AT1G61390
GO:0070647	P	protein modification by small protein conjugation or removal	5	304	610	28362	0.78	1	// AT2G42360 // AT5G37490 // AT2G35930 // AT3G61390 // AT3G57130
GO:0090304	P	nucleic acid metabolic process	36	304	3768	28362	0.79	1	// AT1G31310 // AT5G64060 // AT1G02580 // AT2G36400 // AT4G35590 // AT5G65080 // AT5G02490 // AT2G37430 // AT4G22070 // AT2G40740 // AT3G17690 // AT1G63650 // AT5G28640 // AT5G06250 // AT5G58610 // AT1G02065 // AT1G06180 // AT2G43140 // AT1G54840 // AT3G61250 // AT2G44910 // AT5G65510 // AT1G74080 // AT4G00250 // AT4G24150 // AT5G11190 // AT5G41765 // AT2G38340 // AT1G31290 // AT5G52170 // AT5G06…
GO:0016773	F	phosphotransferase activity, alcohol group as acceptor	9	304	1072	28362	0.81	1	// AT2G45080 // AT5G01550 // AT1G18390 // AT3G45860 // AT4G23130 // AT3G16030 // AT4G36950 // AT1G16090 // AT3G55950
GO:0003006	P	developmental process involved in reproduction	13	304	1496	28362	0.82	1	// AT1G18390 // AT1G64405 // AT4G37900 // AT1G02580 // AT1G13710 // AT3G57130 // AT1G70170 // AT5G65080 // AT5G23940 // AT4G26150 // AT1G02065 // AT3G61250 // AT1G68480
GO:1901576	P	organic substance biosynthetic process	57	304	5913	28362	0.83	1	// AT1G31310 // AT5G64060 // AT1G02580 // AT1G66960 // AT2G36400 // AT4G35590 // AT5G65080 // AT3G26840 // AT3G44300 // AT5G02490 // AT1G17745 // AT2G37430 // AT1G55940 // AT3G52430 // AT1G74710 // AT4G22070 // AT2G40740 // AT2G36660 // AT3G17690 // AT5G28640 // AT3G28500 // AT5G06250 // AT4G20320 // AT5G58610 // AT1G74420 // AT4G39030 // AT5G11190 // AT5G23940 // AT1G48605 // AT1G06180 // AT4G28…
GO:0044271	P	cellular nitrogen compound biosynthetic process	42	304	4436	28362	0.83	1	// AT1G31310 // AT5G64060 // AT1G02580 // AT2G36400 // AT4G35590 // AT5G65080 // AT5G02490 // AT2G37430 // AT3G52430 // AT4G22070 // AT2G40740 // AT2G36660 // AT3G17690 // AT5G28640 // AT3G28500 // AT5G06250 // AT4G20320 // AT5G58610 // AT1G02065 // AT1G48605 // AT1G06180 // AT2G43140 // AT3G57130 // AT3G61250 // AT2G44910 // AT5G65510 // AT1G74080 // AT4G00250 // AT4G24150 // AT5G11190 // AT5G41…
GO:0015031	P	protein transport	5	304	653	28362	0.83	1	// AT4G03320 // AT5G47960 // AT1G09930 // AT4G18430 // AT1G13340
GO:0045184	P	establishment of protein localization	5	304	661	28362	0.84	1	// AT4G03320 // AT5G47960 // AT1G09930 // AT4G18430 // AT1G13340
GO:0044249	P	cellular biosynthetic process	56	304	5870	28362	0.85	1	// AT1G31310 // AT5G64060 // AT1G02580 // AT1G66960 // AT2G36400 // AT1G12160 // AT4G35590 // AT5G65080 // AT3G26840 // AT3G44300 // AT5G02490 // AT1G17745 // AT2G37430 // AT3G52430 // AT1G74710 // AT4G22070 // AT5G12330 // AT2G40740 // AT2G36660 // AT3G17690 // AT5G28640 // AT3G28500 // AT5G06250 // AT4G20320 // AT5G58610 // AT1G74420 // AT4G39030 // AT1G02065 // AT1G48605 // AT1G06180 // AT4G28…
GO:0006508	P	proteolysis	7	304	907	28362	0.85	1	// AT4G01575 // AT5G43580 // AT2G38860 // AT4G22517 // AT3G57130 // AT1G70170 // AT4G22485
GO:0016772	F	transferase activity, transferring phosphorus-containing groups	14	304	1657	28362	0.85	1	// AT2G45080 // AT5G01550 // AT1G72540 // AT4G36950 // AT1G18390 // AT3G45860 // AT4G23130 // AT1G67520 // AT3G16030 // AT1G61390 // AT4G13920 // AT1G74490 // AT1G16090 // AT3G55950
GO:1901360	P	organic cyclic compound metabolic process	44	304	4700	28362	0.86	1	// AT1G31310 // AT5G64060 // AT1G02580 // AT1G66960 // AT2G36400 // AT4G35590 // AT5G65080 // AT5G02490 // AT2G37430 // AT1G55940 // AT3G52430 // AT4G22070 // AT2G40740 // AT3G17690 // AT5G28640 // AT5G06250 // AT4G20320 // AT5G58610 // AT1G02065 // AT1G48605 // AT1G06180 // AT4G28680 // AT2G43140 // AT3G57130 // AT3G61250 // AT2G44910 // AT5G65510 // AT1G74080 // AT4G00250 // AT4G24150 // AT5G06…
GO:0005773	C	vacuole	11	304	1359	28362	0.86	1	// AT2G38530 // AT2G29120 // AT5G47960 // AT1G75040 // AT1G58340 // AT1G54010 // AT3G13100 // AT1G54020 // AT5G61250 // AT1G74000 // AT5G06730
GO:0046483	P	heterocycle metabolic process	41	304	4433	28362	0.87	1	// AT1G31310 // AT5G64060 // AT1G02580 // AT2G36400 // AT4G35590 // AT5G65080 // AT5G02490 // AT2G37430 // AT3G52430 // AT4G22070 // AT2G40740 // AT3G17690 // AT5G28640 // AT5G06250 // AT4G20320 // AT5G58610 // AT1G02065 // AT1G48605 // AT1G06180 // AT2G43140 // AT3G57130 // AT3G61250 // AT2G44910 // AT5G65510 // AT1G74080 // AT4G00250 // AT4G24150 // AT5G11190 // AT5G41765 // AT2G38340 // AT1G31…
GO:0008104	P	protein localization	5	304	715	28362	0.88	1	// AT4G03320 // AT5G47960 // AT1G09930 // AT4G18430 // AT1G13340
GO:0006139	P	nucleobase-containing compound metabolic process	38	304	4178	28362	0.88	1	// AT1G31310 // AT5G64060 // AT1G02580 // AT2G36400 // AT4G35590 // AT5G65080 // AT5G02490 // AT2G37430 // AT4G22070 // AT2G40740 // AT3G17690 // AT1G63650 // AT5G28640 // AT5G06250 // AT4G20320 // AT5G58610 // AT1G02065 // AT1G48605 // AT1G06180 // AT2G43140 // AT1G54840 // AT3G61250 // AT2G44910 // AT5G65510 // AT1G74080 // AT4G00250 // AT4G24150 // AT5G11190 // AT5G41765 // AT2G38340 // AT1G31…
GO:0006468	P	protein phosphorylation	7	304	936	28362	0.88	1	// AT2G45080 // AT5G01550 // AT1G18390 // AT3G45860 // AT4G23130 // AT3G16030 // AT3G55950
GO:0006725	P	cellular aromatic compound metabolic process	42	304	4588	28362	0.88	1	// AT1G31310 // AT5G64060 // AT1G02580 // AT2G36400 // AT4G35590 // AT5G65080 // AT5G02490 // AT2G37430 // AT3G52430 // AT4G22070 // AT2G40740 // AT3G17690 // AT5G28640 // AT5G06250 // AT4G20320 // AT5G58610 // AT1G02065 // AT1G48605 // AT1G06180 // AT4G28680 // AT2G43140 // AT3G57130 // AT3G61250 // AT2G44910 // AT5G65510 // AT1G74080 // AT4G00250 // AT4G24150 // AT5G11190 // AT5G41765 // AT2G38…
GO:0022414	P	reproductive process	14	304	1715	28362	0.88	1	// AT1G18390 // AT1G64405 // AT4G37900 // AT1G02580 // AT1G13710 // AT3G57130 // AT1G70170 // AT1G61390 // AT5G23940 // AT4G26150 // AT1G02065 // AT3G61250 // AT1G68480 // AT5G65080
GO:0005623	C	cell	235	304	22664	28362	0.88	1	// AT5G18350 // AT1G24530 // AT3G17690 // AT4G05020 // AT1G66960 // AT2G30660 // AT2G36400 // AT5G60780 // AT4G37390 // AT1G60110 // AT5G19340 // AT2G37430 // AT1G55940 // AT1G11125 // AT5G01550 // AT2G40740 // AT5G12930 // AT3G58270 // AT4G15910 // AT1G61450 // AT3G26470 // AT1G54010 // AT5G06250 // AT5G58610 // AT1G74420 // AT1G69520 // AT2G17740 // AT5G15120 // AT4G16820 // AT1G02065 // AT5G54…
GO:0000003	P	reproduction	14	304	1721	28362	0.89	1	// AT1G18390 // AT1G64405 // AT4G37900 // AT1G02580 // AT1G13710 // AT3G57130 // AT1G70170 // AT1G61390 // AT5G23940 // AT4G26150 // AT1G02065 // AT3G61250 // AT1G68480 // AT5G65080
GO:0044437	C	vacuolar part	5	304	725	28362	0.89	1	// AT5G61250 // AT1G54010 // AT3G13100 // AT5G06730 // AT1G58340
GO:0005774	C	vacuolar membrane	5	304	720	28362	0.89	1	// AT5G61250 // AT1G54010 // AT3G13100 // AT5G06730 // AT1G58340
GO:0044464	C	cell part	234	304	22662	28362	0.91	1	// AT5G18350 // AT1G24530 // AT3G17690 // AT4G05020 // AT1G66960 // AT2G30660 // AT2G36400 // AT5G60780 // AT4G37390 // AT1G60110 // AT5G19340 // AT2G37430 // AT1G55940 // AT1G11125 // AT5G01550 // AT2G40740 // AT5G12930 // AT3G58270 // AT4G15910 // AT1G61450 // AT3G26470 // AT1G54010 // AT5G06250 // AT5G58610 // AT1G74420 // AT1G69520 // AT2G17740 // AT5G15120 // AT4G16820 // AT1G02065 // AT5G54…
GO:0036211	P	protein modification process	17	304	2126	28362	0.92	1	// AT2G45080 // AT5G01550 // AT3G61390 // AT3G45860 // AT1G18390 // AT2G35930 // AT3G57130 // AT5G37490 // AT1G72280 // AT3G16030 // AT4G23130 // AT2G42360 // AT1G74420 // AT4G35810 // AT5G15120 // AT3G55950 // AT1G54840
GO:0009059	P	macromolecule biosynthetic process	40	304	4511	28362	0.92	1	// AT1G31310 // AT5G64060 // AT1G02580 // AT2G36400 // AT4G35590 // AT5G65080 // AT5G02490 // AT2G37430 // AT4G22070 // AT2G40740 // AT2G36660 // AT3G17690 // AT1G63650 // AT5G28640 // AT3G28500 // AT5G06250 // AT5G23940 // AT5G58610 // AT1G74420 // AT1G02065 // AT1G06180 // AT2G43140 // AT1G54840 // AT3G61250 // AT2G44910 // AT5G65510 // AT1G74080 // AT4G00250 // AT4G24150 // AT5G11190 // AT5G41…
GO:0006464	P	cellular protein modification process	17	304	2126	28362	0.92	1	// AT2G45080 // AT5G01550 // AT3G61390 // AT3G45860 // AT1G18390 // AT2G35930 // AT3G57130 // AT5G37490 // AT1G72280 // AT3G16030 // AT4G23130 // AT2G42360 // AT1G74420 // AT4G35810 // AT5G15120 // AT3G55950 // AT1G54840
GO:0016788	F	hydrolase activity, acting on ester bonds	8	304	1131	28362	0.92	1	// AT4G16820 // AT3G52430 // AT2G30660 // AT4G19420 // AT1G54010 // AT1G54020 // AT2G39420 // AT1G74000
GO:0034645	P	cellular macromolecule biosynthetic process	39	304	4455	28362	0.93	1	// AT1G31310 // AT5G64060 // AT1G02580 // AT2G36400 // AT4G35590 // AT5G65080 // AT5G02490 // AT2G37430 // AT4G22070 // AT2G40740 // AT2G36660 // AT3G17690 // AT1G63650 // AT5G28640 // AT3G28500 // AT5G06250 // AT5G58610 // AT1G74420 // AT1G02065 // AT1G06180 // AT2G43140 // AT1G54840 // AT3G61250 // AT2G44910 // AT5G65510 // AT1G74080 // AT4G00250 // AT4G24150 // AT5G11190 // AT5G41765 // AT2G38…
GO:0044702	P	single organism reproductive process	11	304	1544	28362	0.94	1	// AT1G02065 // AT1G64405 // AT1G02580 // AT1G13710 // AT3G57130 // AT5G65080 // AT5G23940 // AT4G26150 // AT3G61250 // AT1G68480 // AT1G61390
GO:0005975	P	carbohydrate metabolic process	7	304	1144	28362	0.96	1	// AT4G02290 // AT2G44450 // AT4G30270 // AT1G10550 // AT5G61250 // AT1G74420 // AT5G55180
GO:0010467	P	gene expression	39	304	4747	28362	0.97	1	// AT1G31310 // AT5G64060 // AT1G02580 // AT2G36400 // AT4G35590 // AT5G65080 // AT5G02490 // AT2G37430 // AT4G22070 // AT2G40740 // AT2G36660 // AT3G17690 // AT1G63650 // AT5G28640 // AT3G28500 // AT5G06250 // AT5G58610 // AT1G02065 // AT1G06180 // AT2G43140 // AT1G54840 // AT3G61250 // AT2G44910 // AT5G65510 // AT1G74080 // AT4G00250 // AT4G24150 // AT5G11190 // AT5G41765 // AT2G38340 // AT1G31…
GO:0008270	F	zinc ion binding	8	304	1297	28362	0.97	1	// AT2G21850 // AT5G58610 // AT1G14260 // AT1G70170 // AT4G26150 // AT2G42360 // AT1G68480 // AT2G37430
GO:0005829	C	cytosol	14	304	1993	28362	0.97	1	// AT2G15490 // AT1G60730 // AT2G04430 // AT2G35930 // AT1G74590 // AT3G28500 // AT3G44300 // AT5G23940 // AT5G02490 // AT5G25880 // AT1G17745 // AT2G04450 // AT5G15120 // AT2G16060
GO:0031090	C	organelle membrane	12	304	1760	28362	0.97	1	// AT1G23020 // AT4G19970 // AT4G05020 // AT4G03320 // AT1G58340 // AT1G54010 // AT3G13100 // AT5G06730 // AT3G27620 // AT5G61250 // AT1G74420 // AT4G39030
GO:0005634	C	nucleus	91	304	9924	28362	0.97	1	// AT2G21850 // AT1G66960 // AT2G36400 // AT1G60110 // AT5G19340 // AT2G37430 // AT1G55940 // AT1G11125 // AT2G40740 // AT5G12930 // AT3G58270 // AT1G61450 // AT3G21310 // AT5G06250 // AT2G17740 // AT5G15120 // AT1G02065 // AT1G64405 // AT4G10270 // AT5G65510 // AT1G10040 // AT4G35810 // AT5G41765 // AT2G21640 // AT5G11190 // AT1G72280 // AT4G26150 // AT4G37490 // AT1G17745 // AT3G52550 // AT1G56…
GO:0098805	C	whole membrane	5	304	925	28362	0.97	1	// AT5G61250 // AT1G54010 // AT3G13100 // AT5G06730 // AT1G58340
GO:1901575	P	organic substance catabolic process	7	304	1249	28362	0.98	1	// AT4G16820 // AT3G52430 // AT4G02290 // AT2G30660 // AT3G57130 // AT1G54020 // AT3G04060
GO:0016043	P	cellular component organization	17	304	2456	28362	0.98	1	// AT2G38530 // AT5G60950 // AT4G02290 // AT4G19970 // AT1G10550 // AT4G30270 // AT5G54510 // AT3G15950 // AT4G19420 // AT2G43150 // AT1G54840 // AT5G23940 // AT5G25880 // AT4G33050 // AT1G74420 // AT4G34970 // AT4G37490
GO:0016310	P	phosphorylation	7	304	1254	28362	0.98	1	// AT2G45080 // AT5G01550 // AT1G18390 // AT3G45860 // AT4G23130 // AT3G16030 // AT3G55950
GO:0071704	P	organic substance metabolic process	97	304	10672	28362	0.98	1	// AT5G64060 // AT4G02290 // AT3G17690 // AT1G66960 // AT2G30660 // AT2G36400 // AT2G37430 // AT1G55940 // AT5G01550 // AT2G40740 // AT5G43580 // AT1G74420 // AT5G15120 // AT4G16820 // AT1G02065 // AT3G25180 // AT5G65510 // AT5G41765 // AT1G31290 // AT5G06510 // AT1G72280 // AT4G26150 // AT5G25880 // AT1G17745 // AT1G75040 // AT1G01600 // AT5G60780 // AT3G28500 // AT5G06250 // AT4G39030 // AT2G45…
GO:0044085	P	cellular component biogenesis	6	304	1095	28362	0.98	1	// AT5G60950 // AT5G25880 // AT4G30270 // AT1G10550 // AT1G74420 // AT4G34970
GO:0003676	F	nucleic acid binding	36	304	4558	28362	0.98	1	// AT5G64060 // AT1G02580 // AT2G36400 // AT4G35590 // AT5G65080 // AT5G52170 // AT2G37430 // AT2G21450 // AT4G22070 // AT2G40740 // AT2G36660 // AT3G17690 // AT5G12330 // AT5G06250 // AT5G58610 // AT1G02065 // AT3G12410 // AT1G06180 // AT1G68480 // AT2G43140 // AT3G61250 // AT2G44910 // AT5G65510 // AT1G74080 // AT4G00250 // AT5G11190 // AT2G38340 // AT1G31290 // AT4G03292 // AT5G06510 // AT1G63…
GO:0098588	C	bounding membrane of organelle	7	304	1213	28362	0.98	1	// AT4G19970 // AT1G58340 // AT1G54010 // AT3G13100 // AT5G61250 // AT1G74420 // AT5G06730
GO:0043412	P	macromolecule modification	17	304	2532	28362	0.99	1	// AT2G45080 // AT5G01550 // AT3G61390 // AT3G45860 // AT1G18390 // AT2G35930 // AT3G57130 // AT5G37490 // AT1G72280 // AT3G16030 // AT4G23130 // AT2G42360 // AT1G74420 // AT4G35810 // AT5G15120 // AT3G55950 // AT1G54840
GO:0044237	P	cellular metabolic process	88	304	9879	28362	0.99	1	// AT5G64060 // AT4G02290 // AT3G17690 // AT1G66960 // AT2G30660 // AT2G36400 // AT2G37430 // AT5G01550 // AT2G40740 // AT1G74420 // AT5G15120 // AT1G02065 // AT3G25180 // AT5G65510 // AT1G31290 // AT5G58390 // AT1G72280 // AT4G26150 // AT5G25880 // AT3G61390 // AT1G17745 // AT1G01600 // AT5G60780 // AT3G28500 // AT5G06250 // AT4G39030 // AT2G45080 // AT5G11190 // AT4G11290 // AT1G48605 // AT4G28…
GO:0031975	C	envelope	6	304	1170	28362	0.99	1	// AT1G23020 // AT4G24150 // AT4G05020 // AT4G03320 // AT3G27620 // AT4G39030
GO:0009507	C	chloroplast	30	304	4148	28362	0.99	1	// AT5G18350 // AT3G17690 // AT1G13540 // AT3G25180 // AT3G26840 // AT5G25880 // AT1G17745 // AT1G74710 // AT4G01575 // AT4G15910 // AT4G02700 // AT1G02470 // AT1G30700 // AT5G53820 // AT3G45060 // AT4G39030 // AT4G16820 // AT4G03320 // AT2G39210 // AT1G65481 // AT5G54510 // AT1G74490 // AT4G05370 // AT1G43800 // AT4G00250 // AT4G24150 // AT1G29270 // AT1G08450 // AT1G74000 // AT2G39518
GO:0031967	C	organelle envelope	6	304	1170	28362	0.99	1	// AT1G23020 // AT4G24150 // AT4G05020 // AT4G03320 // AT3G27620 // AT4G39030
GO:0071840	P	cellular component organization or biogenesis	17	304	2812	28362	1	1	// AT2G38530 // AT5G60950 // AT4G02290 // AT4G19970 // AT1G10550 // AT4G30270 // AT5G54510 // AT3G15950 // AT4G19420 // AT2G43150 // AT1G54840 // AT5G23940 // AT5G25880 // AT4G33050 // AT1G74420 // AT4G34970 // AT4G37490
GO:1901564	P	organonitrogen compound metabolic process	13	304	2569	28362	1	1	// AT3G52430 // AT1G48605 // AT4G28680 // AT2G30660 // AT1G31290 // AT3G28500 // AT4G20320 // AT4G26150 // AT4G35810 // AT1G74000 // AT3G04060 // AT1G17745 // AT2G36660
GO:1901566	P	organonitrogen compound biosynthetic process	9	304	2076	28362	1	1	// AT3G52430 // AT1G48605 // AT4G28680 // AT1G31290 // AT3G28500 // AT4G20320 // AT4G26150 // AT1G17745 // AT2G36660
GO:0019538	P	protein metabolic process	26	304	4289	28362	1	1	// AT4G01575 // AT3G57130 // AT1G70170 // AT4G22485 // AT2G42360 // AT5G01550 // AT2G38860 // AT5G43580 // AT3G28500 // AT3G61390 // AT3G16030 // AT1G74420 // AT5G15120 // AT2G45080 // AT1G54840 // AT4G35810 // AT1G18390 // AT3G45860 // AT2G35930 // AT4G22517 // AT1G31290 // AT4G23130 // AT5G37490 // AT1G72280 // AT2G36660 // AT3G55950
GO:0044260	P	cellular macromolecule metabolic process	56	304	7410	28362	1	1	// AT1G31310 // AT5G64060 // AT4G02290 // AT2G38340 // AT3G17690 // AT2G36400 // AT4G35590 // AT5G65080 // AT1G10550 // AT2G42360 // AT5G02490 // AT2G37430 // AT3G61250 // AT5G01550 // AT4G22070 // AT5G06250 // AT4G30270 // AT2G40740 // AT2G36660 // AT1G02580 // AT5G28640 // AT3G28500 // AT3G61390 // AT3G16030 // AT5G58610 // AT1G74420 // AT5G15120 // AT2G45080 // AT1G02065 // AT5G37490 // AT1G06…
GO:0034641	P	cellular nitrogen compound metabolic process	42	304	5805	28362	1	1	// AT1G31310 // AT5G64060 // AT1G02580 // AT2G36400 // AT4G35590 // AT5G65080 // AT5G02490 // AT2G37430 // AT3G52430 // AT4G22070 // AT2G40740 // AT2G36660 // AT3G17690 // AT5G28640 // AT3G28500 // AT5G06250 // AT4G20320 // AT5G58610 // AT1G02065 // AT1G48605 // AT1G06180 // AT2G43140 // AT3G57130 // AT3G61250 // AT2G44910 // AT5G65510 // AT1G74080 // AT4G00250 // AT4G24150 // AT5G11190 // AT5G41…
GO:0044238	P	primary metabolic process	85	304	9890	28362	1	1	// AT1G31310 // AT2G45080 // AT4G02290 // AT2G38340 // AT4G01575 // AT1G02580 // AT1G66960 // AT2G30660 // AT2G36400 // AT1G70170 // AT2G44450 // AT1G10550 // AT4G35590 // AT5G65080 // AT3G26840 // AT5G55340 // AT2G42360 // AT3G61390 // AT1G17745 // AT2G37430 // AT3G61250 // AT1G55940 // AT3G52430 // AT5G01550 // AT4G22070 // AT4G30270 // AT2G40740 // AT1G01600 // AT2G38860 // AT3G17690 // AT5G43…
GO:0043170	P	macromolecule metabolic process	64	304	8111	28362	1	1	// AT1G31310 // AT5G64060 // AT4G02290 // AT2G38340 // AT4G01575 // AT3G17690 // AT2G36400 // AT1G70170 // AT4G22485 // AT4G35590 // AT5G65080 // AT1G10550 // AT2G42360 // AT5G02490 // AT2G37430 // AT3G61250 // AT5G01550 // AT4G22070 // AT5G06250 // AT4G30270 // AT2G40740 // AT2G38860 // AT1G02580 // AT5G43580 // AT5G28640 // AT3G28500 // AT3G61390 // AT3G16030 // AT5G23940 // AT5G58610 // AT1G74…
GO:0006807	P	nitrogen compound metabolic process	49	304	6241	28362	1	1	// AT1G31310 // AT5G64060 // AT1G02580 // AT2G30660 // AT2G36400 // AT4G35590 // AT5G65080 // AT5G02490 // AT1G17745 // AT2G37430 // AT3G61250 // AT3G52430 // AT4G22070 // AT2G40740 // AT2G36660 // AT3G17690 // AT5G60780 // AT5G28640 // AT3G28500 // AT5G06250 // AT4G20320 // AT5G58610 // AT3G45060 // AT1G02065 // AT1G48605 // AT1G06180 // AT4G28680 // AT2G43140 // AT3G57130 // AT4G35810 // AT2G44…
GO:0044267	P	cellular protein metabolic process	20	304	3841	28362	1	1	// AT2G45080 // AT5G01550 // AT3G61390 // AT3G45860 // AT5G37490 // AT1G18390 // AT2G36660 // AT2G35930 // AT1G31290 // AT3G57130 // AT3G28500 // AT1G72280 // AT3G16030 // AT4G23130 // AT2G42360 // AT1G74420 // AT4G35810 // AT5G15120 // AT3G55950 // AT1G54840
GO:0006796	P	phosphate-containing compound metabolic process	9	304	1735	28362	1	1	// AT2G45080 // AT5G01550 // AT1G18390 // AT1G48605 // AT4G23130 // AT3G16030 // AT4G20320 // AT3G45860 // AT3G55950
GO:0006793	P	phosphorus metabolic process	9	304	1751	28362	1	1	// AT2G45080 // AT5G01550 // AT1G18390 // AT1G48605 // AT4G23130 // AT3G16030 // AT4G20320 // AT3G45860 // AT3G55950
GO:0044424	C	intracellular part	193	304	20693	28362	1	1	// AT5G18350 // AT1G24530 // AT3G17690 // AT4G05020 // AT1G66960 // AT2G30660 // AT2G36400 // AT4G37390 // AT1G60110 // AT5G19340 // AT2G37430 // AT1G55940 // AT1G11125 // AT2G40740 // AT5G12930 // AT3G58270 // AT4G15910 // AT1G61450 // AT3G26470 // AT1G54010 // AT5G06250 // AT5G58610 // AT1G74420 // AT1G69520 // AT2G17740 // AT5G15120 // AT4G16820 // AT1G02065 // AT5G54550 // AT4G03320 // AT4G10…
GO:0044422	C	organelle part	26	304	4894	28362	1	1	// AT2G38530 // AT3G15950 // AT1G02580 // AT4G05020 // AT3G26840 // AT1G17745 // AT4G19970 // AT3G27620 // AT1G54010 // AT1G58340 // AT3G13100 // AT1G74420 // AT4G39030 // AT4G27860 // AT4G03320 // AT1G54840 // AT5G24290 // AT4G35810 // AT1G23020 // AT4G24150 // AT5G06510 // AT1G72280 // AT5G24910 // AT1G08450 // AT5G61250 // AT5G06730
GO:0005622	C	intracellular	193	304	20721	28362	1	1	// AT5G18350 // AT1G24530 // AT3G17690 // AT4G05020 // AT1G66960 // AT2G30660 // AT2G36400 // AT4G37390 // AT1G60110 // AT5G19340 // AT2G37430 // AT1G55940 // AT1G11125 // AT2G40740 // AT5G12930 // AT3G58270 // AT4G15910 // AT1G61450 // AT3G26470 // AT1G54010 // AT5G06250 // AT5G58610 // AT1G74420 // AT1G69520 // AT2G17740 // AT5G15120 // AT4G16820 // AT1G02065 // AT5G54550 // AT4G03320 // AT4G10…
GO:0005737	C	cytoplasm	120	304	13406	28362	1	1	// AT5G18350 // AT3G17690 // AT4G05020 // AT5G54510 // AT2G30660 // AT4G37390 // AT1G55940 // AT4G15910 // AT3G26470 // AT1G54010 // AT1G74420 // AT1G69520 // AT5G15120 // AT4G16820 // AT1G02065 // AT5G54550 // AT4G03320 // AT3G25180 // AT2G04450 // AT2G45130 // AT2G21640 // AT1G31290 // AT1G77660 // AT4G03292 // AT1G72280 // AT1G54020 // AT2G38530 // AT3G15950 // AT1G13540 // AT4G36950 // AT5G02…
GO:0043234	C	protein complex	6	304	1834	28362	1	1	// AT1G24530 // AT1G02580 // AT5G06510 // AT3G57130 // AT1G58340 // AT4G26150
GO:0044435	C	plastid part	5	304	1455	28362	1	1	// AT4G03320 // AT1G17745 // AT4G39030 // AT4G24150 // AT3G26840
GO:0044434	C	chloroplast part	5	304	1419	28362	1	1	// AT4G03320 // AT1G17745 // AT4G39030 // AT4G24150 // AT3G26840
GO:0009536	C	plastid	30	304	4213	28362	1	1	// AT5G18350 // AT3G17690 // AT1G13540 // AT3G25180 // AT3G26840 // AT5G25880 // AT1G17745 // AT1G74710 // AT4G01575 // AT4G15910 // AT4G02700 // AT1G02470 // AT1G30700 // AT5G53820 // AT3G45060 // AT4G39030 // AT4G16820 // AT4G03320 // AT2G39210 // AT1G65481 // AT5G54510 // AT1G74490 // AT4G05370 // AT1G43800 // AT4G00250 // AT4G24150 // AT1G29270 // AT1G08450 // AT1G74000 // AT2G39518
GO:0043229	C	intracellular organelle	161	304	18517	28362	1	1	// AT5G18350 // AT3G17690 // AT4G05020 // AT1G66960 // AT2G30660 // AT2G36400 // AT1G60110 // AT5G19340 // AT2G37430 // AT1G55940 // AT1G11125 // AT2G40740 // AT5G12930 // AT3G58270 // AT4G15910 // AT1G61450 // AT3G26470 // AT1G54010 // AT5G06250 // AT5G58610 // AT1G74420 // AT1G69520 // AT2G17740 // AT5G15120 // AT4G16820 // AT1G02065 // AT5G54550 // AT4G03320 // AT4G10270 // AT3G25180 // AT5G65…
GO:0043227	C	membrane-bounded organelle	158	304	18217	28362	1	1	// AT5G18350 // AT3G17690 // AT4G05020 // AT1G66960 // AT2G30660 // AT2G36400 // AT1G60110 // AT5G19340 // AT2G37430 // AT1G55940 // AT1G11125 // AT2G40740 // AT5G12930 // AT3G58270 // AT4G15910 // AT1G61450 // AT3G26470 // AT1G54010 // AT5G06250 // AT5G58610 // AT1G74420 // AT1G69520 // AT2G17740 // AT5G15120 // AT4G16820 // AT1G02065 // AT5G54550 // AT4G03320 // AT4G10270 // AT3G25180 // AT5G65…
GO:0043226	C	organelle	161	304	18527	28362	1	1	// AT5G18350 // AT3G17690 // AT4G05020 // AT1G66960 // AT2G30660 // AT2G36400 // AT1G60110 // AT5G19340 // AT2G37430 // AT1G55940 // AT1G11125 // AT2G40740 // AT5G12930 // AT3G58270 // AT4G15910 // AT1G61450 // AT3G26470 // AT1G54010 // AT5G06250 // AT5G58610 // AT1G74420 // AT1G69520 // AT2G17740 // AT5G15120 // AT4G16820 // AT1G02065 // AT5G54550 // AT4G03320 // AT4G10270 // AT3G25180 // AT5G65…
GO:0044446	C	intracellular organelle part	26	304	4882	28362	1	1	// AT2G38530 // AT3G15950 // AT1G02580 // AT4G05020 // AT3G26840 // AT1G17745 // AT4G19970 // AT3G27620 // AT1G54010 // AT1G58340 // AT3G13100 // AT1G74420 // AT4G39030 // AT4G27860 // AT4G03320 // AT1G54840 // AT5G24290 // AT4G35810 // AT1G23020 // AT4G24150 // AT5G06510 // AT1G72280 // AT5G24910 // AT1G08450 // AT5G61250 // AT5G06730
GO:0044444	C	cytoplasmic part	88	304	10923	28362	1	1	// AT5G18350 // AT3G17690 // AT4G05020 // AT2G30660 // AT1G55940 // AT4G15910 // AT3G26470 // AT1G54010 // AT1G74420 // AT1G69520 // AT5G15120 // AT4G16820 // AT5G54550 // AT4G03320 // AT2G04450 // AT2G45130 // AT2G21640 // AT1G77660 // AT4G03292 // AT1G72280 // AT1G54020 // AT2G38530 // AT3G15950 // AT1G13540 // AT5G02490 // AT1G17745 // AT4G18430 // AT5G20150 // AT1G75040 // AT3G27620 // AT3G28…
GO:0005739	C	mitochondrion	19	304	3687	28362	1	1	// AT1G63245 // AT1G23020 // AT5G54550 // AT4G05020 // AT4G03320 // AT1G65890 // AT2G21640 // AT4G15910 // AT1G77660 // AT3G26470 // AT2G30760 // AT1G70990 // AT3G27620 // AT1G31040 // AT1G69520 // AT4G03292 // AT4G39030 // AT2G22510 // AT1G21528
GO:0043231	C	intracellular membrane-bounded organelle	158	304	18205	28362	1	1	// AT5G18350 // AT3G17690 // AT4G05020 // AT1G66960 // AT2G30660 // AT2G36400 // AT1G60110 // AT5G19340 // AT2G37430 // AT1G55940 // AT1G11125 // AT2G40740 // AT5G12930 // AT3G58270 // AT4G15910 // AT1G61450 // AT3G26470 // AT1G54010 // AT5G06250 // AT5G58610 // AT1G74420 // AT1G69520 // AT2G17740 // AT5G15120 // AT4G16820 // AT1G02065 // AT5G54550 // AT4G03320 // AT4G10270 // AT3G25180 // AT5G65…
GO:0032991	C	macromolecular complex	8	304	2658	28362	1	1	// AT1G24530 // AT1G02580 // AT5G06510 // AT1G31290 // AT3G57130 // AT3G28500 // AT1G58340 // AT4G26150

## Sheet: up_mainXmorc1
Interval represent 3 loci
No GO term enrichment

## Sheet: up_mainXdouble
Interval represent 616 loci
GO_acc	term_type	Term	queryitem	querytotal	bgitem	bgtotal	pvalue	FDR	entries
GO:0006950	P	response to stress	183	599	3506	28362	4.5e-31	1.2e-27	// AT5G49520 // AT5G46050 // AT2G13810 // AT5G45380 // AT4G22950 // AT1G78410 // AT3G57270 // AT1G73330 // AT4G21840 // AT4G37010 // AT5G24530 // AT1G12290 // AT2G14580 // AT1G14080 // AT1G26380 // AT1G14870 // AT5G10760 // AT5G39610 // AT1G05880 // AT3G09260 // AT5G64110 // AT4G23810 // AT5G65600 // AT2G32680 // AT5G25910 // AT2G26010 // AT3G28580 // AT3G16470 // AT3G57260 // AT3G56980 // AT3G21…
GO:0050896	P	response to stimulus	257	599	6250	28362	2e-29	2.8e-26	// AT5G49520 // AT5G46050 // AT2G13810 // AT1G02940 // AT5G45380 // AT4G22950 // AT1G78410 // AT3G57270 // AT3G23290 // AT2G36080 // AT4G21840 // AT4G37010 // AT3G21090 // AT2G20142 // AT4G21680 // AT4G12480 // AT1G12290 // AT2G14580 // AT2G38940 // AT1G14080 // AT1G26380 // AT1G14870 // AT4G17660 // AT5G10760 // AT5G39610 // AT1G05880 // AT3G09260 // AT3G16360 // AT5G05600 // AT5G65600 // AT2G32…
GO:0006952	P	defense response	110	599	1566	28362	1.7e-27	1.5e-24	// AT5G49520 // AT5G46050 // AT2G13810 // AT5G65600 // AT3G57270 // AT2G32680 // AT5G24530 // AT1G45145 // AT1G12290 // AT2G14580 // AT5G10760 // AT5G39610 // AT3G09260 // AT4G23810 // AT5G25910 // AT2G26010 // AT3G57260 // AT3G11340 // AT4G37410 // AT5G27420 // AT1G13609 // AT4G23150 // AT3G52400 // AT1G52040 // AT5G10380 // AT2G45220 // AT4G23310 // AT3G45330 // AT2G31865 // AT1G57630 // AT2G30…
GO:0051707	P	response to other organism	89	599	1210	28362	1.9e-23	1.1e-20	// AT5G49520 // AT5G46050 // AT2G13810 // AT5G65600 // AT5G24530 // AT2G14580 // AT5G10760 // AT3G09260 // AT4G23810 // AT5G25910 // AT2G26010 // AT3G57260 // AT3G11340 // AT4G37410 // AT5G27420 // AT1G45145 // AT4G23150 // AT3G52400 // AT1G13609 // AT5G10380 // AT2G45220 // AT4G23310 // AT3G50260 // AT2G31865 // AT2G30750 // AT5G36925 // AT4G18360 // AT1G52400 // AT4G02330 // AT2G14610 // AT1G06…
GO:0043207	P	response to external biotic stimulus	89	599	1212	28362	2.1e-23	1.1e-20	// AT5G49520 // AT5G46050 // AT2G13810 // AT5G65600 // AT5G24530 // AT2G14580 // AT5G10760 // AT3G09260 // AT4G23810 // AT5G25910 // AT2G26010 // AT3G57260 // AT3G11340 // AT4G37410 // AT5G27420 // AT1G45145 // AT4G23150 // AT3G52400 // AT1G13609 // AT5G10380 // AT2G45220 // AT4G23310 // AT3G50260 // AT2G31865 // AT2G30750 // AT5G36925 // AT4G18360 // AT1G52400 // AT4G02330 // AT2G14610 // AT1G06…
GO:0009607	P	response to biotic stimulus	90	599	1253	28362	4.6e-23	2.1e-20	// AT5G49520 // AT5G46050 // AT2G13810 // AT5G65600 // AT5G24530 // AT2G14580 // AT5G10760 // AT3G09260 // AT4G23810 // AT5G25910 // AT2G26010 // AT3G57260 // AT3G11340 // AT4G37410 // AT5G27420 // AT1G45145 // AT4G23150 // AT3G52400 // AT1G13609 // AT5G10380 // AT2G45220 // AT4G23310 // AT3G50260 // AT2G31865 // AT2G30750 // AT5G36925 // AT4G18360 // AT3G45290 // AT1G52400 // AT4G02330 // AT2G14…
GO:0009605	P	response to external stimulus	101	599	1582	28362	2.8e-22	1.1e-19	// AT5G49520 // AT5G46050 // AT2G13810 // AT5G45380 // AT5G65600 // AT5G24530 // AT2G14580 // AT5G10760 // AT3G09260 // AT4G23810 // AT5G25910 // AT2G26010 // AT3G57260 // AT3G56980 // AT3G11340 // AT4G37410 // AT5G27420 // AT1G45145 // AT4G23150 // AT3G52400 // AT1G13609 // AT5G10380 // AT2G45220 // AT4G23310 // AT3G50260 // AT2G31865 // AT2G30750 // AT5G36925 // AT4G18360 // AT1G52400 // AT4G02…
GO:0098542	P	defense response to other organism	73	599	936	28362	1.2e-20	4.2e-18	// AT5G49520 // AT5G46050 // AT5G01900 // AT3G59700 // AT2G13810 // AT2G26010 // AT5G47220 // AT2G30750 // AT5G64120 // AT5G36925 // AT1G52410 // AT4G18360 // AT2G31865 // AT3G23550 // AT4G23310 // AT1G52400 // AT5G24530 // AT2G02930 // AT2G26560 // AT2G35980 // AT2G14610 // AT1G51890 // AT2G14580 // AT4G23200 // AT3G49110 // AT1G06160 // AT4G23160 // AT4G12480 // AT3G50260 // AT5G10760 // AT4G37…
GO:0042221	P	response to chemical	138	599	2853	28362	6.8e-20	2.1e-17	// AT5G49520 // AT5G46050 // AT2G13810 // AT1G02940 // AT5G47220 // AT3G21150 // AT1G73330 // AT5G24530 // AT4G21680 // AT2G14580 // AT2G38940 // AT1G26380 // AT5G39610 // AT1G05880 // AT3G09260 // AT3G16360 // AT5G05600 // AT5G25910 // AT3G28580 // AT5G62480 // AT5G17330 // AT4G18010 // AT3G21780 // AT5G27420 // AT1G45145 // AT4G23150 // AT3G52400 // AT1G57630 // AT5G10380 // AT1G56600 // AT3G50…
GO:0051704	P	multi-organism process	95	599	1631	28362	2e-18	5.6e-16	// AT5G49520 // AT5G46050 // AT2G13810 // AT5G65600 // AT5G24530 // AT2G14580 // AT5G10760 // AT3G09260 // AT4G23810 // AT5G25910 // AT2G26010 // AT3G57260 // AT3G11340 // AT4G37410 // AT5G27420 // AT1G45145 // AT4G23150 // AT3G52400 // AT1G13609 // AT4G27300 // AT5G10380 // AT2G45220 // AT4G23310 // AT3G50260 // AT2G31865 // AT2G30750 // AT5G36925 // AT4G18360 // AT1G52400 // AT4G02330 // AT2G14…
GO:1901700	P	response to oxygen-containing compound	91	599	1557	28362	9.7e-18	2.4e-15	// AT5G49520 // AT5G46050 // AT2G13810 // AT3G21150 // AT1G73330 // AT5G24530 // AT4G21680 // AT2G14580 // AT2G38940 // AT5G39610 // AT4G23810 // AT5G25910 // AT3G28580 // AT3G16470 // AT4G18010 // AT3G21780 // AT5G27420 // AT4G23150 // AT3G52400 // AT5G10380 // AT1G56600 // AT3G50260 // AT2G24850 // AT1G16420 // AT3G51060 // AT1G52400 // AT4G02330 // AT3G28210 // AT2G33710 // AT1G43910 // AT1G69…
GO:0009617	P	response to bacterium	40	599	441	28362	1.1e-13	2.5e-11	// AT5G49520 // AT5G46050 // AT5G01900 // AT2G13810 // AT5G47220 // AT2G30750 // AT4G18360 // AT3G50930 // AT5G24530 // AT1G51890 // AT2G14580 // AT4G23200 // AT3G59700 // AT4G23160 // AT4G12480 // AT1G61120 // AT3G26830 // AT1G02930 // AT4G23280 // AT4G23810 // AT3G57240 // AT3G49110 // AT1G79680 // AT4G14465 // AT1G33960 // AT4G10500 // AT2G19190 // AT4G31800 // AT1G19250 // AT5G27420 // AT4G23…
GO:0001101	P	response to acid chemical	68	599	1181	28362	4e-13	8.5e-11	// AT5G46050 // AT5G01900 // AT2G13810 // AT4G20860 // AT2G24850 // AT5G47220 // AT2G36890 // AT3G51060 // AT3G50930 // AT1G73330 // AT1G52400 // AT5G24530 // AT1G62810 // AT3G28210 // AT4G23450 // AT5G13330 // AT1G43910 // AT5G24110 // AT5G24780 // AT4G04490 // AT2G14580 // AT1G65690 // AT2G38940 // AT1G06160 // AT4G12480 // AT4G11170 // AT2G47190 // AT5G39610 // AT1G61120 // AT1G79680 // AT3G23…
GO:0010243	P	response to organonitrogen compound	24	599	166	28362	1.7e-12	3.3e-10	// AT5G49520 // AT5G46050 // AT5G47220 // AT3G21150 // AT3G46080 // AT3G28210 // AT2G33710 // AT2G14610 // AT4G26120 // AT5G56960 // AT2G46400 // AT4G23810 // AT5G25910 // AT2G35000 // AT3G44350 // AT3G46090 // AT4G31800 // AT3G11840 // AT5G27420 // AT2G17040 // AT5G10380 // AT2G43570 // AT3G50260 // AT3G23250
GO:0010033	P	response to organic substance	93	599	2023	28362	3.8e-12	6.9e-10	// AT5G49520 // AT5G46050 // AT2G13810 // AT5G47220 // AT3G21150 // AT5G24530 // AT2G14580 // AT2G38940 // AT5G39610 // AT3G09260 // AT3G16360 // AT4G23810 // AT5G25910 // AT3G28580 // AT3G16470 // AT4G18010 // AT3G21780 // AT5G27420 // AT3G52400 // AT5G10380 // AT1G56600 // AT3G50260 // AT1G15670 // AT2G24850 // AT5G53290 // AT3G61630 // AT2G36890 // AT3G51060 // AT1G52400 // AT4G02330 // AT3G28…
GO:0010200	P	response to chitin	21	599	134	28362	1.1e-11	1.8e-09	// AT5G49520 // AT2G33710 // AT3G11840 // AT5G27420 // AT5G25910 // AT3G46080 // AT2G17040 // AT5G47220 // AT3G21150 // AT5G10380 // AT2G46400 // AT3G50260 // AT3G23250 // AT4G26120 // AT4G23810 // AT2G35000 // AT3G44350 // AT3G46090 // AT5G56960 // AT3G28210 // AT4G31800
GO:0009620	P	response to fungus	42	599	573	28362	1.7e-11	2.8e-09	// AT2G26020 // AT5G64120 // AT2G31865 // AT1G52400 // AT4G02330 // AT5G24530 // AT2G02930 // AT3G05727 // AT3G49110 // AT2G26010 // AT4G12480 // AT3G11340 // AT3G25780 // AT3G09260 // AT5G38900 // AT5G25910 // AT1G52410 // AT1G79680 // AT1G51800 // AT2G35000 // AT3G09940 // AT4G10500 // AT5G10520 // AT3G26830 // AT2G37130 // AT1G19250 // AT2G43510 // AT4G31800 // AT1G45145 // AT3G52400 // AT2G25…
GO:0019748	P	secondary metabolic process	38	599	492	28362	4e-11	6.1e-09	// AT1G02940 // AT2G30750 // AT5G64120 // AT3G20960 // AT5G13330 // AT1G33030 // AT1G65690 // AT4G22710 // AT1G61820 // AT1G67980 // AT4G37370 // AT1G09480 // AT3G09260 // AT1G02930 // AT4G22880 // AT4G09820 // AT1G33720 // AT5G62480 // AT5G17220 // AT1G68320 // AT1G69930 // AT5G07990 // AT4G10500 // AT3G16410 // AT4G19370 // AT2G43000 // AT3G26830 // AT2G02930 // AT4G37410 // AT2G29460 // AT1G02…
GO:0009719	P	response to endogenous stimulus	81	599	1732	28362	5.2e-11	7.5e-09	// AT5G49520 // AT5G46050 // AT5G40010 // AT4G20860 // AT2G24850 // AT4G34810 // AT3G61630 // AT2G36890 // AT3G51060 // AT5G07990 // AT5G47220 // AT3G21150 // AT3G09940 // AT1G68765 // AT1G52400 // AT4G02330 // AT1G62810 // AT3G46080 // AT3G28210 // AT1G54160 // AT2G33710 // AT5G13330 // AT4G18010 // AT5G24780 // AT4G04490 // AT2G14580 // AT1G65690 // AT2G38940 // AT5G59320 // AT1G06160 // AT4G26…
GO:0042742	P	defense response to bacterium	31	599	354	28362	1.5e-10	2.1e-08	// AT5G49520 // AT5G46050 // AT5G01900 // AT2G13810 // AT5G47220 // AT2G30750 // AT4G18360 // AT5G24530 // AT1G51890 // AT4G23200 // AT3G59700 // AT4G23160 // AT4G12480 // AT1G02930 // AT4G23280 // AT4G23810 // AT3G49110 // AT4G14465 // AT2G19190 // AT4G31800 // AT1G19250 // AT5G27420 // AT4G23150 // AT2G25000 // AT2G45220 // AT4G23310 // AT3G50260 // AT4G23210 // AT3G04720 // AT4G02520 // AT1G02…
GO:0002376	P	immune system process	31	599	369	28362	3.9e-10	5.1e-08	// AT5G47220 // AT2G13810 // AT2G30750 // AT4G12480 // AT4G18360 // AT3G50930 // AT2G26560 // AT2G35980 // AT2G14610 // AT2G14580 // AT1G06160 // AT1G14780 // AT5G10760 // AT5G39610 // AT3G26830 // AT4G23810 // AT5G38900 // AT3G49110 // AT3G57260 // AT4G14465 // AT5G10520 // AT4G31800 // AT1G19250 // AT3G11840 // AT5G27420 // AT2G18660 // AT3G52400 // AT2G43570 // AT4G23210 // AT3G04720 // AT1G02…
GO:1901698	P	response to nitrogen compound	26	599	264	28362	4.8e-10	5.9e-08	// AT5G49520 // AT5G46050 // AT5G50200 // AT5G47220 // AT3G21150 // AT3G46080 // AT3G28210 // AT4G21680 // AT2G33710 // AT2G14610 // AT4G26120 // AT5G56960 // AT2G46400 // AT4G23810 // AT5G25910 // AT2G35000 // AT3G44350 // AT3G46090 // AT4G31800 // AT3G11840 // AT5G27420 // AT2G17040 // AT5G10380 // AT2G43570 // AT3G50260 // AT3G23250
GO:0044699	P	single-organism process	273	599	9448	28362	5e-10	5.9e-08	// AT1G04600 // AT1G06620 // AT3G59700 // AT2G13810 // AT1G02940 // AT5G45380 // AT1G06350 // AT4G22950 // AT5G55460 // AT3G21150 // AT3G20960 // AT3G23290 // AT4G21840 // AT3G45130 // AT1G01070 // AT5G64110 // AT2G20142 // AT4G28390 // AT1G77380 // AT4G21680 // AT3G54150 // AT1G14080 // AT1G26380 // AT1G21120 // AT4G11170 // AT5G39610 // AT1G06100 // AT5G44390 // AT3G11340 // AT2G25090 // AT3G09…
GO:0006979	P	response to oxidative stress	34	599	453	28362	8.7e-10	9.9e-08	// AT3G17790 // AT1G14870 // AT5G64120 // AT1G72060 // AT3G21770 // AT4G21840 // AT1G52200 // AT3G25250 // AT5G58940 // AT3G29035 // AT1G80130 // AT4G11170 // AT5G39610 // AT1G61120 // AT1G16420 // AT2G37130 // AT1G02930 // AT5G64110 // AT4G23810 // AT3G49110 // AT5G24770 // AT3G28580 // AT4G21850 // AT1G78410 // AT3G46090 // AT5G24110 // AT5G42380 // AT4G08770 // AT1G45145 // AT4G23150 // AT1G19…
GO:0045087	P	innate immune response	28	599	323	28362	1.5e-09	1.6e-07	// AT5G47220 // AT2G13810 // AT2G30750 // AT4G12480 // AT4G18360 // AT3G50930 // AT2G26560 // AT2G14610 // AT2G14580 // AT1G06160 // AT1G14780 // AT5G10760 // AT5G39610 // AT4G23810 // AT5G38900 // AT3G49110 // AT3G57260 // AT4G14465 // AT5G10520 // AT3G26830 // AT1G19250 // AT5G27420 // AT2G18660 // AT3G52400 // AT2G43570 // AT4G23210 // AT3G04720 // AT1G02920
GO:0006955	P	immune response	28	599	333	28362	2.7e-09	2.9e-07	// AT5G47220 // AT2G13810 // AT2G30750 // AT4G12480 // AT4G18360 // AT3G50930 // AT2G26560 // AT2G14610 // AT2G14580 // AT1G06160 // AT1G14780 // AT5G10760 // AT5G39610 // AT4G23810 // AT5G38900 // AT3G49110 // AT3G57260 // AT4G14465 // AT5G10520 // AT3G26830 // AT1G19250 // AT5G27420 // AT2G18660 // AT3G52400 // AT2G43570 // AT4G23210 // AT3G04720 // AT1G02920
GO:0030246	F	carbohydrate binding	26	599	303	28362	6.9e-09	6.4e-06	// AT5G65600 // AT3G57270 // AT5G53110 // AT5G18470 // AT1G33790 // AT1G52030 // AT3G16420 // AT3G59700 // AT3G45330 // AT3G57240 // AT1G21240 // AT5G38250 // AT4G27290 // AT1G73040 // AT5G45090 // AT2G39330 // AT3G16470 // AT3G57260 // AT3G16430 // AT2G26400 // AT1G79680 // AT3G16410 // AT1G52040 // AT1G52110 // AT4G27300 // AT1G52000
GO:0009753	P	response to jasmonic acid	22	599	225	28362	1.2e-08	1.2e-06	// AT5G46050 // AT4G20860 // AT2G24850 // AT5G47220 // AT2G36890 // AT5G13330 // AT2G14610 // AT5G24780 // AT2G14580 // AT1G06160 // AT3G23240 // AT1G61120 // AT3G23250 // AT1G76930 // AT4G22880 // AT4G09820 // AT5G24770 // AT3G16470 // AT3G09940 // AT5G54060 // AT3G52400 // AT5G26170
GO:0071944	C	cell periphery	143	599	4309	28362	2.6e-08	7.7e-06	// AT5G46050 // AT4G04510 // AT3G21090 // AT3G47480 // AT5G45380 // AT5G65600 // AT3G57270 // AT4G21120 // AT1G01070 // AT4G37010 // AT1G77380 // AT4G21680 // AT4G25810 // AT2G38940 // AT4G01010 // AT1G26380 // AT1G14870 // AT4G17660 // AT2G25090 // AT5G11410 // AT4G04500 // AT5G25910 // AT2G26010 // AT3G28580 // AT3G57260 // AT2G25440 // AT3G25610 // AT1G30220 // AT1G52200 // AT4G05380 // AT4G23…
GO:0009404	P	toxin metabolic process	12	599	60	28362	2.7e-08	2.7e-06	// AT2G02930 // AT1G02930 // AT1G02940 // AT2G29460 // AT5G62480 // AT3G09270 // AT1G69930 // AT5G17220 // AT4G02520 // AT1G02920 // AT2G43000 // AT3G26830
GO:0005576	C	extracellular region	107	599	2954	28362	3.9e-08	7.7e-06	// AT5G55460 // AT3G57270 // AT1G73330 // AT2G32680 // AT4G25810 // AT2G14580 // AT4G01390 // AT1G26380 // AT5G10760 // AT5G44390 // AT5G64110 // AT2G26010 // AT2G44400 // AT3G57260 // AT3G53980 // AT4G12870 // AT4G08770 // AT5G27420 // AT1G45145 // AT4G23150 // AT1G13609 // AT5G10380 // AT2G45220 // AT4G23310 // AT2G34490 // AT1G16420 // AT1G72060 // AT3G21770 // AT3G20370 // AT1G52400 // AT3G57…
GO:0009751	P	response to salicylic acid	20	599	209	28362	7.5e-08	7e-06	// AT4G23280 // AT5G46050 // AT5G01900 // AT2G13810 // AT4G31800 // AT2G14580 // AT2G36890 // AT3G52400 // AT2G25000 // AT5G13330 // AT1G79680 // AT1G68320 // AT2G47190 // AT3G61190 // AT4G23810 // AT3G50930 // AT4G10500 // AT5G24530 // AT5G24110 // AT1G76930
GO:0004364	F	glutathione transferase activity	11	599	55	28362	1e-07	4.8e-05	// AT5G02780 // AT1G02930 // AT1G02940 // AT2G29460 // AT5G62480 // AT1G69930 // AT5G17220 // AT2G02930 // AT4G02520 // AT1G02920 // AT3G09270
GO:0050832	P	defense response to fungus	32	599	504	28362	1.1e-07	9.8e-06	// AT2G26020 // AT5G64120 // AT2G31865 // AT1G52400 // AT2G02930 // AT3G05727 // AT3G49110 // AT2G26010 // AT4G12480 // AT3G11340 // AT5G38900 // AT5G25910 // AT1G52410 // AT1G51800 // AT2G35000 // AT3G26830 // AT2G37130 // AT1G19250 // AT2G43510 // AT4G31800 // AT1G45145 // AT3G52400 // AT2G25000 // AT1G13609 // AT4G12490 // AT3G45330 // AT5G26170 // AT5G50260 // AT3G04720 // AT4G02520 // AT1G02…
GO:0090487	P	secondary metabolite catabolic process	10	599	46	28362	2e-07	1.7e-05	// AT2G02930 // AT1G02930 // AT1G02940 // AT2G29460 // AT5G62480 // AT1G69930 // AT5G17220 // AT4G02520 // AT1G02920 // AT3G09270
GO:0009407	P	toxin catabolic process	10	599	46	28362	2e-07	1.7e-05	// AT2G02930 // AT1G02930 // AT1G02940 // AT2G29460 // AT5G62480 // AT1G69930 // AT5G17220 // AT4G02520 // AT1G02920 // AT3G09270
GO:0003824	F	catalytic activity	252	599	9101	28362	2.6e-07	7.9e-05	// AT1G06620 // AT3G59700 // AT2G13810 // AT1G02940 // AT1G06350 // AT5G07990 // AT3G57270 // AT3G20960 // AT1G73330 // AT5G53110 // AT4G04510 // AT4G21840 // AT3G45130 // AT2G32680 // AT3G21090 // AT5G24530 // AT1G51860 // AT4G25810 // AT5G67340 // AT4G15280 // AT1G14080 // AT1G26380 // AT1G21120 // AT5G10760 // AT1G06100 // AT5G44390 // AT1G05880 // AT2G25090 // AT3G09260 // AT3G16360 // AT5G11…
GO:0016740	F	transferase activity	123	599	3791	28362	1.1e-06	0.00025	// AT4G04510 // AT2G13810 // AT1G02940 // AT2G36970 // AT5G65600 // AT5G53110 // AT2G32680 // AT4G25810 // AT5G67340 // AT4G15280 // AT1G14080 // AT1G21120 // AT1G05880 // AT3G16360 // AT5G11410 // AT4G04500 // AT5G25910 // AT5G62480 // AT4G18250 // AT2G25440 // AT3G21780 // AT3G11340 // AT5G27420 // AT4G23150 // AT1G66700 // AT4G27300 // AT5G10380 // AT1G56600 // AT4G23310 // AT3G45330 // AT3G29…
GO:0009725	P	response to hormone	65	599	1631	28362	1.3e-06	0.00011	// AT5G46050 // AT4G20860 // AT2G24850 // AT4G34810 // AT3G61630 // AT2G36890 // AT3G51060 // AT5G40010 // AT5G47220 // AT1G56010 // AT1G54160 // AT1G52400 // AT4G02330 // AT1G62810 // AT3G28210 // AT2G33710 // AT5G13330 // AT1G43910 // AT5G24780 // AT4G04490 // AT2G14580 // AT1G65690 // AT2G38940 // AT1G06160 // AT4G12480 // AT3G23240 // AT2G47190 // AT5G39610 // AT1G61120 // AT3G23250 // AT5G54…
GO:0009814	P	defense response, incompatible interaction	16	599	170	28362	1.8e-06	0.00015	// AT5G38900 // AT4G23810 // AT1G19250 // AT2G13810 // AT5G27420 // AT2G18660 // AT2G14580 // AT1G06160 // AT3G57260 // AT2G43570 // AT2G14610 // AT5G10760 // AT5G10520 // AT3G04720 // AT1G02920 // AT3G26830
GO:0005886	C	plasma membrane	120	599	3735	28362	2.4e-06	0.00032	// AT5G46050 // AT4G04510 // AT3G21090 // AT3G47480 // AT5G45380 // AT5G65600 // AT3G57270 // AT4G21120 // AT1G01070 // AT4G37010 // AT1G77380 // AT4G21680 // AT2G38940 // AT4G01010 // AT1G26380 // AT1G14870 // AT4G17660 // AT2G25090 // AT5G11410 // AT4G04500 // AT5G25910 // AT3G28580 // AT3G57260 // AT2G25440 // AT3G25610 // AT1G30220 // AT1G52200 // AT4G05380 // AT4G23150 // AT3G52400 // AT4G15…
GO:0010035	P	response to inorganic substance	43	599	926	28362	2.7e-06	0.00021	// AT3G17790 // AT1G16420 // AT3G22460 // AT1G73330 // AT3G51860 // AT1G52400 // AT2G26560 // AT4G21680 // AT4G23450 // AT5G13330 // AT2G14610 // AT1G69310 // AT5G58940 // AT3G29035 // AT4G14640 // AT4G11170 // AT2G47190 // AT5G39610 // AT1G61120 // AT2G41240 // AT1G02930 // AT4G23810 // AT5G59320 // AT5G24770 // AT3G28580 // AT5G17330 // AT5G40010 // AT3G09940 // AT5G24110 // AT3G26830 // AT5G42…
GO:0031224	C	intrinsic component of membrane	163	599	5540	28362	4.3e-06	0.00042	// AT5G46050 // AT4G04510 // AT3G21090 // AT5G45380 // AT1G06350 // AT5G65600 // AT3G57270 // AT4G21120 // AT5G53110 // AT1G01070 // AT2G20142 // AT4G28390 // AT1G77380 // AT4G21680 // AT2G38940 // AT4G01010 // AT1G14870 // AT1G06100 // AT4G04500 // AT5G25910 // AT5G44480 // AT3G28580 // AT2G04100 // AT3G57260 // AT3G60540 // AT2G25440 // AT3G25610 // AT1G30220 // AT2G04515 // AT1G52200 // AT1G23…
GO:0003700	F	transcription factor activity, sequence-specific DNA binding	66	599	1729	28362	4.4e-06	0.00069	// AT3G05690 // AT5G49520 // AT5G01900 // AT1G29280 // AT4G14465 // AT5G47220 // AT3G61630 // AT2G36890 // AT3G51060 // AT4G22950 // AT3G21150 // AT2G24700 // AT5G49700 // AT3G56980 // AT2G36080 // AT4G17710 // AT5G04150 // AT3G23250 // AT3G46080 // AT4G34400 // AT2G33710 // AT5G13330 // AT1G66600 // AT1G69310 // AT3G29035 // AT1G06160 // AT3G23240 // AT2G47190 // AT5G39610 // AT5G10140 // AT2G38…
GO:0009636	P	response to toxic substance	12	599	102	28362	4.5e-06	0.00034	// AT5G02780 // AT1G02930 // AT5G05600 // AT1G45145 // AT2G29460 // AT1G02940 // AT5G62480 // AT1G69930 // AT5G17220 // AT2G02930 // AT1G02920 // AT3G09270
GO:0001071	F	nucleic acid binding transcription factor activity	66	599	1730	28362	4.5e-06	0.00069	// AT3G05690 // AT5G49520 // AT5G01900 // AT1G29280 // AT4G14465 // AT5G47220 // AT3G61630 // AT2G36890 // AT3G51060 // AT4G22950 // AT3G21150 // AT2G24700 // AT5G49700 // AT3G56980 // AT2G36080 // AT4G17710 // AT5G04150 // AT3G23250 // AT3G46080 // AT4G34400 // AT2G33710 // AT5G13330 // AT1G66600 // AT1G69310 // AT3G29035 // AT1G06160 // AT3G23240 // AT2G47190 // AT5G39610 // AT5G10140 // AT2G38…
GO:0009628	P	response to abiotic stimulus	74	599	2022	28362	4.7e-06	0.00035	// AT5G46050 // AT3G21090 // AT5G57785 // AT2G30250 // AT1G16420 // AT4G22950 // AT3G21150 // AT1G69310 // AT3G23290 // AT3G25780 // AT2G36080 // AT3G50930 // AT1G52400 // AT2G29110 // AT4G02330 // AT2G26560 // AT4G23450 // AT5G13330 // AT2G14610 // AT3G27660 // AT1G26410 // AT1G65690 // AT5G58940 // AT5G59320 // AT1G14080 // AT1G26380 // AT1G52410 // AT4G12480 // AT5G11210 // AT5G48400 // AT5G39…
GO:0071456	P	cellular response to hypoxia	7	599	27	28362	5.2e-06	0.00037	// AT1G53620 // AT1G19250 // AT1G26410 // AT1G57630 // AT1G26380 // AT1G05880 // AT2G26560
GO:0043565	F	sequence-specific DNA binding	39	599	825	28362	5.4e-06	0.00071	// AT5G49520 // AT5G01900 // AT1G29280 // AT2G30250 // AT3G61630 // AT2G36890 // AT4G22950 // AT5G49700 // AT4G17710 // AT5G04150 // AT3G23250 // AT5G13330 // AT1G69310 // AT3G29035 // AT2G47190 // AT5G39610 // AT5G10140 // AT2G38250 // AT4G36990 // AT3G04070 // AT2G46400 // AT3G56970 // AT4G23810 // AT4G09820 // AT4G01720 // AT4G14465 // AT5G07100 // AT1G68320 // AT5G13080 // AT1G69810 // AT3G56…
GO:0016021	C	integral component of membrane	157	599	5324	28362	6.1e-06	0.00048	// AT5G46050 // AT4G04510 // AT3G21090 // AT5G45380 // AT1G06350 // AT5G65600 // AT4G21120 // AT5G53110 // AT1G01070 // AT2G20142 // AT4G28390 // AT1G77380 // AT4G21680 // AT2G38940 // AT4G01010 // AT1G14870 // AT1G06100 // AT4G04500 // AT5G25910 // AT5G44480 // AT3G28580 // AT2G04100 // AT3G60540 // AT2G25440 // AT3G25610 // AT1G30220 // AT2G04515 // AT1G52200 // AT1G23840 // AT4G37410 // AT5G27…
GO:0036294	P	cellular response to decreased oxygen levels	7	599	29	28362	7.8e-06	0.00053	// AT1G53620 // AT1G19250 // AT1G26410 // AT1G57630 // AT1G26380 // AT1G05880 // AT2G26560
GO:0071453	P	cellular response to oxygen levels	7	599	29	28362	7.8e-06	0.00053	// AT1G53620 // AT1G19250 // AT1G26410 // AT1G57630 // AT1G26380 // AT1G05880 // AT2G26560
GO:0044710	P	single-organism metabolic process	123	599	3970	28362	9.8e-06	0.00066	// AT1G06620 // AT2G13810 // AT1G02940 // AT1G06350 // AT4G22950 // AT3G20960 // AT4G21840 // AT3G45130 // AT5G24530 // AT4G21680 // AT1G14080 // AT1G26380 // AT1G21120 // AT1G06100 // AT5G44390 // AT3G09260 // AT5G64110 // AT5G05600 // AT1G33720 // AT5G44480 // AT2G02010 // AT5G62480 // AT5G17330 // AT4G37370 // AT5G42800 // AT4G18010 // AT3G21780 // AT2G43000 // AT4G08770 // AT4G37410 // AT1G45…
GO:0009813	P	flavonoid biosynthetic process	11	599	93	28362	1.1e-05	0.00069	// AT5G05600 // AT4G09820 // AT4G22880 // AT1G17020 // AT5G07990 // AT5G17220 // AT5G24530 // AT5G54060 // AT5G42800 // AT2G43000 // AT3G29590
GO:0015291	F	secondary active transmembrane transporter activity	21	599	338	28362	2.2e-05	0.0026	// AT4G21903 // AT4G28390 // AT5G09470 // AT4G23030 // AT5G45380 // AT2G38940 // AT2G04100 // AT3G23550 // AT1G61800 // AT2G04050 // AT3G51860 // AT2G32830 // AT4G23700 // AT3G15990 // AT1G79360 // AT3G47420 // AT2G04070 // AT1G30220 // AT1G77380 // AT4G21680 // AT2G04040
GO:0009627	P	systemic acquired resistance	9	599	67	28362	2.7e-05	0.0017	// AT1G19250 // AT2G13810 // AT2G18660 // AT3G57260 // AT2G43570 // AT2G14610 // AT5G10760 // AT3G04720 // AT3G26830
GO:0015926	F	glucosidase activity	10	599	87	28362	3.3e-05	0.0034	// AT3G57240 // AT1G02850 // AT5G24540 // AT3G57270 // AT3G57260 // AT2G44480 // AT1G61820 // AT1G52400 // AT1G72000 // AT3G09260
GO:0044425	C	membrane part	168	599	5962	28362	3.3e-05	0.0022	// AT5G46050 // AT4G04510 // AT3G21090 // AT5G45380 // AT1G06350 // AT5G65600 // AT3G57270 // AT4G21120 // AT5G53110 // AT1G01070 // AT2G20142 // AT4G28390 // AT1G77380 // AT4G21680 // AT2G38940 // AT4G01010 // AT1G14870 // AT1G06100 // AT4G04500 // AT5G25910 // AT5G44480 // AT3G28580 // AT2G04100 // AT3G57260 // AT3G60540 // AT2G25440 // AT5G42800 // AT3G25610 // AT1G30220 // AT2G04515 // AT1G52…
GO:0014070	P	response to organic cyclic compound	23	599	405	28362	3.5e-05	0.0022	// AT5G46050 // AT5G01900 // AT2G13810 // AT2G36890 // AT3G50930 // AT4G02330 // AT5G24530 // AT5G13330 // AT2G14610 // AT2G14580 // AT2G47190 // AT1G76930 // AT4G23280 // AT4G23810 // AT1G79680 // AT1G68320 // AT3G61190 // AT4G10500 // AT5G24110 // AT4G31800 // AT3G52400 // AT2G25000 // AT2G43570
GO:0090575	C	RNA polymerase II transcription factor complex	8	599	54	28362	4e-05	0.0022	// AT3G05690 // AT1G27720 // AT1G72830 // AT1G54160 // AT3G56970 // AT5G04150 // AT3G56980 // AT2G41240
GO:0009812	P	flavonoid metabolic process	11	599	109	28362	4.1e-05	0.0025	// AT5G05600 // AT4G09820 // AT4G22880 // AT1G17020 // AT5G07990 // AT5G17220 // AT5G24530 // AT5G54060 // AT5G42800 // AT2G43000 // AT3G29590
GO:0008422	F	beta-glucosidase activity	9	599	71	28362	4.1e-05	0.0038	// AT3G57240 // AT2G44480 // AT5G24540 // AT3G57270 // AT3G57260 // AT1G61820 // AT1G52400 // AT3G09260 // AT1G02850
GO:0051716	P	cellular response to stimulus	92	599	2856	28362	4.2e-05	0.0025	// AT2G13810 // AT5G45380 // AT4G22950 // AT3G21150 // AT4G37010 // AT2G20142 // AT1G26380 // AT5G39610 // AT1G05880 // AT3G09260 // AT3G16360 // AT5G05600 // AT5G25910 // AT2G25440 // AT3G56980 // AT4G18010 // AT5G27420 // AT1G45145 // AT3G52400 // AT1G57630 // AT3G50260 // AT2G33080 // AT2G31865 // AT1G15670 // AT3G61630 // AT1G16420 // AT3G51060 // AT4G18360 // AT2G32680 // AT1G52400 // AT5G44…
GO:0016020	C	membrane	226	599	8532	28362	4.5e-05	0.0022	// AT5G46050 // AT3G59700 // AT3G21090 // AT3G47480 // AT5G45380 // AT1G06350 // AT5G65600 // AT3G57270 // AT3G20960 // AT5G53110 // AT4G04510 // AT1G01070 // AT4G37010 // AT2G20142 // AT4G28390 // AT1G77380 // AT4G21680 // AT1G51860 // AT2G38940 // AT4G01010 // AT1G26380 // AT1G14870 // AT4G17660 // AT1G06100 // AT2G25090 // AT3G09260 // AT5G64110 // AT5G11410 // AT2G46150 // AT4G04500 // AT1G33…
GO:0015238	F	drug transmembrane transporter activity	9	599	73	28362	5e-05	0.0042	// AT4G21903 // AT3G23550 // AT2G04100 // AT2G04050 // AT3G13090 // AT3G13080 // AT2G04070 // AT4G23030 // AT2G04040
GO:0007154	P	cell communication	75	599	2223	28362	5.8e-05	0.0034	// AT4G18360 // AT1G73010 // AT5G01900 // AT4G13820 // AT2G13810 // AT1G74360 // AT5G47220 // AT5G45380 // AT2G36890 // AT3G51060 // AT4G22950 // AT1G47890 // AT3G56980 // AT3G50930 // AT5G27060 // AT5G04150 // AT1G52400 // AT2G32680 // AT5G45090 // AT2G20142 // AT1G62810 // AT5G44570 // AT3G23240 // AT2G33710 // AT3G25250 // AT2G32140 // AT1G43910 // AT1G35710 // AT1G06160 // AT3G61630 // AT4G14…
GO:0030247	F	polysaccharide binding	8	599	58	28362	6.4e-05	0.0045	// AT3G57240 // AT3G57270 // AT1G79680 // AT5G53110 // AT2G26400 // AT3G57260 // AT1G21240 // AT5G38250
GO:0001871	F	pattern binding	8	599	58	28362	6.4e-05	0.0045	// AT3G57240 // AT3G57270 // AT1G79680 // AT5G53110 // AT2G26400 // AT3G57260 // AT1G21240 // AT5G38250
GO:0044550	P	secondary metabolite biosynthetic process	19	599	311	28362	6.7e-05	0.0038	// AT4G22880 // AT1G33030 // AT4G09820 // AT1G33720 // AT2G30750 // AT5G07990 // AT3G20960 // AT3G26330 // AT1G61820 // AT5G23020 // AT1G67980 // AT4G37370 // AT1G33730 // AT4G37410 // AT1G09500 // AT1G09480 // AT4G22710 // AT2G43000 // AT3G26830
GO:0009651	P	response to salt stress	28	599	574	28362	6.8e-05	0.0038	// AT5G46050 // AT5G40010 // AT2G25090 // AT1G52400 // AT5G13330 // AT3G09940 // AT1G69310 // AT3G21780 // AT1G14080 // AT4G12480 // AT2G47190 // AT5G39610 // AT3G09260 // AT1G02930 // AT2G30250 // AT5G24770 // AT3G16470 // AT3G48850 // AT3G08720 // AT3G25780 // AT5G58940 // AT2G43000 // AT4G14630 // AT1G56600 // AT3G23250 // AT3G04720 // AT4G02520 // AT1G02920
GO:0090484	F	drug transporter activity	9	599	77	28362	7.3e-05	0.0048	// AT4G21903 // AT3G23550 // AT2G04100 // AT2G04050 // AT3G13090 // AT3G13080 // AT2G04070 // AT4G23030 // AT2G04040
GO:0009737	P	response to abscisic acid	28	599	578	28362	7.6e-05	0.0042	// AT5G46050 // AT2G36890 // AT1G52400 // AT1G62810 // AT3G28210 // AT4G23450 // AT5G13330 // AT1G43910 // AT4G04490 // AT1G65690 // AT2G38940 // AT4G12480 // AT2G47190 // AT5G39610 // AT1G76930 // AT5G59320 // AT3G28580 // AT1G51800 // AT3G21780 // AT5G40010 // AT4G18010 // AT5G58940 // AT1G66600 // AT3G26830 // AT1G23140 // AT5G27420 // AT1G54160 // AT1G56600
GO:0097305	P	response to alcohol	28	599	583	28362	8.8e-05	0.0047	// AT5G46050 // AT2G36890 // AT1G52400 // AT1G62810 // AT3G28210 // AT4G23450 // AT5G13330 // AT1G43910 // AT4G04490 // AT1G65690 // AT2G38940 // AT4G12480 // AT2G47190 // AT5G39610 // AT1G76930 // AT5G59320 // AT3G28580 // AT1G51800 // AT3G21780 // AT5G40010 // AT4G18010 // AT5G58940 // AT1G66600 // AT3G26830 // AT1G23140 // AT5G27420 // AT1G54160 // AT1G56600
GO:0000302	P	response to reactive oxygen species	13	599	166	28362	9.7e-05	0.005	// AT5G42380 // AT3G17790 // AT5G58940 // AT4G23810 // AT4G23150 // AT3G28580 // AT3G29035 // AT4G11170 // AT5G39610 // AT1G61120 // AT1G16420 // AT3G02840 // AT5G24110
GO:0031667	P	response to nutrient levels	14	599	190	28362	9.7e-05	0.005	// AT3G08860 // AT1G73010 // AT2G14610 // AT5G27420 // AT5G45380 // AT1G68320 // AT5G13080 // AT3G56970 // AT5G04150 // AT4G10380 // AT3G56980 // AT2G47190 // AT2G41240 // AT1G43910
GO:0044798	C	nuclear transcription factor complex	8	599	62	28362	9.8e-05	0.0043	// AT3G05690 // AT1G27720 // AT1G72830 // AT1G54160 // AT3G56970 // AT5G04150 // AT3G56980 // AT2G41240
GO:0016705	F	oxidoreductase activity, acting on paired donors, with incorporation or reduction of molecular oxygen	22	599	407	28362	0.0001	0.0063	// AT1G06620 // AT2G30750 // AT5G20400 // AT3G20960 // AT5G24530 // AT4G36380 // AT4G22710 // AT1G06100 // AT4G37370 // AT1G06350 // AT4G22880 // AT1G33720 // AT5G07990 // AT4G10500 // AT3G14680 // AT3G26830 // AT1G19250 // AT4G37410 // AT2G34490 // AT3G26330 // AT1G33730 // AT1G17020
GO:0008219	P	cell death	14	599	194	28362	0.00012	0.006	// AT5G65600 // AT4G23280 // AT1G19250 // AT3G52400 // AT3G50930 // AT5G10380 // AT4G23210 // AT3G45290 // AT1G14780 // AT3G50260 // AT5G39610 // AT1G16420 // AT5G50260 // AT2G26560
GO:0009718	P	anthocyanin-containing compound biosynthetic process	6	599	32	28362	0.00012	0.006	// AT4G22880 // AT4G09820 // AT3G29590 // AT5G42800 // AT2G43000 // AT5G54060
GO:0022804	F	active transmembrane transporter activity	28	599	595	28362	0.00012	0.007	// AT3G63380 // AT3G21090 // AT5G09470 // AT5G45380 // AT3G51860 // AT3G15990 // AT3G47420 // AT4G28390 // AT1G77380 // AT4G21680 // AT4G21903 // AT2G38940 // AT1G20350 // AT2G04050 // AT3G13080 // AT2G32830 // AT1G79360 // AT2G04070 // AT1G61800 // AT4G23030 // AT4G15236 // AT3G23550 // AT3G25610 // AT1G30220 // AT2G04100 // AT3G13090 // AT4G23700 // AT2G04040
GO:0046283	P	anthocyanin-containing compound metabolic process	7	599	48	28362	0.00013	0.0066	// AT4G22880 // AT4G09820 // AT3G29590 // AT5G17220 // AT5G42800 // AT2G43000 // AT5G54060
GO:0006970	P	response to osmotic stress	29	599	636	28362	0.00015	0.0074	// AT5G46050 // AT5G40010 // AT3G09940 // AT1G52400 // AT5G13330 // AT1G69310 // AT1G65690 // AT3G21780 // AT1G14080 // AT4G12480 // AT2G47190 // AT5G39610 // AT3G09260 // AT1G02930 // AT2G30250 // AT5G24770 // AT3G16470 // AT3G48850 // AT3G08720 // AT3G25780 // AT5G58940 // AT2G43000 // AT4G14630 // AT2G25090 // AT1G56600 // AT3G23250 // AT3G04720 // AT4G02520 // AT1G02920
GO:0004674	F	protein serine/threonine kinase activity	33	599	767	28362	0.00016	0.0084	// AT4G04510 // AT1G74360 // AT5G65600 // AT1G67000 // AT2G25090 // AT1G66920 // AT3G25250 // AT1G51890 // AT4G04490 // AT4G23200 // AT3G59700 // AT4G04540 // AT4G23160 // AT1G21240 // AT5G38250 // AT5G67080 // AT4G23280 // AT4G04500 // AT1G51860 // AT1G79680 // AT4G18250 // AT3G08720 // AT5G10520 // AT2G19190 // AT5G58940 // AT5G47850 // AT4G23150 // AT1G35710 // AT4G23230 // AT4G23310 // AT3G45…
GO:0016491	F	oxidoreductase activity	55	599	1547	28362	0.00017	0.0084	// AT1G06620 // AT4G20860 // AT4G22880 // AT2G30750 // AT5G64120 // AT5G20400 // AT3G17790 // AT3G20960 // AT3G21770 // AT4G21840 // AT2G20800 // AT2G30840 // AT5G24530 // AT1G62810 // AT4G36380 // AT1G26410 // AT3G49110 // AT3G29250 // AT3G14680 // AT1G06100 // AT5G44390 // AT4G37370 // AT2G29350 // AT1G09480 // AT1G06350 // AT4G21850 // AT5G64110 // AT5G05600 // AT5G38900 // AT1G33720 // AT4G18…
GO:0016301	F	kinase activity	52	599	1436	28362	0.00017	0.0084	// AT4G23280 // AT4G13820 // AT1G74360 // AT4G15530 // AT1G67000 // AT2G32680 // AT5G53110 // AT4G04510 // AT5G27060 // AT2G40850 // AT1G66920 // AT1G51860 // AT3G25250 // AT1G26970 // AT4G04490 // AT4G23200 // AT3G59700 // AT4G23160 // AT1G21240 // AT5G38250 // AT5G67080 // AT2G25090 // AT3G16360 // AT5G11410 // AT1G47890 // AT5G65600 // AT4G04500 // AT5G25910 // AT4G04540 // AT1G51800 // AT4G18…
GO:0055062	P	phosphate ion homeostasis	5	599	23	28362	0.00025	0.011	// AT3G02040 // AT3G47420 // AT3G17790 // AT1G68320 // AT3G51860
GO:0072506	P	trivalent inorganic anion homeostasis	5	599	23	28362	0.00025	0.011	// AT3G02040 // AT3G47420 // AT3G17790 // AT1G68320 // AT3G51860
GO:0004672	F	protein kinase activity	37	599	925	28362	0.00025	0.012	// AT4G04510 // AT1G74360 // AT5G65600 // AT1G67000 // AT1G51850 // AT1G66920 // AT1G51860 // AT3G25250 // AT1G51890 // AT4G04490 // AT4G23200 // AT3G59700 // AT4G23160 // AT1G21240 // AT5G38250 // AT5G67080 // AT4G23280 // AT4G04500 // AT4G04540 // AT1G51800 // AT4G18250 // AT1G79680 // AT3G08720 // AT5G10520 // AT2G19190 // AT5G58940 // AT5G47850 // AT4G27290 // AT1G34420 // AT2G25090 // AT4G23…
GO:0010260	P	organ senescence	10	599	114	28362	0.00026	0.012	// AT4G23810 // AT2G13810 // AT1G17020 // AT3G29035 // AT2G43570 // AT2G43000 // AT4G10500 // AT3G11340 // AT2G35980 // AT5G39610
GO:0010150	P	leaf senescence	10	599	114	28362	0.00026	0.012	// AT4G23810 // AT2G13810 // AT1G17020 // AT3G29035 // AT2G43570 // AT2G43000 // AT4G10500 // AT3G11340 // AT2G35980 // AT5G39610
GO:0015297	F	antiporter activity	12	599	161	28362	0.00027	0.012	// AT4G21903 // AT3G23550 // AT2G04100 // AT1G61800 // AT2G04050 // AT3G51860 // AT4G23700 // AT5G09470 // AT2G04070 // AT4G28390 // AT4G23030 // AT2G04040
GO:0016765	F	transferase activity, transferring alkyl or aryl (other than methyl) groups	11	599	138	28362	0.00029	0.012	// AT5G02780 // AT1G02930 // AT1G02940 // AT2G29460 // AT5G62480 // AT1G69930 // AT5G17220 // AT2G02930 // AT4G02520 // AT1G02920 // AT3G09270
GO:0048878	P	chemical homeostasis	19	599	352	28362	0.0003	0.013	// AT3G17790 // AT4G36380 // AT2G29100 // AT3G56980 // AT3G51060 // AT4G08290 // AT3G02040 // AT1G44800 // AT3G51860 // AT5G11210 // AT5G48400 // AT4G23700 // AT5G04150 // AT1G52400 // AT2G29110 // AT3G47420 // AT2G41240 // AT1G68320 // AT3G56970
GO:0006468	P	protein phosphorylation	37	599	936	28362	0.00032	0.014	// AT4G04510 // AT1G74360 // AT4G22950 // AT1G67000 // AT1G51850 // AT1G66920 // AT1G51860 // AT3G25250 // AT1G51890 // AT4G04490 // AT4G23200 // AT3G59700 // AT4G23160 // AT1G21240 // AT5G10140 // AT5G38250 // AT4G23280 // AT5G65600 // AT4G04500 // AT4G04540 // AT1G51800 // AT4G18250 // AT1G79680 // AT3G08720 // AT5G10520 // AT2G19190 // AT5G58940 // AT5G47850 // AT1G34420 // AT2G25090 // AT4G23…
GO:0098771	P	inorganic ion homeostasis	14	599	215	28362	0.00032	0.014	// AT3G17790 // AT2G29100 // AT3G02040 // AT3G56980 // AT3G51860 // AT5G11210 // AT5G48400 // AT4G23700 // AT5G04150 // AT2G29110 // AT3G47420 // AT2G41240 // AT1G68320 // AT3G56970
GO:0009611	P	response to wounding	14	599	217	28362	0.00035	0.015	// AT5G46050 // AT3G25250 // AT5G50200 // AT2G24850 // AT2G14580 // AT5G24770 // AT3G29035 // AT3G16470 // AT1G06160 // AT4G22880 // AT3G61190 // AT1G61120 // AT1G76930 // AT1G52030
GO:0008194	F	UDP-glycosyltransferase activity	16	599	273	28362	0.00038	0.015	// AT4G15280 // AT1G53100 // AT3G10320 // AT3G46690 // AT2G36970 // AT3G53150 // AT2G36780 // AT1G56600 // AT4G24000 // AT1G56550 // AT1G73810 // AT3G11340 // AT5G54060 // AT3G21780 // AT4G27480 // AT2G15480
GO:0048037	F	cofactor binding	22	599	451	28362	0.0004	0.015	// AT2G13810 // AT4G20860 // AT2G24850 // AT3G22460 // AT4G18360 // AT1G62810 // AT1G26410 // AT1G26380 // AT5G44390 // AT1G09480 // AT2G02010 // AT5G20960 // AT5G17330 // AT3G09940 // AT5G42800 // AT3G08860 // AT1G26420 // AT1G19250 // AT4G13890 // AT1G09500 // AT1G25460 // AT4G26200
GO:0031669	P	cellular response to nutrient levels	12	599	170	28362	0.00043	0.018	// AT3G08860 // AT1G73010 // AT5G27420 // AT5G45380 // AT1G68320 // AT2G47190 // AT3G56970 // AT5G04150 // AT4G10380 // AT3G56980 // AT2G41240 // AT1G43910
GO:0042542	P	response to hydrogen peroxide	7	599	60	28362	0.00046	0.019	// AT4G23810 // AT3G17790 // AT5G58940 // AT1G16420 // AT3G29035 // AT5G39610 // AT5G24110
GO:0012501	P	programmed cell death	11	599	147	28362	0.00047	0.019	// AT4G23280 // AT1G19250 // AT3G52400 // AT3G50930 // AT5G10380 // AT1G14780 // AT4G23210 // AT5G39610 // AT1G16420 // AT5G50260 // AT2G26560
GO:0009991	P	response to extracellular stimulus	14	599	225	28362	0.0005	0.02	// AT3G08860 // AT1G73010 // AT2G14610 // AT5G27420 // AT5G45380 // AT1G68320 // AT5G13080 // AT3G56970 // AT5G04150 // AT4G10380 // AT3G56980 // AT2G47190 // AT2G41240 // AT1G43910
GO:0007568	P	aging	12	599	174	28362	0.00053	0.021	// AT3G11340 // AT4G23810 // AT2G13810 // AT1G17020 // AT3G29035 // AT2G43570 // AT2G43000 // AT4G10500 // AT2G29350 // AT4G26200 // AT2G35980 // AT5G39610
GO:0022857	F	transmembrane transporter activity	42	599	1146	28362	0.00057	0.021	// AT3G63380 // AT3G21090 // AT3G46900 // AT5G45380 // AT4G21120 // AT4G08290 // AT3G51860 // AT3G15990 // AT2G29110 // AT3G47420 // AT4G28390 // AT1G77380 // AT4G21680 // AT4G21903 // AT2G38940 // AT4G01010 // AT1G20350 // AT2G04050 // AT3G13080 // AT5G11210 // AT5G48400 // AT1G79360 // AT2G04070 // AT1G61800 // AT4G23030 // AT4G35180 // AT4G15236 // AT3G23550 // AT1G01070 // AT3G48850 // AT5G09…
GO:0042743	P	hydrogen peroxide metabolic process	9	599	104	28362	0.00058	0.022	// AT5G64110 // AT2G37130 // AT4G08770 // AT3G49110 // AT5G64120 // AT5G65600 // AT4G18360 // AT3G21770 // AT4G23450
GO:0050801	P	ion homeostasis	14	599	229	28362	0.00059	0.022	// AT3G17790 // AT2G29100 // AT3G02040 // AT3G56980 // AT3G51860 // AT5G11210 // AT5G48400 // AT4G23700 // AT5G04150 // AT2G29110 // AT3G47420 // AT2G41240 // AT1G68320 // AT3G56970
GO:0001666	P	response to hypoxia	7	599	64	28362	0.00066	0.025	// AT1G53620 // AT1G19250 // AT1G26410 // AT1G57630 // AT1G26380 // AT1G05880 // AT2G26560
GO:0005488	F	binding	295	599	12081	28362	0.00068	0.024	// AT5G49520 // AT1G06620 // AT3G59700 // AT2G13810 // AT1G69810 // AT3G47480 // AT3G50770 // AT4G22950 // AT5G47220 // AT3G57270 // AT3G20960 // AT3G23290 // AT5G53110 // AT4G04510 // AT4G21840 // AT4G37010 // AT3G21090 // AT1G33790 // AT1G55790 // AT3G60670 // AT2G18193 // AT1G12290 // AT2G38940 // AT2G17040 // AT4G01010 // AT1G26380 // AT1G21120 // AT5G39610 // AT5G44390 // AT1G05880 // AT2G25…
GO:0031347	P	regulation of defense response	14	599	233	28362	0.00069	0.025	// AT5G47220 // AT1G19250 // AT4G31800 // AT3G49110 // AT3G52400 // AT2G25000 // AT3G59700 // AT4G18360 // AT4G14465 // AT5G39610 // AT4G23810 // AT3G26830 // AT3G09260 // AT3G61190
GO:0006874	P	cellular calcium ion homeostasis	5	599	30	28362	0.00072	0.025	// AT2G29110 // AT3G51860 // AT5G11210 // AT5G48400 // AT2G29100
GO:0042343	P	indole glucosinolate metabolic process	5	599	30	28362	0.00072	0.025	// AT1G21100 // AT4G37370 // AT1G21120 // AT4G37410 // AT3G09260
GO:0016143	P	S-glycoside metabolic process	5	599	30	28362	0.00072	0.025	// AT1G21100 // AT4G37370 // AT1G21120 // AT4G37410 // AT3G09260
GO:0055081	P	anion homeostasis	5	599	30	28362	0.00072	0.025	// AT3G02040 // AT3G47420 // AT3G17790 // AT1G68320 // AT3G51860
GO:0033993	P	response to lipid	31	599	772	28362	0.00074	0.026	// AT5G46050 // AT2G36890 // AT3G51060 // AT1G52400 // AT4G02330 // AT1G62810 // AT3G28210 // AT4G23450 // AT5G13330 // AT1G43910 // AT4G04490 // AT1G65690 // AT2G38940 // AT4G12480 // AT2G47190 // AT5G39610 // AT1G76930 // AT5G59320 // AT3G28580 // AT1G51800 // AT3G21780 // AT1G68320 // AT5G40010 // AT4G18010 // AT5G58940 // AT1G66600 // AT3G26830 // AT1G23140 // AT5G27420 // AT1G54160 // AT1G56…
GO:0002682	P	regulation of immune system process	9	599	111	28362	0.00089	0.031	// AT5G47220 // AT1G19250 // AT4G31800 // AT3G49110 // AT3G52400 // AT4G18360 // AT4G14465 // AT5G39610 // AT3G26830
GO:0070887	P	cellular response to chemical stimulus	42	599	1176	28362	0.00093	0.031	// AT5G47220 // AT5G01900 // AT2G13810 // AT5G53290 // AT3G61630 // AT1G16420 // AT3G51060 // AT3G50930 // AT1G52400 // AT1G62810 // AT2G26560 // AT2G33710 // AT5G13330 // AT1G26410 // AT1G06160 // AT1G26380 // AT3G23240 // AT1G05880 // AT3G16360 // AT5G05600 // AT4G09820 // AT4G23450 // AT3G54990 // AT1G51800 // AT1G68320 // AT1G56010 // AT5G10520 // AT4G18010 // AT1G66600 // AT5G54060 // AT1G53…
GO:0036293	P	response to decreased oxygen levels	7	599	70	28362	0.0011	0.036	// AT1G53620 // AT1G19250 // AT1G26410 // AT1G57630 // AT1G26380 // AT1G05880 // AT2G26560
GO:0006855	P	drug transmembrane transport	7	599	70	28362	0.0011	0.036	// AT2G04100 // AT3G23550 // AT4G21903 // AT2G04050 // AT2G04070 // AT2G04040 // AT4G23030
GO:0016757	F	transferase activity, transferring glycosyl groups	27	599	654	28362	0.0011	0.036	// AT3G10320 // AT2G36970 // AT3G53150 // AT2G36780 // AT3G21770 // AT1G70440 // AT2G16570 // AT4G25810 // AT4G15280 // AT1G14080 // AT5G54060 // AT4G30280 // AT4G27480 // AT1G24070 // AT3G09020 // AT2G15480 // AT4G00700 // AT4G11350 // AT4G24000 // AT3G21780 // AT3G11340 // AT1G53100 // AT3G46690 // AT3G26440 // AT1G56600 // AT1G56550 // AT1G73810
GO:0030170	F	pyridoxal phosphate binding	8	599	92	28362	0.0011	0.036	// AT3G08860 // AT2G13810 // AT2G24850 // AT4G13890 // AT2G02010 // AT3G22460 // AT5G17330 // AT4G26200
GO:0008509	F	anion transmembrane transporter activity	11	599	164	28362	0.0011	0.036	// AT5G09470 // AT2G38940 // AT5G50200 // AT3G48850 // AT4G21120 // AT2G32830 // AT3G15990 // AT4G10380 // AT1G79360 // AT1G61800 // AT4G21680
GO:0070482	P	response to oxygen levels	7	599	71	28362	0.0012	0.038	// AT1G53620 // AT1G19250 // AT1G26410 // AT1G57630 // AT1G26380 // AT1G05880 // AT2G26560
GO:0055074	P	calcium ion homeostasis	5	599	34	28362	0.0012	0.039	// AT2G29110 // AT3G51860 // AT5G11210 // AT5G48400 // AT2G29100
GO:0015849	P	organic acid transport	6	599	52	28362	0.0012	0.039	// AT4G35180 // AT4G21120 // AT4G08290 // AT1G01070 // AT1G44800 // AT1G77380
GO:0023052	P	signaling	63	599	1997	28362	0.0012	0.039	// AT4G18360 // AT5G47220 // AT5G01900 // AT4G13820 // AT2G13810 // AT1G74360 // AT3G61630 // AT2G36890 // AT3G51060 // AT4G22950 // AT1G47890 // AT2G25090 // AT3G50930 // AT5G27060 // AT1G52400 // AT2G32680 // AT5G45090 // AT2G20142 // AT1G62810 // AT5G44570 // AT3G23240 // AT2G33710 // AT3G25250 // AT2G32140 // AT1G35710 // AT1G06160 // AT4G14640 // AT4G11170 // AT1G21240 // AT5G10140 // AT3G24…
GO:0009723	P	response to ethylene	16	599	307	28362	0.0012	0.039	// AT2G33710 // AT5G53290 // AT2G14580 // AT3G61630 // AT5G47220 // AT1G06160 // AT1G68765 // AT3G54990 // AT3G23240 // AT2G47190 // AT5G39610 // AT3G50260 // AT5G13330 // AT5G10520 // AT3G04720 // AT3G23250
GO:0008171	F	O-methyltransferase activity	5	599	34	28362	0.0012	0.037	// AT1G21100 // AT1G21120 // AT1G33030 // AT1G67980 // AT1G21110
GO:0007165	P	signal transduction	62	599	1965	28362	0.0013	0.041	// AT4G18360 // AT5G47220 // AT5G01900 // AT4G13820 // AT2G13810 // AT1G74360 // AT3G61630 // AT2G36890 // AT3G51060 // AT4G22950 // AT1G47890 // AT2G25090 // AT3G50930 // AT5G27060 // AT1G52400 // AT2G32680 // AT5G45090 // AT2G20142 // AT1G62810 // AT5G44570 // AT3G23240 // AT2G33710 // AT3G25250 // AT2G32140 // AT1G35710 // AT1G06160 // AT4G14640 // AT4G11170 // AT1G21240 // AT5G10140 // AT3G24…
GO:0010193	P	response to ozone	5	599	35	28362	0.0013	0.041	// AT3G02840 // AT5G42380 // AT4G11170 // AT5G24110 // AT4G23810
GO:0045088	P	regulation of innate immune response	8	599	96	28362	0.0014	0.043	// AT5G47220 // AT1G19250 // AT3G49110 // AT3G52400 // AT4G18360 // AT4G14465 // AT5G39610 // AT3G26830
GO:0015103	F	inorganic anion transmembrane transporter activity	8	599	96	28362	0.0014	0.043	// AT5G09470 // AT2G38940 // AT5G50200 // AT3G48850 // AT2G32830 // AT3G15990 // AT4G10380 // AT4G21680
GO:0015893	P	drug transport	7	599	74	28362	0.0015	0.043	// AT2G04100 // AT3G23550 // AT4G21903 // AT2G04050 // AT2G04070 // AT2G04040 // AT4G23030
GO:0016709	F	oxidoreductase activity, acting on paired donors, with incorporation or reduction of molecular oxygen, NAD(P)H as one donor, and incorporation of one atom of oxygen	12	599	198	28362	0.0015	0.044	// AT4G36380 // AT4G37410 // AT1G33720 // AT2G30750 // AT3G20960 // AT3G26330 // AT1G19250 // AT5G07990 // AT1G33730 // AT4G37370 // AT4G22710 // AT3G26830
GO:0042493	P	response to drug	7	599	75	28362	0.0016	0.046	// AT2G04100 // AT3G23550 // AT4G21903 // AT2G04050 // AT2G04070 // AT2G04040 // AT4G23030
GO:0042430	P	indole-containing compound metabolic process	7	599	77	28362	0.0018	0.052	// AT4G37410 // AT1G21100 // AT1G21120 // AT4G37370 // AT3G09260 // AT2G43000 // AT3G26830
GO:0005215	F	transporter activity	47	599	1406	28362	0.0018	0.049	// AT5G46050 // AT3G63380 // AT3G21090 // AT3G46900 // AT5G45380 // AT1G72140 // AT4G39670 // AT4G21120 // AT4G08290 // AT3G51860 // AT3G15990 // AT2G29110 // AT3G47420 // AT4G28390 // AT1G77380 // AT4G21680 // AT4G21903 // AT2G38940 // AT4G01010 // AT1G20350 // AT2G04050 // AT3G13080 // AT5G11210 // AT5G48400 // AT1G79360 // AT2G04070 // AT1G61800 // AT4G23030 // AT4G35180 // AT1G76970 // AT4G15…
GO:0016773	F	phosphotransferase activity, alcohol group as acceptor	38	599	1072	28362	0.0018	0.049	// AT4G04510 // AT1G74360 // AT5G65600 // AT1G67000 // AT1G51850 // AT2G40850 // AT1G66920 // AT1G51860 // AT3G25250 // AT1G51890 // AT4G04490 // AT4G23200 // AT3G59700 // AT4G23160 // AT1G21240 // AT5G38250 // AT5G67080 // AT4G23280 // AT4G04500 // AT4G04540 // AT1G51800 // AT4G18250 // AT1G79680 // AT3G08720 // AT5G10520 // AT2G19190 // AT5G58940 // AT5G47850 // AT4G27290 // AT1G34420 // AT2G25…
GO:0031668	P	cellular response to extracellular stimulus	12	599	204	28362	0.0019	0.055	// AT3G08860 // AT1G73010 // AT5G27420 // AT5G45380 // AT1G68320 // AT2G47190 // AT3G56970 // AT5G04150 // AT4G10380 // AT3G56980 // AT2G41240 // AT1G43910
GO:0044700	P	single organism signaling	62	599	1995	28362	0.0019	0.055	// AT4G18360 // AT5G47220 // AT5G01900 // AT4G13820 // AT2G13810 // AT1G74360 // AT3G61630 // AT2G36890 // AT3G51060 // AT4G22950 // AT1G47890 // AT2G25090 // AT3G50930 // AT5G27060 // AT1G52400 // AT2G32680 // AT5G45090 // AT2G20142 // AT1G62810 // AT5G44570 // AT3G23240 // AT2G33710 // AT3G25250 // AT2G32140 // AT1G35710 // AT1G06160 // AT4G14640 // AT4G11170 // AT1G21240 // AT5G10140 // AT3G24…
GO:0050776	P	regulation of immune response	8	599	101	28362	0.002	0.055	// AT5G47220 // AT1G19250 // AT3G49110 // AT3G52400 // AT4G18360 // AT4G14465 // AT5G39610 // AT3G26830
GO:0019825	F	oxygen binding	13	599	234	28362	0.002	0.054	// AT4G36380 // AT4G37410 // AT1G33720 // AT2G30750 // AT2G34490 // AT3G20960 // AT3G26330 // AT3G14680 // AT5G07990 // AT1G33730 // AT4G37370 // AT4G22710 // AT3G26830
GO:0048366	P	leaf development	17	599	356	28362	0.0022	0.06	// AT4G23810 // AT2G35980 // AT4G36380 // AT2G13810 // AT5G53290 // AT3G61630 // AT3G13960 // AT3G29035 // AT2G43570 // AT2G17040 // AT5G39610 // AT4G10500 // AT5G03790 // AT2G43000 // AT2G36120 // AT1G17020 // AT3G11340
GO:0071496	P	cellular response to external stimulus	12	599	208	28362	0.0022	0.062	// AT3G08860 // AT1G73010 // AT5G27420 // AT5G45380 // AT1G68320 // AT2G47190 // AT3G56970 // AT5G04150 // AT4G10380 // AT3G56980 // AT2G41240 // AT1G43910
GO:0005667	C	transcription factor complex	8	599	103	28362	0.0022	0.086	// AT3G05690 // AT1G27720 // AT1G72830 // AT1G54160 // AT3G56970 // AT5G04150 // AT3G56980 // AT2G41240
GO:0048513	P	animal organ development	19	599	422	28362	0.0023	0.063	// AT4G23810 // AT2G35980 // AT4G36380 // AT2G13810 // AT2G17040 // AT5G53390 // AT3G29035 // AT1G68765 // AT2G46400 // AT2G43570 // AT5G13080 // AT5G39610 // AT4G10500 // AT1G56010 // AT5G03790 // AT2G43000 // AT2G36120 // AT1G17020 // AT3G11340
GO:0102483	F	scopolin beta-glucosidase activity	5	599	40	28362	0.0023	0.059	// AT5G24540 // AT2G44480 // AT3G09260 // AT1G61820 // AT1G02850
GO:0020037	F	heme binding	17	599	360	28362	0.0024	0.06	// AT5G64110 // AT2G37130 // AT4G08770 // AT4G37410 // AT1G33720 // AT5G64120 // AT3G49110 // AT3G14680 // AT3G26330 // AT3G21770 // AT4G36380 // AT5G07990 // AT1G33730 // AT4G37370 // AT2G34490 // AT4G22710 // AT3G26830
GO:0072503	P	cellular divalent inorganic cation homeostasis	5	599	41	28362	0.0025	0.069	// AT2G29110 // AT3G51860 // AT5G11210 // AT5G48400 // AT2G29100
GO:1990837	F	sequence-specific double-stranded DNA binding	12	599	213	28362	0.0027	0.065	// AT4G09820 // AT4G22950 // AT5G49700 // AT3G56980 // AT5G13080 // AT3G56970 // AT5G04150 // AT5G10140 // AT2G47190 // AT2G41240 // AT4G14465 // AT2G46400
GO:0002229	P	defense response to oomycetes	5	599	42	28362	0.0028	0.075	// AT5G65600 // AT4G10500 // AT5G24530 // AT3G59700 // AT3G23550
GO:0055085	P	transmembrane transport	26	599	667	28362	0.0028	0.075	// AT3G63380 // AT3G46900 // AT5G45380 // AT4G21120 // AT5G09470 // AT1G01070 // AT3G47420 // AT4G28390 // AT1G77380 // AT4G21903 // AT2G38940 // AT1G20350 // AT2G04050 // AT3G13080 // AT2G32830 // AT1G79360 // AT2G04070 // AT1G61800 // AT4G23030 // AT4G35180 // AT3G23550 // AT1G30220 // AT2G04100 // AT3G13090 // AT3G15990 // AT2G04040
GO:0016310	P	phosphorylation	42	599	1254	28362	0.0029	0.077	// AT4G04510 // AT1G74360 // AT4G22950 // AT1G67000 // AT1G51850 // AT5G53110 // AT4G15530 // AT1G66920 // AT1G51860 // AT3G25250 // AT5G64000 // AT4G04490 // AT4G23200 // AT3G59700 // AT4G23160 // AT1G21240 // AT5G10140 // AT5G38250 // AT5G67080 // AT4G23280 // AT5G65600 // AT4G04500 // AT4G04540 // AT1G51800 // AT4G18250 // AT5G09290 // AT1G79680 // AT3G08720 // AT5G10520 // AT2G19190 // AT5G58…
GO:0044763	P	single-organism cellular process	169	599	6591	28362	0.003	0.078	// AT1G04600 // AT2G13810 // AT1G02940 // AT5G45380 // AT1G06350 // AT4G22950 // AT3G21150 // AT3G45130 // AT2G32680 // AT2G20142 // AT4G28390 // AT4G21680 // AT3G54150 // AT1G14080 // AT1G21120 // AT1G61820 // AT5G39610 // AT1G06100 // AT3G09260 // AT3G16360 // AT5G65600 // AT5G52290 // AT5G25910 // AT5G44480 // AT2G02010 // AT5G62480 // AT2G25440 // AT5G17330 // AT4G37370 // AT3G56980 // AT4G18…
GO:0051213	F	dioxygenase activity	9	599	135	28362	0.0031	0.075	// AT5G05600 // AT1G06620 // AT4G22880 // AT5G20400 // AT2G26400 // AT2G30840 // AT4G10500 // AT5G24530 // AT1G17020
GO:0030312	C	external encapsulating structure	27	599	706	28362	0.0031	0.099	// AT1G44130 // AT4G20860 // AT5G64120 // AT3G21770 // AT4G02330 // AT3G57240 // AT2G16570 // AT4G25810 // AT1G54000 // AT5G59320 // AT3G14060 // AT4G12480 // AT1G21310 // AT4G30280 // AT1G02930 // AT5G18470 // AT3G49110 // AT2G26010 // AT3G57260 // AT2G14610 // AT4G14630 // AT2G18660 // AT2G26020 // AT2G45220 // AT4G12490 // AT2G43570 // AT5G50260
GO:0005618	C	cell wall	27	599	706	28362	0.0031	0.099	// AT1G44130 // AT4G20860 // AT5G64120 // AT3G21770 // AT4G02330 // AT3G57240 // AT2G16570 // AT4G25810 // AT1G54000 // AT5G59320 // AT3G14060 // AT4G12480 // AT1G21310 // AT4G30280 // AT1G02930 // AT5G18470 // AT3G49110 // AT2G26010 // AT3G57260 // AT2G14610 // AT4G14630 // AT2G18660 // AT2G26020 // AT2G45220 // AT4G12490 // AT2G43570 // AT5G50260
GO:0009698	P	phenylpropanoid metabolic process	10	599	164	28362	0.0035	0.09	// AT4G22880 // AT1G33030 // AT4G09820 // AT5G64120 // AT4G19370 // AT1G61820 // AT1G67980 // AT1G09500 // AT1G09480 // AT1G15670
GO:0033554	P	cellular response to stress	31	599	858	28362	0.0035	0.091	// AT1G73010 // AT5G45380 // AT1G16420 // AT5G04150 // AT3G50930 // AT4G37010 // AT1G43910 // AT2G26560 // AT5G13330 // AT1G26410 // AT1G26380 // AT5G24280 // AT1G14780 // AT2G47190 // AT5G39610 // AT5G07100 // AT2G41240 // AT1G05880 // AT3G09260 // AT3G56970 // AT2G30250 // AT1G68320 // AT5G13080 // AT3G56980 // AT1G53620 // AT1G19250 // AT1G45145 // AT3G52400 // AT1G57630 // AT4G23210 // AT2G31…
GO:0016772	F	transferase activity, transferring phosphorus-containing groups	52	599	1657	28362	0.0036	0.084	// AT4G23280 // AT4G13820 // AT1G74360 // AT4G15530 // AT1G67000 // AT2G32680 // AT5G53110 // AT4G04510 // AT5G27060 // AT2G40850 // AT1G66920 // AT1G51860 // AT3G25250 // AT1G26970 // AT4G04490 // AT4G23200 // AT3G59700 // AT4G23160 // AT1G21240 // AT5G38250 // AT5G67080 // AT2G25090 // AT3G16360 // AT5G11410 // AT1G47890 // AT5G65600 // AT4G04500 // AT5G25910 // AT4G04540 // AT1G51800 // AT4G18…
GO:0042592	P	homeostatic process	22	599	542	28362	0.0037	0.093	// AT3G17790 // AT3G51060 // AT1G44800 // AT3G51860 // AT5G04150 // AT1G52400 // AT4G08290 // AT3G47420 // AT4G36380 // AT5G11210 // AT5G48400 // AT3G56970 // AT2G41240 // AT1G68320 // AT3G61190 // AT3G56980 // AT2G29110 // AT1G45145 // AT2G29100 // AT3G02040 // AT4G23700 // AT1G03850
GO:0022892	F	substrate-specific transporter activity	36	599	1045	28362	0.0037	0.084	// AT5G46050 // AT3G63380 // AT3G46900 // AT5G45380 // AT4G39670 // AT4G21120 // AT4G08290 // AT3G51860 // AT3G15990 // AT2G29110 // AT3G47420 // AT4G28390 // AT1G77380 // AT4G21680 // AT2G38940 // AT4G01010 // AT1G20350 // AT3G13080 // AT2G32830 // AT5G48400 // AT1G79360 // AT3G25610 // AT1G61800 // AT4G35180 // AT1G76970 // AT1G01070 // AT3G48850 // AT3G60540 // AT5G09470 // AT1G44800 // AT1G30…
GO:0009414	P	response to water deprivation	16	599	347	28362	0.004	0.1	// AT4G23450 // AT5G13330 // AT2G14610 // AT1G69310 // AT5G59320 // AT5G40010 // AT1G54160 // AT1G73330 // AT1G56600 // AT2G47190 // AT3G25760 // AT1G52400 // AT3G09940 // AT2G41240 // AT1G02930 // AT3G26830
GO:0065007	P	biological regulation	156	599	6062	28362	0.004	0.1	// AT5G49520 // AT3G59700 // AT2G13810 // AT4G22950 // AT3G21150 // AT3G23290 // AT1G67810 // AT2G36080 // AT2G32680 // AT2G20142 // AT4G28390 // AT4G01010 // AT5G39610 // AT1G05880 // AT2G25090 // AT3G09260 // AT3G16360 // AT4G23810 // AT5G65600 // AT4G01720 // AT2G26010 // AT2G25440 // AT1G69810 // AT3G56980 // AT4G18010 // AT2G43000 // AT1G73330 // AT4G08770 // AT1G45145 // AT3G52400 // AT1G13…
GO:1901677	F	phosphate transmembrane transporter activity	5	599	46	28362	0.004	0.088	// AT4G28390 // AT2G38940 // AT2G32830 // AT1G61800 // AT5G09470
GO:0072593	P	reactive oxygen species metabolic process	10	599	169	28362	0.0043	0.11	// AT5G64110 // AT2G37130 // AT4G08770 // AT3G49110 // AT5G64120 // AT5G65600 // AT4G18360 // AT3G21770 // AT1G62810 // AT4G23450
GO:0009409	P	response to cold	17	599	384	28362	0.0045	0.11	// AT2G30250 // AT5G13330 // AT3G27660 // AT5G58940 // AT4G22950 // AT3G16470 // AT3G57260 // AT1G56600 // AT4G12480 // AT3G50260 // AT3G61190 // AT5G40010 // AT3G08720 // AT5G10140 // AT4G02330 // AT4G02520 // AT3G09260
GO:0031348	P	negative regulation of defense response	5	599	48	28362	0.0047	0.11	// AT3G52400 // AT3G59700 // AT3G61190 // AT4G14465 // AT3G09260
GO:0009415	P	response to water	16	599	355	28362	0.0049	0.12	// AT4G23450 // AT5G13330 // AT2G14610 // AT1G69310 // AT5G59320 // AT5G40010 // AT1G54160 // AT1G73330 // AT1G56600 // AT2G47190 // AT3G25760 // AT1G52400 // AT3G09940 // AT2G41240 // AT1G02930 // AT3G26830
GO:0055114	P	oxidation-reduction process	49	599	1566	28362	0.0049	0.12	// AT1G06620 // AT4G20860 // AT4G22880 // AT5G64120 // AT5G20400 // AT3G17790 // AT3G21770 // AT4G21840 // AT2G30840 // AT5G24530 // AT1G62810 // AT4G36380 // AT1G26410 // AT3G49110 // AT3G29250 // AT3G14680 // AT1G06100 // AT5G44390 // AT4G37370 // AT2G29350 // AT1G06350 // AT4G21850 // AT5G64110 // AT5G05600 // AT4G39830 // AT1G33720 // AT4G18360 // AT1G19250 // AT5G20960 // AT5G07990 // AT3G09…
GO:0022891	F	substrate-specific transmembrane transporter activity	32	599	916	28362	0.005	0.11	// AT3G63380 // AT3G46900 // AT5G45380 // AT4G21120 // AT4G08290 // AT3G51860 // AT3G15990 // AT2G29110 // AT3G47420 // AT4G28390 // AT1G77380 // AT4G21680 // AT2G38940 // AT4G01010 // AT1G20350 // AT3G13080 // AT2G32830 // AT5G48400 // AT1G79360 // AT3G25610 // AT1G61800 // AT4G35180 // AT1G01070 // AT3G48850 // AT5G09470 // AT1G44800 // AT1G30220 // AT2G29100 // AT5G50200 // AT4G23700 // AT4G10…
GO:0002239	P	response to oomycetes	5	599	49	28362	0.0051	0.12	// AT5G65600 // AT4G10500 // AT5G24530 // AT3G59700 // AT3G23550
GO:0080043	F	quercetin 3-O-glucosyltransferase activity	6	599	71	28362	0.0052	0.11	// AT2G15480 // AT3G53150 // AT4G15280 // AT5G54060 // AT3G21780 // AT3G11340
GO:0080044	F	quercetin 7-O-glucosyltransferase activity	6	599	71	28362	0.0052	0.11	// AT2G15480 // AT3G53150 // AT4G15280 // AT5G54060 // AT3G21780 // AT3G11340
GO:0015075	F	ion transmembrane transporter activity	24	599	629	28362	0.0052	0.11	// AT3G63380 // AT3G46900 // AT5G45380 // AT4G21120 // AT3G51860 // AT5G09470 // AT2G29110 // AT3G47420 // AT4G21680 // AT2G38940 // AT4G01010 // AT5G11210 // AT5G48400 // AT1G79360 // AT3G25610 // AT1G61800 // AT3G48850 // AT1G30220 // AT2G32830 // AT2G29100 // AT5G50200 // AT4G23700 // AT3G15990 // AT4G10380
GO:0009808	P	lignin metabolic process	7	599	95	28362	0.0053	0.12	// AT1G33030 // AT5G64120 // AT1G61820 // AT1G67980 // AT1G09500 // AT1G09480 // AT4G19370
GO:0008152	P	metabolic process	286	599	12035	28362	0.0054	0.12	// AT5G49520 // AT1G06620 // AT3G59700 // AT2G13810 // AT1G69810 // AT1G02940 // AT1G06350 // AT4G22950 // AT3G57270 // AT3G20960 // AT3G23290 // AT1G67810 // AT5G53110 // AT4G04510 // AT4G21840 // AT3G45130 // AT5G62150 // AT4G37010 // AT5G24530 // AT4G21680 // AT1G51860 // AT4G25810 // AT5G67340 // AT4G15280 // AT1G12290 // AT2G17040 // AT1G14080 // AT1G26380 // AT1G21120 // AT5G10760 // AT5G39…
GO:0055065	P	metal ion homeostasis	9	599	149	28362	0.0058	0.13	// AT2G29100 // AT3G56980 // AT3G51860 // AT5G11210 // AT5G48400 // AT3G56970 // AT5G04150 // AT2G29110 // AT2G41240
GO:0005783	C	endoplasmic reticulum	31	599	895	28362	0.0063	0.18	// AT1G06350 // AT5G36925 // AT3G21520 // AT1G52400 // AT1G43910 // AT2G23830 // AT4G36380 // AT1G26380 // AT2G18680 // AT4G12480 // AT5G40010 // AT1G06100 // AT4G37370 // AT2G18193 // AT3G09260 // AT3G57240 // AT1G33720 // AT1G52410 // AT3G28580 // AT3G57260 // AT3G60540 // AT5G07990 // AT5G42800 // AT3G26830 // AT3G18250 // AT4G37410 // AT2G39410 // AT4G12490 // AT5G50260 // AT4G02520 // AT1G09…
GO:0000325	C	plant-type vacuole	9	599	152	28362	0.0065	0.18	// AT4G14630 // AT1G54000 // AT3G21520 // AT3G13080 // AT3G13090 // AT3G51860 // AT1G79360 // AT5G17220 // AT5G50260
GO:0009267	P	cellular response to starvation	9	599	153	28362	0.0068	0.15	// AT1G73010 // AT5G45380 // AT1G68320 // AT2G47190 // AT3G56970 // AT5G04150 // AT3G56980 // AT2G41240 // AT1G43910
GO:0072507	P	divalent inorganic cation homeostasis	5	599	53	28362	0.0069	0.16	// AT2G29110 // AT3G51860 // AT5G11210 // AT5G48400 // AT2G29100
GO:0046906	F	tetrapyrrole binding	17	599	402	28362	0.0069	0.13	// AT5G64110 // AT2G37130 // AT4G08770 // AT4G37410 // AT1G33720 // AT5G64120 // AT3G49110 // AT3G14680 // AT3G26330 // AT3G21770 // AT4G36380 // AT5G07990 // AT1G33730 // AT4G37370 // AT2G34490 // AT4G22710 // AT3G26830
GO:0004497	F	monooxygenase activity	14	599	305	28362	0.0071	0.13	// AT4G36380 // AT4G37410 // AT1G33720 // AT2G30750 // AT2G34490 // AT3G20960 // AT3G26330 // AT3G14680 // AT1G19250 // AT5G07990 // AT1G33730 // AT4G37370 // AT4G22710 // AT3G26830
GO:0048827	P	phyllome development	20	599	508	28362	0.0074	0.17	// AT4G23810 // AT2G35980 // AT4G36380 // AT2G13810 // AT5G53390 // AT5G53290 // AT3G61630 // AT3G13960 // AT3G51060 // AT3G29035 // AT5G50260 // AT2G43570 // AT2G17040 // AT5G39610 // AT4G10500 // AT5G03790 // AT2G43000 // AT2G36120 // AT1G17020 // AT3G11340
GO:0016706	F	oxidoreductase activity, acting on paired donors, with incorporation or reduction of molecular oxygen, 2-oxoglutarate as one donor, and incorporation of one atom each of oxygen into both donors	6	599	77	28362	0.0075	0.13	// AT4G22880 // AT1G06620 // AT5G20400 // AT4G10500 // AT5G24530 // AT1G17020
GO:0016614	F	oxidoreductase activity, acting on CH-OH group of donors	11	599	214	28362	0.0075	0.13	// AT1G26420 // AT4G20860 // AT1G26410 // AT4G18360 // AT1G26380 // AT5G20960 // AT2G29350 // AT5G44390 // AT1G09500 // AT1G09480 // AT5G42800
GO:0005342	F	organic acid transmembrane transporter activity	7	599	102	28362	0.0076	0.13	// AT4G35180 // AT1G01070 // AT4G21120 // AT4G08290 // AT5G09470 // AT1G44800 // AT1G77380
GO:0046943	F	carboxylic acid transmembrane transporter activity	7	599	102	28362	0.0076	0.13	// AT4G35180 // AT1G01070 // AT4G21120 // AT4G08290 // AT5G09470 // AT1G44800 // AT1G77380
GO:0000976	F	transcription regulatory region sequence-specific DNA binding	10	599	185	28362	0.0077	0.13	// AT4G09820 // AT4G22950 // AT3G56980 // AT5G13080 // AT3G56970 // AT5G04150 // AT5G10140 // AT2G47190 // AT2G41240 // AT2G46400
GO:0044248	P	cellular catabolic process	34	599	1024	28362	0.008	0.18	// AT5G64110 // AT1G02940 // AT5G64120 // AT3G13672 // AT3G21770 // AT5G62150 // AT4G11320 // AT2G02930 // AT2G43620 // AT4G11910 // AT1G05880 // AT3G09260 // AT1G02930 // AT1G65610 // AT3G49110 // AT5G62480 // AT1G69930 // AT2G35000 // AT4G10500 // AT3G16410 // AT3G21780 // AT2G37130 // AT4G08770 // AT5G27420 // AT2G29460 // AT5G10380 // AT1G02920 // AT3G02040 // AT2G43570 // AT5G17220 // AT5G50…
GO:0046527	F	glucosyltransferase activity	9	599	158	28362	0.0082	0.14	// AT2G15480 // AT4G30280 // AT3G53150 // AT4G15280 // AT4G24000 // AT3G11340 // AT5G54060 // AT3G21780 // AT1G24070
GO:0004601	F	peroxidase activity	8	599	133	28362	0.0092	0.15	// AT5G64110 // AT2G37130 // AT3G17790 // AT4G08770 // AT3G49110 // AT5G64120 // AT3G21770 // AT4G02520
GO:0080134	P	regulation of response to stress	14	599	316	28362	0.0093	0.21	// AT5G47220 // AT1G19250 // AT4G31800 // AT3G49110 // AT3G52400 // AT2G25000 // AT3G59700 // AT4G18360 // AT4G14465 // AT5G39610 // AT4G23810 // AT3G26830 // AT3G09260 // AT3G61190
GO:0071229	P	cellular response to acid chemical	19	599	485	28362	0.0094	0.21	// AT1G68320 // AT5G47220 // AT5G01900 // AT1G62810 // AT4G09820 // AT4G23450 // AT3G52400 // AT3G51060 // AT3G50930 // AT1G23140 // AT1G51800 // AT3G23240 // AT5G26170 // AT1G54160 // AT1G52400 // AT2G13810 // AT4G18010 // AT1G66600 // AT5G54060
GO:0042594	P	response to starvation	9	599	162	28362	0.0095	0.21	// AT1G73010 // AT5G45380 // AT1G68320 // AT2G47190 // AT3G56970 // AT5G04150 // AT3G56980 // AT2G41240 // AT1G43910
GO:0006355	P	regulation of transcription, DNA-templated	69	599	2443	28362	0.0095	0.21	// AT3G05690 // AT5G49520 // AT5G01900 // AT1G29280 // AT5G47220 // AT3G61630 // AT2G36890 // AT3G51060 // AT4G22950 // AT3G21150 // AT2G24700 // AT5G49700 // AT3G23290 // AT3G56980 // AT2G36080 // AT4G17710 // AT5G04150 // AT3G23250 // AT3G46080 // AT3G23240 // AT4G34400 // AT2G33710 // AT5G13330 // AT1G54160 // AT1G66600 // AT1G69310 // AT3G29035 // AT1G06160 // AT1G67220 // AT2G47190 // AT5G39…
GO:2001141	P	regulation of RNA biosynthetic process	69	599	2445	28362	0.0097	0.21	// AT3G05690 // AT5G49520 // AT5G01900 // AT1G29280 // AT5G47220 // AT3G61630 // AT2G36890 // AT3G51060 // AT4G22950 // AT3G21150 // AT2G24700 // AT5G49700 // AT3G23290 // AT3G56980 // AT2G36080 // AT4G17710 // AT5G04150 // AT3G23250 // AT3G46080 // AT3G23240 // AT4G34400 // AT2G33710 // AT5G13330 // AT1G54160 // AT1G66600 // AT1G69310 // AT3G29035 // AT1G06160 // AT1G67220 // AT2G47190 // AT5G39…
GO:1903506	P	regulation of nucleic acid-templated transcription	69	599	2445	28362	0.0097	0.21	// AT3G05690 // AT5G49520 // AT5G01900 // AT1G29280 // AT5G47220 // AT3G61630 // AT2G36890 // AT3G51060 // AT4G22950 // AT3G21150 // AT2G24700 // AT5G49700 // AT3G23290 // AT3G56980 // AT2G36080 // AT4G17710 // AT5G04150 // AT3G23250 // AT3G46080 // AT3G23240 // AT4G34400 // AT2G33710 // AT5G13330 // AT1G54160 // AT1G66600 // AT1G69310 // AT3G29035 // AT1G06160 // AT1G67220 // AT2G47190 // AT5G39…
GO:0009056	P	catabolic process	44	599	1430	28362	0.0098	0.21	// AT5G64110 // AT1G02940 // AT5G64120 // AT5G55720 // AT3G21770 // AT1G68765 // AT5G62150 // AT4G02330 // AT4G11320 // AT2G02930 // AT5G33370 // AT3G02040 // AT2G26560 // AT2G43620 // AT5G10760 // AT4G11910 // AT1G05880 // AT3G09260 // AT1G02930 // AT1G65610 // AT3G13672 // AT3G49110 // AT5G62480 // AT1G69930 // AT2G35000 // AT4G10500 // AT3G16410 // AT4G18010 // AT3G21780 // AT2G37130 // AT4G08…
GO:0006790	P	sulfur compound metabolic process	13	599	286	28362	0.0099	0.21	// AT5G13330 // AT4G37410 // AT5G64000 // AT1G21100 // AT5G09290 // AT1G21120 // AT5G23020 // AT1G67810 // AT4G37370 // AT3G16410 // AT3G09260 // AT2G43000 // AT3G26830
GO:0009266	P	response to temperature stimulus	21	599	559	28362	0.01	0.21	// AT2G30250 // AT5G13330 // AT3G27660 // AT1G56600 // AT5G58940 // AT5G51440 // AT4G22950 // AT3G16470 // AT3G57260 // AT5G10140 // AT4G12480 // AT3G50260 // AT3G61190 // AT5G40010 // AT3G08720 // AT5G07100 // AT4G02330 // AT4G36990 // AT4G02520 // AT3G09260 // AT1G09080
GO:0044765	P	single-organism transport	33	599	1004	28362	0.01	0.21	// AT4G39670 // AT3G15990 // AT5G45380 // AT5G55460 // AT3G53980 // AT5G09470 // AT1G01070 // AT4G08290 // AT3G47420 // AT4G28390 // AT1G77380 // AT4G21903 // AT1G20350 // AT2G04050 // AT3G61630 // AT4G12480 // AT4G22520 // AT2G04070 // AT1G61800 // AT4G23030 // AT4G35180 // AT5G53290 // AT3G23550 // AT5G59320 // AT3G22600 // AT1G44800 // AT4G21120 // AT4G22490 // AT1G30220 // AT2G04100 // AT3G52…
GO:0045089	P	positive regulation of innate immune response	5	599	59	28362	0.01	0.21	// AT4G18360 // AT5G47220 // AT1G19250 // AT5G39610 // AT3G49110
GO:0042744	P	hydrogen peroxide catabolic process	6	599	83	28362	0.01	0.21	// AT5G64110 // AT2G37130 // AT4G08770 // AT3G49110 // AT5G64120 // AT3G21770
GO:0055080	P	cation homeostasis	10	599	194	28362	0.01	0.21	// AT2G29100 // AT3G56980 // AT3G51860 // AT5G11210 // AT5G48400 // AT4G23700 // AT5G04150 // AT2G29110 // AT2G41240 // AT3G56970
GO:0015171	F	amino acid transmembrane transporter activity	6	599	83	28362	0.01	0.17	// AT4G35180 // AT4G21120 // AT4G08290 // AT1G01070 // AT1G44800 // AT1G77380
GO:0009626	P	plant-type hypersensitive response	6	599	84	28362	0.011	0.22	// AT1G19250 // AT3G52400 // AT3G50930 // AT1G14780 // AT4G23210 // AT2G26560
GO:0048583	P	regulation of response to stimulus	21	599	565	28362	0.011	0.22	// AT3G16360 // AT5G47220 // AT1G19250 // AT4G31800 // AT3G51060 // AT3G49110 // AT3G52400 // AT3G61190 // AT3G59700 // AT4G18360 // AT1G51800 // AT1G15670 // AT2G25000 // AT5G13080 // AT5G39610 // AT4G23810 // AT1G52400 // AT4G14465 // AT3G09260 // AT4G23450 // AT3G26830
GO:0006820	P	anion transport	11	599	227	28362	0.011	0.22	// AT4G35180 // AT5G09470 // AT2G38940 // AT5G50200 // AT1G61800 // AT4G21120 // AT2G32830 // AT3G15990 // AT4G10380 // AT1G44800 // AT1G77380
GO:0043167	F	ion binding	101	599	3821	28362	0.011	0.18	// AT1G06620 // AT2G13810 // AT3G47480 // AT3G50770 // AT3G21150 // AT5G53110 // AT4G21840 // AT4G37010 // AT5G24530 // AT1G55790 // AT1G05880 // AT3G09260 // AT5G64110 // AT5G05600 // AT1G33720 // AT2G02010 // AT5G17330 // AT4G08770 // AT4G37410 // AT5G27420 // AT5G10380 // AT3G02040 // AT1G56600 // AT1G24140 // AT2G24850 // AT5G20400 // AT3G21770 // AT2G20800 // AT3G28210 // AT2G16570 // AT1G67…
GO:0034050	P	host programmed cell death induced by symbiont	6	599	85	28362	0.012	0.23	// AT1G19250 // AT3G52400 // AT3G50930 // AT1G14780 // AT4G23210 // AT2G26560
GO:0010876	P	lipid localization	10	599	199	28362	0.012	0.24	// AT4G39670 // AT3G27660 // AT5G59320 // AT3G22600 // AT5G55460 // AT3G53980 // AT4G12490 // AT4G12480 // AT4G22520 // AT4G22490
GO:0051252	P	regulation of RNA metabolic process	69	599	2474	28362	0.012	0.24	// AT3G05690 // AT5G49520 // AT5G01900 // AT1G29280 // AT5G47220 // AT3G61630 // AT2G36890 // AT3G51060 // AT4G22950 // AT3G21150 // AT2G24700 // AT5G49700 // AT3G23290 // AT3G56980 // AT2G36080 // AT4G17710 // AT5G04150 // AT3G23250 // AT3G46080 // AT3G23240 // AT4G34400 // AT2G33710 // AT5G13330 // AT1G54160 // AT1G66600 // AT1G69310 // AT3G29035 // AT1G06160 // AT1G67220 // AT2G47190 // AT5G39…
GO:0016684	F	oxidoreductase activity, acting on peroxide as acceptor	8	599	139	28362	0.012	0.19	// AT5G64110 // AT2G37130 // AT3G17790 // AT4G08770 // AT3G49110 // AT5G64120 // AT3G21770 // AT4G02520
GO:0002684	P	positive regulation of immune system process	5	599	62	28362	0.013	0.24	// AT4G18360 // AT5G47220 // AT1G19250 // AT5G39610 // AT3G49110
GO:0050778	P	positive regulation of immune response	5	599	62	28362	0.013	0.24	// AT4G18360 // AT5G47220 // AT1G19250 // AT5G39610 // AT3G49110
GO:0071395	P	cellular response to jasmonic acid stimulus	6	599	87	28362	0.013	0.24	// AT5G47220 // AT4G09820 // AT3G52400 // AT3G23240 // AT5G26170 // AT5G54060
GO:0050660	F	flavin adenine dinucleotide binding	8	599	141	28362	0.013	0.2	// AT1G26420 // AT1G19250 // AT4G20860 // AT1G26410 // AT1G26380 // AT5G44390 // AT5G20960 // AT3G09940
GO:0015293	F	symporter activity	9	599	171	28362	0.013	0.2	// AT5G45380 // AT2G38940 // AT2G32830 // AT3G15990 // AT1G79360 // AT3G47420 // AT1G77380 // AT4G21680 // AT1G30220
GO:0006869	P	lipid transport	9	599	174	28362	0.014	0.27	// AT4G39670 // AT5G59320 // AT3G22600 // AT5G55460 // AT3G53980 // AT4G12490 // AT4G12480 // AT4G22520 // AT4G22490
GO:0005509	F	calcium ion binding	12	599	266	28362	0.014	0.21	// AT5G42380 // AT3G29000 // AT5G44460 // AT3G47480 // AT1G52410 // AT3G50770 // AT1G79680 // AT4G14640 // AT2G20800 // AT1G21240 // AT4G37010 // AT5G39670
GO:0071369	P	cellular response to ethylene stimulus	10	599	206	28362	0.015	0.28	// AT5G53290 // AT5G13330 // AT2G33710 // AT3G61630 // AT5G47220 // AT1G06160 // AT3G54990 // AT3G23240 // AT3G50260 // AT5G10520
GO:0000977	F	RNA polymerase II regulatory region sequence-specific DNA binding	6	599	90	28362	0.015	0.21	// AT4G22950 // AT3G56980 // AT3G56970 // AT5G04150 // AT5G10140 // AT2G41240
GO:0001012	F	RNA polymerase II regulatory region DNA binding	6	599	90	28362	0.015	0.21	// AT4G22950 // AT3G56980 // AT3G56970 // AT5G04150 // AT5G10140 // AT2G41240
GO:0016798	F	hydrolase activity, acting on glycosyl bonds	17	599	438	28362	0.015	0.21	// AT3G47050 // AT1G65610 // AT4G25810 // AT3G57240 // AT1G02850 // AT4G30280 // AT5G24540 // AT2G43620 // AT3G57270 // AT3G57260 // AT2G43570 // AT2G44480 // AT1G61820 // AT1G52400 // AT1G72000 // AT2G31865 // AT3G09260
GO:0004553	F	hydrolase activity, hydrolyzing O-glycosyl compounds	16	599	405	28362	0.015	0.21	// AT3G47050 // AT1G65610 // AT4G25810 // AT3G57240 // AT1G02850 // AT5G24540 // AT2G43620 // AT3G57270 // AT3G57260 // AT2G43570 // AT2G44480 // AT1G61820 // AT1G52400 // AT1G72000 // AT2G31865 // AT3G09260
GO:0003677	F	DNA binding	67	599	2417	28362	0.015	0.21	// AT3G05690 // AT5G49520 // AT5G01900 // AT1G29280 // AT5G47220 // AT3G61630 // AT2G36890 // AT3G51060 // AT4G22950 // AT2G24700 // AT5G49700 // AT3G23290 // AT3G56980 // AT2G36080 // AT4G17710 // AT5G04150 // AT3G23250 // AT4G34400 // AT2G33710 // AT5G13330 // AT1G54160 // AT1G66600 // AT1G69310 // AT3G29035 // AT1G06160 // AT1G67220 // AT2G47190 // AT5G39610 // AT5G07100 // AT2G38250 // AT4G36…
GO:0044712	P	single-organism catabolic process	21	599	585	28362	0.016	0.29	// AT2G02930 // AT4G30140 // AT1G02940 // AT2G29460 // AT3G21780 // AT4G02520 // AT5G62480 // AT1G02920 // AT3G02040 // AT1G54000 // AT1G02930 // AT1G69930 // AT2G26560 // AT4G10500 // AT5G17220 // AT4G11910 // AT3G16410 // AT4G18010 // AT5G33370 // AT3G09260 // AT3G09270
GO:0046148	P	pigment biosynthetic process	8	599	148	28362	0.016	0.29	// AT2G16570 // AT4G22880 // AT4G09820 // AT3G29590 // AT5G17220 // AT5G42800 // AT2G43000 // AT5G54060
GO:1902578	P	single-organism localization	33	599	1040	28362	0.016	0.29	// AT4G39670 // AT3G15990 // AT5G45380 // AT5G55460 // AT3G53980 // AT5G09470 // AT1G01070 // AT4G08290 // AT3G47420 // AT4G28390 // AT1G77380 // AT4G21903 // AT1G20350 // AT2G04050 // AT3G61630 // AT4G12480 // AT4G22520 // AT2G04070 // AT1G61800 // AT4G23030 // AT4G35180 // AT5G53290 // AT3G23550 // AT5G59320 // AT3G22600 // AT1G44800 // AT4G21120 // AT4G22490 // AT1G30220 // AT2G04100 // AT3G52…
GO:0019438	P	aromatic compound biosynthetic process	82	599	3058	28362	0.016	0.29	// AT3G05690 // AT5G49520 // AT5G01900 // AT1G29280 // AT1G69810 // AT5G47220 // AT3G61630 // AT2G36890 // AT3G51060 // AT4G22950 // AT3G21150 // AT2G24700 // AT5G49700 // AT3G23290 // AT3G56980 // AT2G36080 // AT4G17710 // AT5G04150 // AT3G23250 // AT3G46080 // AT1G61820 // AT4G34400 // AT3G23240 // AT2G33710 // AT5G13330 // AT1G33030 // AT1G66600 // AT1G69310 // AT1G21100 // AT3G29035 // AT1G06…
GO:0002252	P	immune effector process	5	599	67	28362	0.017	0.3	// AT5G47220 // AT2G26560 // AT4G31800 // AT2G35980 // AT3G11840
GO:0009699	P	phenylpropanoid biosynthetic process	7	599	121	28362	0.017	0.31	// AT4G22880 // AT1G33030 // AT4G09820 // AT1G61820 // AT1G67980 // AT1G09500 // AT1G09480
GO:0016763	F	transferase activity, transferring pentosyl groups	5	599	67	28362	0.017	0.23	// AT2G16570 // AT1G70440 // AT1G56550 // AT3G10320 // AT5G54060
GO:0042440	P	pigment metabolic process	9	599	181	28362	0.018	0.32	// AT2G16570 // AT4G22880 // AT4G09820 // AT3G29590 // AT5G17220 // AT4G11910 // AT5G42800 // AT2G43000 // AT5G54060
GO:0016209	F	antioxidant activity	9	599	181	28362	0.018	0.24	// AT5G64110 // AT2G37130 // AT3G17790 // AT4G08770 // AT1G45145 // AT5G64120 // AT3G49110 // AT3G21770 // AT4G02520
GO:0015698	P	inorganic anion transport	6	599	95	28362	0.019	0.33	// AT3G15990 // AT2G38940 // AT5G50200 // AT2G32830 // AT5G09470 // AT4G10380
GO:0019219	P	regulation of nucleobase-containing compound metabolic process	69	599	2529	28362	0.019	0.33	// AT3G05690 // AT5G49520 // AT5G01900 // AT1G29280 // AT5G47220 // AT3G61630 // AT2G36890 // AT3G51060 // AT4G22950 // AT3G21150 // AT2G24700 // AT5G49700 // AT3G23290 // AT3G56980 // AT2G36080 // AT4G17710 // AT5G04150 // AT3G23250 // AT3G46080 // AT3G23240 // AT4G34400 // AT2G33710 // AT5G13330 // AT1G54160 // AT1G66600 // AT1G69310 // AT3G29035 // AT1G06160 // AT1G67220 // AT2G47190 // AT5G39…
GO:0097367	F	carbohydrate derivative binding	73	599	2696	28362	0.019	0.25	// AT1G04600 // AT3G63380 // AT4G04510 // AT3G21090 // AT1G58390 // AT1G74360 // AT1G51890 // AT4G15530 // AT4G18360 // AT1G67000 // AT4G05380 // AT4G23310 // AT3G50930 // AT2G40850 // AT1G43910 // AT1G66920 // AT3G25510 // AT3G25250 // AT1G26970 // AT1G12290 // AT3G13090 // AT1G35710 // AT3G59700 // AT4G01010 // AT1G51860 // AT2G43620 // AT4G11170 // AT1G09080 // AT5G40010 // AT1G21240 // AT1G66…
GO:0016758	F	transferase activity, transferring hexosyl groups	15	599	382	28362	0.019	0.25	// AT2G15480 // AT4G25810 // AT1G53100 // AT4G30280 // AT4G27480 // AT3G53150 // AT4G15280 // AT1G14080 // AT1G56600 // AT4G24000 // AT1G73810 // AT3G11340 // AT5G54060 // AT3G21780 // AT1G24070
GO:0009809	P	lignin biosynthetic process	5	599	70	28362	0.02	0.34	// AT1G33030 // AT1G09500 // AT1G09480 // AT1G61820 // AT1G67980
GO:0009873	P	ethylene-activated signaling pathway	9	599	185	28362	0.02	0.35	// AT2G33710 // AT5G13330 // AT5G53290 // AT3G61630 // AT5G47220 // AT1G06160 // AT3G54990 // AT3G23240 // AT3G50260
GO:0050662	F	coenzyme binding	12	599	281	28362	0.02	0.26	// AT1G26420 // AT1G09480 // AT4G20860 // AT1G26410 // AT1G26380 // AT5G44390 // AT1G19250 // AT5G20960 // AT3G09940 // AT1G09500 // AT1G25460 // AT5G42800
GO:0010941	P	regulation of cell death	5	599	71	28362	0.021	0.36	// AT3G50260 // AT3G52400 // AT5G65600 // AT5G39610 // AT5G10380
GO:0071368	P	cellular response to cytokinin stimulus	5	599	72	28362	0.022	0.37	// AT3G16360 // AT5G53290 // AT3G61630 // AT1G15670 // AT5G54060
GO:0080167	P	response to karrikin	7	599	128	28362	0.022	0.38	// AT5G05600 // AT5G18470 // AT5G57785 // AT2G36080 // AT4G37370 // AT3G21090 // AT1G61800
GO:0031323	P	regulation of cellular metabolic process	79	599	2980	28362	0.023	0.39	// AT3G05690 // AT5G49520 // AT5G01900 // AT1G29280 // AT5G47220 // AT3G61630 // AT2G36890 // AT3G51060 // AT4G22950 // AT3G21150 // AT2G24700 // AT5G49700 // AT3G23290 // AT3G56980 // AT2G36080 // AT5G13330 // AT4G17710 // AT5G04150 // AT3G23250 // AT3G46080 // AT3G23240 // AT4G34400 // AT2G33710 // AT3G08720 // AT1G54160 // AT1G66600 // AT1G69310 // AT1G65690 // AT3G29035 // AT1G06160 // AT1G67…
GO:0008483	F	transaminase activity	5	599	73	28362	0.023	0.29	// AT3G08860 // AT3G14280 // AT2G13810 // AT2G24850 // AT1G10070
GO:0016769	F	transferase activity, transferring nitrogenous groups	5	599	73	28362	0.023	0.29	// AT3G08860 // AT3G14280 // AT2G13810 // AT2G24850 // AT1G10070
GO:0050789	P	regulation of biological process	132	599	5306	28362	0.024	0.4	// AT5G49520 // AT2G13810 // AT4G22950 // AT3G21150 // AT3G23290 // AT1G67810 // AT2G36080 // AT2G32680 // AT2G20142 // AT5G39610 // AT1G05880 // AT3G09260 // AT3G16360 // AT4G23810 // AT5G65600 // AT4G01720 // AT2G25440 // AT1G69810 // AT3G56980 // AT4G18010 // AT2G43000 // AT1G73330 // AT4G08770 // AT1G45145 // AT3G52400 // AT1G57630 // AT5G10380 // AT3G50260 // AT2G33080 // AT1G15670 // AT1G29…
GO:0032101	P	regulation of response to external stimulus	5	599	74	28362	0.024	0.4	// AT3G59700 // AT5G13080 // AT4G31800 // AT4G14465 // AT3G26830
GO:0097659	P	nucleic acid-templated transcription	69	599	2561	28362	0.024	0.4	// AT3G05690 // AT5G49520 // AT5G01900 // AT1G29280 // AT5G47220 // AT3G61630 // AT2G36890 // AT3G51060 // AT4G22950 // AT3G21150 // AT2G24700 // AT5G49700 // AT3G23290 // AT3G56980 // AT2G36080 // AT4G17710 // AT5G04150 // AT3G23250 // AT3G46080 // AT3G23240 // AT4G34400 // AT2G33710 // AT5G13330 // AT1G54160 // AT1G66600 // AT1G69310 // AT3G29035 // AT1G06160 // AT1G67220 // AT2G47190 // AT5G39…
GO:0006351	P	transcription, DNA-templated	69	599	2559	28362	0.024	0.4	// AT3G05690 // AT5G49520 // AT5G01900 // AT1G29280 // AT5G47220 // AT3G61630 // AT2G36890 // AT3G51060 // AT4G22950 // AT3G21150 // AT2G24700 // AT5G49700 // AT3G23290 // AT3G56980 // AT2G36080 // AT4G17710 // AT5G04150 // AT3G23250 // AT3G46080 // AT3G23240 // AT4G34400 // AT2G33710 // AT5G13330 // AT1G54160 // AT1G66600 // AT1G69310 // AT3G29035 // AT1G06160 // AT1G67220 // AT2G47190 // AT5G39…
GO:0032870	P	cellular response to hormone stimulus	28	599	879	28362	0.024	0.4	// AT5G47220 // AT3G61630 // AT3G51060 // AT1G52400 // AT1G62810 // AT2G33710 // AT5G13330 // AT1G06160 // AT3G23240 // AT3G16360 // AT5G53290 // AT4G09820 // AT4G23450 // AT3G54990 // AT1G51800 // AT1G68320 // AT1G56010 // AT5G10520 // AT4G18010 // AT1G66600 // AT5G54060 // AT1G23140 // AT3G52400 // AT1G54160 // AT3G50260 // AT5G26170 // AT4G02520 // AT1G15670
GO:0000160	P	phosphorelay signal transduction system	10	599	225	28362	0.025	0.41	// AT3G16360 // AT2G33710 // AT5G13330 // AT5G53290 // AT3G61630 // AT5G47220 // AT1G06160 // AT3G54990 // AT3G23240 // AT3G50260
GO:0032774	P	RNA biosynthetic process	69	599	2566	28362	0.025	0.41	// AT3G05690 // AT5G49520 // AT5G01900 // AT1G29280 // AT5G47220 // AT3G61630 // AT2G36890 // AT3G51060 // AT4G22950 // AT3G21150 // AT2G24700 // AT5G49700 // AT3G23290 // AT3G56980 // AT2G36080 // AT4G17710 // AT5G04150 // AT3G23250 // AT3G46080 // AT3G23240 // AT4G34400 // AT2G33710 // AT5G13330 // AT1G54160 // AT1G66600 // AT1G69310 // AT3G29035 // AT1G06160 // AT1G67220 // AT2G47190 // AT5G39…
GO:0031226	C	intrinsic component of plasma membrane	12	599	292	28362	0.025	0.66	// AT3G63380 // AT3G57240 // AT3G46900 // AT5G45380 // AT2G38940 // AT4G01010 // AT3G57260 // AT3G57270 // AT2G32830 // AT3G15990 // AT4G10380 // AT2G35980
GO:0015711	P	organic anion transport	6	599	103	28362	0.026	0.42	// AT4G35180 // AT1G77380 // AT5G09470 // AT1G44800 // AT4G21120 // AT1G61800
GO:0046942	P	carboxylic acid transport	6	599	103	28362	0.026	0.42	// AT4G35180 // AT1G77380 // AT5G09470 // AT1G44800 // AT4G21120 // AT1G61800
GO:0071495	P	cellular response to endogenous stimulus	28	599	890	28362	0.027	0.44	// AT5G47220 // AT3G61630 // AT3G51060 // AT1G52400 // AT1G62810 // AT2G33710 // AT5G13330 // AT1G06160 // AT3G23240 // AT3G16360 // AT5G53290 // AT4G09820 // AT4G23450 // AT3G54990 // AT1G51800 // AT1G68320 // AT1G56010 // AT5G10520 // AT4G18010 // AT1G66600 // AT5G54060 // AT1G23140 // AT3G52400 // AT1G54160 // AT3G50260 // AT5G26170 // AT4G02520 // AT1G15670
GO:0032559	F	adenyl ribonucleotide binding	64	599	2364	28362	0.027	0.33	// AT3G63380 // AT4G04510 // AT3G21090 // AT1G58390 // AT1G74360 // AT1G51890 // AT4G15530 // AT1G04600 // AT1G67000 // AT4G05380 // AT3G50930 // AT2G40850 // AT1G43910 // AT1G66920 // AT3G25510 // AT3G25250 // AT1G26970 // AT1G12290 // AT3G13090 // AT1G35710 // AT3G59700 // AT4G01010 // AT1G51860 // AT3G13080 // AT4G11170 // AT5G40010 // AT1G21240 // AT1G79360 // AT5G38250 // AT5G67080 // AT2G25…
GO:0043168	F	anion binding	9	599	195	28362	0.027	0.33	// AT3G08860 // AT4G22880 // AT2G13810 // AT2G24850 // AT4G13890 // AT2G02010 // AT3G22460 // AT5G17330 // AT4G26200
GO:0030554	F	adenyl nucleotide binding	64	599	2366	28362	0.027	0.33	// AT3G63380 // AT4G04510 // AT3G21090 // AT1G58390 // AT1G74360 // AT1G51890 // AT4G15530 // AT1G04600 // AT1G67000 // AT4G05380 // AT3G50930 // AT2G40850 // AT1G43910 // AT1G66920 // AT3G25510 // AT3G25250 // AT1G26970 // AT1G12290 // AT3G13090 // AT1G35710 // AT3G59700 // AT4G01010 // AT1G51860 // AT3G13080 // AT4G11170 // AT5G40010 // AT1G21240 // AT1G79360 // AT5G38250 // AT5G67080 // AT2G25…
GO:0019222	P	regulation of metabolic process	83	599	3181	28362	0.028	0.44	// AT3G05690 // AT4G38560 // AT5G01900 // AT1G29280 // AT5G47220 // AT3G61630 // AT2G36890 // AT3G51060 // AT4G22950 // AT3G21150 // AT2G24700 // AT5G49700 // AT3G23290 // AT3G56980 // AT2G36080 // AT5G13330 // AT1G68765 // AT5G04150 // AT3G23250 // AT5G59390 // AT3G46080 // AT3G23240 // AT4G34400 // AT2G33710 // AT3G08720 // AT1G54160 // AT1G66600 // AT1G69310 // AT1G65690 // AT3G29035 // AT1G06…
GO:0009889	P	regulation of biosynthetic process	73	599	2752	28362	0.028	0.44	// AT3G05690 // AT5G49520 // AT5G01900 // AT1G29280 // AT5G47220 // AT3G61630 // AT2G36890 // AT3G51060 // AT4G22950 // AT3G21150 // AT2G24700 // AT5G49700 // AT3G23290 // AT3G56980 // AT2G36080 // AT4G17710 // AT5G04150 // AT3G23250 // AT3G46080 // AT3G23240 // AT4G34400 // AT2G33710 // AT5G13330 // AT1G54160 // AT1G66600 // AT1G69310 // AT1G65690 // AT3G29035 // AT1G06160 // AT1G67220 // AT2G47…
GO:0050794	P	regulation of cellular process	121	599	4857	28362	0.029	0.46	// AT5G49520 // AT2G13810 // AT4G22950 // AT3G21150 // AT3G23290 // AT1G67810 // AT2G36080 // AT2G32680 // AT2G20142 // AT5G39610 // AT1G05880 // AT3G16360 // AT4G23810 // AT5G65600 // AT4G01720 // AT2G25440 // AT1G69810 // AT3G56980 // AT4G18010 // AT2G43000 // AT1G73330 // AT1G45145 // AT3G52400 // AT1G57630 // AT5G10380 // AT3G50260 // AT2G33080 // AT1G15670 // AT1G29280 // AT3G61630 // AT2G36…
GO:0009755	P	hormone-mediated signaling pathway	26	599	821	28362	0.031	0.48	// AT5G47220 // AT3G61630 // AT3G51060 // AT1G52400 // AT1G62810 // AT2G33710 // AT5G13330 // AT1G06160 // AT3G23240 // AT3G16360 // AT5G53290 // AT4G09820 // AT4G23450 // AT3G54990 // AT1G51800 // AT1G68320 // AT1G56010 // AT4G18010 // AT1G66600 // AT1G23140 // AT3G52400 // AT1G54160 // AT3G50260 // AT5G26170 // AT4G02520 // AT1G15670
GO:0048585	P	negative regulation of response to stimulus	8	599	169	28362	0.031	0.49	// AT3G52400 // AT3G51060 // AT3G59700 // AT1G51800 // AT3G09260 // AT3G61190 // AT4G14465 // AT1G15670
GO:0035251	F	UDP-glucosyltransferase activity	7	599	137	28362	0.031	0.37	// AT2G15480 // AT3G53150 // AT4G15280 // AT4G24000 // AT3G11340 // AT3G21780 // AT5G54060
GO:0006873	P	cellular ion homeostasis	7	599	138	28362	0.032	0.49	// AT3G17790 // AT2G29100 // AT3G02040 // AT3G51860 // AT5G11210 // AT5G48400 // AT2G29110
GO:0071310	P	cellular response to organic substance	31	599	1023	28362	0.032	0.5	// AT5G47220 // AT5G01900 // AT2G13810 // AT3G61630 // AT3G51060 // AT1G52400 // AT3G50930 // AT1G62810 // AT2G33710 // AT5G13330 // AT1G06160 // AT3G23240 // AT3G16360 // AT5G53290 // AT4G09820 // AT4G23450 // AT3G54990 // AT1G51800 // AT1G68320 // AT1G56010 // AT5G10520 // AT4G18010 // AT1G66600 // AT5G54060 // AT1G23140 // AT3G52400 // AT1G54160 // AT3G50260 // AT5G26170 // AT4G02520 // AT1G15…
GO:0031326	P	regulation of cellular biosynthetic process	72	599	2734	28362	0.033	0.5	// AT3G05690 // AT5G49520 // AT5G01900 // AT1G29280 // AT5G47220 // AT3G61630 // AT2G36890 // AT3G51060 // AT4G22950 // AT3G21150 // AT2G24700 // AT5G49700 // AT3G23290 // AT3G56980 // AT2G36080 // AT4G17710 // AT5G04150 // AT3G23250 // AT3G46080 // AT3G23240 // AT4G34400 // AT2G33710 // AT5G13330 // AT1G54160 // AT1G66600 // AT1G69310 // AT1G65690 // AT3G29035 // AT1G06160 // AT1G67220 // AT2G47…
GO:0048046	C	apoplast	17	599	486	28362	0.034	0.83	// AT3G13080 // AT1G23140 // AT4G25810 // AT3G57240 // AT2G18660 // AT1G45145 // AT4G30280 // AT5G59320 // AT2G43620 // AT3G57260 // AT2G14610 // AT2G43570 // AT4G14630 // AT5G10760 // AT1G68765 // AT5G64120 // AT4G02520
GO:1901362	P	organic cyclic compound biosynthetic process	82	599	3174	28362	0.035	0.53	// AT3G05690 // AT5G49520 // AT5G01900 // AT1G29280 // AT1G69810 // AT5G47220 // AT3G61630 // AT2G36890 // AT3G51060 // AT4G22950 // AT3G21150 // AT2G24700 // AT5G49700 // AT3G23290 // AT3G56980 // AT2G36080 // AT4G17710 // AT5G04150 // AT3G23250 // AT3G46080 // AT1G61820 // AT4G34400 // AT1G09080 // AT3G23240 // AT2G33710 // AT5G13330 // AT4G36380 // AT1G66600 // AT1G69310 // AT2G17040 // AT3G29…
GO:2000112	P	regulation of cellular macromolecule biosynthetic process	70	599	2657	28362	0.035	0.53	// AT3G05690 // AT5G49520 // AT5G01900 // AT1G29280 // AT5G47220 // AT3G61630 // AT2G36890 // AT3G51060 // AT4G22950 // AT3G21150 // AT2G24700 // AT5G49700 // AT3G23290 // AT3G56980 // AT2G36080 // AT4G17710 // AT5G04150 // AT3G23250 // AT3G46080 // AT3G23240 // AT4G34400 // AT2G33710 // AT5G13330 // AT1G54160 // AT1G66600 // AT1G69310 // AT3G29035 // AT1G06160 // AT1G67220 // AT2G47190 // AT5G39…
GO:0009615	P	response to virus	5	599	83	28362	0.036	0.54	// AT2G43570 // AT3G04720 // AT2G26560 // AT4G31800 // AT2G35980
GO:0044212	F	transcription regulatory region DNA binding	16	599	452	28362	0.036	0.42	// AT1G68320 // AT4G09820 // AT1G69310 // AT2G36890 // AT4G22950 // AT3G56980 // AT3G23250 // AT5G13080 // AT3G56970 // AT5G04150 // AT5G10140 // AT2G47190 // AT2G41240 // AT5G24110 // AT2G46400 // AT1G66600
GO:0009867	P	jasmonic acid mediated signaling pathway	5	599	84	28362	0.037	0.55	// AT3G52400 // AT3G23240 // AT4G09820 // AT5G26170 // AT5G47220
GO:0010556	P	regulation of macromolecule biosynthetic process	70	599	2666	28362	0.037	0.55	// AT3G05690 // AT5G49520 // AT5G01900 // AT1G29280 // AT5G47220 // AT3G61630 // AT2G36890 // AT3G51060 // AT4G22950 // AT3G21150 // AT2G24700 // AT5G49700 // AT3G23290 // AT3G56980 // AT2G36080 // AT4G17710 // AT5G04150 // AT3G23250 // AT3G46080 // AT3G23240 // AT4G34400 // AT2G33710 // AT5G13330 // AT1G54160 // AT1G66600 // AT1G69310 // AT3G29035 // AT1G06160 // AT1G67220 // AT2G47190 // AT5G39…
GO:0031349	P	positive regulation of defense response	5	599	84	28362	0.037	0.55	// AT4G18360 // AT5G47220 // AT1G19250 // AT5G39610 // AT3G49110
GO:0001067	F	regulatory region nucleic acid binding	16	599	455	28362	0.037	0.43	// AT1G68320 // AT4G09820 // AT1G69310 // AT2G36890 // AT4G22950 // AT3G56980 // AT3G23250 // AT5G13080 // AT3G56970 // AT5G04150 // AT5G10140 // AT2G47190 // AT2G41240 // AT5G24110 // AT2G46400 // AT1G66600
GO:0000975	F	regulatory region DNA binding	16	599	455	28362	0.037	0.43	// AT1G68320 // AT4G09820 // AT1G69310 // AT2G36890 // AT4G22950 // AT3G56980 // AT3G23250 // AT5G13080 // AT3G56970 // AT5G04150 // AT5G10140 // AT2G47190 // AT2G41240 // AT5G24110 // AT2G46400 // AT1G66600
GO:0043169	F	cation binding	93	599	3678	28362	0.04	0.45	// AT1G06620 // AT3G47480 // AT3G50770 // AT3G21150 // AT5G53110 // AT4G21840 // AT4G37010 // AT5G24530 // AT1G55790 // AT1G05880 // AT3G09260 // AT5G64110 // AT5G05600 // AT1G33720 // AT4G08770 // AT4G37410 // AT5G27420 // AT5G10380 // AT3G02040 // AT1G56600 // AT1G24140 // AT5G20400 // AT3G21770 // AT2G20800 // AT3G28210 // AT2G16570 // AT5G42380 // AT1G67980 // AT4G37370 // AT2G35000 // AT4G39…
GO:0005524	F	ATP binding	60	599	2248	28362	0.04	0.45	// AT3G63380 // AT4G04510 // AT3G21090 // AT1G58390 // AT1G74360 // AT1G51890 // AT4G15530 // AT1G67000 // AT4G05380 // AT3G50930 // AT2G40850 // AT1G43910 // AT1G66920 // AT3G25250 // AT1G26970 // AT1G12290 // AT3G13090 // AT1G35710 // AT3G59700 // AT1G51860 // AT3G13080 // AT5G40010 // AT1G21240 // AT1G79360 // AT5G38250 // AT5G67080 // AT2G25090 // AT1G17960 // AT5G11410 // AT1G04600 // AT5G65…
GO:0003690	F	double-stranded DNA binding	12	599	315	28362	0.041	0.45	// AT4G09820 // AT4G22950 // AT5G49700 // AT3G56980 // AT5G13080 // AT3G56970 // AT5G04150 // AT5G10140 // AT2G47190 // AT2G41240 // AT4G14465 // AT2G46400
GO:0010468	P	regulation of gene expression	73	599	2814	28362	0.042	0.61	// AT3G05690 // AT4G38560 // AT5G01900 // AT1G29280 // AT5G47220 // AT3G61630 // AT2G36890 // AT3G51060 // AT4G22950 // AT3G21150 // AT2G24700 // AT5G49700 // AT3G23290 // AT3G56980 // AT2G36080 // AT1G68765 // AT5G04150 // AT3G23250 // AT5G59390 // AT3G46080 // AT3G23240 // AT4G34400 // AT2G33710 // AT5G13330 // AT1G54160 // AT1G66600 // AT1G69310 // AT3G29035 // AT1G06160 // AT1G67220 // AT2G47…
GO:0005506	F	iron ion binding	12	599	317	28362	0.042	0.46	// AT4G36380 // AT4G37410 // AT1G33720 // AT2G34490 // AT3G14680 // AT3G26330 // AT5G20960 // AT5G07990 // AT1G33730 // AT4G37370 // AT4G22710 // AT3G26830
GO:0008289	F	lipid binding	12	599	317	28362	0.042	0.46	// AT4G14370 // AT5G59320 // AT3G22600 // AT5G55460 // AT4G39670 // AT3G53980 // AT4G12490 // AT4G12480 // AT3G61190 // AT4G22520 // AT4G22490 // AT4G17710
GO:0043436	P	oxoacid metabolic process	29	599	973	28362	0.045	0.65	// AT2G13810 // AT2G24850 // AT1G06350 // AT3G22460 // AT1G52400 // AT2G26560 // AT4G21680 // AT2G16570 // AT5G13330 // AT1G65690 // AT1G10070 // AT1G06100 // AT3G09260 // AT2G02010 // AT3G30770 // AT2G26400 // AT5G23020 // AT5G17330 // AT4G15530 // AT3G25780 // AT4G10500 // AT3G16410 // AT3G21780 // AT2G43000 // AT4G13890 // AT5G50200 // AT3G25760 // AT1G17960 // AT5G20960
GO:0034654	P	nucleobase-containing compound biosynthetic process	72	599	2781	28362	0.045	0.65	// AT3G05690 // AT5G49520 // AT5G01900 // AT1G29280 // AT5G47220 // AT3G61630 // AT2G36890 // AT3G51060 // AT4G22950 // AT3G21150 // AT2G24700 // AT5G49700 // AT3G23290 // AT3G56980 // AT2G36080 // AT4G17710 // AT5G04150 // AT3G23250 // AT3G46080 // AT3G23240 // AT4G34400 // AT2G16570 // AT2G33710 // AT5G13330 // AT1G54160 // AT1G66600 // AT1G69310 // AT3G29035 // AT1G06160 // AT1G67220 // AT2G47…
GO:0051171	P	regulation of nitrogen compound metabolic process	71	599	2739	28362	0.045	0.65	// AT3G05690 // AT5G49520 // AT5G01900 // AT1G29280 // AT5G47220 // AT3G61630 // AT2G36890 // AT3G51060 // AT4G22950 // AT3G21150 // AT2G24700 // AT5G49700 // AT3G23290 // AT3G56980 // AT2G36080 // AT5G13330 // AT4G17710 // AT5G04150 // AT3G23250 // AT3G46080 // AT3G23240 // AT4G34400 // AT2G33710 // AT3G08720 // AT1G54160 // AT1G66600 // AT1G69310 // AT3G29035 // AT1G06160 // AT1G67220 // AT2G47…
GO:0044403	P	symbiosis, encompassing mutualism through parasitism	7	599	151	28362	0.047	0.67	// AT4G31800 // AT3G49110 // AT2G43570 // AT3G09940 // AT3G04720 // AT2G26560 // AT2G35980
GO:0005516	F	calmodulin binding	10	599	252	28362	0.047	0.51	// AT1G04600 // AT3G63380 // AT5G57010 // AT4G21820 // AT2G02010 // AT4G01010 // AT3G45290 // AT2G47190 // AT5G17330 // AT5G58940
GO:0009505	C	plant-type cell wall	12	599	323	28362	0.047	0.91	// AT1G44130 // AT5G18470 // AT4G20860 // AT3G49110 // AT5G64120 // AT4G12480 // AT2G45220 // AT3G21770 // AT2G43570 // AT1G54000 // AT1G21310 // AT5G50260
GO:0009506	C	plasmodesma	27	599	899	28362	0.048	0.91	// AT3G42723 // AT3G15990 // AT3G21770 // AT3G13090 // AT3G20370 // AT1G52400 // AT1G43910 // AT2G35980 // AT3G16420 // AT4G12490 // AT2G38940 // AT4G12480 // AT3G13080 // AT5G52290 // AT3G09260 // AT1G02930 // AT2G39330 // AT3G16470 // AT3G16410 // AT4G22710 // AT1G27720 // AT1G45145 // AT3G52400 // AT4G27300 // AT1G54000 // AT1G51850 // AT4G02520
GO:0055044	C	symplast	27	599	899	28362	0.048	0.91	// AT3G42723 // AT3G15990 // AT3G21770 // AT3G13090 // AT3G20370 // AT1G52400 // AT1G43910 // AT2G35980 // AT3G16420 // AT4G12490 // AT2G38940 // AT4G12480 // AT3G13080 // AT5G52290 // AT3G09260 // AT1G02930 // AT2G39330 // AT3G16470 // AT3G16410 // AT4G22710 // AT1G27720 // AT1G45145 // AT3G52400 // AT4G27300 // AT1G54000 // AT1G51850 // AT4G02520
GO:0030054	C	cell junction	27	599	901	28362	0.049	0.91	// AT3G42723 // AT3G15990 // AT3G21770 // AT3G13090 // AT3G20370 // AT1G52400 // AT1G43910 // AT2G35980 // AT3G16420 // AT4G12490 // AT2G38940 // AT4G12480 // AT3G13080 // AT5G52290 // AT3G09260 // AT1G02930 // AT2G39330 // AT3G16470 // AT3G16410 // AT4G22710 // AT1G27720 // AT1G45145 // AT3G52400 // AT4G27300 // AT1G54000 // AT1G51850 // AT4G02520
GO:0005911	C	cell-cell junction	27	599	901	28362	0.049	0.91	// AT3G42723 // AT3G15990 // AT3G21770 // AT3G13090 // AT3G20370 // AT1G52400 // AT1G43910 // AT2G35980 // AT3G16420 // AT4G12490 // AT2G38940 // AT4G12480 // AT3G13080 // AT5G52290 // AT3G09260 // AT1G02930 // AT2G39330 // AT3G16470 // AT3G16410 // AT4G22710 // AT1G27720 // AT1G45145 // AT3G52400 // AT4G27300 // AT1G54000 // AT1G51850 // AT4G02520
GO:1901657	P	glycosyl compound metabolic process	12	599	326	28362	0.05	0.71	// AT2G16570 // AT4G37410 // AT1G02850 // AT1G21100 // AT5G24540 // AT1G21120 // AT2G44480 // AT1G61820 // AT1G52400 // AT4G37370 // AT3G09260 // AT5G54060
GO:0046872	F	metal ion binding	92	599	3673	28362	0.05	0.53	// AT1G06620 // AT3G47480 // AT3G50770 // AT3G21150 // AT5G53110 // AT4G21840 // AT4G37010 // AT5G24530 // AT1G55790 // AT1G05880 // AT3G09260 // AT5G64110 // AT5G05600 // AT1G33720 // AT4G08770 // AT4G37410 // AT5G27420 // AT5G10380 // AT3G02040 // AT1G56600 // AT1G24140 // AT5G20400 // AT3G21770 // AT2G20800 // AT3G28210 // AT2G16570 // AT5G42380 // AT1G67980 // AT4G37370 // AT2G35000 // AT4G39…
GO:0080090	P	regulation of primary metabolic process	74	599	2889	28362	0.051	0.72	// AT3G05690 // AT5G49520 // AT5G01900 // AT1G29280 // AT5G47220 // AT3G61630 // AT2G36890 // AT3G51060 // AT4G22950 // AT3G21150 // AT2G24700 // AT5G49700 // AT3G23290 // AT3G56980 // AT2G36080 // AT4G17710 // AT5G04150 // AT3G23250 // AT3G46080 // AT3G23240 // AT4G34400 // AT2G33710 // AT5G13330 // AT1G54160 // AT1G66600 // AT1G69310 // AT3G29035 // AT1G06160 // AT1G67220 // AT2G47190 // AT5G39…
GO:0055076	P	transition metal ion homeostasis	5	599	92	28362	0.051	0.72	// AT3G56980 // AT3G51860 // AT2G41240 // AT5G04150 // AT3G56970
GO:0044419	P	interspecies interaction between organisms	7	599	154	28362	0.051	0.72	// AT4G31800 // AT3G49110 // AT2G43570 // AT3G09940 // AT3G04720 // AT2G26560 // AT2G35980
GO:0044711	P	single-organism biosynthetic process	47	599	1735	28362	0.053	0.74	// AT2G13810 // AT1G33030 // AT2G30750 // AT1G06350 // AT3G22460 // AT3G20960 // AT3G45130 // AT2G26560 // AT2G16570 // AT4G36380 // AT1G65690 // AT1G10070 // AT1G14080 // AT1G61820 // AT1G61120 // AT1G06100 // AT4G37370 // AT1G09480 // AT4G27480 // AT4G22880 // AT4G09820 // AT1G67980 // AT1G33720 // AT5G44480 // AT1G79680 // AT5G17220 // AT5G54060 // AT4G24000 // AT5G20960 // AT5G07990 // AT3G25…
GO:0022836	F	gated channel activity	5	599	93	28362	0.053	0.56	// AT2G29110 // AT5G11210 // AT5G48400 // AT4G01010 // AT2G29100
GO:1901701	P	cellular response to oxygen-containing compound	20	599	635	28362	0.055	0.77	// AT1G68320 // AT5G47220 // AT5G01900 // AT1G62810 // AT4G09820 // AT4G23450 // AT1G16420 // AT3G52400 // AT3G51060 // AT3G50930 // AT1G23140 // AT1G51800 // AT3G23240 // AT5G26170 // AT1G54160 // AT1G52400 // AT2G13810 // AT4G18010 // AT1G66600 // AT5G54060
GO:0010038	P	response to metal ion	16	599	481	28362	0.056	0.77	// AT1G02930 // AT5G44460 // AT1G45145 // AT5G24770 // AT2G26560 // AT3G22460 // AT2G43570 // AT3G51860 // AT2G47190 // AT3G09270 // AT5G17330 // AT3G23250 // AT4G02520 // AT1G02920 // AT4G21680 // AT4G14640
GO:0006357	P	regulation of transcription from RNA polymerase II promoter	12	599	333	28362	0.057	0.78	// AT1G27720 // AT2G36890 // AT4G22950 // AT3G56980 // AT1G68320 // AT5G13080 // AT3G56970 // AT5G04150 // AT5G10140 // AT2G47190 // AT2G41240 // AT3G23250
GO:0006650	P	glycerophospholipid metabolic process	5	599	95	28362	0.057	0.78	// AT3G02040 // AT5G09290 // AT4G18010 // AT5G64000 // AT5G65090
GO:0060255	P	regulation of macromolecule metabolic process	76	599	2998	28362	0.058	0.79	// AT3G05690 // AT4G38560 // AT5G01900 // AT1G29280 // AT5G47220 // AT3G61630 // AT2G36890 // AT3G51060 // AT4G22950 // AT3G21150 // AT2G24700 // AT5G49700 // AT3G23290 // AT3G56980 // AT2G36080 // AT1G68765 // AT5G04150 // AT3G23250 // AT5G59390 // AT3G46080 // AT3G23240 // AT4G34400 // AT2G33710 // AT5G13330 // AT1G54160 // AT1G66600 // AT1G69310 // AT3G29035 // AT1G06160 // AT1G67220 // AT2G47…
GO:0009891	P	positive regulation of biosynthetic process	14	599	409	28362	0.059	0.79	// AT5G49520 // AT5G47220 // AT5G13330 // AT4G09820 // AT1G27720 // AT4G23810 // AT1G65690 // AT3G51060 // AT4G22950 // AT2G47190 // AT3G08720 // AT5G10140 // AT5G03790 // AT4G23450
GO:0006793	P	phosphorus metabolic process	47	599	1751	28362	0.059	0.8	// AT4G04510 // AT1G74360 // AT4G22950 // AT1G67000 // AT1G51850 // AT3G51860 // AT4G15530 // AT1G66920 // AT1G51860 // AT3G25250 // AT2G19190 // AT5G64000 // AT4G04490 // AT4G23200 // AT3G59700 // AT4G23160 // AT1G21240 // AT5G10140 // AT5G38250 // AT5G67080 // AT4G23280 // AT2G16570 // AT5G65600 // AT4G04500 // AT4G04540 // AT1G51800 // AT4G18250 // AT5G09290 // AT1G79680 // AT5G65090 // AT3G08…
GO:0071705	P	nitrogen compound transport	12	599	339	28362	0.063	0.84	// AT4G35180 // AT5G46050 // AT5G45380 // AT5G50200 // AT1G72140 // AT4G21120 // AT4G08290 // AT1G01070 // AT1G44800 // AT4G28390 // AT1G77380 // AT4G21680
GO:0065008	P	regulation of biological quality	35	599	1255	28362	0.063	0.84	// AT2G26020 // AT3G17790 // AT2G17040 // AT3G51060 // AT2G29100 // AT3G56980 // AT3G51860 // AT5G04150 // AT1G52400 // AT2G29110 // AT3G47420 // AT4G28390 // AT2G04040 // AT4G36380 // AT3G27660 // AT4G01010 // AT5G11210 // AT5G48400 // AT3G56970 // AT2G41240 // AT3G49110 // AT2G26010 // AT4G08290 // AT3G05727 // AT3G61190 // AT1G44800 // AT2G43510 // AT1G45145 // AT1G13609 // AT3G02040 // AT1G68…
GO:0055082	P	cellular chemical homeostasis	7	599	163	28362	0.064	0.85	// AT3G17790 // AT2G29100 // AT3G02040 // AT3G51860 // AT5G11210 // AT5G48400 // AT2G29110
GO:0031325	P	positive regulation of cellular metabolic process	16	599	495	28362	0.068	0.89	// AT5G49520 // AT5G47220 // AT5G13330 // AT5G65600 // AT1G27720 // AT4G23810 // AT1G65690 // AT3G51060 // AT4G22950 // AT1G67810 // AT2G47190 // AT3G08720 // AT5G10140 // AT5G03790 // AT1G05880 // AT4G23450
GO:0009893	P	positive regulation of metabolic process	17	599	535	28362	0.069	0.91	// AT5G49520 // AT5G47220 // AT5G13330 // AT5G65600 // AT4G09820 // AT1G27720 // AT4G23810 // AT1G65690 // AT3G51060 // AT4G22950 // AT1G67810 // AT2G47190 // AT3G08720 // AT5G10140 // AT5G03790 // AT1G05880 // AT4G23450
GO:0006875	P	cellular metal ion homeostasis	5	599	101	28362	0.069	0.91	// AT2G29110 // AT3G51860 // AT5G11210 // AT5G48400 // AT2G29100
GO:0048367	P	shoot system development	26	599	896	28362	0.07	0.92	// AT1G52030 // AT2G13810 // AT5G53290 // AT3G61630 // AT3G51060 // AT4G22950 // AT3G21150 // AT5G03790 // AT5G53390 // AT2G35980 // AT4G36380 // AT3G29035 // AT5G39610 // AT5G10140 // AT4G23810 // AT1G56010 // AT4G10500 // AT2G36120 // AT2G43000 // AT3G11340 // AT3G13960 // AT2G17040 // AT1G68765 // AT2G43570 // AT5G50260 // AT1G17020
GO:0000272	P	polysaccharide catabolic process	7	599	167	28362	0.071	0.92	// AT1G65610 // AT2G43620 // AT1G68765 // AT2G45220 // AT2G43570 // AT5G55720 // AT4G02330
GO:0006796	P	phosphate-containing compound metabolic process	46	599	1735	28362	0.072	0.93	// AT4G04510 // AT1G74360 // AT4G22950 // AT1G67000 // AT1G51850 // AT5G53110 // AT4G15530 // AT1G66920 // AT1G51860 // AT3G25250 // AT2G19190 // AT5G64000 // AT4G04490 // AT4G23200 // AT3G59700 // AT4G23160 // AT1G21240 // AT5G10140 // AT5G38250 // AT5G67080 // AT4G23280 // AT2G16570 // AT5G65600 // AT4G04500 // AT4G04540 // AT1G51800 // AT4G18250 // AT5G09290 // AT1G79680 // AT5G65090 // AT3G08…
GO:0006464	P	cellular protein modification process	55	599	2126	28362	0.074	0.95	// AT4G04510 // AT1G74360 // AT4G22950 // AT3G13672 // AT1G67000 // AT1G01680 // AT4G04490 // AT1G66920 // AT1G51860 // AT3G08720 // AT5G67340 // AT1G51890 // AT1G12290 // AT4G23200 // AT3G59700 // AT4G26120 // AT4G23160 // AT1G67220 // AT5G43420 // AT1G21240 // AT5G10140 // AT5G38250 // AT1G05880 // AT2G25090 // AT4G23280 // AT5G02780 // AT5G65600 // AT4G04500 // AT4G04540 // AT2G18600 // AT3G25…
GO:0036211	P	protein modification process	55	599	2126	28362	0.074	0.95	// AT4G04510 // AT1G74360 // AT4G22950 // AT3G13672 // AT1G67000 // AT1G01680 // AT4G04490 // AT1G66920 // AT1G51860 // AT3G08720 // AT5G67340 // AT1G51890 // AT1G12290 // AT4G23200 // AT3G59700 // AT4G26120 // AT4G23160 // AT1G67220 // AT5G43420 // AT1G21240 // AT5G10140 // AT5G38250 // AT1G05880 // AT2G25090 // AT4G23280 // AT5G02780 // AT5G65600 // AT4G04500 // AT4G04540 // AT2G18600 // AT3G25…
GO:0018130	P	heterocycle biosynthetic process	74	599	2957	28362	0.075	0.95	// AT3G05690 // AT5G49520 // AT5G01900 // AT1G29280 // AT1G69810 // AT5G47220 // AT3G61630 // AT2G36890 // AT3G51060 // AT4G22950 // AT3G21150 // AT2G24700 // AT5G49700 // AT3G23290 // AT3G56980 // AT2G36080 // AT4G17710 // AT5G04150 // AT3G23250 // AT3G46080 // AT3G23240 // AT4G34400 // AT2G16570 // AT2G33710 // AT5G13330 // AT1G54160 // AT1G66600 // AT1G69310 // AT3G29035 // AT1G06160 // AT1G67…
GO:0015267	F	channel activity	7	599	171	28362	0.077	0.8	// AT2G29100 // AT4G01010 // AT1G20350 // AT5G11210 // AT5G48400 // AT4G10380 // AT2G29110
GO:0022803	F	passive transmembrane transporter activity	7	599	171	28362	0.077	0.8	// AT2G29100 // AT4G01010 // AT1G20350 // AT5G11210 // AT5G48400 // AT4G10380 // AT2G29110
GO:0044459	C	plasma membrane part	14	599	428	28362	0.077	1	// AT3G63380 // AT3G57240 // AT3G46900 // AT5G45380 // AT2G38940 // AT5G25260 // AT4G01010 // AT3G57260 // AT3G57270 // AT4G34380 // AT2G32830 // AT3G15990 // AT4G10380 // AT2G35980
GO:1901605	P	alpha-amino acid metabolic process	9	599	242	28362	0.078	0.99	// AT2G16570 // AT2G13810 // AT4G13890 // AT2G02010 // AT3G22460 // AT2G26400 // AT5G17330 // AT1G10070 // AT2G43000
GO:0032553	F	ribonucleotide binding	67	599	2664	28362	0.081	0.82	// AT1G04600 // AT3G63380 // AT4G04510 // AT3G21090 // AT1G58390 // AT1G74360 // AT1G51890 // AT4G15530 // AT4G18360 // AT1G67000 // AT4G05380 // AT3G50930 // AT2G40850 // AT1G43910 // AT1G66920 // AT3G25510 // AT3G25250 // AT1G26970 // AT1G12290 // AT3G13090 // AT1G35710 // AT3G59700 // AT4G01010 // AT1G51860 // AT3G13080 // AT4G11170 // AT5G40010 // AT1G21240 // AT1G66880 // AT5G38250 // AT5G67…
GO:0012505	C	endomembrane system	55	599	2143	28362	0.082	1	// AT1G44130 // AT3G10320 // AT1G06350 // AT5G36925 // AT3G21520 // AT1G52400 // AT1G43910 // AT1G77380 // AT4G36380 // AT2G23830 // AT1G56550 // AT2G38940 // AT1G14080 // AT1G26380 // AT1G52410 // AT4G12480 // AT5G40010 // AT1G06100 // AT4G37370 // AT3G25610 // AT2G18193 // AT4G30280 // AT3G09260 // AT1G24070 // AT1G76970 // AT1G04600 // AT3G09020 // AT3G57240 // AT1G33720 // AT5G44480 // AT3G28…
GO:0006520	P	cellular amino acid metabolic process	11	599	320	28362	0.085	1	// AT2G16570 // AT2G13810 // AT2G24850 // AT4G13890 // AT3G30770 // AT3G22460 // AT2G26400 // AT5G23020 // AT1G10070 // AT2G43000 // AT1G17960
GO:0031328	P	positive regulation of cellular biosynthetic process	13	599	396	28362	0.085	1	// AT5G49520 // AT5G47220 // AT5G13330 // AT1G27720 // AT4G23810 // AT1G65690 // AT3G51060 // AT4G22950 // AT2G47190 // AT3G08720 // AT5G10140 // AT5G03790 // AT4G23450
GO:0032555	F	purine ribonucleotide binding	66	599	2631	28362	0.086	0.86	// AT3G63380 // AT4G04510 // AT3G21090 // AT1G58390 // AT1G74360 // AT1G51890 // AT4G15530 // AT1G04600 // AT1G67000 // AT4G05380 // AT3G50930 // AT2G40850 // AT1G43910 // AT1G66920 // AT3G25510 // AT3G25250 // AT1G26970 // AT1G12290 // AT3G13090 // AT1G35710 // AT3G59700 // AT4G01010 // AT1G51860 // AT3G13080 // AT4G11170 // AT5G40010 // AT1G21240 // AT1G66880 // AT5G38250 // AT5G67080 // AT2G25…
GO:0017076	F	purine nucleotide binding	66	599	2633	28362	0.087	0.86	// AT3G63380 // AT4G04510 // AT3G21090 // AT1G58390 // AT1G74360 // AT1G51890 // AT4G15530 // AT1G04600 // AT1G67000 // AT4G05380 // AT3G50930 // AT2G40850 // AT1G43910 // AT1G66920 // AT3G25510 // AT3G25250 // AT1G26970 // AT1G12290 // AT3G13090 // AT1G35710 // AT3G59700 // AT4G01010 // AT1G51860 // AT3G13080 // AT4G11170 // AT5G40010 // AT1G21240 // AT1G66880 // AT5G38250 // AT5G67080 // AT2G25…
GO:0046658	C	anchored component of plasma membrane	5	599	109	28362	0.088	1	// AT2G35980 // AT3G57240 // AT3G57270 // AT3G57260 // AT3G46900
GO:0048518	P	positive regulation of biological process	25	599	881	28362	0.09	1	// AT5G49520 // AT5G47220 // AT3G51060 // AT4G22950 // AT4G18360 // AT1G52400 // AT4G23450 // AT5G13330 // AT1G65690 // AT3G29035 // AT2G47190 // AT5G39610 // AT5G10140 // AT1G05880 // AT4G23810 // AT5G65600 // AT4G09820 // AT3G49110 // AT3G08720 // AT1G67810 // AT5G03790 // AT1G19250 // AT1G27720 // AT5G10380 // AT2G29950
GO:0043900	P	regulation of multi-organism process	5	599	111	28362	0.093	1	// AT3G09940 // AT3G59700 // AT4G31800 // AT4G14465 // AT3G26830
GO:0006082	P	organic acid metabolic process	30	599	1099	28362	0.098	1	// AT2G13810 // AT2G24850 // AT1G06350 // AT3G22460 // AT1G52400 // AT2G26560 // AT4G21680 // AT2G16570 // AT5G13330 // AT1G65690 // AT1G10070 // AT1G06100 // AT3G09260 // AT2G02010 // AT3G30770 // AT2G26400 // AT5G23020 // AT5G17330 // AT4G15530 // AT3G25780 // AT4G10500 // AT3G16410 // AT3G21780 // AT2G43000 // AT4G13890 // AT5G50200 // AT1G68320 // AT3G25760 // AT1G17960 // AT5G20960
GO:0032550	F	purine ribonucleoside binding	65	599	2612	28362	0.098	0.95	// AT3G63380 // AT4G04510 // AT3G21090 // AT1G58390 // AT1G74360 // AT1G51890 // AT4G15530 // AT1G04600 // AT1G67000 // AT4G05380 // AT3G50930 // AT2G40850 // AT1G43910 // AT1G66920 // AT3G25510 // AT3G25250 // AT1G26970 // AT1G12290 // AT3G13090 // AT1G35710 // AT3G59700 // AT1G51860 // AT3G13080 // AT4G11170 // AT5G40010 // AT1G21240 // AT1G66880 // AT5G38250 // AT5G67080 // AT2G25090 // AT1G17…
GO:0001883	F	purine nucleoside binding	65	599	2612	28362	0.098	0.95	// AT3G63380 // AT4G04510 // AT3G21090 // AT1G58390 // AT1G74360 // AT1G51890 // AT4G15530 // AT1G04600 // AT1G67000 // AT4G05380 // AT3G50930 // AT2G40850 // AT1G43910 // AT1G66920 // AT3G25510 // AT3G25250 // AT1G26970 // AT1G12290 // AT3G13090 // AT1G35710 // AT3G59700 // AT1G51860 // AT3G13080 // AT4G11170 // AT5G40010 // AT1G21240 // AT1G66880 // AT5G38250 // AT5G67080 // AT2G25090 // AT1G17…
GO:0005216	F	ion channel activity	5	599	113	28362	0.099	0.95	// AT2G29110 // AT5G11210 // AT5G48400 // AT4G01010 // AT2G29100
GO:0048527	P	lateral root development	5	599	115	28362	0.1	1	// AT1G56010 // AT5G13080 // AT5G39610 // AT1G68765 // AT2G46400
GO:0005975	P	carbohydrate metabolic process	31	599	1144	28362	0.1	1	// AT1G02850 // AT4G27480 // AT3G57270 // AT1G52400 // AT1G72000 // AT1G61820 // AT3G47050 // AT3G02040 // AT4G25810 // AT1G14080 // AT2G43620 // AT2G44480 // AT4G30280 // AT3G09260 // AT1G65610 // AT3G57240 // AT5G44480 // AT5G24540 // AT3G57260 // AT4G24000 // AT5G55720 // AT4G18010 // AT2G43000 // AT5G54060 // AT1G53100 // AT1G68765 // AT2G45220 // AT1G56600 // AT2G43570 // AT4G02330 // AT2G31…
GO:0032549	F	ribonucleoside binding	65	599	2617	28362	0.1	0.95	// AT3G63380 // AT4G04510 // AT3G21090 // AT1G58390 // AT1G74360 // AT1G51890 // AT4G15530 // AT1G04600 // AT1G67000 // AT4G05380 // AT3G50930 // AT2G40850 // AT1G43910 // AT1G66920 // AT3G25510 // AT3G25250 // AT1G26970 // AT1G12290 // AT3G13090 // AT1G35710 // AT3G59700 // AT1G51860 // AT3G13080 // AT4G11170 // AT5G40010 // AT1G21240 // AT1G66880 // AT5G38250 // AT5G67080 // AT2G25090 // AT1G17…
GO:0001882	F	nucleoside binding	65	599	2618	28362	0.1	0.95	// AT3G63380 // AT4G04510 // AT3G21090 // AT1G58390 // AT1G74360 // AT1G51890 // AT4G15530 // AT1G04600 // AT1G67000 // AT4G05380 // AT3G50930 // AT2G40850 // AT1G43910 // AT1G66920 // AT3G25510 // AT3G25250 // AT1G26970 // AT1G12290 // AT3G13090 // AT1G35710 // AT3G59700 // AT1G51860 // AT3G13080 // AT4G11170 // AT5G40010 // AT1G21240 // AT1G66880 // AT5G38250 // AT5G67080 // AT2G25090 // AT1G17…
GO:0046983	F	protein dimerization activity	17	599	567	28362	0.1	0.95	// AT5G47850 // AT1G33030 // AT4G09820 // AT1G27720 // AT1G21100 // AT3G51060 // AT4G22950 // AT3G56980 // AT1G21120 // AT5G39610 // AT5G04150 // AT1G21110 // AT5G10140 // AT2G41240 // AT5G56960 // AT3G09260 // AT3G56970
GO:0005887	C	integral component of plasma membrane	7	599	184	28362	0.1	1	// AT3G63380 // AT5G45380 // AT2G38940 // AT4G01010 // AT2G32830 // AT3G15990 // AT4G10380
GO:0019752	P	carboxylic acid metabolic process	24	599	864	28362	0.11	1	// AT2G13810 // AT2G24850 // AT1G06350 // AT3G22460 // AT1G52400 // AT1G10070 // AT2G16570 // AT1G65690 // AT2G26560 // AT1G06100 // AT2G02010 // AT3G30770 // AT2G26400 // AT5G20960 // AT5G17330 // AT4G15530 // AT3G25780 // AT4G10500 // AT3G21780 // AT2G43000 // AT4G13890 // AT3G25760 // AT1G17960 // AT5G23020
GO:0022838	F	substrate-specific channel activity	6	599	152	28362	0.11	1	// AT2G29100 // AT4G01010 // AT5G11210 // AT5G48400 // AT4G10380 // AT2G29110
GO:0046486	P	glycerolipid metabolic process	5	599	122	28362	0.12	1	// AT3G02040 // AT5G09290 // AT4G18010 // AT5G64000 // AT5G65090
GO:0046686	P	response to cadmium ion	11	599	343	28362	0.12	1	// AT1G02930 // AT5G44460 // AT1G45145 // AT2G26560 // AT2G47190 // AT3G09270 // AT5G17330 // AT3G23250 // AT4G02520 // AT1G02920 // AT4G21680
GO:0006366	P	transcription from RNA polymerase II promoter	12	599	380	28362	0.12	1	// AT1G27720 // AT2G36890 // AT4G22950 // AT3G56980 // AT1G68320 // AT5G13080 // AT3G56970 // AT5G04150 // AT5G10140 // AT2G47190 // AT2G41240 // AT3G23250
GO:0030003	P	cellular cation homeostasis	5	599	122	28362	0.12	1	// AT2G29110 // AT3G51860 // AT5G11210 // AT5G48400 // AT2G29100
GO:0099600	F	transmembrane receptor activity	6	599	156	28362	0.12	1	// AT2G29100 // AT4G18250 // AT5G11210 // AT5G48400 // AT2G29110 // AT5G10520
GO:0008757	F	S-adenosylmethionine-dependent methyltransferase activity	6	599	157	28362	0.12	1	// AT3G54150 // AT1G66700 // AT1G21100 // AT1G21120 // AT1G67980 // AT1G21110
GO:0035639	F	purine ribonucleoside triphosphate binding	62	599	2515	28362	0.12	1	// AT3G63380 // AT4G04510 // AT3G21090 // AT1G58390 // AT1G74360 // AT1G51890 // AT4G15530 // AT1G67000 // AT4G05380 // AT3G50930 // AT2G40850 // AT1G43910 // AT1G66920 // AT3G25250 // AT1G26970 // AT1G12290 // AT3G13090 // AT1G35710 // AT3G59700 // AT1G51860 // AT3G13080 // AT5G40010 // AT1G21240 // AT1G79680 // AT1G79360 // AT5G38250 // AT5G67080 // AT2G25090 // AT1G17960 // AT5G11410 // AT1G04…
GO:0044036	P	cell wall macromolecule metabolic process	6	599	158	28362	0.13	1	// AT4G25810 // AT2G43620 // AT1G14080 // AT2G43570 // AT5G62150 // AT4G30280
GO:0048522	P	positive regulation of cellular process	19	599	676	28362	0.13	1	// AT5G49520 // AT5G47220 // AT3G08720 // AT5G65600 // AT1G27720 // AT4G23810 // AT1G65690 // AT3G51060 // AT4G22950 // AT5G13330 // AT5G10380 // AT1G67810 // AT2G47190 // AT5G39610 // AT1G52400 // AT5G10140 // AT5G03790 // AT1G05880 // AT4G23450
GO:0048584	P	positive regulation of response to stimulus	7	599	196	28362	0.13	1	// AT5G47220 // AT1G19250 // AT3G49110 // AT4G18360 // AT5G39610 // AT1G52400 // AT4G23450
GO:0099402	P	plant organ development	26	599	961	28362	0.13	1	// AT2G13810 // AT5G53290 // AT3G61630 // AT3G51060 // AT5G03790 // AT5G53390 // AT2G35980 // AT4G36380 // AT3G29035 // AT5G39610 // AT2G46400 // AT4G23810 // AT1G68320 // AT5G13080 // AT5G65090 // AT1G56010 // AT4G10500 // AT2G36120 // AT2G43000 // AT3G11340 // AT3G13960 // AT2G17040 // AT1G68765 // AT2G43570 // AT5G50260 // AT1G17020
GO:0009987	P	cellular process	284	599	12771	28362	0.13	1	// AT5G49520 // AT3G59700 // AT2G13810 // AT1G69810 // AT1G02940 // AT5G45380 // AT1G06350 // AT4G22950 // AT3G21150 // AT3G23290 // AT1G67810 // AT5G53110 // AT4G04510 // AT4G21840 // AT3G45130 // AT5G62150 // AT4G37010 // AT2G20142 // AT4G28390 // AT4G21680 // AT1G51860 // AT4G25810 // AT5G67340 // AT3G10320 // AT1G12290 // AT1G14080 // AT1G26380 // AT1G21120 // AT1G61820 // AT5G39610 // AT1G06…
GO:0016667	F	oxidoreductase activity, acting on a sulfur group of donors	5	599	124	28362	0.13	1	// AT4G21850 // AT4G21840 // AT1G03850 // AT5G38900 // AT1G45145
GO:0009055	F	electron carrier activity	7	599	196	28362	0.13	1	// AT1G26420 // AT4G20860 // AT1G26410 // AT1G26380 // AT5G20960 // AT5G44390 // AT1G03850
GO:0048528	P	post-embryonic root development	5	599	128	28362	0.14	1	// AT1G56010 // AT5G13080 // AT5G39610 // AT1G68765 // AT2G46400
GO:0009408	P	response to heat	7	599	199	28362	0.14	1	// AT2G30250 // AT5G51440 // AT3G61190 // AT3G08720 // AT5G07100 // AT4G36990 // AT1G09080
GO:0071702	P	organic substance transport	32	599	1234	28362	0.14	1	// AT5G46050 // AT4G39670 // AT5G09470 // AT1G76970 // AT5G45380 // AT1G72140 // AT3G53980 // AT1G01070 // AT4G08290 // AT3G47420 // AT4G28390 // AT1G77380 // AT4G21680 // AT1G20350 // AT3G61630 // AT4G12480 // AT4G22520 // AT1G61800 // AT4G35180 // AT5G53290 // AT5G59320 // AT3G22600 // AT5G55460 // AT1G02620 // AT3G60540 // AT1G44800 // AT4G21120 // AT4G22490 // AT1G30220 // AT3G52400 // AT4G12…
GO:0019725	P	cellular homeostasis	10	599	314	28362	0.14	1	// AT3G17790 // AT1G45145 // AT2G29100 // AT3G02040 // AT3G51860 // AT5G11210 // AT5G48400 // AT3G61190 // AT2G29110 // AT1G03850
GO:0005507	F	copper ion binding	8	599	238	28362	0.14	1	// AT4G39830 // AT3G29250 // AT1G02920 // AT3G16430 // AT1G62810 // AT3G09260 // AT1G02930 // AT3G16420
GO:0015294	F	solute:cation symporter activity	5	599	128	28362	0.14	1	// AT5G45380 // AT2G38940 // AT1G30220 // AT1G79360 // AT3G47420
GO:0008234	F	cysteine-type peptidase activity	5	599	128	28362	0.14	1	// AT1G16420 // AT4G11320 // AT4G22960 // AT3G49340 // AT5G50260
GO:0042802	F	identical protein binding	8	599	236	28362	0.14	1	// AT3G08860 // AT5G47850 // AT4G31800 // AT3G50930 // AT5G39610 // AT1G52400 // AT3G09260 // AT4G26200
GO:0005773	C	vacuole	35	599	1359	28362	0.14	1	// AT3G21520 // AT3G51860 // AT1G52400 // AT4G11320 // AT3G47050 // AT5G24780 // AT1G54000 // AT4G23200 // AT2G38940 // AT5G24770 // AT3G13080 // AT1G79360 // AT3G09260 // AT1G02930 // AT3G57240 // AT3G49110 // AT1G52410 // AT2G39330 // AT3G16470 // AT3G57260 // AT4G14630 // AT3G28220 // AT3G25780 // AT4G08770 // AT1G52040 // AT5G25260 // AT4G15610 // AT1G61800 // AT3G13090 // AT4G23700 // AT5G17…
GO:0009738	P	abscisic acid-activated signaling pathway	8	599	243	28362	0.15	1	// AT4G23450 // AT1G23140 // AT4G18010 // AT1G51800 // AT1G54160 // AT1G52400 // AT1G62810 // AT1G66600
GO:0006811	P	ion transport	18	599	645	28362	0.15	1	// AT4G35180 // AT3G63380 // AT3G46900 // AT2G38940 // AT5G09470 // AT5G50200 // AT1G61800 // AT4G21120 // AT2G25090 // AT3G51860 // AT2G32830 // AT4G23700 // AT3G15990 // AT4G10380 // AT1G44800 // AT1G77380 // AT1G55790 // AT2G04040
GO:0016032	P	viral process	5	599	130	28362	0.15	1	// AT2G43570 // AT3G04720 // AT2G26560 // AT4G31800 // AT2G35980
GO:0008652	P	cellular amino acid biosynthetic process	5	599	132	28362	0.16	1	// AT1G10070 // AT2G26400 // AT2G13810 // AT5G23020 // AT2G43000
GO:0044464	C	cell part	489	599	22662	28362	0.16	1	// AT5G46050 // AT1G06620 // AT3G47480 // AT4G22950 // AT3G44326 // AT4G37010 // AT2G20142 // AT1G27020 // AT4G21680 // AT1G12290 // AT4G21920 // AT2G38940 // AT1G02940 // AT4G01390 // AT1G06100 // AT1G05880 // AT4G04500 // AT5G25910 // AT5G44480 // AT2G39330 // AT3G01600 // AT3G16470 // AT3G57270 // AT3G21780 // AT1G52040 // AT4G23150 // AT3G52400 // AT3G14700 // AT5G10380 // AT2G45220 // AT5G46…
GO:0005623	C	cell	489	599	22664	28362	0.16	1	// AT5G46050 // AT1G06620 // AT3G47480 // AT4G22950 // AT3G44326 // AT4G37010 // AT2G20142 // AT1G27020 // AT4G21680 // AT1G12290 // AT4G21920 // AT2G38940 // AT1G02940 // AT4G01390 // AT1G06100 // AT1G05880 // AT4G04500 // AT5G25910 // AT5G44480 // AT2G39330 // AT3G01600 // AT3G16470 // AT3G57270 // AT3G21780 // AT1G52040 // AT4G23150 // AT3G52400 // AT3G14700 // AT5G10380 // AT2G45220 // AT5G46…
GO:0048569	P	post-embryonic organ development	6	599	175	28362	0.17	1	// AT1G68765 // AT5G13080 // AT5G39610 // AT1G56010 // AT5G53390 // AT2G46400
GO:0010557	P	positive regulation of macromolecule biosynthetic process	11	599	373	28362	0.17	1	// AT5G49520 // AT5G47220 // AT5G13330 // AT1G27720 // AT4G23810 // AT3G51060 // AT4G22950 // AT2G47190 // AT3G08720 // AT5G10140 // AT5G03790
GO:1901615	P	organic hydroxy compound metabolic process	7	599	215	28362	0.18	1	// AT4G22880 // AT4G36380 // AT4G09820 // AT2G34490 // AT3G02040 // AT5G17220 // AT4G18010
GO:0061630	F	ubiquitin protein ligase activity	5	599	140	28362	0.18	1	// AT1G05880 // AT3G13672 // AT5G27420 // AT5G10380 // AT2G35000
GO:0004888	F	transmembrane signaling receptor activity	5	599	140	28362	0.18	1	// AT2G29110 // AT4G18250 // AT5G10520 // AT5G48400 // AT2G29100
GO:0061659	F	ubiquitin-like protein ligase activity	5	599	140	28362	0.18	1	// AT1G05880 // AT3G13672 // AT5G27420 // AT5G10380 // AT2G35000
GO:0044421	C	extracellular region part	5	599	142	28362	0.19	1	// AT5G50260 // AT4G11320 // AT1G24140 // AT1G68765 // AT4G30140
GO:0010628	P	positive regulation of gene expression	11	599	383	28362	0.2	1	// AT5G49520 // AT5G47220 // AT5G13330 // AT1G27720 // AT4G23810 // AT3G51060 // AT4G22950 // AT2G47190 // AT3G08720 // AT5G10140 // AT5G03790
GO:0097306	P	cellular response to alcohol	8	599	267	28362	0.21	1	// AT4G23450 // AT1G23140 // AT4G18010 // AT1G51800 // AT1G54160 // AT1G52400 // AT1G62810 // AT1G66600
GO:1902680	P	positive regulation of RNA biosynthetic process	10	599	348	28362	0.21	1	// AT5G49520 // AT5G47220 // AT5G13330 // AT1G27720 // AT4G23810 // AT3G51060 // AT4G22950 // AT2G47190 // AT5G10140 // AT5G03790
GO:0005976	P	polysaccharide metabolic process	12	599	432	28362	0.21	1	// AT1G65610 // AT4G25810 // AT5G44480 // AT2G43620 // AT1G68765 // AT1G14080 // AT2G45220 // AT2G43570 // AT4G24000 // AT5G55720 // AT4G02330 // AT4G30280
GO:0071215	P	cellular response to abscisic acid stimulus	8	599	267	28362	0.21	1	// AT4G23450 // AT1G23140 // AT4G18010 // AT1G51800 // AT1G54160 // AT1G52400 // AT1G62810 // AT1G66600
GO:1903508	P	positive regulation of nucleic acid-templated transcription	10	599	348	28362	0.21	1	// AT5G49520 // AT5G47220 // AT5G13330 // AT1G27720 // AT4G23810 // AT3G51060 // AT4G22950 // AT2G47190 // AT5G10140 // AT5G03790
GO:0045893	P	positive regulation of transcription, DNA-templated	10	599	347	28362	0.21	1	// AT5G49520 // AT5G47220 // AT5G13330 // AT1G27720 // AT4G23810 // AT3G51060 // AT4G22950 // AT2G47190 // AT5G10140 // AT5G03790
GO:0019899	F	enzyme binding	8	599	265	28362	0.21	1	// AT3G16360 // AT3G25250 // AT4G27300 // AT1G15670 // AT5G10520 // AT1G05880 // AT3G09260 // AT1G52030
GO:0046394	P	carboxylic acid biosynthetic process	12	599	438	28362	0.22	1	// AT2G13810 // AT1G65690 // AT1G10070 // AT1G06350 // AT2G26400 // AT5G20960 // AT3G25760 // AT1G06100 // AT3G25780 // AT2G26560 // AT2G43000 // AT5G23020
GO:1901617	P	organic hydroxy compound biosynthetic process	5	599	150	28362	0.22	1	// AT5G17220 // AT4G22880 // AT4G36380 // AT4G09820 // AT2G34490
GO:0051173	P	positive regulation of nitrogen compound metabolic process	11	599	399	28362	0.23	1	// AT5G49520 // AT5G47220 // AT5G13330 // AT1G27720 // AT4G23810 // AT3G51060 // AT4G22950 // AT2G47190 // AT3G08720 // AT5G10140 // AT5G03790
GO:0051254	P	positive regulation of RNA metabolic process	10	599	356	28362	0.23	1	// AT5G49520 // AT5G47220 // AT5G13330 // AT1G27720 // AT4G23810 // AT3G51060 // AT4G22950 // AT2G47190 // AT5G10140 // AT5G03790
GO:1901607	P	alpha-amino acid biosynthetic process	5	599	154	28362	0.23	1	// AT3G22460 // AT2G26400 // AT2G13810 // AT2G43000 // AT1G10070
GO:0044764	P	multi-organism cellular process	5	599	156	28362	0.24	1	// AT2G43570 // AT3G04720 // AT2G26560 // AT4G31800 // AT2G35980
GO:0016053	P	organic acid biosynthetic process	14	599	531	28362	0.24	1	// AT1G68320 // AT2G13810 // AT1G65690 // AT1G10070 // AT1G06350 // AT3G22460 // AT2G26400 // AT5G20960 // AT3G25760 // AT1G06100 // AT3G25780 // AT2G26560 // AT2G43000 // AT5G23020
GO:0000166	F	nucleotide binding	77	599	3370	28362	0.25	1	// AT1G04600 // AT3G63380 // AT4G04510 // AT3G21090 // AT4G20860 // AT1G74360 // AT5G44390 // AT4G34380 // AT1G51890 // AT4G15530 // AT4G18360 // AT1G67000 // AT4G05380 // AT3G13090 // AT3G50930 // AT2G40850 // AT1G43910 // AT1G66920 // AT3G25510 // AT1G21240 // AT1G26970 // AT1G12290 // AT1G26410 // AT1G35710 // AT3G59700 // AT4G01010 // AT1G26380 // AT1G51860 // AT3G13080 // AT4G11170 // AT5G40…
GO:1901265	F	nucleoside phosphate binding	77	599	3370	28362	0.25	1	// AT1G04600 // AT3G63380 // AT4G04510 // AT3G21090 // AT4G20860 // AT1G74360 // AT5G44390 // AT4G34380 // AT1G51890 // AT4G15530 // AT4G18360 // AT1G67000 // AT4G05380 // AT3G13090 // AT3G50930 // AT2G40850 // AT1G43910 // AT1G66920 // AT3G25510 // AT1G21240 // AT1G26970 // AT1G12290 // AT1G26410 // AT1G35710 // AT3G59700 // AT4G01010 // AT1G26380 // AT1G51860 // AT3G13080 // AT4G11170 // AT5G40…
GO:0043531	F	ADP binding	5	599	157	28362	0.25	1	// AT3G25510 // AT4G14370 // AT4G11170 // AT1G58390 // AT1G12290
GO:0031225	C	anchored component of membrane	8	599	280	28362	0.25	1	// AT3G57240 // AT3G46900 // AT3G22600 // AT1G24140 // AT3G57270 // AT3G57260 // AT1G35230 // AT2G35980
GO:0009735	P	response to cytokinin	7	599	244	28362	0.26	1	// AT3G16360 // AT5G53290 // AT3G61630 // AT1G15670 // AT3G09260 // AT1G03850 // AT5G54060
GO:0048519	P	negative regulation of biological process	21	599	848	28362	0.26	1	// AT1G54160 // AT4G08770 // AT4G14465 // AT3G52400 // AT3G51060 // AT3G59700 // AT3G21150 // AT1G51800 // AT3G09260 // AT1G73330 // AT2G36080 // AT1G68320 // AT5G13080 // AT3G61190 // AT5G10140 // AT4G11910 // AT5G59390 // AT3G46090 // AT4G36990 // AT2G43000 // AT1G15670
GO:0042626	F	ATPase activity, coupled to transmembrane movement of substances	6	599	202	28362	0.26	1	// AT4G15236 // AT3G21090 // AT3G63380 // AT3G13090 // AT3G13080 // AT3G25610
GO:0016820	F	hydrolase activity, acting on acid anhydrides, catalyzing transmembrane movement of substances	6	599	205	28362	0.27	1	// AT4G15236 // AT3G21090 // AT3G63380 // AT3G13090 // AT3G13080 // AT3G25610
GO:0043492	F	ATPase activity, coupled to movement of substances	6	599	203	28362	0.27	1	// AT4G15236 // AT3G21090 // AT3G63380 // AT3G13090 // AT3G13080 // AT3G25610
GO:0036094	F	small molecule binding	78	599	3434	28362	0.27	1	// AT1G04600 // AT3G63380 // AT4G04510 // AT3G21090 // AT4G20860 // AT1G74360 // AT4G22880 // AT4G34380 // AT1G51890 // AT4G15530 // AT4G18360 // AT1G67000 // AT4G05380 // AT3G13090 // AT3G50930 // AT2G40850 // AT1G43910 // AT1G66920 // AT3G25510 // AT1G21240 // AT1G26970 // AT1G12290 // AT1G26410 // AT1G35710 // AT3G59700 // AT4G01010 // AT1G26380 // AT1G51860 // AT3G13080 // AT4G11170 // AT5G40…
GO:0006810	P	transport	55	599	2391	28362	0.28	1	// AT5G46050 // AT3G63380 // AT3G46900 // AT1G76970 // AT5G45380 // AT1G72140 // AT4G39670 // AT3G53980 // AT2G25090 // AT3G51860 // AT3G15990 // AT4G08290 // AT3G47420 // AT4G28390 // AT1G77380 // AT4G21680 // AT4G21903 // AT3G13090 // AT2G38940 // AT4G12480 // AT1G20350 // AT2G04050 // AT3G61630 // AT3G13080 // AT2G32830 // AT1G55790 // AT5G55460 // AT1G79360 // AT2G04070 // AT1G61800 // AT4G23…
GO:0044237	P	cellular metabolic process	216	599	9879	28362	0.28	1	// AT5G49520 // AT4G04510 // AT2G13810 // AT1G69810 // AT1G02940 // AT1G06350 // AT4G22950 // AT3G21150 // AT3G23290 // AT1G67810 // AT5G53110 // AT4G21840 // AT3G45130 // AT5G62150 // AT4G37010 // AT4G21680 // AT1G51860 // AT4G25810 // AT5G67340 // AT3G10320 // AT1G12290 // AT1G14080 // AT1G21120 // AT5G39610 // AT1G06100 // AT1G05880 // AT3G09260 // AT5G64110 // AT2G18600 // AT5G65600 // AT4G04…
GO:0038023	F	signaling receptor activity	5	599	165	28362	0.28	1	// AT2G29110 // AT4G18250 // AT5G10520 // AT5G48400 // AT2G29100
GO:0051234	P	establishment of localization	55	599	2406	28362	0.29	1	// AT5G46050 // AT3G63380 // AT3G46900 // AT1G76970 // AT5G45380 // AT1G72140 // AT4G39670 // AT3G53980 // AT2G25090 // AT3G51860 // AT3G15990 // AT4G08290 // AT3G47420 // AT4G28390 // AT1G77380 // AT4G21680 // AT4G21903 // AT3G13090 // AT2G38940 // AT4G12480 // AT1G20350 // AT2G04050 // AT3G61630 // AT3G13080 // AT2G32830 // AT1G55790 // AT5G55460 // AT1G79360 // AT2G04070 // AT1G61800 // AT4G23…
GO:0045935	P	positive regulation of nucleobase-containing compound metabolic process	10	599	379	28362	0.29	1	// AT5G49520 // AT5G47220 // AT5G13330 // AT1G27720 // AT4G23810 // AT3G51060 // AT4G22950 // AT2G47190 // AT5G10140 // AT5G03790
GO:0015399	F	primary active transmembrane transporter activity	7	599	252	28362	0.29	1	// AT4G15236 // AT3G21090 // AT3G63380 // AT1G20350 // AT3G13090 // AT3G13080 // AT3G25610
GO:0060089	F	molecular transducer activity	6	599	209	28362	0.29	1	// AT2G29100 // AT4G18250 // AT5G11210 // AT5G48400 // AT2G29110 // AT5G10520
GO:0015405	F	P-P-bond-hydrolysis-driven transmembrane transporter activity	7	599	251	28362	0.29	1	// AT4G15236 // AT3G21090 // AT3G63380 // AT1G20350 // AT3G13090 // AT3G13080 // AT3G25610
GO:0004872	F	receptor activity	6	599	209	28362	0.29	1	// AT2G29100 // AT4G18250 // AT5G11210 // AT5G48400 // AT2G29110 // AT5G10520
GO:0010498	P	proteasomal protein catabolic process	5	599	172	28362	0.3	1	// AT1G15670 // AT1G05880 // AT5G27420 // AT5G10380 // AT2G35000
GO:1901135	P	carbohydrate derivative metabolic process	16	599	645	28362	0.3	1	// AT2G16570 // AT5G24540 // AT4G37410 // AT1G02850 // AT5G44480 // AT2G43620 // AT2G43570 // AT1G79680 // AT1G21100 // AT1G21120 // AT2G44480 // AT1G61820 // AT1G52400 // AT4G37370 // AT3G09260 // AT5G54060
GO:0043161	P	proteasome-mediated ubiquitin-dependent protein catabolic process	5	599	170	28362	0.3	1	// AT1G15670 // AT1G05880 // AT5G27420 // AT5G10380 // AT2G35000
GO:0044281	P	small molecule metabolic process	37	599	1597	28362	0.31	1	// AT2G13810 // AT2G24850 // AT1G06350 // AT3G22460 // AT1G52400 // AT2G26560 // AT4G21680 // AT2G16570 // AT5G13330 // AT1G65690 // AT1G10070 // AT1G06100 // AT3G09260 // AT5G44480 // AT2G02010 // AT3G30770 // AT1G79680 // AT2G26400 // AT5G20960 // AT5G17330 // AT4G15530 // AT3G25780 // AT4G10500 // AT3G16410 // AT4G18010 // AT3G21780 // AT2G43000 // AT5G54060 // AT4G13890 // AT1G45145 // AT5G50…
GO:0016052	P	carbohydrate catabolic process	7	599	257	28362	0.31	1	// AT1G65610 // AT2G43620 // AT1G68765 // AT2G45220 // AT2G43570 // AT5G55720 // AT4G02330
GO:0045892	P	negative regulation of transcription, DNA-templated	6	599	215	28362	0.31	1	// AT3G21150 // AT1G54160 // AT2G36080 // AT1G68320 // AT5G13080 // AT4G36990
GO:0016874	F	ligase activity	7	599	258	28362	0.31	1	// AT1G37150 // AT2G18600 // AT3G42723 // AT3G13672 // AT4G23450 // AT3G30770 // AT1G17960
GO:0004842	F	ubiquitin-protein transferase activity	10	599	387	28362	0.31	1	// AT2G18600 // AT4G23450 // AT1G08050 // AT5G67340 // AT5G27420 // AT3G13672 // AT5G10380 // AT1G01680 // AT2G35000 // AT1G05880
GO:0010016	P	shoot system morphogenesis	5	599	176	28362	0.32	1	// AT1G56010 // AT5G03790 // AT4G36380 // AT2G17040 // AT2G36120
GO:0019787	F	ubiquitin-like protein transferase activity	10	599	393	28362	0.32	1	// AT2G18600 // AT4G23450 // AT1G08050 // AT5G67340 // AT5G27420 // AT3G13672 // AT5G10380 // AT1G01680 // AT2G35000 // AT1G05880
GO:0035556	P	intracellular signal transduction	16	599	660	28362	0.33	1	// AT3G16360 // AT2G33710 // AT3G25250 // AT5G53290 // AT5G47220 // AT3G61630 // AT4G22950 // AT1G06160 // AT3G54990 // AT2G25090 // AT4G14640 // AT3G23240 // AT3G08720 // AT5G10140 // AT5G13330 // AT3G50260
GO:0030001	P	metal ion transport	7	599	263	28362	0.33	1	// AT3G63380 // AT3G46900 // AT2G25090 // AT3G51860 // AT4G23700 // AT1G55790 // AT2G04040
GO:0010604	P	positive regulation of macromolecule metabolic process	12	599	482	28362	0.33	1	// AT5G49520 // AT5G47220 // AT5G13330 // AT1G27720 // AT4G23810 // AT3G51060 // AT4G22950 // AT2G47190 // AT3G08720 // AT5G10140 // AT5G03790 // AT1G05880
GO:0016741	F	transferase activity, transferring one-carbon groups	8	599	306	28362	0.33	1	// AT3G54150 // AT1G33030 // AT4G13890 // AT1G66700 // AT1G21100 // AT1G21120 // AT1G67980 // AT1G21110
GO:0044432	C	endoplasmic reticulum part	11	599	440	28362	0.33	1	// AT5G07990 // AT4G36380 // AT1G52410 // AT1G06350 // AT1G06100 // AT2G23830 // AT3G60540 // AT1G52400 // AT5G42800 // AT3G09260 // AT1G09080
GO:0009887	P	organ morphogenesis	5	599	180	28362	0.34	1	// AT2G17040 // AT5G03790 // AT4G36380 // AT5G53390 // AT2G36120
GO:0004175	F	endopeptidase activity	6	599	225	28362	0.34	1	// AT1G16420 // AT1G24140 // AT5G10760 // AT5G50260 // AT4G11320 // AT3G25610
GO:0009966	P	regulation of signal transduction	6	599	227	28362	0.35	1	// AT3G16360 // AT4G23450 // AT3G51060 // AT1G51800 // AT1G52400 // AT1G15670
GO:0051179	P	localization	56	599	2517	28362	0.36	1	// AT5G46050 // AT3G63380 // AT3G46900 // AT1G76970 // AT5G45380 // AT1G72140 // AT4G39670 // AT3G53980 // AT2G25090 // AT3G51860 // AT3G15990 // AT4G08290 // AT3G47420 // AT4G28390 // AT1G77380 // AT4G21680 // AT4G21903 // AT3G27660 // AT3G13090 // AT2G38940 // AT4G12480 // AT1G20350 // AT2G04050 // AT3G61630 // AT3G13080 // AT2G32830 // AT1G55790 // AT5G55460 // AT1G79360 // AT2G04070 // AT1G61…
GO:0006644	P	phospholipid metabolic process	5	599	185	28362	0.36	1	// AT3G02040 // AT5G09290 // AT4G18010 // AT5G64000 // AT5G65090
GO:0031966	C	mitochondrial membrane	9	599	362	28362	0.36	1	// AT1G74360 // AT5G40010 // AT3G48850 // AT1G20350 // AT1G32350 // AT2G20800 // AT5G09470 // AT3G50930 // AT4G28390
GO:0051253	P	negative regulation of RNA metabolic process	6	599	232	28362	0.37	1	// AT3G21150 // AT1G54160 // AT2G36080 // AT1G68320 // AT5G13080 // AT4G36990
GO:0071396	P	cellular response to lipid	10	599	409	28362	0.37	1	// AT4G23450 // AT1G23140 // AT4G18010 // AT3G51060 // AT1G51800 // AT1G68320 // AT1G54160 // AT1G52400 // AT1G62810 // AT1G66600
GO:1903507	P	negative regulation of nucleic acid-templated transcription	6	599	231	28362	0.37	1	// AT3G21150 // AT1G54160 // AT2G36080 // AT1G68320 // AT5G13080 // AT4G36990
GO:0071704	P	organic substance metabolic process	230	599	10672	28362	0.37	1	// AT5G49520 // AT4G04510 // AT2G13810 // AT1G69810 // AT1G06350 // AT4G22950 // AT3G57270 // AT4G22520 // AT3G23290 // AT2G36080 // AT4G21840 // AT3G45130 // AT5G62150 // AT4G37010 // AT5G24530 // AT4G21680 // AT1G51860 // AT4G25810 // AT5G67340 // AT1G12290 // AT2G17040 // AT1G14080 // AT1G21120 // AT5G10760 // AT5G39610 // AT1G06100 // AT1G05880 // AT3G09260 // AT5G05600 // AT5G65600 // AT4G04…
GO:1902679	P	negative regulation of RNA biosynthetic process	6	599	231	28362	0.37	1	// AT3G21150 // AT1G54160 // AT2G36080 // AT1G68320 // AT5G13080 // AT4G36990
GO:0023051	P	regulation of signaling	6	599	231	28362	0.37	1	// AT3G16360 // AT4G23450 // AT3G51060 // AT1G51800 // AT1G52400 // AT1G15670
GO:0032446	P	protein modification by small protein conjugation	13	599	550	28362	0.38	1	// AT2G18600 // AT2G42350 // AT5G67340 // AT5G27420 // AT3G13672 // AT5G10380 // AT1G01680 // AT5G43420 // AT4G26120 // AT2G35000 // AT3G11840 // AT1G05880 // AT1G15670
GO:0010646	P	regulation of cell communication	6	599	234	28362	0.38	1	// AT3G16360 // AT4G23450 // AT3G51060 // AT1G51800 // AT1G52400 // AT1G15670
GO:0046873	F	metal ion transmembrane transporter activity	6	599	235	28362	0.38	1	// AT3G63380 // AT3G46900 // AT5G45380 // AT4G01010 // AT3G51860 // AT4G23700
GO:0016791	F	phosphatase activity	8	599	327	28362	0.39	1	// AT1G73010 // AT3G09960 // AT5G24780 // AT5G64000 // AT5G24770 // AT3G17790 // AT5G09290 // AT4G18010
GO:0004857	F	enzyme inhibitor activity	5	599	195	28362	0.4	1	// AT2G45220 // AT1G73330 // AT1G72060 // AT2G43510 // AT4G02330
GO:0005740	C	mitochondrial envelope	9	599	376	28362	0.4	1	// AT1G74360 // AT5G40010 // AT3G48850 // AT1G20350 // AT1G32350 // AT2G20800 // AT5G09470 // AT3G50930 // AT4G28390
GO:1901363	F	heterocyclic compound binding	166	599	7718	28362	0.41	1	// AT5G49520 // AT3G59700 // AT3G21090 // AT4G22950 // AT3G23290 // AT2G36080 // AT4G04510 // AT1G12290 // AT2G17040 // AT4G01010 // AT1G26380 // AT5G39610 // AT5G44390 // AT5G64110 // AT5G11410 // AT5G65600 // AT4G04500 // AT4G01720 // AT3G28580 // AT4G18250 // AT1G69810 // AT3G56980 // AT3G25610 // AT2G43000 // AT5G07990 // AT4G08770 // AT4G37410 // AT2G25090 // AT4G23150 // AT4G27300 // AT3G13…
GO:0008168	F	methyltransferase activity	7	599	292	28362	0.42	1	// AT3G54150 // AT1G33030 // AT1G66700 // AT1G21100 // AT1G21120 // AT1G67980 // AT1G21110
GO:0097159	F	organic cyclic compound binding	166	599	7737	28362	0.42	1	// AT5G49520 // AT3G59700 // AT3G21090 // AT4G22950 // AT3G23290 // AT2G36080 // AT4G04510 // AT1G12290 // AT2G17040 // AT4G01010 // AT1G26380 // AT5G39610 // AT5G44390 // AT5G64110 // AT5G11410 // AT5G65600 // AT4G04500 // AT4G01720 // AT3G28580 // AT4G18250 // AT1G69810 // AT3G56980 // AT3G25610 // AT2G43000 // AT5G07990 // AT4G08770 // AT4G37410 // AT2G25090 // AT4G23150 // AT4G27300 // AT3G13…
GO:0045934	P	negative regulation of nucleobase-containing compound metabolic process	6	599	249	28362	0.43	1	// AT3G21150 // AT1G54160 // AT2G36080 // AT1G68320 // AT5G13080 // AT4G36990
GO:0048831	P	regulation of shoot system development	5	599	204	28362	0.43	1	// AT5G10140 // AT3G29035 // AT5G39610 // AT2G43000 // AT3G21150
GO:0043412	P	macromolecule modification	55	599	2532	28362	0.44	1	// AT4G04510 // AT1G74360 // AT4G22950 // AT3G13672 // AT1G67000 // AT1G01680 // AT4G04490 // AT1G66920 // AT1G51860 // AT3G08720 // AT5G67340 // AT1G51890 // AT1G12290 // AT4G23200 // AT3G59700 // AT4G26120 // AT4G23160 // AT1G67220 // AT5G43420 // AT1G21240 // AT5G10140 // AT5G38250 // AT1G05880 // AT2G25090 // AT4G23280 // AT5G02780 // AT5G65600 // AT4G04500 // AT4G04540 // AT2G18600 // AT3G25…
GO:0016567	P	protein ubiquitination	12	599	526	28362	0.44	1	// AT2G42350 // AT5G67340 // AT5G27420 // AT3G13672 // AT5G10380 // AT1G01680 // AT5G43420 // AT4G26120 // AT2G35000 // AT3G11840 // AT1G05880 // AT1G15670
GO:0072330	P	monocarboxylic acid biosynthetic process	6	599	251	28362	0.44	1	// AT1G65690 // AT1G06350 // AT5G20960 // AT3G25760 // AT1G06100 // AT3G25780
GO:0000989	F	transcription factor activity, transcription factor binding	6	599	252	28362	0.44	1	// AT1G27720 // AT2G36890 // AT1G68320 // AT2G47190 // AT1G67220 // AT3G23250
GO:0006605	P	protein targeting	5	599	209	28362	0.45	1	// AT3G61630 // AT3G52400 // AT4G23700 // AT1G20350 // AT5G53290
GO:0016887	F	ATPase activity	12	599	530	28362	0.45	1	// AT3G63380 // AT2G18193 // AT3G21090 // AT4G05380 // AT3G28580 // AT5G40010 // AT4G15236 // AT3G13090 // AT3G13080 // AT3G50930 // AT3G25610 // AT1G43910
GO:0042578	F	phosphoric ester hydrolase activity	9	599	391	28362	0.45	1	// AT1G73010 // AT3G09960 // AT5G24780 // AT5G64000 // AT5G24770 // AT3G17790 // AT3G02040 // AT5G09290 // AT4G18010
GO:0016070	P	RNA metabolic process	73	599	3403	28362	0.46	1	// AT3G05690 // AT5G49520 // AT5G01900 // AT1G29280 // AT4G14465 // AT5G47220 // AT3G61630 // AT2G36890 // AT3G51060 // AT4G22950 // AT3G21150 // AT2G24700 // AT5G49700 // AT3G23290 // AT3G56980 // AT2G36080 // AT4G17710 // AT5G04150 // AT3G23250 // AT3G46080 // AT3G23240 // AT4G34400 // AT1G54160 // AT2G33710 // AT5G13330 // AT4G15417 // AT1G66600 // AT1G69310 // AT3G29035 // AT1G06160 // AT5G45…
GO:0035821	P	modification of morphology or physiology of other organism	7	599	305	28362	0.47	1	// AT3G05727 // AT2G43510 // AT3G49110 // AT2G26010 // AT1G13609 // AT2G26020 // AT3G04720
GO:0000988	F	transcription factor activity, protein binding	6	599	259	28362	0.47	1	// AT1G27720 // AT2G36890 // AT1G68320 // AT2G47190 // AT1G67220 // AT3G23250
GO:0009058	P	biosynthetic process	133	599	6255	28362	0.48	1	// AT5G49520 // AT2G13810 // AT1G06350 // AT4G22950 // AT3G21150 // AT3G20960 // AT3G23290 // AT1G67810 // AT2G36080 // AT3G45130 // AT5G24530 // AT3G10320 // AT1G12290 // AT2G17040 // AT1G14080 // AT1G21120 // AT5G39610 // AT1G06100 // AT5G05600 // AT4G01720 // AT5G44480 // AT1G69810 // AT3G56980 // AT5G42800 // AT2G43000 // AT5G07990 // AT4G37410 // AT1G56600 // AT3G50260 // AT3G29590 // AT1G21…
GO:0008233	F	peptidase activity	12	599	544	28362	0.48	1	// AT1G24140 // AT2G03130 // AT3G49340 // AT1G16420 // AT3G30770 // AT4G22520 // AT1G73330 // AT5G10760 // AT4G22960 // AT5G50260 // AT4G11320 // AT3G25610
GO:0044262	P	cellular carbohydrate metabolic process	9	599	407	28362	0.49	1	// AT1G65610 // AT4G25810 // AT5G44480 // AT1G14080 // AT3G02040 // AT4G24000 // AT4G18010 // AT4G30280 // AT2G43000
GO:0006073	P	cellular glucan metabolic process	5	599	218	28362	0.49	1	// AT1G65610 // AT4G24000 // AT4G25810 // AT4G30280 // AT1G14080
GO:0044042	P	glucan metabolic process	5	599	218	28362	0.49	1	// AT1G65610 // AT4G24000 // AT4G25810 // AT4G30280 // AT1G14080
GO:0045229	P	external encapsulating structure organization	12	599	551	28362	0.5	1	// AT1G65610 // AT3G54150 // AT4G25810 // AT5G44480 // AT5G64120 // AT2G45220 // AT4G24000 // AT1G56550 // AT4G02330 // AT1G21310 // AT4G30280 // AT1G24070
GO:0052689	F	carboxylic ester hydrolase activity	7	599	314	28362	0.5	1	// AT2G39410 // AT5G33370 // AT4G30140 // AT2G45220 // AT1G54000 // AT4G02330 // AT2G26560
GO:0006725	P	cellular aromatic compound metabolic process	97	599	4588	28362	0.51	1	// AT5G49520 // AT4G22950 // AT3G21150 // AT3G23290 // AT2G36080 // AT4G37010 // AT1G21120 // AT5G39610 // AT3G09260 // AT4G23810 // AT5G52290 // AT4G01720 // AT5G44480 // AT1G69810 // AT4G37370 // AT3G56980 // AT2G43000 // AT4G37410 // AT3G50260 // AT1G21110 // AT1G09500 // AT1G15670 // AT1G29280 // AT5G53290 // AT3G61630 // AT2G36890 // AT3G51060 // AT2G16570 // AT2G33710 // AT1G33030 // AT1G69…
GO:0009057	P	macromolecule catabolic process	16	599	747	28362	0.51	1	// AT1G65610 // AT3G13672 // AT5G27420 // AT5G55720 // AT2G43620 // AT5G10380 // AT2G45220 // AT2G43570 // AT5G10760 // AT1G68765 // AT2G35000 // AT4G02330 // AT5G50260 // AT4G11320 // AT1G05880 // AT1G15670
GO:0016042	P	lipid catabolic process	5	599	224	28362	0.51	1	// AT3G02040 // AT2G26560 // AT4G30140 // AT5G33370 // AT1G54000
GO:0044283	P	small molecule biosynthetic process	14	599	653	28362	0.52	1	// AT1G68320 // AT2G13810 // AT1G65690 // AT1G10070 // AT1G06350 // AT3G22460 // AT2G26400 // AT5G20960 // AT3G25760 // AT1G06100 // AT3G25780 // AT2G26560 // AT2G43000 // AT5G23020
GO:0001906	P	cell killing	6	599	274	28362	0.52	1	// AT3G05727 // AT2G43510 // AT1G13609 // AT2G26010 // AT2G26020 // AT3G04720
GO:0044264	P	cellular polysaccharide metabolic process	6	599	273	28362	0.52	1	// AT1G65610 // AT4G25810 // AT5G44480 // AT1G14080 // AT4G24000 // AT4G30280
GO:0031640	P	killing of cells of other organism	6	599	274	28362	0.52	1	// AT3G05727 // AT2G43510 // AT1G13609 // AT2G26010 // AT2G26020 // AT3G04720
GO:0044364	P	disruption of cells of other organism	6	599	274	28362	0.52	1	// AT3G05727 // AT2G43510 // AT1G13609 // AT2G26010 // AT2G26020 // AT3G04720
GO:0071554	P	cell wall organization or biogenesis	15	599	704	28362	0.52	1	// AT1G65610 // AT4G25810 // AT1G10070 // AT5G64120 // AT2G43620 // AT1G14080 // AT2G45220 // AT2G43570 // AT4G24000 // AT1G56550 // AT5G62150 // AT4G02330 // AT1G21310 // AT4G30280 // AT1G24070
GO:0008324	F	cation transmembrane transporter activity	10	599	464	28362	0.52	1	// AT3G63380 // AT3G46900 // AT5G45380 // AT2G38940 // AT4G01010 // AT3G51860 // AT4G23700 // AT1G79360 // AT3G47420 // AT1G30220
GO:1901360	P	organic cyclic compound metabolic process	99	599	4700	28362	0.53	1	// AT5G49520 // AT4G22950 // AT3G21150 // AT3G23290 // AT2G36080 // AT3G45130 // AT4G37010 // AT1G21120 // AT5G39610 // AT3G09260 // AT4G23810 // AT5G52290 // AT4G01720 // AT5G44480 // AT1G69810 // AT4G37370 // AT3G56980 // AT2G43000 // AT4G37410 // AT3G50260 // AT1G09500 // AT1G15670 // AT1G29280 // AT5G53290 // AT3G61630 // AT2G36890 // AT3G51060 // AT2G16570 // AT2G33710 // AT1G33030 // AT1G69…
GO:0070647	P	protein modification by small protein conjugation or removal	13	599	610	28362	0.53	1	// AT2G18600 // AT2G42350 // AT5G67340 // AT5G27420 // AT3G13672 // AT5G10380 // AT1G01680 // AT5G43420 // AT4G26120 // AT2G35000 // AT3G11840 // AT1G05880 // AT1G15670
GO:0007275	P	multicellular organism development	59	599	2811	28362	0.54	1	// AT5G47220 // AT1G52030 // AT2G13810 // AT3G10320 // AT5G53290 // AT3G61630 // AT2G36890 // AT3G51060 // AT4G22950 // AT3G21150 // AT2G35070 // AT4G01360 // AT3G23290 // AT1G68765 // AT1G01070 // AT5G03790 // AT5G33370 // AT2G35980 // AT1G70440 // AT3G54150 // AT4G36380 // AT3G27660 // AT5G53390 // AT3G29035 // AT5G39610 // AT5G10140 // AT3G04070 // AT2G46400 // AT4G23810 // AT3G13672 // AT4G09…
GO:0048437	P	floral organ development	5	599	230	28362	0.54	1	// AT5G50260 // AT3G51060 // AT4G36380 // AT5G53390 // AT1G68765
GO:0032259	P	methylation	7	599	331	28362	0.55	1	// AT3G54150 // AT1G33030 // AT1G66700 // AT1G21100 // AT1G21120 // AT1G67980 // AT1G21110
GO:0007166	P	cell surface receptor signaling pathway	5	599	234	28362	0.55	1	// AT1G35710 // AT5G10520 // AT1G79680 // AT1G74360 // AT1G21240
GO:0046914	F	transition metal ion binding	40	599	1912	28362	0.55	1	// AT2G34490 // AT5G07990 // AT3G21150 // AT5G53110 // AT5G43420 // AT1G62810 // AT3G46080 // AT3G28210 // AT3G16420 // AT4G23450 // AT4G36380 // AT3G29250 // AT3G14680 // AT5G60250 // AT4G37370 // AT3G60670 // AT3G09260 // AT1G02930 // AT3G13672 // AT4G39830 // AT1G33720 // AT3G16430 // AT5G20960 // AT2G35000 // AT1G67220 // AT3G46090 // AT4G22710 // AT3G26830 // AT2G42350 // AT4G14630 // AT4G37…
GO:0032787	P	monocarboxylic acid metabolic process	10	599	481	28362	0.56	1	// AT1G65690 // AT1G06350 // AT1G06100 // AT5G20960 // AT3G25760 // AT1G52400 // AT3G25780 // AT4G10500 // AT3G21780 // AT4G15530
GO:1901575	P	organic substance catabolic process	26	599	1249	28362	0.56	1	// AT2G35000 // AT1G68765 // AT4G02330 // AT4G11320 // AT2G26560 // AT3G02040 // AT5G33370 // AT2G43620 // AT5G10760 // AT4G11910 // AT1G05880 // AT3G09260 // AT1G65610 // AT3G13672 // AT5G55720 // AT4G10500 // AT4G18010 // AT3G21780 // AT5G27420 // AT4G30140 // AT5G10380 // AT2G45220 // AT1G54000 // AT2G43570 // AT5G50260 // AT1G15670
GO:0090567	P	reproductive shoot system development	11	599	533	28362	0.57	1	// AT4G36380 // AT3G51060 // AT4G22950 // AT3G21150 // AT1G68765 // AT2G17040 // AT5G50260 // AT5G10140 // AT5G03790 // AT5G53390 // AT1G52030
GO:0005743	C	mitochondrial inner membrane	6	599	287	28362	0.57	1	// AT3G48850 // AT1G20350 // AT1G32350 // AT2G20800 // AT5G09470 // AT4G28390
GO:0016051	P	carbohydrate biosynthetic process	7	599	342	28362	0.59	1	// AT1G53100 // AT5G44480 // AT4G27480 // AT1G14080 // AT1G56600 // AT4G24000 // AT2G43000
GO:0048523	P	negative regulation of cellular process	12	599	594	28362	0.6	1	// AT3G52400 // AT3G51060 // AT3G21150 // AT1G51800 // AT1G73330 // AT2G36080 // AT1G68320 // AT5G13080 // AT1G54160 // AT4G11910 // AT4G36990 // AT1G15670
GO:0005777	C	peroxisome	5	599	247	28362	0.6	1	// AT1G52410 // AT4G18360 // AT2G20800 // AT3G09260 // AT1G52400
GO:0042579	C	microbody	5	599	247	28362	0.6	1	// AT1G52410 // AT4G18360 // AT2G20800 // AT3G09260 // AT1G52400
GO:0006886	P	intracellular protein transport	7	599	350	28362	0.61	1	// AT5G53290 // AT1G76970 // AT3G61630 // AT3G52400 // AT1G02620 // AT1G20350 // AT4G23700
GO:0009416	P	response to light stimulus	15	599	744	28362	0.61	1	// AT2G29100 // AT3G49110 // AT1G52410 // AT1G16420 // AT3G50930 // AT3G21150 // AT1G54160 // AT1G61800 // AT3G23290 // AT5G11210 // AT5G48400 // AT5G07990 // AT2G29110 // AT1G05880 // AT2G36890
GO:0044707	P	single-multicellular organism process	59	599	2875	28362	0.61	1	// AT5G47220 // AT1G52030 // AT2G13810 // AT3G10320 // AT5G53290 // AT3G61630 // AT2G36890 // AT3G51060 // AT4G22950 // AT3G21150 // AT2G35070 // AT4G01360 // AT3G23290 // AT1G68765 // AT1G01070 // AT5G03790 // AT5G33370 // AT2G35980 // AT1G70440 // AT3G54150 // AT4G36380 // AT3G27660 // AT5G53390 // AT3G29035 // AT5G39610 // AT5G10140 // AT3G04070 // AT2G46400 // AT4G23810 // AT3G13672 // AT4G09…
GO:0032501	P	multicellular organismal process	62	599	3032	28362	0.62	1	// AT5G47220 // AT1G52030 // AT2G13810 // AT3G10320 // AT5G53290 // AT3G61630 // AT2G36890 // AT3G51060 // AT4G22950 // AT3G21150 // AT2G35070 // AT4G01360 // AT3G23290 // AT1G68765 // AT1G01070 // AT5G03790 // AT5G33370 // AT2G35980 // AT1G70440 // AT3G54150 // AT4G36380 // AT3G27660 // AT5G53390 // AT3G29035 // AT5G39610 // AT5G10140 // AT3G04070 // AT2G46400 // AT4G23810 // AT3G13672 // AT4G09…
GO:0000981	F	RNA polymerase II transcription factor activity, sequence-specific DNA binding	5	599	252	28362	0.62	1	// AT2G36890 // AT1G68320 // AT2G47190 // AT3G23250 // AT1G27720
GO:0048731	P	system development	39	599	1929	28362	0.63	1	// AT5G47220 // AT1G52030 // AT2G13810 // AT3G10320 // AT5G53290 // AT3G61630 // AT3G51060 // AT4G22950 // AT3G21150 // AT1G54160 // AT1G01070 // AT5G03790 // AT5G53390 // AT2G35980 // AT4G36380 // AT3G27660 // AT3G29035 // AT5G39610 // AT5G10140 // AT2G46400 // AT4G23810 // AT4G09820 // AT3G16470 // AT1G68320 // AT5G13080 // AT5G65090 // AT5G40010 // AT1G56010 // AT4G10500 // AT2G36120 // AT2G43…
GO:0071669	P	plant-type cell wall organization or biogenesis	5	599	256	28362	0.63	1	// AT5G64120 // AT4G24000 // AT1G10070 // AT1G14080 // AT1G21310
GO:0051172	P	negative regulation of nitrogen compound metabolic process	7	599	356	28362	0.63	1	// AT3G21150 // AT1G54160 // AT2G36080 // AT1G68320 // AT5G13080 // AT4G11910 // AT4G36990
GO:0030234	F	enzyme regulator activity	7	599	356	28362	0.63	1	// AT1G73330 // AT2G43510 // AT1G72060 // AT2G45220 // AT1G67810 // AT4G02330 // AT3G16420
GO:0016829	F	lyase activity	8	599	406	28362	0.63	1	// AT1G61120 // AT2G02010 // AT3G22460 // AT1G79680 // AT5G17330 // AT5G55720 // AT3G26830 // AT4G26200
GO:0004871	F	signal transducer activity	8	599	406	28362	0.63	1	// AT3G16360 // AT2G29100 // AT4G18250 // AT5G48400 // AT2G29110 // AT5G10520 // AT5G67080 // AT2G35980
GO:0006812	P	cation transport	7	599	362	28362	0.64	1	// AT3G63380 // AT3G46900 // AT2G25090 // AT3G51860 // AT4G23700 // AT1G55790 // AT2G04040
GO:0031324	P	negative regulation of cellular metabolic process	8	599	412	28362	0.64	1	// AT3G21150 // AT1G54160 // AT1G73330 // AT2G36080 // AT1G68320 // AT5G13080 // AT4G11910 // AT4G36990
GO:0030163	P	protein catabolic process	9	599	467	28362	0.65	1	// AT5G27420 // AT3G13672 // AT5G10380 // AT5G10760 // AT2G35000 // AT5G50260 // AT4G11320 // AT1G05880 // AT1G15670
GO:0071555	P	cell wall organization	10	599	518	28362	0.65	1	// AT1G65610 // AT4G25810 // AT5G64120 // AT2G45220 // AT4G24000 // AT1G56550 // AT4G02330 // AT1G21310 // AT4G30280 // AT1G24070
GO:0009314	P	response to radiation	15	599	772	28362	0.66	1	// AT2G29100 // AT3G49110 // AT1G52410 // AT1G16420 // AT3G50930 // AT3G21150 // AT1G54160 // AT1G61800 // AT3G23290 // AT5G11210 // AT5G48400 // AT5G07990 // AT2G29110 // AT1G05880 // AT2G36890
GO:0009908	P	flower development	10	599	520	28362	0.66	1	// AT4G36380 // AT3G51060 // AT4G22950 // AT3G21150 // AT1G68765 // AT5G50260 // AT5G10140 // AT5G03790 // AT5G53390 // AT1G52030
GO:0044706	P	multi-multicellular organism process	5	599	268	28362	0.67	1	// AT3G54150 // AT4G27290 // AT4G27300 // AT2G35070 // AT1G09080
GO:0009856	P	pollination	5	599	268	28362	0.67	1	// AT3G54150 // AT4G27290 // AT4G27300 // AT2G35070 // AT1G09080
GO:2000113	P	negative regulation of cellular macromolecule biosynthetic process	6	599	323	28362	0.68	1	// AT3G21150 // AT1G54160 // AT2G36080 // AT1G68320 // AT5G13080 // AT4G36990
GO:0090304	P	nucleic acid metabolic process	76	599	3768	28362	0.68	1	// AT3G05690 // AT5G49520 // AT5G01900 // AT1G29280 // AT4G14465 // AT5G47220 // AT5G24280 // AT2G36890 // AT3G51060 // AT4G22950 // AT3G21150 // AT2G24700 // AT5G49700 // AT3G23290 // AT3G56980 // AT2G36080 // AT4G17710 // AT5G04150 // AT4G37010 // AT3G23250 // AT3G46080 // AT3G23240 // AT4G34400 // AT1G54160 // AT2G33710 // AT5G13330 // AT4G15417 // AT1G66600 // AT1G69310 // AT3G29035 // AT1G06…
GO:0016787	F	hydrolase activity	66	599	3279	28362	0.68	1	// AT1G04600 // AT1G73010 // AT3G17790 // AT4G30140 // AT3G44510 // AT1G02850 // AT2G03130 // AT4G22960 // AT1G16420 // AT3G50930 // AT3G57270 // AT1G73330 // AT4G05380 // AT1G52400 // AT1G72000 // AT4G11320 // AT1G43910 // AT5G33370 // AT1G61820 // AT3G47050 // AT2G45220 // AT4G25810 // AT5G24780 // AT5G64000 // AT1G54000 // AT2G26560 // AT4G15417 // AT3G13080 // AT2G43620 // AT2G44480 // AT5G10…
GO:0022890	F	inorganic cation transmembrane transporter activity	6	599	325	28362	0.68	1	// AT3G63380 // AT3G46900 // AT5G45380 // AT4G01010 // AT3G51860 // AT4G23700
GO:0051603	P	proteolysis involved in cellular protein catabolic process	8	599	435	28362	0.7	1	// AT5G27420 // AT3G13672 // AT5G10380 // AT2G35000 // AT5G50260 // AT4G11320 // AT1G05880 // AT1G15670
GO:0044429	C	mitochondrial part	9	599	486	28362	0.7	1	// AT1G74360 // AT5G40010 // AT3G48850 // AT1G20350 // AT1G32350 // AT2G20800 // AT5G09470 // AT3G50930 // AT4G28390
GO:0010558	P	negative regulation of macromolecule biosynthetic process	6	599	339	28362	0.72	1	// AT3G21150 // AT1G54160 // AT2G36080 // AT1G68320 // AT5G13080 // AT4G36990
GO:0044257	P	cellular protein catabolic process	8	599	444	28362	0.72	1	// AT5G27420 // AT3G13672 // AT5G10380 // AT2G35000 // AT5G50260 // AT4G11320 // AT1G05880 // AT1G15670
GO:0044767	P	single-organism developmental process	62	599	3131	28362	0.72	1	// AT5G47220 // AT1G52030 // AT2G13810 // AT3G10320 // AT5G53290 // AT3G61630 // AT2G36890 // AT3G51060 // AT4G22950 // AT3G21150 // AT2G35070 // AT4G01360 // AT3G23290 // AT1G68765 // AT1G01070 // AT5G03790 // AT5G33370 // AT2G35980 // AT1G70440 // AT3G54150 // AT4G36380 // AT3G27660 // AT5G53390 // AT3G29035 // AT5G39610 // AT5G10140 // AT2G29350 // AT3G04070 // AT2G46400 // AT4G23810 // AT3G13…
GO:0006508	P	proteolysis	17	599	907	28362	0.72	1	// AT1G73330 // AT1G24140 // AT5G27420 // AT2G03130 // AT1G16420 // AT3G30770 // AT3G13672 // AT5G10380 // AT3G25610 // AT3G49340 // AT5G10760 // AT4G22520 // AT2G35000 // AT5G50260 // AT4G11320 // AT1G05880 // AT1G15670
GO:0098772	F	molecular function regulator	7	599	390	28362	0.72	1	// AT1G73330 // AT2G43510 // AT1G72060 // AT2G45220 // AT1G67810 // AT4G02330 // AT3G16420
GO:0005515	F	protein binding	73	599	3669	28362	0.72	1	// AT3G63380 // AT5G53290 // AT3G61630 // AT2G36890 // AT3G51060 // AT4G22950 // AT5G01900 // AT3G45290 // AT3G56980 // AT3G51860 // AT3G50930 // AT4G17710 // AT5G04150 // AT1G52400 // AT5G65600 // AT5G42800 // AT1G52030 // AT3G16420 // AT4G23450 // AT4G21820 // AT1G33030 // AT5G24780 // AT4G04490 // AT1G21100 // AT2G38940 // AT4G14640 // AT4G01010 // AT1G21120 // AT5G12880 // AT5G48400 // AT5G39…
GO:0016462	F	pyrophosphatase activity	15	599	809	28362	0.73	1	// AT1G04600 // AT1G73010 // AT3G63380 // AT2G18193 // AT3G21090 // AT4G05380 // AT1G05490 // AT3G28580 // AT5G40010 // AT4G15236 // AT3G13090 // AT3G13080 // AT3G50930 // AT3G25610 // AT1G43910
GO:0016818	F	hydrolase activity, acting on acid anhydrides, in phosphorus-containing anhydrides	15	599	817	28362	0.74	1	// AT1G04600 // AT1G73010 // AT3G63380 // AT2G18193 // AT3G21090 // AT4G05380 // AT1G05490 // AT3G28580 // AT5G40010 // AT4G15236 // AT3G13090 // AT3G13080 // AT3G50930 // AT3G25610 // AT1G43910
GO:0017111	F	nucleoside-triphosphatase activity	14	599	766	28362	0.74	1	// AT1G04600 // AT3G63380 // AT2G18193 // AT3G21090 // AT4G05380 // AT1G05490 // AT3G28580 // AT5G40010 // AT4G15236 // AT3G13090 // AT3G13080 // AT3G50930 // AT3G25610 // AT1G43910
GO:0005789	C	endoplasmic reticulum membrane	7	599	399	28362	0.74	1	// AT4G36380 // AT1G06350 // AT1G06100 // AT3G60540 // AT5G07990 // AT5G42800 // AT2G23830
GO:0046483	P	heterocycle metabolic process	88	599	4433	28362	0.75	1	// AT5G49520 // AT4G22950 // AT3G21150 // AT3G23290 // AT2G36080 // AT4G37010 // AT1G21120 // AT5G39610 // AT3G09260 // AT4G23810 // AT4G01720 // AT5G44480 // AT1G69810 // AT4G37370 // AT3G56980 // AT2G43000 // AT4G37410 // AT3G50260 // AT1G29280 // AT5G53290 // AT3G61630 // AT2G36890 // AT3G51060 // AT2G16570 // AT2G33710 // AT1G69310 // AT1G21100 // AT1G06160 // AT5G45990 // AT2G47190 // AT3G56…
GO:0070011	F	peptidase activity, acting on L-amino acid peptides	8	599	458	28362	0.75	1	// AT3G49340 // AT1G16420 // AT1G24140 // AT5G10760 // AT4G22960 // AT5G50260 // AT4G11320 // AT3G25610
GO:0042175	C	nuclear outer membrane-endoplasmic reticulum membrane network	7	599	404	28362	0.75	1	// AT4G36380 // AT1G06350 // AT1G06100 // AT3G60540 // AT5G07990 // AT5G42800 // AT2G23830
GO:0005794	C	Golgi apparatus	22	599	1182	28362	0.75	1	// AT1G44130 // AT3G10320 // AT4G27480 // AT1G43910 // AT4G25810 // AT2G38940 // AT1G14080 // AT3G25610 // AT4G30280 // AT1G24070 // AT1G76970 // AT1G04600 // AT3G09020 // AT5G44480 // AT4G11350 // AT4G24000 // AT4G22710 // AT1G53100 // AT4G15610 // AT2G39410 // AT1G56550 // AT3G26440
GO:0034613	P	cellular protein localization	7	599	410	28362	0.76	1	// AT5G53290 // AT1G76970 // AT3G61630 // AT3G52400 // AT1G02620 // AT1G20350 // AT4G23700
GO:0031327	P	negative regulation of cellular biosynthetic process	6	599	355	28362	0.76	1	// AT3G21150 // AT1G54160 // AT2G36080 // AT1G68320 // AT5G13080 // AT4G36990
GO:0016817	F	hydrolase activity, acting on acid anhydrides	15	599	826	28362	0.76	1	// AT1G04600 // AT1G73010 // AT3G63380 // AT2G18193 // AT3G21090 // AT4G05380 // AT1G05490 // AT3G28580 // AT5G40010 // AT4G15236 // AT3G13090 // AT3G13080 // AT3G50930 // AT3G25610 // AT1G43910
GO:0016746	F	transferase activity, transferring acyl groups	7	599	408	28362	0.76	1	// AT1G67220 // AT3G29590 // AT5G39720 // AT3G50280 // AT2G32030 // AT5G61160 // AT5G23020
GO:0005829	C	cytosol	38	599	1993	28362	0.76	1	// AT3G54150 // AT4G20860 // AT1G02940 // AT5G20400 // AT4G21840 // AT1G72000 // AT3G16420 // AT2G16570 // AT1G33030 // AT1G65690 // AT1G21120 // AT1G67980 // AT1G02930 // AT3G16360 // AT5G02780 // AT5G38900 // AT2G02930 // AT5G24770 // AT5G48650 // AT2G02010 // AT5G62480 // AT4G21850 // AT1G69930 // AT5G17330 // AT4G15530 // AT3G09940 // AT5G10520 // AT2G37130 // AT1G45145 // AT2G29460 // AT1G02…
GO:0009892	P	negative regulation of metabolic process	9	599	521	28362	0.77	1	// AT3G21150 // AT1G54160 // AT1G73330 // AT2G36080 // AT1G68320 // AT5G13080 // AT4G11910 // AT5G59390 // AT4G36990
GO:0009890	P	negative regulation of biosynthetic process	6	599	360	28362	0.77	1	// AT3G21150 // AT1G54160 // AT2G36080 // AT1G68320 // AT5G13080 // AT4G36990
GO:0010629	P	negative regulation of gene expression	7	599	415	28362	0.77	1	// AT3G21150 // AT1G54160 // AT2G36080 // AT1G68320 // AT5G13080 // AT5G59390 // AT4G36990
GO:0006629	P	lipid metabolic process	18	599	994	28362	0.78	1	// AT5G24200 // AT2G39410 // AT4G36380 // AT1G61120 // AT5G64000 // AT4G30140 // AT5G33370 // AT1G06350 // AT2G34490 // AT3G02040 // AT1G54000 // AT5G09290 // AT1G68320 // AT3G45130 // AT5G65090 // AT1G06100 // AT4G18010 // AT2G26560
GO:0048856	P	anatomical structure development	61	599	3146	28362	0.78	1	// AT5G47220 // AT1G52030 // AT2G13810 // AT3G10320 // AT5G53290 // AT3G61630 // AT2G36890 // AT3G51060 // AT4G22950 // AT3G21150 // AT2G35070 // AT4G01360 // AT3G23290 // AT1G68765 // AT1G01070 // AT5G03790 // AT5G33370 // AT2G35980 // AT1G70440 // AT3G54150 // AT4G36380 // AT3G27660 // AT5G53390 // AT3G29035 // AT5G39610 // AT5G10140 // AT3G04070 // AT2G46400 // AT4G23810 // AT3G13672 // AT4G09…
GO:0033036	P	macromolecule localization	18	599	996	28362	0.78	1	// AT5G53290 // AT4G39670 // AT3G27660 // AT4G12490 // AT3G22600 // AT3G52400 // AT3G61630 // AT5G59320 // AT5G55460 // AT1G02620 // AT3G53980 // AT3G60540 // AT4G12480 // AT1G76970 // AT1G20350 // AT4G22520 // AT4G22490 // AT4G23700
GO:0046907	P	intracellular transport	8	599	473	28362	0.78	1	// AT5G53290 // AT1G76970 // AT3G61630 // AT3G52400 // AT1G02620 // AT1G20350 // AT4G23700 // AT5G48650
GO:0009555	P	pollen development	5	599	311	28362	0.78	1	// AT3G54150 // AT5G50260 // AT2G35070 // AT4G13890 // AT3G26500
GO:0048608	P	reproductive structure development	23	599	1265	28362	0.79	1	// AT3G10320 // AT3G61630 // AT3G51060 // AT4G22950 // AT3G21150 // AT1G54160 // AT1G01070 // AT5G53390 // AT1G52030 // AT4G36380 // AT3G27660 // AT5G10140 // AT5G53290 // AT4G09820 // AT3G16470 // AT5G40010 // AT1G56010 // AT5G03790 // AT2G36120 // AT2G17040 // AT1G68765 // AT5G50260 // AT4G26200
GO:0061458	P	reproductive system development	23	599	1265	28362	0.79	1	// AT3G10320 // AT3G61630 // AT3G51060 // AT4G22950 // AT3G21150 // AT1G54160 // AT1G01070 // AT5G53390 // AT1G52030 // AT4G36380 // AT3G27660 // AT5G10140 // AT5G53290 // AT4G09820 // AT3G16470 // AT5G40010 // AT1G56010 // AT5G03790 // AT2G36120 // AT2G17040 // AT1G68765 // AT5G50260 // AT4G26200
GO:0044703	P	multi-organism reproductive process	6	599	368	28362	0.79	1	// AT3G05690 // AT3G54150 // AT4G27300 // AT2G35070 // AT4G27290 // AT1G09080
GO:0010605	P	negative regulation of macromolecule metabolic process	8	599	480	28362	0.79	1	// AT3G21150 // AT1G54160 // AT1G73330 // AT2G36080 // AT1G68320 // AT5G13080 // AT5G59390 // AT4G36990
GO:0019866	C	organelle inner membrane	6	599	371	28362	0.79	1	// AT3G48850 // AT1G20350 // AT1G32350 // AT2G20800 // AT5G09470 // AT4G28390
GO:0006511	P	ubiquitin-dependent protein catabolic process	6	599	376	28362	0.8	1	// AT5G27420 // AT3G13672 // AT5G10380 // AT2G35000 // AT1G05880 // AT1G15670
GO:0043632	P	modification-dependent macromolecule catabolic process	6	599	380	28362	0.81	1	// AT5G27420 // AT3G13672 // AT5G10380 // AT2G35000 // AT1G05880 // AT1G15670
GO:0051649	P	establishment of localization in cell	8	599	488	28362	0.81	1	// AT5G53290 // AT1G76970 // AT3G61630 // AT3G52400 // AT1G02620 // AT1G20350 // AT4G23700 // AT5G48650
GO:0032502	P	developmental process	62	599	3233	28362	0.81	1	// AT5G47220 // AT1G52030 // AT2G13810 // AT3G10320 // AT5G53290 // AT3G61630 // AT2G36890 // AT3G51060 // AT4G22950 // AT3G21150 // AT2G35070 // AT4G01360 // AT3G23290 // AT1G68765 // AT1G01070 // AT5G03790 // AT5G33370 // AT2G35980 // AT1G70440 // AT3G54150 // AT4G36380 // AT3G27660 // AT5G53390 // AT3G29035 // AT5G39610 // AT5G10140 // AT2G29350 // AT3G04070 // AT2G46400 // AT4G23810 // AT3G13…
GO:0019941	P	modification-dependent protein catabolic process	6	599	378	28362	0.81	1	// AT5G27420 // AT3G13672 // AT5G10380 // AT2G35000 // AT1G05880 // AT1G15670
GO:0044702	P	single organism reproductive process	28	599	1544	28362	0.82	1	// AT3G05690 // AT3G54150 // AT3G10320 // AT3G61630 // AT3G51060 // AT4G22950 // AT3G21150 // AT1G54160 // AT1G01070 // AT5G53390 // AT1G52030 // AT4G36380 // AT3G27660 // AT5G52290 // AT5G10140 // AT4G27290 // AT5G53290 // AT4G09820 // AT5G40010 // AT1G56010 // AT5G03790 // AT2G36120 // AT2G17040 // AT4G27300 // AT1G68765 // AT5G50260 // AT1G09080 // AT4G26200
GO:0030154	P	cell differentiation	13	599	768	28362	0.82	1	// AT4G09820 // AT4G13890 // AT2G36890 // AT3G10000 // AT2G47190 // AT5G13080 // AT5G65090 // AT4G08150 // AT5G10140 // AT5G50260 // AT3G23250 // AT1G68320 // AT1G09080
GO:0070727	P	cellular macromolecule localization	7	599	441	28362	0.82	1	// AT5G53290 // AT1G76970 // AT3G61630 // AT3G52400 // AT1G02620 // AT1G20350 // AT4G23700
GO:0044723	P	single-organism carbohydrate metabolic process	10	599	613	28362	0.83	1	// AT1G53100 // AT5G44480 // AT4G27480 // AT1G14080 // AT3G02040 // AT1G56600 // AT4G24000 // AT4G18010 // AT2G43000 // AT5G54060
GO:0042623	F	ATPase activity, coupled	6	599	389	28362	0.83	1	// AT4G15236 // AT3G21090 // AT3G63380 // AT3G13090 // AT3G13080 // AT3G25610
GO:0048869	P	cellular developmental process	17	599	1001	28362	0.85	1	// AT3G54150 // AT4G36380 // AT4G09820 // AT4G13890 // AT3G49110 // AT2G36890 // AT4G08150 // AT2G47190 // AT5G13080 // AT5G39610 // AT5G65090 // AT3G10000 // AT5G10140 // AT5G50260 // AT3G23250 // AT1G68320 // AT1G09080
GO:1901576	P	organic substance biosynthetic process	115	599	5913	28362	0.85	1	// AT5G49520 // AT2G13810 // AT1G06350 // AT4G22950 // AT3G21150 // AT3G23290 // AT2G36080 // AT3G45130 // AT5G24530 // AT1G12290 // AT1G14080 // AT5G39610 // AT1G06100 // AT5G05600 // AT4G01720 // AT5G44480 // AT1G69810 // AT3G56980 // AT5G42800 // AT2G43000 // AT5G07990 // AT1G56600 // AT3G50260 // AT3G29590 // AT1G09500 // AT1G29280 // AT5G53290 // AT3G61630 // AT2G36890 // AT3G51060 // AT2G16…
GO:0009733	P	response to auxin	6	599	407	28362	0.86	1	// AT4G34810 // AT3G23250 // AT5G39610 // AT5G07990 // AT1G56010 // AT4G02520
GO:0016747	F	transferase activity, transferring acyl groups other than amino-acyl groups	5	599	348	28362	0.86	1	// AT1G67220 // AT2G32030 // AT3G29590 // AT5G61160 // AT3G50280
GO:0010154	P	fruit development	11	599	702	28362	0.87	1	// AT5G53290 // AT4G09820 // AT3G27660 // AT3G10320 // AT3G61630 // AT1G54160 // AT1G01070 // AT5G40010 // AT1G56010 // AT2G36120 // AT4G26200
GO:0006139	P	nucleobase-containing compound metabolic process	79	599	4178	28362	0.87	1	// AT3G05690 // AT5G49520 // AT5G01900 // AT1G29280 // AT4G14465 // AT5G47220 // AT5G24280 // AT2G36890 // AT3G51060 // AT4G22950 // AT3G21150 // AT2G24700 // AT5G49700 // AT3G23290 // AT3G56980 // AT2G36080 // AT4G17710 // AT5G04150 // AT4G37010 // AT3G23250 // AT3G46080 // AT3G23240 // AT4G34400 // AT2G16570 // AT2G33710 // AT5G13330 // AT4G15417 // AT1G66600 // AT1G69310 // AT3G29035 // AT1G06…
GO:0022622	P	root system development	7	599	484	28362	0.88	1	// AT1G68765 // AT1G68320 // AT5G13080 // AT5G39610 // AT5G65090 // AT1G56010 // AT2G46400
GO:0000003	P	reproduction	30	599	1721	28362	0.88	1	// AT3G05690 // AT3G54150 // AT3G10320 // AT3G61630 // AT3G51060 // AT4G22950 // AT3G21150 // AT2G35070 // AT1G54160 // AT1G01070 // AT5G53390 // AT1G52030 // AT4G36380 // AT3G27660 // AT5G52290 // AT5G10140 // AT4G27290 // AT5G53290 // AT4G09820 // AT3G16470 // AT5G40010 // AT1G56010 // AT5G03790 // AT2G36120 // AT2G17040 // AT4G27300 // AT1G68765 // AT5G50260 // AT1G09080 // AT4G26200
GO:0048229	P	gametophyte development	6	599	422	28362	0.88	1	// AT3G54150 // AT4G13890 // AT2G35070 // AT3G26500 // AT3G10000 // AT5G50260
GO:0044255	P	cellular lipid metabolic process	10	599	649	28362	0.88	1	// AT5G65090 // AT5G64000 // AT1G06350 // AT3G02040 // AT5G09290 // AT1G68320 // AT3G45130 // AT1G61120 // AT1G06100 // AT4G18010
GO:0022414	P	reproductive process	30	599	1715	28362	0.88	1	// AT3G05690 // AT3G54150 // AT3G10320 // AT3G61630 // AT3G51060 // AT4G22950 // AT3G21150 // AT2G35070 // AT1G54160 // AT1G01070 // AT5G53390 // AT1G52030 // AT4G36380 // AT3G27660 // AT5G52290 // AT5G10140 // AT4G27290 // AT5G53290 // AT4G09820 // AT3G16470 // AT5G40010 // AT1G56010 // AT5G03790 // AT2G36120 // AT2G17040 // AT4G27300 // AT1G68765 // AT5G50260 // AT1G09080 // AT4G26200
GO:0048364	P	root development	7	599	482	28362	0.88	1	// AT1G68765 // AT1G68320 // AT5G13080 // AT5G39610 // AT5G65090 // AT1G56010 // AT2G46400
GO:0044265	P	cellular macromolecule catabolic process	8	599	541	28362	0.88	1	// AT5G27420 // AT3G13672 // AT5G10380 // AT2G35000 // AT5G50260 // AT4G11320 // AT1G05880 // AT1G15670
GO:0048316	P	seed development	10	599	661	28362	0.89	1	// AT5G53290 // AT4G09820 // AT3G27660 // AT3G10320 // AT3G61630 // AT1G54160 // AT1G01070 // AT5G40010 // AT1G56010 // AT2G36120
GO:0022402	P	cell cycle process	5	599	370	28362	0.89	1	// AT4G38560 // AT4G21820 // AT4G24000 // AT2G38220 // AT5G52290
GO:0009791	P	post-embryonic development	27	599	1576	28362	0.89	1	// AT3G10320 // AT3G61630 // AT3G51060 // AT4G22950 // AT3G21150 // AT1G54160 // AT1G01070 // AT5G53390 // AT1G52030 // AT4G36380 // AT3G27660 // AT5G39610 // AT5G10140 // AT2G46400 // AT5G53290 // AT4G09820 // AT1G52410 // AT3G16470 // AT5G13080 // AT5G40010 // AT1G56010 // AT5G03790 // AT4G18010 // AT2G36120 // AT2G17040 // AT1G68765 // AT5G50260
GO:0005774	C	vacuolar membrane	11	599	720	28362	0.89	1	// AT3G13090 // AT1G72140 // AT3G21520 // AT3G13080 // AT3G25780 // AT3G51860 // AT1G54000 // AT5G25260 // AT5G17220 // AT1G79360 // AT1G61800
GO:0044260	P	cellular macromolecule metabolic process	143	599	7410	28362	0.9	1	// AT5G49520 // AT4G04510 // AT4G22950 // AT3G21150 // AT3G23290 // AT2G36080 // AT4G21840 // AT5G62150 // AT4G37010 // AT1G51860 // AT4G25810 // AT5G67340 // AT1G12290 // AT1G14080 // AT5G39610 // AT1G05880 // AT2G18600 // AT5G65600 // AT4G04500 // AT4G01720 // AT5G44480 // AT4G18250 // AT1G69810 // AT3G56980 // AT2G43000 // AT1G73330 // AT5G27420 // AT4G23150 // AT5G10380 // AT4G23310 // AT3G45…
GO:0044238	P	primary metabolic process	194	599	9890	28362	0.9	1	// AT5G49520 // AT4G04510 // AT2G13810 // AT1G06350 // AT4G22950 // AT3G57270 // AT3G23290 // AT2G36080 // AT4G21840 // AT3G45130 // AT4G37010 // AT1G51860 // AT4G25810 // AT5G67340 // AT1G12290 // AT2G17040 // AT1G14080 // AT5G10760 // AT5G39610 // AT1G06100 // AT1G05880 // AT3G09260 // AT2G18600 // AT5G65600 // AT4G04500 // AT4G22520 // AT4G01720 // AT5G44480 // AT3G57260 // AT3G21150 // AT4G18…
GO:0003006	P	developmental process involved in reproduction	25	599	1496	28362	0.9	1	// AT3G10320 // AT3G61630 // AT3G51060 // AT4G22950 // AT3G21150 // AT2G35070 // AT1G54160 // AT1G01070 // AT5G53390 // AT1G52030 // AT4G36380 // AT3G27660 // AT5G10140 // AT5G53290 // AT4G09820 // AT3G16470 // AT5G40010 // AT1G56010 // AT5G03790 // AT2G36120 // AT2G17040 // AT1G68765 // AT5G50260 // AT4G26200 // AT1G09080
GO:0005737	C	cytoplasm	268	599	13406	28362	0.9	1	// AT1G04600 // AT1G06620 // AT4G04510 // AT2G13810 // AT5G17330 // AT1G02940 // AT1G14870 // AT1G06350 // AT5G07990 // AT1G76960 // AT5G54560 // AT4G14450 // AT3G23290 // AT4G21840 // AT5G62150 // AT4G37010 // AT2G20142 // AT4G28390 // AT1G76970 // AT4G25810 // AT5G67340 // AT5G57785 // AT2G38940 // AT1G14080 // AT4G01390 // AT1G26380 // AT1G78780 // AT1G21120 // AT2G32830 // AT1G30160 // AT1G06…
GO:0044437	C	vacuolar part	11	599	725	28362	0.9	1	// AT3G13090 // AT1G72140 // AT3G21520 // AT3G13080 // AT3G25780 // AT3G51860 // AT1G54000 // AT5G25260 // AT5G17220 // AT1G79360 // AT1G61800
GO:0044249	P	cellular biosynthetic process	111	599	5870	28362	0.91	1	// AT5G49520 // AT2G13810 // AT1G06350 // AT4G22950 // AT3G21150 // AT3G23290 // AT1G67810 // AT2G36080 // AT3G45130 // AT3G10320 // AT1G12290 // AT1G14080 // AT1G21120 // AT5G39610 // AT1G06100 // AT4G23810 // AT4G01720 // AT5G44480 // AT1G69810 // AT3G56980 // AT2G43000 // AT3G50260 // AT1G21110 // AT1G09500 // AT1G29280 // AT5G53290 // AT3G61630 // AT2G36890 // AT3G51060 // AT4G18360 // AT2G16…
GO:0016788	F	hydrolase activity, acting on ester bonds	18	599	1131	28362	0.91	1	// AT2G45220 // AT3G09960 // AT3G04720 // AT5G24780 // AT5G64000 // AT1G73010 // AT5G24770 // AT5G33370 // AT4G15417 // AT4G30140 // AT3G17790 // AT3G02040 // AT1G54000 // AT5G09290 // AT4G02330 // AT2G39410 // AT4G18010 // AT2G26560
GO:0009888	P	tissue development	8	599	577	28362	0.92	1	// AT4G09820 // AT4G22950 // AT5G13080 // AT5G65090 // AT4G08150 // AT1G56010 // AT5G03790 // AT2G36120
GO:0019637	P	organophosphate metabolic process	7	599	524	28362	0.92	1	// AT2G16570 // AT5G64000 // AT1G79680 // AT3G02040 // AT5G09290 // AT5G65090 // AT4G18010
GO:0008610	P	lipid biosynthetic process	7	599	522	28362	0.92	1	// AT4G36380 // AT1G06350 // AT2G34490 // AT1G68320 // AT3G45130 // AT1G61120 // AT1G06100
GO:0098805	C	whole membrane	14	599	925	28362	0.92	1	// AT4G12480 // AT4G12490 // AT1G72140 // AT5G25260 // AT3G21520 // AT3G13080 // AT3G13090 // AT3G51860 // AT1G54000 // AT3G50930 // AT5G17220 // AT1G79360 // AT3G25780 // AT1G61800
GO:0043170	P	macromolecule metabolic process	155	599	8111	28362	0.93	1	// AT5G49520 // AT4G04510 // AT4G22950 // AT3G21150 // AT3G23290 // AT2G36080 // AT4G21840 // AT5G62150 // AT4G37010 // AT1G51860 // AT4G25810 // AT5G67340 // AT1G12290 // AT2G17040 // AT1G14080 // AT5G10760 // AT5G39610 // AT1G05880 // AT2G18600 // AT5G65600 // AT4G04500 // AT4G22520 // AT4G01720 // AT5G44480 // AT4G18250 // AT1G69810 // AT3G56980 // AT3G25610 // AT2G43000 // AT1G73330 // AT5G27…
GO:0031090	C	organelle membrane	29	599	1760	28362	0.93	1	// AT1G74360 // AT3G21520 // AT3G51860 // AT2G20800 // AT5G09470 // AT3G50930 // AT1G32350 // AT1G77380 // AT4G28390 // AT4G12490 // AT4G12480 // AT1G20350 // AT3G13080 // AT1G54000 // AT1G79360 // AT1G61800 // AT1G24070 // AT5G44480 // AT1G72140 // AT3G48850 // AT3G60540 // AT4G24000 // AT5G40010 // AT3G25780 // AT5G42800 // AT5G25260 // AT3G13090 // AT1G56550 // AT5G17220
GO:0005739	C	mitochondrion	66	599	3687	28362	0.93	1	// AT4G29200 // AT1G76960 // AT1G07900 // AT5G53240 // AT1G74360 // AT1G02940 // AT5G03545 // AT1G06350 // AT1G49000 // AT5G54560 // AT4G14450 // AT3G23290 // AT1G44800 // AT5G09470 // AT2G20800 // AT5G62150 // AT3G50930 // AT5G44575 // AT3G19550 // AT4G28390 // AT1G10070 // AT2G35980 // AT5G64000 // AT4G23230 // AT5G64190 // AT3G29034 // AT1G58420 // AT5G12880 // AT1G20350 // AT3G14060 // AT5G15…
GO:0098588	C	bounding membrane of organelle	19	599	1213	28362	0.93	1	// AT5G25260 // AT3G13090 // AT4G12480 // AT3G60540 // AT5G44480 // AT1G72140 // AT1G54000 // AT3G21520 // AT3G13080 // AT4G12490 // AT3G51860 // AT4G24000 // AT1G56550 // AT3G50930 // AT5G17220 // AT1G79360 // AT3G25780 // AT1G61800 // AT1G24070
GO:0051641	P	cellular localization	8	599	601	28362	0.94	1	// AT5G53290 // AT1G76970 // AT3G61630 // AT3G52400 // AT1G02620 // AT1G20350 // AT4G23700 // AT5G48650
GO:0009653	P	anatomical structure morphogenesis	13	599	919	28362	0.95	1	// AT3G54150 // AT4G36380 // AT3G49110 // AT2G17040 // AT1G68765 // AT1G68320 // AT5G13080 // AT5G65090 // AT1G56010 // AT5G03790 // AT5G53390 // AT2G36120 // AT1G09080
GO:0032989	P	cellular component morphogenesis	5	599	436	28362	0.95	1	// AT3G54150 // AT4G36380 // AT1G09080 // AT5G65090 // AT3G49110
GO:0044431	C	Golgi apparatus part	7	599	567	28362	0.95	1	// AT1G76970 // AT5G44480 // AT4G15610 // AT4G24000 // AT1G56550 // AT3G25610 // AT1G24070
GO:2000026	P	regulation of multicellular organismal development	5	599	442	28362	0.96	1	// AT5G10140 // AT3G29035 // AT5G39610 // AT2G43000 // AT3G21150
GO:0044271	P	cellular nitrogen compound biosynthetic process	79	599	4436	28362	0.96	1	// AT3G05690 // AT5G49520 // AT5G01900 // AT1G29280 // AT2G03130 // AT5G47220 // AT3G61630 // AT2G36890 // AT3G51060 // AT4G22950 // AT3G21150 // AT2G24700 // AT5G49700 // AT3G23290 // AT3G56980 // AT2G36080 // AT4G17710 // AT5G04150 // AT3G23250 // AT1G62810 // AT3G46080 // AT3G44350 // AT4G34400 // AT2G16570 // AT2G33710 // AT5G13330 // AT1G54160 // AT1G66600 // AT1G69310 // AT3G29035 // AT1G06…
GO:0008270	F	zinc ion binding	19	599	1297	28362	0.96	1	// AT2G42350 // AT3G13672 // AT5G27420 // AT4G23450 // AT5G43420 // AT1G24140 // AT2G38220 // AT3G21150 // AT5G10380 // AT1G08050 // AT5G53110 // AT1G67220 // AT3G60966 // AT2G35000 // AT5G60250 // AT3G46090 // AT3G46080 // AT3G28210 // AT3G60670
GO:0009793	P	embryo development ending in seed dormancy	5	599	478	28362	0.97	1	// AT1G56010 // AT5G53290 // AT3G61630 // AT2G36120 // AT1G54160
GO:0045184	P	establishment of protein localization	8	599	661	28362	0.97	1	// AT5G53290 // AT1G76970 // AT3G61630 // AT3G52400 // AT1G02620 // AT1G20350 // AT3G60540 // AT4G23700
GO:0015031	P	protein transport	8	599	653	28362	0.97	1	// AT5G53290 // AT1G76970 // AT3G61630 // AT3G52400 // AT1G02620 // AT1G20350 // AT3G60540 // AT4G23700
GO:0050793	P	regulation of developmental process	7	599	627	28362	0.98	1	// AT4G22950 // AT3G29035 // AT3G21150 // AT5G39610 // AT5G10140 // AT5G03790 // AT2G43000
GO:0051239	P	regulation of multicellular organismal process	5	599	490	28362	0.98	1	// AT5G10140 // AT3G29035 // AT5G39610 // AT2G43000 // AT3G21150
GO:0008104	P	protein localization	8	599	715	28362	0.98	1	// AT5G53290 // AT1G76970 // AT3G61630 // AT3G52400 // AT1G02620 // AT1G20350 // AT3G60540 // AT4G23700
GO:0009059	P	macromolecule biosynthetic process	77	599	4511	28362	0.98	1	// AT3G05690 // AT5G49520 // AT5G01900 // AT1G29280 // AT2G03130 // AT5G47220 // AT3G61630 // AT2G36890 // AT3G51060 // AT4G22950 // AT3G21150 // AT2G24700 // AT1G14080 // AT3G23290 // AT3G56980 // AT2G36080 // AT4G17710 // AT5G04150 // AT3G23250 // AT3G46080 // AT3G23240 // AT4G34400 // AT2G33710 // AT5G13330 // AT1G54160 // AT1G66600 // AT1G69310 // AT1G12290 // AT3G29035 // AT1G06160 // AT1G67…
GO:0009790	P	embryo development	6	599	571	28362	0.98	1	// AT5G53290 // AT3G61630 // AT1G54160 // AT4G01360 // AT1G56010 // AT2G36120
GO:0034645	P	cellular macromolecule biosynthetic process	77	599	4455	28362	0.98	1	// AT3G05690 // AT5G49520 // AT5G01900 // AT1G29280 // AT2G03130 // AT5G47220 // AT3G61630 // AT2G36890 // AT3G51060 // AT4G22950 // AT3G21150 // AT2G24700 // AT1G14080 // AT3G23290 // AT3G56980 // AT2G36080 // AT4G17710 // AT5G04150 // AT3G23250 // AT3G46080 // AT3G23240 // AT4G34400 // AT2G33710 // AT5G13330 // AT1G54160 // AT1G66600 // AT1G69310 // AT1G12290 // AT3G29035 // AT1G06160 // AT1G67…
GO:0031975	C	envelope	16	599	1170	28362	0.98	1	// AT3G25760 // AT1G74360 // AT1G32350 // AT1G52410 // AT5G40010 // AT3G48850 // AT1G20350 // AT1G61800 // AT4G12490 // AT4G12480 // AT3G28220 // AT2G20800 // AT5G09470 // AT3G50930 // AT4G28390 // AT1G77380
GO:0044428	C	nuclear part	14	599	1078	28362	0.98	1	// AT3G05690 // AT2G33710 // AT1G27720 // AT1G52410 // AT1G54160 // AT2G46400 // AT1G72830 // AT3G56970 // AT5G04150 // AT3G56980 // AT2G38250 // AT2G41240 // AT1G77380 // AT1G09080
GO:0044444	C	cytoplasmic part	206	599	10923	28362	0.98	1	// AT1G04600 // AT1G76960 // AT4G04510 // AT2G13810 // AT1G02940 // AT1G06350 // AT5G54560 // AT4G14450 // AT3G23290 // AT4G21840 // AT5G62150 // AT1G33790 // AT1G45145 // AT4G25810 // AT5G57785 // AT2G38940 // AT1G14080 // AT1G26380 // AT1G21120 // AT1G30160 // AT1G06100 // AT1G58225 // AT3G09260 // AT3G16360 // AT4G23810 // AT1G33720 // AT5G44480 // AT5G48650 // AT2G02010 // AT5G62480 // AT3G57…
GO:0031967	C	organelle envelope	16	599	1170	28362	0.98	1	// AT3G25760 // AT1G74360 // AT1G32350 // AT1G52410 // AT5G40010 // AT3G48850 // AT1G20350 // AT1G61800 // AT4G12490 // AT4G12480 // AT3G28220 // AT2G20800 // AT5G09470 // AT3G50930 // AT4G28390 // AT1G77380
GO:0019538	P	protein metabolic process	69	599	4289	28362	0.99	1	// AT4G04510 // AT2G03130 // AT1G16420 // AT4G22950 // AT3G13672 // AT1G35710 // AT1G67000 // AT1G73330 // AT1G01680 // AT4G04490 // AT4G21840 // AT4G11320 // AT1G66920 // AT1G51860 // AT3G08720 // AT5G67340 // AT1G74360 // AT1G12290 // AT1G51890 // AT4G23200 // AT3G59700 // AT4G26120 // AT4G23160 // AT1G67220 // AT5G43420 // AT4G22520 // AT1G21240 // AT5G10140 // AT5G10760 // AT5G38250 // AT1G05…
GO:0044267	P	cellular protein metabolic process	63	599	3841	28362	0.99	1	// AT4G04510 // AT2G03130 // AT1G51890 // AT4G22950 // AT3G13672 // AT1G67000 // AT1G73330 // AT1G01680 // AT4G04490 // AT4G21840 // AT4G11320 // AT1G66920 // AT1G51860 // AT3G08720 // AT5G67340 // AT1G74360 // AT1G12290 // AT4G23200 // AT3G59700 // AT4G26120 // AT4G23160 // AT1G67220 // AT5G43420 // AT1G21240 // AT5G10140 // AT5G38250 // AT1G05880 // AT2G25090 // AT4G23280 // AT5G02780 // AT5G65…
GO:0007049	P	cell cycle	5	599	558	28362	0.99	1	// AT4G38560 // AT4G21820 // AT4G24000 // AT2G38220 // AT5G52290
GO:0010467	P	gene expression	78	599	4747	28362	0.99	1	// AT3G05690 // AT4G38560 // AT5G01900 // AT1G29280 // AT2G03130 // AT5G47220 // AT3G61630 // AT2G36890 // AT3G51060 // AT4G22950 // AT3G21150 // AT2G24700 // AT5G49700 // AT3G23290 // AT3G56980 // AT2G36080 // AT1G68765 // AT5G04150 // AT3G23250 // AT5G59390 // AT3G46080 // AT3G23240 // AT4G34400 // AT1G54160 // AT2G33710 // AT5G13330 // AT4G15417 // AT1G66600 // AT1G69310 // AT3G29035 // AT1G06…
GO:0005634	C	nucleus	181	599	9924	28362	0.99	1	// AT5G49520 // AT5G47220 // AT4G22950 // AT1G78410 // AT3G44326 // AT3G23290 // AT2G36080 // AT3G45130 // AT4G37010 // AT1G27020 // AT1G55790 // AT3G54150 // AT5G67340 // AT1G12290 // AT4G21920 // AT2G38940 // AT4G01390 // AT1G21120 // AT1G30160 // AT5G39610 // AT1G05880 // AT3G09260 // AT3G16360 // AT4G23810 // AT4G01720 // AT2G02010 // AT3G01600 // AT5G62480 // AT3G21150 // AT1G69810 // AT3G56…
GO:0071840	P	cellular component organization or biogenesis	37	599	2812	28362	1	1	// AT4G38560 // AT1G73010 // AT5G64120 // AT3G21520 // AT1G52400 // AT4G02330 // AT4G28390 // AT3G54150 // AT4G21820 // AT4G36380 // AT3G27660 // AT1G14080 // AT1G20350 // AT1G67220 // AT5G52290 // AT1G21310 // AT3G25610 // AT4G30280 // AT3G09260 // AT1G24070 // AT1G65610 // AT4G22880 // AT3G49110 // AT5G44480 // AT3G54990 // AT4G24000 // AT5G65090 // AT1G67810 // AT4G13890 // AT3G52400 // AT2G17…
GO:0006807	P	nitrogen compound metabolic process	103	599	6241	28362	1	1	// AT5G49520 // AT2G13810 // AT5G17330 // AT4G22950 // AT3G21150 // AT3G23290 // AT2G36080 // AT4G37010 // AT4G21680 // AT1G21120 // AT5G39610 // AT3G09260 // AT4G23810 // AT4G01720 // AT5G44480 // AT2G02010 // AT1G69810 // AT4G37370 // AT3G56980 // AT2G43000 // AT4G37410 // AT3G50260 // AT1G29280 // AT2G24850 // AT3G61630 // AT2G36890 // AT3G51060 // AT3G23240 // AT2G16570 // AT2G33710 // AT1G69…
GO:1901564	P	organonitrogen compound metabolic process	27	599	2569	28362	1	1	// AT2G13810 // AT2G03130 // AT3G22460 // AT1G62810 // AT1G10070 // AT2G16570 // AT2G24850 // AT1G21100 // AT1G21120 // AT2G43620 // AT4G37370 // AT3G09260 // AT2G02010 // AT3G30770 // AT1G79680 // AT2G26400 // AT5G23020 // AT5G17330 // AT3G08720 // AT3G16410 // AT2G43000 // AT3G26830 // AT4G37410 // AT4G13890 // AT2G43570 // AT4G11910 // AT1G17960
GO:1901566	P	organonitrogen compound biosynthetic process	14	599	2076	28362	1	1	// AT2G16570 // AT2G13810 // AT2G03130 // AT3G30770 // AT3G22460 // AT1G79680 // AT2G26400 // AT5G23020 // AT3G08720 // AT3G16410 // AT1G17960 // AT1G10070 // AT2G43000 // AT3G26830
GO:0016043	P	cellular component organization	35	599	2456	28362	1	1	// AT4G38560 // AT1G73010 // AT5G64120 // AT3G21520 // AT1G52400 // AT4G02330 // AT4G28390 // AT3G54150 // AT4G21820 // AT4G36380 // AT1G20350 // AT1G67220 // AT5G52290 // AT1G21310 // AT3G25610 // AT4G30280 // AT3G09260 // AT1G24070 // AT1G65610 // AT4G22880 // AT3G49110 // AT5G44480 // AT3G54990 // AT4G24000 // AT5G65090 // AT1G67810 // AT4G13890 // AT3G52400 // AT2G17040 // AT2G38220 // AT2G45…
GO:0034641	P	cellular nitrogen compound metabolic process	90	599	5805	28362	1	1	// AT5G49520 // AT4G22950 // AT3G21150 // AT3G23290 // AT2G36080 // AT4G37010 // AT1G21120 // AT5G39610 // AT3G09260 // AT4G23810 // AT4G01720 // AT5G44480 // AT1G69810 // AT4G37370 // AT3G56980 // AT2G43000 // AT4G37410 // AT3G50260 // AT1G29280 // AT3G61630 // AT2G36890 // AT3G51060 // AT3G23240 // AT2G16570 // AT2G33710 // AT1G69310 // AT1G21100 // AT1G06160 // AT5G45990 // AT2G47190 // AT3G56…
GO:0006996	P	organelle organization	15	599	1335	28362	1	1	// AT4G38560 // AT4G21820 // AT4G13890 // AT4G22880 // AT3G52400 // AT3G10000 // AT2G38220 // AT3G54990 // AT1G20350 // AT1G67220 // AT5G52290 // AT1G52400 // AT3G25610 // AT4G28390 // AT3G09260
GO:0040007	P	growth	6	599	678	28362	1	1	// AT4G36380 // AT3G49110 // AT4G08770 // AT5G65090 // AT3G46090 // AT1G09080
GO:0044085	P	cellular component biogenesis	9	599	1095	28362	1	1	// AT1G73010 // AT4G25810 // AT3G27660 // AT3G54150 // AT1G14080 // AT4G24000 // AT1G52400 // AT1G67810 // AT4G30280
GO:0003676	F	nucleic acid binding	72	599	4558	28362	1	1	// AT3G05690 // AT5G49520 // AT5G01900 // AT1G29280 // AT4G14465 // AT5G47220 // AT3G61630 // AT2G36890 // AT3G51060 // AT4G22950 // AT2G24700 // AT5G49700 // AT3G23290 // AT3G56980 // AT2G36080 // AT4G17710 // AT5G04150 // AT3G23250 // AT3G46080 // AT4G34400 // AT1G54160 // AT2G33710 // AT5G13330 // AT4G15417 // AT1G66600 // AT1G69310 // AT3G29035 // AT1G06160 // AT1G67220 // AT2G47190 // AT5G39…
GO:0009507	C	chloroplast	58	599	4148	28362	1	1	// AT4G23280 // AT4G34810 // AT4G04510 // AT3G44510 // AT2G03130 // AT2G18690 // AT3G21520 // AT2G36780 // AT2G35070 // AT4G14450 // AT1G67810 // AT4G21840 // AT1G52400 // AT2G13810 // AT1G33790 // AT4G28390 // AT2G26560 // AT2G35980 // AT1G09080 // AT2G16570 // AT3G57950 // AT4G36380 // AT5G24780 // AT5G44570 // AT1G52410 // AT4G12480 // AT1G30160 // AT1G61120 // AT4G11910 // AT2G29350 // AT5G54…
GO:0044424	C	intracellular part	405	599	20693	28362	1	1	// AT1G06620 // AT4G30280 // AT1G02940 // AT4G22950 // AT3G44326 // AT4G37010 // AT2G20142 // AT1G27020 // AT1G12290 // AT4G21920 // AT2G38940 // AT4G01390 // AT1G06100 // AT1G05880 // AT1G33720 // AT5G44480 // AT2G39330 // AT3G01600 // AT3G16470 // AT3G21780 // AT1G52040 // AT1G05490 // AT3G52400 // AT3G14700 // AT3G02040 // AT5G46295 // AT2G31865 // AT2G24850 // AT3G53150 // AT1G01680 // AT2G20…
GO:0044422	C	organelle part	60	599	4894	28362	1	1	// AT3G05690 // AT5G09470 // AT1G74360 // AT1G06350 // AT4G15530 // AT3G21520 // AT3G56980 // AT3G51860 // AT3G13090 // AT3G50930 // AT2G20800 // AT5G04150 // AT1G52400 // AT4G28390 // AT1G77380 // AT2G16570 // AT2G33710 // AT4G36380 // AT2G03130 // AT1G32350 // AT2G46400 // AT4G12480 // AT1G20350 // AT2G23830 // AT5G44480 // AT3G13080 // AT1G54000 // AT3G56970 // AT5G40010 // AT1G06100 // AT4G11…
GO:0009941	C	chloroplast envelope	6	599	688	28362	1	1	// AT4G12490 // AT4G12480 // AT3G28220 // AT3G25760 // AT4G28390 // AT1G61800
GO:0009526	C	plastid envelope	6	599	707	28362	1	1	// AT4G12490 // AT4G12480 // AT3G28220 // AT3G25760 // AT4G28390 // AT1G61800
GO:0005622	C	intracellular	407	599	20721	28362	1	1	// AT1G06620 // AT4G30280 // AT1G02940 // AT4G22950 // AT3G44326 // AT4G37010 // AT2G20142 // AT1G27020 // AT1G12290 // AT4G21920 // AT2G38940 // AT4G01390 // AT1G06100 // AT1G05880 // AT1G33720 // AT5G44480 // AT2G39330 // AT3G01600 // AT3G16470 // AT3G21780 // AT1G52040 // AT1G05490 // AT3G52400 // AT3G14700 // AT3G02040 // AT5G46295 // AT2G31865 // AT2G24850 // AT3G53150 // AT1G01680 // AT2G20…
GO:0070013	C	intracellular organelle lumen	8	599	1008	28362	1	1	// AT2G33710 // AT1G27720 // AT1G52410 // AT2G46400 // AT1G52400 // AT2G38250 // AT3G09260 // AT1G09080
GO:1902494	C	catalytic complex	5	599	711	28362	1	1	// AT4G34380 // AT1G52030 // AT1G05880 // AT1G15670 // AT1G27720
GO:0043234	C	protein complex	19	599	1834	28362	1	1	// AT3G05690 // AT1G54160 // AT1G04600 // AT1G27720 // AT1G72830 // AT3G52400 // AT1G20350 // AT3G60540 // AT3G56980 // AT3G56970 // AT5G04150 // AT4G34380 // AT5G10140 // AT2G38250 // AT2G41240 // AT1G05880 // AT1G15670 // AT1G52030 // AT1G09080
GO:0043232	C	intracellular non-membrane-bounded organelle	7	599	1543	28362	1	1	// AT2G33710 // AT1G04600 // AT3G27660 // AT2G03130 // AT5G24770 // AT2G38250 // AT2G46400
GO:0044435	C	plastid part	11	599	1455	28362	1	1	// AT2G16570 // AT1G52410 // AT4G12490 // AT4G12480 // AT3G28220 // AT3G25760 // AT4G15530 // AT4G11910 // AT4G28390 // AT4G02520 // AT1G61800
GO:0009536	C	plastid	59	599	4213	28362	1	1	// AT4G23280 // AT4G34810 // AT4G04510 // AT3G44510 // AT2G03130 // AT2G18690 // AT3G21520 // AT2G36780 // AT2G35070 // AT4G14450 // AT1G67810 // AT4G21840 // AT2G20800 // AT1G52400 // AT2G13810 // AT1G33790 // AT4G28390 // AT2G26560 // AT2G35980 // AT1G09080 // AT2G16570 // AT3G57950 // AT4G36380 // AT5G24780 // AT5G44570 // AT1G52410 // AT4G12480 // AT1G30160 // AT1G61120 // AT4G11910 // AT2G29…
GO:0031974	C	membrane-enclosed lumen	8	599	1008	28362	1	1	// AT2G33710 // AT1G27720 // AT1G52410 // AT2G46400 // AT1G52400 // AT2G38250 // AT3G09260 // AT1G09080
GO:0043229	C	intracellular organelle	342	599	18517	28362	1	1	// AT1G02940 // AT4G22950 // AT3G44326 // AT4G37010 // AT1G27020 // AT1G12290 // AT4G21920 // AT2G38940 // AT4G01390 // AT1G06100 // AT1G05880 // AT1G33720 // AT5G44480 // AT2G39330 // AT3G01600 // AT3G16470 // AT3G21780 // AT1G52040 // AT1G05490 // AT4G30280 // AT3G14700 // AT3G02040 // AT5G46295 // AT2G31865 // AT3G53150 // AT1G01680 // AT2G20800 // AT1G52400 // AT5G44575 // AT5G44570 // AT3G28…
GO:0043228	C	non-membrane-bounded organelle	7	599	1543	28362	1	1	// AT2G33710 // AT1G04600 // AT3G27660 // AT2G03130 // AT5G24770 // AT2G38250 // AT2G46400
GO:0043227	C	membrane-bounded organelle	342	599	18217	28362	1	1	// AT1G02940 // AT4G22950 // AT3G44326 // AT4G37010 // AT1G27020 // AT1G12290 // AT4G21920 // AT2G38940 // AT4G01390 // AT1G06100 // AT1G05880 // AT1G33720 // AT5G44480 // AT2G39330 // AT3G01600 // AT3G16470 // AT3G21780 // AT1G52040 // AT1G05490 // AT4G30280 // AT3G14700 // AT3G02040 // AT5G46295 // AT2G31865 // AT3G53150 // AT1G01680 // AT2G20800 // AT1G52400 // AT5G44575 // AT5G44570 // AT3G28…
GO:0043226	C	organelle	342	599	18527	28362	1	1	// AT1G02940 // AT4G22950 // AT3G44326 // AT4G37010 // AT1G27020 // AT1G12290 // AT4G21920 // AT2G38940 // AT4G01390 // AT1G06100 // AT1G05880 // AT1G33720 // AT5G44480 // AT2G39330 // AT3G01600 // AT3G16470 // AT3G21780 // AT1G52040 // AT1G05490 // AT4G30280 // AT3G14700 // AT3G02040 // AT5G46295 // AT2G31865 // AT3G53150 // AT1G01680 // AT2G20800 // AT1G52400 // AT5G44575 // AT5G44570 // AT3G28…
GO:0044446	C	intracellular organelle part	60	599	4882	28362	1	1	// AT3G05690 // AT5G09470 // AT1G74360 // AT1G06350 // AT4G15530 // AT3G21520 // AT3G56980 // AT3G51860 // AT3G13090 // AT3G50930 // AT2G20800 // AT5G04150 // AT1G52400 // AT4G28390 // AT1G77380 // AT2G16570 // AT2G33710 // AT4G36380 // AT2G03130 // AT1G32350 // AT2G46400 // AT4G12480 // AT1G20350 // AT2G23830 // AT5G44480 // AT3G13080 // AT1G54000 // AT3G56970 // AT5G40010 // AT1G06100 // AT4G11…
GO:0031984	C	organelle subcompartment	7	599	817	28362	1	1	// AT1G76970 // AT5G44480 // AT4G15610 // AT1G52410 // AT3G25760 // AT4G11910 // AT3G25610
GO:0032991	C	macromolecular complex	21	599	2658	28362	1	1	// AT3G05690 // AT1G54160 // AT1G04600 // AT1G27720 // AT2G03130 // AT5G24770 // AT3G52400 // AT1G20350 // AT3G60540 // AT3G56980 // AT1G72830 // AT3G56970 // AT5G04150 // AT4G34380 // AT5G10140 // AT2G38250 // AT2G41240 // AT1G05880 // AT1G15670 // AT1G52030 // AT1G09080
GO:0043233	C	organelle lumen	8	599	1008	28362	1	1	// AT2G33710 // AT1G27720 // AT1G52410 // AT2G46400 // AT1G52400 // AT2G38250 // AT3G09260 // AT1G09080
GO:0043231	C	intracellular membrane-bounded organelle	342	599	18205	28362	1	1	// AT1G02940 // AT4G22950 // AT3G44326 // AT4G37010 // AT1G27020 // AT1G12290 // AT4G21920 // AT2G38940 // AT4G01390 // AT1G06100 // AT1G05880 // AT1G33720 // AT5G44480 // AT2G39330 // AT3G01600 // AT3G16470 // AT3G21780 // AT1G52040 // AT1G05490 // AT4G30280 // AT3G14700 // AT3G02040 // AT5G46295 // AT2G31865 // AT3G53150 // AT1G01680 // AT2G20800 // AT1G52400 // AT5G44575 // AT5G44570 // AT3G28…
GO:0044434	C	chloroplast part	10	599	1419	28362	1	1	// AT2G16570 // AT1G52410 // AT4G12490 // AT4G12480 // AT3G28220 // AT3G25760 // AT4G15530 // AT4G28390 // AT4G02520 // AT1G61800
GO:0031981	C	nuclear lumen	5	599	824	28362	1	1	// AT2G33710 // AT1G09080 // AT2G46400 // AT1G27720 // AT2G38250

## Sheet: up_morc1Xdouble
Interval represent 5 loci
No GO term enrichment

## Sheet: up_mainXmorc1Xdouble
Interval represent 82 loci
GO_acc	term_type	Term	queryitem	querytotal	bgitem	bgtotal	pvalue	FDR	entries
GO:0006952	P	defense response	21	80	1566	28362	1.8e-09	1e-06	// AT4G03450 // AT4G02380 // AT3G23120 // AT4G25110 // AT5G03350 // AT4G23320 // AT5G22570 // AT4G11890 // AT5G44430 // AT4G23220 // AT3G22231 // AT2G14560 // AT2G47130 // AT4G23140 // AT5G18360 // AT1G02450 // AT4G14390 // AT5G45000 // AT5G05300 // AT5G64810 // AT3G11010
GO:0071446	P	cellular response to salicylic acid stimulus	6	80	62	28362	3.9e-08	1.1e-05	// AT5G22570 // AT5G03350 // AT4G03450 // AT4G14390 // AT3G22231 // AT1G28480
GO:0009751	P	response to salicylic acid	8	80	209	28362	1.8e-07	3.5e-05	// AT5G03350 // AT4G03450 // AT5G22570 // AT3G22231 // AT2G14560 // AT4G14390 // AT3G51440 // AT1G28480
GO:0009863	P	salicylic acid mediated signaling pathway	5	80	56	28362	8.2e-07	9.2e-05	// AT4G14390 // AT4G03450 // AT5G22570 // AT3G22231 // AT1G28480
GO:0001101	P	response to acid chemical	15	80	1181	28362	1.1e-06	9.2e-05	// AT1G01560 // AT5G26340 // AT5G03350 // AT4G03450 // AT5G22570 // AT1G65790 // AT4G02380 // AT3G51440 // AT2G14560 // AT4G14390 // AT3G22231 // AT2G46270 // AT4G11890 // AT5G64810 // AT1G28480
GO:0071229	P	cellular response to acid chemical	10	80	485	28362	1.3e-06	9.2e-05	// AT5G22570 // AT5G03350 // AT4G03450 // AT4G14390 // AT1G65790 // AT3G22231 // AT4G02380 // AT4G11890 // AT5G64810 // AT1G28480
GO:0051707	P	response to other organism	15	80	1210	28362	1.4e-06	9.2e-05	// AT2G26440 // AT5G03350 // AT4G23320 // AT5G22570 // AT5G44430 // AT4G23220 // AT3G51440 // AT2G14560 // AT2G47130 // AT4G23140 // AT4G02380 // AT3G22231 // AT4G11890 // AT5G64810 // AT1G02450
GO:1901700	P	response to oxygen-containing compound	17	80	1557	28362	1.4e-06	9.2e-05	// AT1G01560 // AT5G26340 // AT1G34180 // AT5G03350 // AT4G03450 // AT5G22570 // AT1G65790 // AT4G02380 // AT3G51440 // AT2G14560 // AT4G23140 // AT4G14390 // AT3G22231 // AT2G46270 // AT4G11890 // AT5G64810 // AT1G28480
GO:0043207	P	response to external biotic stimulus	15	80	1212	28362	1.5e-06	9.2e-05	// AT2G26440 // AT5G03350 // AT4G23320 // AT5G22570 // AT5G44430 // AT4G23220 // AT3G51440 // AT2G14560 // AT2G47130 // AT4G23140 // AT4G02380 // AT3G22231 // AT4G11890 // AT5G64810 // AT1G02450
GO:0009607	P	response to biotic stimulus	15	80	1253	28362	2.2e-06	0.00011	// AT2G26440 // AT5G03350 // AT4G23320 // AT5G22570 // AT5G44430 // AT4G23220 // AT3G51440 // AT2G14560 // AT2G47130 // AT4G23140 // AT4G02380 // AT3G22231 // AT4G11890 // AT5G64810 // AT1G02450
GO:0006950	P	response to stress	26	80	3506	28362	2.2e-06	0.00011	// AT2G47130 // AT5G03350 // AT5G45000 // AT3G11010 // AT5G25250 // AT4G25110 // AT5G44430 // AT4G23220 // AT3G51440 // AT2G14560 // AT4G23320 // AT4G02380 // AT4G11890 // AT4G03450 // AT5G26340 // AT4G14390 // AT4G23140 // AT5G22570 // AT2G27690 // AT5G18360 // AT3G22231 // AT3G23120 // AT1G02450 // AT5G64810 // AT5G05300 // AT2G15390
GO:0009617	P	response to bacterium	9	80	441	28362	4.9e-06	0.00023	// AT2G26440 // AT4G23140 // AT5G22570 // AT4G23220 // AT3G22231 // AT2G47130 // AT4G23320 // AT1G02450 // AT5G64810
GO:0051704	P	multi-organism process	16	80	1631	28362	1.2e-05	0.0005	// AT2G26440 // AT5G03350 // AT4G23320 // AT5G22570 // AT1G65790 // AT5G44430 // AT4G23220 // AT3G51440 // AT2G14560 // AT2G47130 // AT4G23140 // AT4G02380 // AT3G22231 // AT4G11890 // AT5G64810 // AT1G02450
GO:1901701	P	cellular response to oxygen-containing compound	10	80	635	28362	1.3e-05	0.0005	// AT5G22570 // AT5G03350 // AT4G03450 // AT4G14390 // AT1G65790 // AT3G22231 // AT4G02380 // AT4G11890 // AT5G64810 // AT1G28480
GO:0098542	P	defense response to other organism	12	80	936	28362	1.3e-05	0.0005	// AT5G03350 // AT4G23320 // AT5G22570 // AT5G44430 // AT4G23220 // AT3G22231 // AT2G14560 // AT2G47130 // AT4G23140 // AT1G02450 // AT4G11890 // AT5G64810
GO:0071407	P	cellular response to organic cyclic compound	6	80	187	28362	1.8e-05	0.00064	// AT5G22570 // AT5G03350 // AT4G03450 // AT4G14390 // AT3G22231 // AT1G28480
GO:0014070	P	response to organic cyclic compound	8	80	405	28362	2.2e-05	0.00072	// AT5G03350 // AT4G03450 // AT5G22570 // AT3G22231 // AT2G14560 // AT4G14390 // AT3G51440 // AT1G28480
GO:0009605	P	response to external stimulus	15	80	1582	28362	3.4e-05	0.0011	// AT2G26440 // AT5G03350 // AT4G23320 // AT5G22570 // AT5G44430 // AT4G23220 // AT3G51440 // AT2G14560 // AT2G47130 // AT4G23140 // AT4G02380 // AT3G22231 // AT4G11890 // AT5G64810 // AT1G02450
GO:0050896	P	response to stimulus	34	80	6250	28362	3.5e-05	0.0011	// AT1G01560 // AT3G23120 // AT5G03350 // AT2G46270 // AT5G45000 // AT3G11010 // AT5G25250 // AT3G30842 // AT4G25110 // AT5G44430 // AT1G65790 // AT4G23220 // AT3G51440 // AT2G14560 // AT4G23320 // AT5G18360 // AT4G11890 // AT3G28890 // AT5G26340 // AT5G22570 // AT4G23140 // AT4G14390 // AT2G27690 // AT4G02380 // AT3G22231 // AT2G47130 // AT1G02450 // AT5G64810 // AT4G03450 // AT2G26440 // AT5G05…
GO:0016301	F	kinase activity	14	80	1436	28362	4.8e-05	0.007	// AT3G28890 // AT1G01560 // AT5G03350 // AT1G51620 // AT4G23320 // AT1G65790 // AT4G23220 // AT1G56120 // AT3G23120 // AT4G23140 // AT5G59680 // AT4G11890 // AT1G51790 // AT3G11010
GO:0031224	C	intrinsic component of membrane	31	80	5540	28362	5.7e-05	0.0034	// AT3G48640 // AT2G15390 // AT1G26200 // AT3G28540 // AT1G56120 // AT5G08240 // AT3G30842 // AT4G23610 // AT1G65790 // AT3G51330 // AT2G45510 // AT4G23140 // AT1G30900 // AT4G03450 // AT5G26340 // AT3G28890 // AT4G14390 // AT2G04495 // AT5G48657 // AT2G27690 // AT3G22231 // AT1G10340 // AT3G23120 // AT4G20110 // AT5G59680 // AT1G14880 // AT4G01750 // AT1G51790 // AT5G01100 // AT1G34180 // AT3G26…
GO:0031347	P	regulation of defense response	6	80	233	28362	5.9e-05	0.0017	// AT5G05300 // AT4G03450 // AT4G14390 // AT3G22231 // AT1G02450 // AT4G11890
GO:0016021	C	integral component of membrane	30	80	5324	28362	7e-05	0.0034	// AT3G48640 // AT2G15390 // AT1G26200 // AT3G28540 // AT1G56120 // AT5G08240 // AT3G30842 // AT4G23610 // AT1G65790 // AT1G51790 // AT2G45510 // AT4G23140 // AT1G30900 // AT4G03450 // AT5G26340 // AT3G28890 // AT4G14390 // AT2G04495 // AT5G48657 // AT2G27690 // AT3G22231 // AT1G10340 // AT3G23120 // AT4G20110 // AT5G59680 // AT1G14880 // AT4G01750 // AT5G01100 // AT1G34180 // AT3G26210
GO:0042742	P	defense response to bacterium	7	80	354	28362	7.2e-05	0.0019	// AT4G23140 // AT5G22570 // AT4G23220 // AT2G47130 // AT4G23320 // AT1G02450 // AT5G64810
GO:0044425	C	membrane part	32	80	5962	28362	9.2e-05	0.0034	// AT3G48640 // AT2G15390 // AT1G26200 // AT3G28540 // AT1G56120 // AT5G08240 // AT5G25250 // AT3G30842 // AT4G23610 // AT1G65790 // AT3G51330 // AT2G45510 // AT4G23140 // AT1G30900 // AT4G03450 // AT5G26340 // AT3G28890 // AT4G14390 // AT2G04495 // AT5G48657 // AT2G27690 // AT3G22231 // AT1G10340 // AT3G23120 // AT4G20110 // AT5G59680 // AT1G14880 // AT4G01750 // AT1G51790 // AT5G01100 // AT1G34…
GO:0010033	P	response to organic substance	16	80	2023	28362	0.00015	0.0039	// AT1G01560 // AT5G26340 // AT1G34180 // AT5G03350 // AT4G03450 // AT5G22570 // AT1G65790 // AT4G02380 // AT3G51440 // AT2G14560 // AT4G14390 // AT3G22231 // AT2G46270 // AT4G11890 // AT5G64810 // AT1G28480
GO:0016772	F	transferase activity, transferring phosphorus-containing groups	14	80	1657	28362	0.00022	0.016	// AT3G28890 // AT1G01560 // AT5G03350 // AT1G51620 // AT4G23320 // AT1G65790 // AT4G23220 // AT1G56120 // AT3G23120 // AT4G23140 // AT5G59680 // AT4G11890 // AT1G51790 // AT3G11010
GO:0080134	P	regulation of response to stress	6	80	316	28362	0.0003	0.0073	// AT5G05300 // AT4G03450 // AT4G14390 // AT3G22231 // AT1G02450 // AT4G11890
GO:0042221	P	response to chemical	19	80	2853	28362	0.00031	0.0073	// AT5G25250 // AT3G30842 // AT1G01560 // AT5G26340 // AT1G34180 // AT5G03350 // AT4G03450 // AT5G22570 // AT1G65790 // AT4G02380 // AT3G51440 // AT2G14560 // AT4G23140 // AT4G14390 // AT3G22231 // AT2G46270 // AT4G11890 // AT5G64810 // AT1G28480
GO:0070887	P	cellular response to chemical stimulus	11	80	1176	28362	0.00048	0.011	// AT5G25250 // AT5G22570 // AT5G03350 // AT4G03450 // AT4G14390 // AT1G65790 // AT3G22231 // AT4G02380 // AT4G11890 // AT5G64810 // AT1G28480
GO:0016310	P	phosphorylation	11	80	1254	28362	0.00081	0.018	// AT5G59680 // AT5G26340 // AT5G03350 // AT1G51620 // AT4G23320 // AT1G65790 // AT4G23220 // AT1G56120 // AT4G23140 // AT4G11890 // AT1G51790
GO:0051716	P	cellular response to stimulus	18	80	2856	28362	0.00088	0.019	// AT5G25250 // AT4G03450 // AT1G01560 // AT3G23120 // AT5G03350 // AT3G28890 // AT5G22570 // AT1G65790 // AT4G02380 // AT4G14390 // AT3G22231 // AT2G47130 // AT5G18360 // AT5G45000 // AT4G11890 // AT5G64810 // AT1G28480 // AT3G11010
GO:0007165	P	signal transduction	14	80	1965	28362	0.0012	0.023	// AT4G03450 // AT1G01560 // AT4G14390 // AT3G28890 // AT5G22570 // AT1G65790 // AT3G22231 // AT3G23120 // AT5G18360 // AT5G45000 // AT4G11890 // AT5G64810 // AT1G28480 // AT3G11010
GO:0004672	F	protein kinase activity	9	80	925	28362	0.0012	0.058	// AT1G01560 // AT1G51620 // AT4G23140 // AT1G65790 // AT4G23220 // AT4G23320 // AT5G59680 // AT4G11890 // AT1G51790
GO:0044700	P	single organism signaling	14	80	1995	28362	0.0013	0.023	// AT4G03450 // AT1G01560 // AT4G14390 // AT3G28890 // AT5G22570 // AT1G65790 // AT3G22231 // AT3G23120 // AT5G18360 // AT5G45000 // AT4G11890 // AT5G64810 // AT1G28480 // AT3G11010
GO:0007154	P	cell communication	15	80	2223	28362	0.0013	0.023	// AT4G03450 // AT1G01560 // AT4G14390 // AT3G28890 // AT5G22570 // AT1G65790 // AT4G02380 // AT3G22231 // AT3G23120 // AT5G18360 // AT5G45000 // AT4G11890 // AT5G64810 // AT1G28480 // AT3G11010
GO:0009737	P	response to abscisic acid	7	80	578	28362	0.0013	0.023	// AT1G01560 // AT5G26340 // AT1G65790 // AT3G22231 // AT4G02380 // AT2G46270 // AT4G11890
GO:0006468	P	protein phosphorylation	9	80	936	28362	0.0013	0.023	// AT5G59680 // AT1G51620 // AT4G23140 // AT1G65790 // AT4G23220 // AT1G56120 // AT4G23320 // AT4G11890 // AT1G51790
GO:0097305	P	response to alcohol	7	80	583	28362	0.0014	0.023	// AT1G01560 // AT5G26340 // AT1G65790 // AT3G22231 // AT4G02380 // AT2G46270 // AT4G11890
GO:0023052	P	signaling	14	80	1997	28362	0.0014	0.023	// AT4G03450 // AT1G01560 // AT4G14390 // AT3G28890 // AT5G22570 // AT1G65790 // AT3G22231 // AT3G23120 // AT5G18360 // AT5G45000 // AT4G11890 // AT5G64810 // AT1G28480 // AT3G11010
GO:0071944	C	cell periphery	23	80	4309	28362	0.0015	0.037	// AT5G03350 // AT1G51620 // AT3G28540 // AT1G56120 // AT4G23140 // AT5G25250 // AT3G30842 // AT5G44430 // AT1G65790 // AT4G23220 // AT4G23320 // AT1G30900 // AT5G26340 // AT3G28890 // AT3G22231 // AT3G23120 // AT4G20110 // AT5G11920 // AT5G59680 // AT1G14880 // AT2G26440 // AT1G51790 // AT4G11890
GO:0016740	F	transferase activity	21	80	3791	28362	0.0016	0.058	// AT3G28890 // AT1G01560 // AT5G03350 // AT1G51620 // AT4G23320 // AT1G65790 // AT3G12220 // AT4G11890 // AT5G01100 // AT4G23220 // AT1G56120 // AT4G01750 // AT3G23120 // AT4G23140 // AT4G14365 // AT2G15390 // AT5G42830 // AT4G30640 // AT5G59680 // AT1G51790 // AT3G11010
GO:0016020	C	membrane	37	80	8532	28362	0.0017	0.037	// AT3G48640 // AT5G03350 // AT1G51620 // AT1G26200 // AT3G28540 // AT1G56120 // AT5G08240 // AT5G25250 // AT3G30842 // AT4G23610 // AT1G65790 // AT4G23220 // AT2G45510 // AT4G23140 // AT1G30900 // AT4G23320 // AT4G03450 // AT5G26340 // AT3G28890 // AT4G14390 // AT2G27690 // AT5G48657 // AT2G04495 // AT3G22231 // AT1G10340 // AT3G23120 // AT4G20110 // AT3G51330 // AT5G59680 // AT1G14880 // AT4G11…
GO:0071310	P	cellular response to organic substance	9	80	1023	28362	0.0024	0.039	// AT5G22570 // AT5G03350 // AT4G03450 // AT4G14390 // AT1G65790 // AT3G22231 // AT4G11890 // AT5G64810 // AT1G28480
GO:0005886	C	plasma membrane	20	80	3735	28362	0.0032	0.058	// AT5G25250 // AT3G30842 // AT5G59680 // AT1G14880 // AT5G26340 // AT5G03350 // AT1G51620 // AT4G23320 // AT1G65790 // AT3G28890 // AT3G28540 // AT4G23220 // AT1G56120 // AT3G23120 // AT4G23140 // AT3G22231 // AT1G30900 // AT4G11890 // AT4G20110 // AT1G51790
GO:0016773	F	phosphotransferase activity, alcohol group as acceptor	9	80	1072	28362	0.0033	0.096	// AT1G01560 // AT1G51620 // AT4G23140 // AT1G65790 // AT4G23220 // AT4G23320 // AT5G59680 // AT4G11890 // AT1G51790
GO:0006796	P	phosphate-containing compound metabolic process	12	80	1735	28362	0.0034	0.054	// AT5G59680 // AT5G26340 // AT5G03350 // AT1G51620 // AT4G23320 // AT1G65790 // AT4G23220 // AT1G56120 // AT4G23140 // AT3G22231 // AT4G11890 // AT1G51790
GO:0006793	P	phosphorus metabolic process	12	80	1751	28362	0.0037	0.057	// AT5G59680 // AT5G26340 // AT5G03350 // AT1G51620 // AT4G23320 // AT1G65790 // AT4G23220 // AT1G56120 // AT4G23140 // AT3G22231 // AT4G11890 // AT1G51790
GO:0048583	P	regulation of response to stimulus	6	80	565	28362	0.0055	0.082	// AT5G05300 // AT4G03450 // AT4G14390 // AT3G22231 // AT1G02450 // AT4G11890
GO:0009620	P	response to fungus	6	80	573	28362	0.0058	0.085	// AT5G44430 // AT3G22231 // AT2G14560 // AT3G51440 // AT4G11890 // AT5G64810
GO:0004674	F	protein serine/threonine kinase activity	7	80	767	28362	0.0061	0.15	// AT5G59680 // AT4G23140 // AT1G65790 // AT4G23220 // AT4G23320 // AT1G01560 // AT4G11890
GO:0033993	P	response to lipid	7	80	772	28362	0.0063	0.09	// AT1G01560 // AT5G26340 // AT1G65790 // AT3G22231 // AT4G02380 // AT2G46270 // AT4G11890
GO:0009719	P	response to endogenous stimulus	11	80	1732	28362	0.0094	0.13	// AT1G01560 // AT5G26340 // AT1G65790 // AT3G51440 // AT1G34180 // AT4G02380 // AT3G22231 // AT2G46270 // AT4G11890 // AT5G64810 // AT1G28480
GO:0050832	P	defense response to fungus	5	80	504	28362	0.014	0.2	// AT5G44430 // AT4G11890 // AT3G22231 // AT5G64810 // AT2G14560
GO:0036211	P	protein modification process	12	80	2126	28362	0.016	0.21	// AT5G05460 // AT4G14365 // AT2G15390 // AT1G51620 // AT4G23320 // AT1G65790 // AT4G23220 // AT1G56120 // AT4G23140 // AT5G59680 // AT4G11890 // AT1G51790
GO:0006464	P	cellular protein modification process	12	80	2126	28362	0.016	0.21	// AT5G05460 // AT4G14365 // AT2G15390 // AT1G51620 // AT4G23320 // AT1G65790 // AT4G23220 // AT1G56120 // AT4G23140 // AT5G59680 // AT4G11890 // AT1G51790
GO:0009725	P	response to hormone	10	80	1631	28362	0.017	0.21	// AT1G01560 // AT5G26340 // AT1G65790 // AT3G51440 // AT4G02380 // AT3G22231 // AT2G46270 // AT4G11890 // AT5G64810 // AT1G28480
GO:0050794	P	regulation of cellular process	21	80	4857	28362	0.026	0.33	// AT4G03450 // AT1G01560 // AT4G25110 // AT4G14390 // AT3G28890 // AT5G22570 // AT1G65790 // AT5G64810 // AT4G11890 // AT3G22231 // AT1G34180 // AT3G23120 // AT5G22380 // AT5G18360 // AT1G02450 // AT1G15790 // AT5G45000 // AT5G01100 // AT2G46270 // AT1G28480 // AT3G11010
GO:0050789	P	regulation of biological process	22	80	5306	28362	0.035	0.43	// AT1G01560 // AT1G15790 // AT5G45000 // AT2G46270 // AT3G11010 // AT4G25110 // AT1G65790 // AT5G22380 // AT5G18360 // AT3G28890 // AT5G22570 // AT4G03450 // AT4G14390 // AT3G22231 // AT3G23120 // AT1G02450 // AT5G64810 // AT5G05300 // AT1G28480 // AT5G01100 // AT4G11890 // AT1G34180
GO:0043412	P	macromolecule modification	12	80	2532	28362	0.052	0.61	// AT5G05460 // AT4G14365 // AT2G15390 // AT1G51620 // AT4G23320 // AT1G65790 // AT4G23220 // AT1G56120 // AT4G23140 // AT5G59680 // AT4G11890 // AT1G51790
GO:0003824	F	catalytic activity	33	80	9101	28362	0.053	1	// AT1G01560 // AT3G23120 // AT5G03350 // AT1G51620 // AT3G28540 // AT1G56120 // AT4G14365 // AT5G42830 // AT3G30842 // AT4G25110 // AT4G23140 // AT1G65790 // AT4G23220 // AT3G51440 // AT2G45510 // AT4G23320 // AT3G11010 // AT4G30640 // AT3G12220 // AT5G05460 // AT3G28890 // AT2G27690 // AT2G47130 // AT5G11920 // AT5G59680 // AT2G26440 // AT4G11890 // AT4G01750 // AT1G51790 // AT5G01100 // AT2G15…
GO:0065007	P	biological regulation	23	80	6062	28362	0.074	0.86	// AT1G01560 // AT1G15790 // AT5G45000 // AT2G46270 // AT3G11010 // AT4G25110 // AT5G44430 // AT1G65790 // AT5G22380 // AT5G18360 // AT3G28890 // AT4G14390 // AT4G03450 // AT5G22570 // AT3G22231 // AT3G23120 // AT1G02450 // AT5G64810 // AT4G11890 // AT1G28480 // AT5G01100 // AT5G05300 // AT1G34180
GO:0009755	P	hormone-mediated signaling pathway	5	80	821	28362	0.083	0.95	// AT4G11890 // AT3G22231 // AT1G65790 // AT1G28480 // AT5G64810
GO:0032870	P	cellular response to hormone stimulus	5	80	879	28362	0.1	1	// AT4G11890 // AT3G22231 // AT1G65790 // AT1G28480 // AT5G64810
GO:0071495	P	cellular response to endogenous stimulus	5	80	890	28362	0.11	1	// AT4G11890 // AT3G22231 // AT1G65790 // AT1G28480 // AT5G64810
GO:0032559	F	adenyl ribonucleotide binding	10	80	2364	28362	0.13	1	// AT1G01560 // AT1G51620 // AT3G28540 // AT1G65790 // AT1G51790 // AT1G56120 // AT4G23140 // AT5G18360 // AT5G59680 // AT4G11890
GO:0030554	F	adenyl nucleotide binding	10	80	2366	28362	0.13	1	// AT1G01560 // AT1G51620 // AT3G28540 // AT1G65790 // AT1G51790 // AT1G56120 // AT4G23140 // AT5G18360 // AT5G59680 // AT4G11890
GO:0019538	P	protein metabolic process	16	80	4289	28362	0.15	1	// AT5G05460 // AT4G14365 // AT4G25110 // AT2G15390 // AT1G51620 // AT4G23320 // AT1G65790 // AT4G23220 // AT1G56120 // AT4G23140 // AT5G59680 // AT4G11890 // AT4G30640 // AT3G12220 // AT1G51790 // AT3G51330
GO:0005524	F	ATP binding	9	80	2248	28362	0.18	1	// AT1G01560 // AT1G51620 // AT3G28540 // AT1G65790 // AT1G51790 // AT1G56120 // AT4G23140 // AT5G59680 // AT4G11890
GO:0005773	C	vacuole	6	80	1359	28362	0.19	1	// AT5G25250 // AT5G05460 // AT1G14880 // AT3G51440 // AT1G30900 // AT4G20110
GO:0032549	F	ribonucleoside binding	10	80	2617	28362	0.2	1	// AT1G01560 // AT1G51620 // AT3G28540 // AT1G65790 // AT1G51790 // AT1G56120 // AT4G23140 // AT5G18360 // AT5G59680 // AT4G11890
GO:0032550	F	purine ribonucleoside binding	10	80	2612	28362	0.2	1	// AT1G01560 // AT1G51620 // AT3G28540 // AT1G65790 // AT1G51790 // AT1G56120 // AT4G23140 // AT5G18360 // AT5G59680 // AT4G11890
GO:0001883	F	purine nucleoside binding	10	80	2612	28362	0.2	1	// AT1G01560 // AT1G51620 // AT3G28540 // AT1G65790 // AT1G51790 // AT1G56120 // AT4G23140 // AT5G18360 // AT5G59680 // AT4G11890
GO:0001882	F	nucleoside binding	10	80	2618	28362	0.2	1	// AT1G01560 // AT1G51620 // AT3G28540 // AT1G65790 // AT1G51790 // AT1G56120 // AT4G23140 // AT5G18360 // AT5G59680 // AT4G11890
GO:0017076	F	purine nucleotide binding	10	80	2633	28362	0.21	1	// AT1G01560 // AT1G51620 // AT3G28540 // AT1G65790 // AT1G51790 // AT1G56120 // AT4G23140 // AT5G18360 // AT5G59680 // AT4G11890
GO:0032555	F	purine ribonucleotide binding	10	80	2631	28362	0.21	1	// AT1G01560 // AT1G51620 // AT3G28540 // AT1G65790 // AT1G51790 // AT1G56120 // AT4G23140 // AT5G18360 // AT5G59680 // AT4G11890
GO:0009987	P	cellular process	40	80	12771	28362	0.22	1	// AT1G01560 // AT3G23120 // AT5G03350 // AT1G51620 // AT1G56120 // AT4G14365 // AT1G15790 // AT5G45000 // AT2G46270 // AT3G11010 // AT5G25250 // AT5G22380 // AT4G25110 // AT4G23140 // AT1G65790 // AT4G23220 // AT3G51440 // AT4G23320 // AT5G18360 // AT4G30640 // AT5G05460 // AT4G03450 // AT5G26340 // AT4G14390 // AT3G28890 // AT5G22570 // AT4G02380 // AT3G22231 // AT4G01750 // AT2G47130 // AT1G02…
GO:0005975	P	carbohydrate metabolic process	5	80	1144	28362	0.22	1	// AT5G05460 // AT5G11920 // AT4G01750 // AT2G26440 // AT2G15390
GO:0032553	F	ribonucleotide binding	10	80	2664	28362	0.22	1	// AT1G01560 // AT1G51620 // AT3G28540 // AT1G65790 // AT1G51790 // AT1G56120 // AT4G23140 // AT5G18360 // AT5G59680 // AT4G11890
GO:0097367	F	carbohydrate derivative binding	10	80	2696	28362	0.23	1	// AT1G01560 // AT1G51620 // AT3G28540 // AT1G65790 // AT1G51790 // AT1G56120 // AT4G23140 // AT5G18360 // AT5G59680 // AT4G11890
GO:0005794	C	Golgi apparatus	5	80	1182	28362	0.24	1	// AT2G15390 // AT1G30900 // AT5G01100 // AT4G20110 // AT4G01750
GO:0043170	P	macromolecule metabolic process	26	80	8111	28362	0.26	1	// AT4G14365 // AT2G15390 // AT1G51620 // AT1G56120 // AT1G01560 // AT1G15790 // AT2G46270 // AT4G25110 // AT4G23140 // AT1G65790 // AT4G23220 // AT5G22380 // AT4G30640 // AT3G12220 // AT5G05460 // AT4G23320 // AT5G22570 // AT1G02450 // AT5G64810 // AT3G51330 // AT5G59680 // AT2G26440 // AT4G01750 // AT1G51790 // AT4G11890 // AT1G34180
GO:0098588	C	bounding membrane of organelle	5	80	1213	28362	0.26	1	// AT5G25250 // AT2G15390 // AT1G30900 // AT4G20110 // AT4G01750
GO:0012505	C	endomembrane system	8	80	2143	28362	0.26	1	// AT5G25250 // AT2G15390 // AT3G51440 // AT2G45510 // AT1G30900 // AT5G01100 // AT4G20110 // AT4G01750
GO:0044267	P	cellular protein metabolic process	13	80	3841	28362	0.28	1	// AT5G05460 // AT4G14365 // AT2G15390 // AT1G51620 // AT4G23320 // AT1G65790 // AT4G23220 // AT1G56120 // AT4G23140 // AT5G59680 // AT4G30640 // AT4G11890 // AT1G51790
GO:0008152	P	metabolic process	37	80	12035	28362	0.28	1	// AT1G01560 // AT2G15390 // AT1G51620 // AT2G31020 // AT1G56120 // AT4G14365 // AT1G15790 // AT2G46270 // AT4G25110 // AT4G23140 // AT1G65790 // AT4G23220 // AT3G51440 // AT2G45510 // AT4G23320 // AT4G30640 // AT3G12220 // AT5G05460 // AT5G26340 // AT5G22380 // AT5G22570 // AT2G27690 // AT5G03350 // AT3G22231 // AT4G01750 // AT2G47130 // AT1G02450 // AT5G64810 // AT3G51330 // AT5G11920 // AT5G59…
GO:0035639	F	purine ribonucleoside triphosphate binding	9	80	2515	28362	0.28	1	// AT1G01560 // AT1G51620 // AT3G28540 // AT1G65790 // AT1G51790 // AT1G56120 // AT4G23140 // AT5G59680 // AT4G11890
GO:0044699	P	single-organism process	29	80	9448	28362	0.33	1	// AT1G01560 // AT2G47130 // AT2G15390 // AT2G31020 // AT5G45000 // AT3G11010 // AT3G30842 // AT4G25110 // AT1G65790 // AT2G45510 // AT5G22380 // AT4G02380 // AT3G12220 // AT5G05460 // AT4G03450 // AT5G26340 // AT4G14390 // AT3G28890 // AT5G22570 // AT2G27690 // AT5G18360 // AT3G22231 // AT4G01750 // AT3G23120 // AT5G64810 // AT1G34180 // AT4G11890 // AT1G28480 // AT3G26210
GO:0044763	P	single-organism cellular process	20	80	6591	28362	0.4	1	// AT5G05460 // AT4G03450 // AT1G01560 // AT3G23120 // AT4G25110 // AT2G15390 // AT3G28890 // AT5G22570 // AT1G65790 // AT4G02380 // AT4G14390 // AT3G22231 // AT4G01750 // AT2G47130 // AT5G18360 // AT5G45000 // AT4G11890 // AT5G64810 // AT1G28480 // AT3G11010
GO:0016491	F	oxidoreductase activity	5	80	1547	28362	0.44	1	// AT3G26210 // AT1G28480 // AT2G45510 // AT2G47130 // AT2G27690
GO:0055114	P	oxidation-reduction process	5	80	1566	28362	0.45	1	// AT3G26210 // AT1G28480 // AT2G45510 // AT2G47130 // AT2G27690
GO:0005515	F	protein binding	11	80	3669	28362	0.46	1	// AT4G14365 // AT5G22570 // AT1G65790 // AT3G25882 // AT1G28480 // AT4G23140 // AT1G01560 // AT2G46270 // AT4G11890 // AT5G64810 // AT1G02450
GO:0005576	C	extracellular region	9	80	2954	28362	0.46	1	// AT5G11920 // AT2G26440 // AT5G03350 // AT1G24147 // AT2G27690 // AT5G44430 // AT3G51440 // AT4G23320 // AT3G12220
GO:0000166	F	nucleotide binding	10	80	3370	28362	0.48	1	// AT1G01560 // AT1G51620 // AT3G28540 // AT1G65790 // AT1G51790 // AT1G56120 // AT4G23140 // AT5G18360 // AT5G59680 // AT4G11890
GO:1901265	F	nucleoside phosphate binding	10	80	3370	28362	0.48	1	// AT1G01560 // AT1G51620 // AT3G28540 // AT1G65790 // AT1G51790 // AT1G56120 // AT4G23140 // AT5G18360 // AT5G59680 // AT4G11890
GO:0005829	C	cytosol	6	80	1993	28362	0.5	1	// AT5G05460 // AT1G01560 // AT1G15790 // AT4G11890 // AT2G46270 // AT5G42830
GO:0009628	P	response to abiotic stimulus	6	80	2022	28362	0.51	1	// AT5G25250 // AT5G26340 // AT2G15390 // AT3G22231 // AT4G02380 // AT4G11890
GO:0031326	P	regulation of cellular biosynthetic process	8	80	2734	28362	0.51	1	// AT5G22570 // AT5G64810 // AT3G22231 // AT5G22380 // AT1G02450 // AT1G15790 // AT2G46270 // AT1G34180
GO:0036094	F	small molecule binding	10	80	3434	28362	0.51	1	// AT1G01560 // AT1G51620 // AT3G28540 // AT1G65790 // AT1G51790 // AT1G56120 // AT4G23140 // AT5G18360 // AT5G59680 // AT4G11890
GO:0009889	P	regulation of biosynthetic process	8	80	2752	28362	0.52	1	// AT5G22570 // AT5G64810 // AT3G22231 // AT5G22380 // AT1G02450 // AT1G15790 // AT2G46270 // AT1G34180
GO:0044260	P	cellular macromolecule metabolic process	21	80	7410	28362	0.53	1	// AT5G59680 // AT5G05460 // AT1G51790 // AT4G14365 // AT5G22380 // AT2G15390 // AT1G51620 // AT4G23320 // AT5G22570 // AT1G65790 // AT5G64810 // AT4G23220 // AT1G56120 // AT4G01750 // AT4G23140 // AT1G02450 // AT1G15790 // AT4G11890 // AT4G30640 // AT2G46270 // AT1G34180
GO:0044238	P	primary metabolic process	28	80	9890	28362	0.53	1	// AT4G14365 // AT2G15390 // AT1G51620 // AT2G31020 // AT1G56120 // AT1G15790 // AT2G46270 // AT4G25110 // AT4G23140 // AT1G65790 // AT4G23220 // AT5G22380 // AT4G30640 // AT3G12220 // AT5G05460 // AT4G23320 // AT5G22570 // AT3G22231 // AT1G02450 // AT5G64810 // AT3G51330 // AT5G11920 // AT5G59680 // AT2G26440 // AT4G01750 // AT1G51790 // AT4G11890 // AT1G34180
GO:2001141	P	regulation of RNA biosynthetic process	7	80	2445	28362	0.54	1	// AT5G22570 // AT5G64810 // AT5G22380 // AT1G02450 // AT1G15790 // AT2G46270 // AT1G34180
GO:0006355	P	regulation of transcription, DNA-templated	7	80	2443	28362	0.54	1	// AT5G22570 // AT5G64810 // AT5G22380 // AT1G02450 // AT1G15790 // AT2G46270 // AT1G34180
GO:1903506	P	regulation of nucleic acid-templated transcription	7	80	2445	28362	0.54	1	// AT5G22570 // AT5G64810 // AT5G22380 // AT1G02450 // AT1G15790 // AT2G46270 // AT1G34180
GO:0001071	F	nucleic acid binding transcription factor activity	5	80	1730	28362	0.54	1	// AT2G46270 // AT5G22570 // AT5G64810 // AT1G34180 // AT5G22380
GO:0003700	F	transcription factor activity, sequence-specific DNA binding	5	80	1729	28362	0.54	1	// AT2G46270 // AT5G22570 // AT5G64810 // AT1G34180 // AT5G22380
GO:0019222	P	regulation of metabolic process	9	80	3181	28362	0.55	1	// AT1G01560 // AT5G22570 // AT5G64810 // AT3G22231 // AT5G22380 // AT1G02450 // AT1G15790 // AT2G46270 // AT1G34180
GO:0051252	P	regulation of RNA metabolic process	7	80	2474	28362	0.55	1	// AT5G22570 // AT5G64810 // AT5G22380 // AT1G02450 // AT1G15790 // AT2G46270 // AT1G34180
GO:0071704	P	organic substance metabolic process	30	80	10672	28362	0.55	1	// AT4G14365 // AT2G15390 // AT1G51620 // AT2G31020 // AT1G56120 // AT1G01560 // AT1G15790 // AT2G46270 // AT4G25110 // AT4G23140 // AT1G65790 // AT4G23220 // AT3G51440 // AT5G22380 // AT4G30640 // AT3G12220 // AT5G05460 // AT4G23320 // AT5G22570 // AT3G22231 // AT1G02450 // AT5G64810 // AT3G51330 // AT5G11920 // AT5G59680 // AT2G26440 // AT4G01750 // AT1G51790 // AT4G11890 // AT1G34180
GO:0010468	P	regulation of gene expression	8	80	2814	28362	0.55	1	// AT1G01560 // AT5G22570 // AT5G64810 // AT5G22380 // AT1G02450 // AT1G15790 // AT2G46270 // AT1G34180
GO:0031090	C	organelle membrane	5	80	1760	28362	0.56	1	// AT5G25250 // AT2G15390 // AT1G30900 // AT4G20110 // AT4G01750
GO:0044710	P	single-organism metabolic process	11	80	3970	28362	0.57	1	// AT5G05460 // AT2G45510 // AT2G15390 // AT2G27690 // AT2G31020 // AT3G22231 // AT4G01750 // AT2G47130 // AT3G12220 // AT1G28480 // AT3G26210
GO:0080090	P	regulation of primary metabolic process	8	80	2889	28362	0.58	1	// AT5G22570 // AT5G64810 // AT3G22231 // AT5G22380 // AT1G02450 // AT1G15790 // AT2G46270 // AT1G34180
GO:0019219	P	regulation of nucleobase-containing compound metabolic process	7	80	2529	28362	0.58	1	// AT5G22570 // AT5G64810 // AT5G22380 // AT1G02450 // AT1G15790 // AT2G46270 // AT1G34180
GO:0097659	P	nucleic acid-templated transcription	7	80	2561	28362	0.59	1	// AT5G22570 // AT5G64810 // AT5G22380 // AT1G02450 // AT1G15790 // AT2G46270 // AT1G34180
GO:0006351	P	transcription, DNA-templated	7	80	2559	28362	0.59	1	// AT5G22570 // AT5G64810 // AT5G22380 // AT1G02450 // AT1G15790 // AT2G46270 // AT1G34180
GO:0032774	P	RNA biosynthetic process	7	80	2566	28362	0.59	1	// AT5G22570 // AT5G64810 // AT5G22380 // AT1G02450 // AT1G15790 // AT2G46270 // AT1G34180
[truncated: 53 more rows]

## Sheet: down_main
Interval represent 33 loci
No GO term enrichment

## Sheet: down_morc1
Interval represent 5 loci
No GO term enrichment

[truncated: 5 more sheets: down_double, down_mainXmorc1, down_genes_mainXdouble, down_morc1Xdouble, down_mainXmorc1Xdouble]
