# Supplementary material for: Plant mobile domain proteins ensure Microrchidia 1 expression to fulfill transposon silencing
Source: Life Sci Alliance. 2023 Feb 2;6(4):e202201539. doi: 10.26508/lsa.202201539 (PMC9899485; doi:10.26508/lsa.202201539)
Supplement: Supplementary file 7 [file LSA-2022-01539_SdataF3.2.xlsx]

## Sheet: fgi3C_source_data
Include	Color	Pos	Name	Cp	RHIP1
True	255	A1	22.82	20.44	20.9867	1	Col
True	255	A2	22.64	21.25
True	255	A3	22.85	21.27
True	255	A4	22.47	21.08	21.0433	2
True	255	A5	22.52	21
True	255	A6	22.6	21.05
True	255	A7	23.1	21.27	21.34	3
True	255	A8	23.04	21.45
True	255	A9	22.99	21.3
True	255	A10	23.09	21.46	21.4733	4	morc1-2
True	255	A11	23.08	21.47
True	255	A12	23.12	21.49
True	255	A13	22.97	20.14	20.13	5
True	255	A14	22.77	20.13
True	255	A15	23.01	20.12
True	255	A16	22.69	20.6	20.625	6
True	255	A17	22.51	20.65
True	255	A18	22.7	19.64
True	255	A19	22.45	21.22	21.2767	7	F2pUBQ-MORC1/morc1-2 line1
True	255	A20	22.54	21.27
True	255	A21	22.52	21.34
True	255	A22	22.69	21.25	21.23	8
True	255	A23	22.63	21.23
True	255	A24	22.51	21.21
True	255	B1	22.61	20.89	20.9	9
True	255	B2	22.72	20.93
True	255	B3	21.22	20.88
Include	Color	Pos	Name	Cp	ACTIN7							RHIP1	ACTIN7	∂	∂∂		mean	normalized mean	std dev	normalized std dev		ACTIN7	normalized mean	normalized std dev
True	255	C1	Sample 49	18.31	18.3267	1	Col			Col	1	20.9867	18.3267	-2.66	0	1	1.19416	1	0.139653	0.116947		Col	1	0.116947
True	255	C2	Sample 50	18.5																		morc1-2	0.577444	0.16596
True	255	C3	Sample 51	18.17																		F2pUBQ-MORC1/morc1-2 line1	0.879209	0.0947579
True	255	C4	Sample 52	18.13	18.05	2					2	21.0433	18.05	-2.99333	-0.333333	1.25992
True	255	C5	Sample 53	18.02
True	255	C6	Sample 54	18
True	255	C7	Sample 55	18.27	18.2767	3					3	21.34	18.2767	-3.06333	-0.403333	1.32256
True	255	C8	Sample 56	18.31
True	255	C9	Sample 57	18.25
True	255	C10	Sample 58	18.95	18.94	4	morc1-2			morc1-2	4	21.4733	18.94	-2.53333	0.126667	0.915945	0.68956	0.577444	0.198183	0.16596
True	255	C11	Sample 59	18.91
True	255	C12	Sample 60	18.96
True	255	C13	Sample 61	18.65	18.6767	5					5	20.13	18.6767	-1.45333	1.20667	0.433269
True	255	C14	Sample 62	18.7
True	255	C15	Sample 63	18.68
True	255	C16	Sample 64	18.36	18.44	6					6	20.625	18.44	-2.185	0.475	0.719467
True	255	C17	Sample 65	18.53
True	255	C18	Sample 66	18.43
True	255	C19	Sample 67	18.67	18.6867	7	F2pUBQ-MORC1/morc1-2 line1			F2pUBQ-MORC1/morc1-2 line1	7	21.2767	18.6867	-2.59	0.07	0.952638	1.04992	0.879209	0.113156	0.0947579
True	255	C20	Sample 68	18.72
True	255	C21	Sample 69	18.67
True	255	C22	Sample 70	18.31	18.2967	8					8	21.23	18.2967	-2.93333	-0.273333	1.2086
True	255	C23	Sample 71	18.31
True	255	C24	Sample 72	18.27
True	255	D1	Sample 73	18.17	18.2567	9					9	20.9	18.2567	-2.64333	0.0166667	0.988514
True	255	D2	Sample 74	18.27
True	255	D3	Sample 75	18.33
Include	Color	Pos	Name	Cp	ATENSPM6							RHIP1		∂	∂∂		mean	normalized mean	std dev	normalized std dev
True	255	A1	Sample 1	27.05	26.73	1	Col			Col	1	20.9867	26.73	5.74333	0	1	0.744061	1	0.361952	0.486455		Col	1	0.486455
True	255	A2	Sample 2	26.92																		morc1-2	18.832	6.79351
True	255	A3	Sample 3	26.22																		F2pUBQ-MORC1/morc1-2 line1	0.188862	0.0586715
True	255	A4	Sample 4	28.69	28.8933	2					2	21.0433	28.8933	7.85	2.10667	0.232183
True	255	A5	Sample 5	28.87
True	255	A6	Sample 6	29.12
True	255	A7	Sample 7	27.22	27.0833	3					3	21.34	27.0833	5.74333	0	1
True	255	A8	Sample 8	27.01
True	255	A9	Sample 9	27.02
True	255	A10	Sample 10	22.9	22.8767	4	morc1-2			morc1-2	4	21.4733	22.8767	1.40333	-4.34	20.2521	14.0122	18.832	5.05479	6.79351
True	255	A11	Sample 11	22.8
True	255	A12	Sample 12	22.93
True	255	A13	Sample 13	22.9	22.8967	5					5	20.13	22.8967	2.76667	-2.97667	7.87165
True	255	A14	Sample 14	22.86
True	255	A15	Sample 15	22.93
True	255	A16	Sample 16	22.49	22.57	6					6	20.625	22.57	1.945	-3.79833	13.9127
True	255	A17	Sample 17	22.6
True	255	A18	Sample 18	22.62
True	255	A19	Sample 19	30.27	30.03	7	F2pUBQ-MORC1/morc1-2 line1			F2pUBQ-MORC1/morc1-2 line1	7	21.2767	30.03	8.75333	3.01	0.124137	0.140525	0.188862	0.0436552	0.0586715
True	255	A20	Sample 20	30.01
True	255	A21	Sample 21	29.81
True	255	A22	Sample 22	29.24	29.2933	8					8	21.23	29.2933	8.06333	2.32	0.200267
True	255	A23	Sample 23	29.14
True	255	A24	Sample 24	29.5
True	255	B1	Sample 25	29.88	30.0067	9					9	20.9	30.0067	9.10667	3.36333	0.0971708
True	255	B2	Sample 26	30.11
True	255	B3	Sample 27	30.03
Include	Color	Pos	Name	Cp	ATIS112A							RHIP1		∂	∂∂		mean	normalized mean	std dev	normalized std dev
True	255	C1	Sample 49	23.66	23.4267	1	Col			Col	1	20.9867	23.4267	2.44	0	1	0.974541	1	0.302598	0.310503		Col	1	0.310503
True	255	C2	Sample 50	23.45																		morc1-2	3.30773	1.28675
True	255	C3	Sample 51	23.17																		F2pUBQ-MORC1/morc1-2 line1	0.235655	0.105076
True	255	C4	Sample 52	24.21	24.24	2					2	21.0433	24.24	3.19667	0.756667	0.591862
True	255	C5	Sample 53	24.23
True	255	C6	Sample 54	24.28
True	255	C7	Sample 55	23.57	23.3667	3					3	21.34	23.3667	2.02667	-0.413333	1.33176
True	255	C8	Sample 56	22.95
True	255	C9	Sample 57	23.58
True	255	C10	Sample 58	21.73	21.7433	4	morc1-2			morc1-2	4	21.4733	21.7433	0.27	-2.17	4.50023	3.22352	3.30773	1.25399	1.28675
True	255	C11	Sample 59	21.83
True	255	C12	Sample 60	21.67
True	255	C13	Sample 61	21.98	21.9667	5					5	20.13	21.9667	1.83667	-0.603333	1.51922
True	255	C14	Sample 62	22.08
True	255	C15	Sample 63	21.84
True	255	C16	Sample 64	21.28	21.1967	6					6	20.625	21.1967	0.571667	-1.86833	3.65111
True	255	C17	Sample 65	21.13
True	255	C18	Sample 66	21.18
True	255	C19	Sample 67	26.56	26.56	7	F2pUBQ-MORC1/morc1-2 line1			F2pUBQ-MORC1/morc1-2 line1	7	21.2767	26.56	5.28333	2.84333	0.139339	0.229655	0.235655	0.102401	0.105076
True	255	C20	Sample 68	26.52
True	255	C21	Sample 69	26.6
True	255	C22	Sample 70	25.09	25.0933	8					8	21.23	25.0933	3.86333	1.42333	0.37285
True	255	C23	Sample 71	25.1
True	255	C24	Sample 72	25.09
True	255	D1	Sample 73	25.75	25.84	9					9	20.9	25.84	4.94	2.5	0.176777
True	255	D2	Sample 74	25.85
True	255	D3	Sample 75	25.92
True
True
True
True
True
True
True
True
True
True
True
True
True
True
True
True
True
True
Include	Color	Pos	Name	Cp	Helitrony1D							RHIP1		∂	∂∂		mean	normalized mean	std dev	normalized std dev
True	255	E1	Sample 97	35	35	1	Col			Col	1	20.9867	35	14.0133	0	1	8.25794	1	5.56435	0.673819		Col	1	0.673819
True	255	E2	Sample 98	35																		morc1-2	74.3742	62.1047
True	255	E3	Sample 99																			F2pUBQ-MORC1/morc1-2 line1	1.70407	1.68511
True	255	E4	Sample 100	31.92	31.8467	2					2	21.0433	31.8467	10.8033	-3.21	9.25351
True	255	E5	Sample 101	32.47
True	255	E6	Sample 102	31.15
True	255	E7	Sample 103	31.14	31.4933	3					3	21.34	31.4933	10.1533	-3.86	14.5203
True	255	E8	Sample 104	31.5
True	255	E9	Sample 105	31.84
True	255	E10	Sample 106	25.53	25.1033	4	morc1-2			morc1-2	4	21.4733	25.1033	3.63	-10.3833	1335.66	614.177	74.3742	512.857	62.1047
True	255	E11	Sample 107	24.86
True	255	E12	Sample 108	24.92
True	255	E13	Sample 109	26.47	26.58	5					5	20.13	26.58	6.45	-7.56333	189.143
True	255	E14	Sample 110	26.45
True	255	E15	Sample 111	26.82
True	255	E16	Sample 112	26.22	26.3267	6					6	20.625	26.3267	5.70167	-8.31167	317.732
True	255	E17	Sample 113	26.12
True	255	E18	Sample 114	26.64
True	255	E19	Sample 115	30.55	30.2267	7	F2pUBQ-MORC1/morc1-2 line1			F2pUBQ-MORC1/morc1-2 line1	7	21.2767	30.2267	8.95	-5.06333	33.4361	14.0721	1.70407	13.9155	1.68511
True	255	E20	Sample 116	30.12
True	255	E21	Sample 117	30.01
True	255	E22	Sample 118	32.3	32.35	8					8	21.23	32.35	11.12	-2.89333	7.42985
True	255	E23	Sample 119	32.4
True	255	E24	Sample 120	32.35
True	255	F1	Sample 121	35	34.48	9					9	20.9	34.48	13.58	-0.433333	1.35035
True	255	F2	Sample 122	35
True	255	F3	Sample 123	33.44
Include	Color	Pos	Name	Cp	SDC							RHIP1		∂	∂∂		mean	normalized mean	std dev	normalized std dev
True	255	G1	Sample 145	29.06	28.7	1	Col			Col	1	20.9867	28.7	7.71333	0	1	1.02432	1	0.0444886	0.0434323		Col	1	0.0434323
True	255	G2	Sample 146	28.07																		morc1-2	20.3677	7.89361
True	255	G3	Sample 147	28.97																		F2pUBQ-MORC1/morc1-2 line1	1.65151	0.77569
True	255	G4	Sample 148	28.73	28.7767	2					2	21.0433	28.7767	7.73333	0.02	0.986233
True	255	G5	Sample 149	28.78
True	255	G6	Sample 150	28.82
True	255	G7	Sample 151	29.03	28.9333	3					3	21.34	28.9333	7.59333	-0.12	1.08673
True	255	G8	Sample 152	28.89
True	255	G9	Sample 153	28.88
True	255	G10	Sample 154	24.16	24.1733	4	morc1-2			morc1-2	4	21.4733	24.1733	2.7	-5.01333	32.2971	20.8631	20.3677	8.0856	7.89361
True	255	G11	Sample 155	24.1
True	255	G12	Sample 156	24.26
True	255	G13	Sample 157	23.78	23.9333	5					5	20.13	23.9333	3.80333	-3.91	15.0324
True	255	G14	Sample 158	24.11
True	255	G15	Sample 159	23.91
True	255	G16	Sample 160	24.54	24.4067	6					6	20.625	24.4067	3.78167	-3.93167	15.2598
True	255	G17	Sample 161	24.6
True	255	G18	Sample 162	24.08
True	255	G19	Sample 163	27.56	27.51	7	F2pUBQ-MORC1/morc1-2 line1			F2pUBQ-MORC1/morc1-2 line1	7	21.2767	27.51	6.23333	-1.48	2.78949	1.69168	1.65151	0.794557	0.77569
True	255	G20	Sample 164	27.54
True	255	G21	Sample 165	27.43
True	255	G22	Sample 166	28.6	28.51	8					8	21.23	28.51	7.28	-0.433333	1.35035
True	255	G23	Sample 167	28.66
True	255	G24	Sample 168	28.27
True	255	H1	Sample 169	28.78	28.71	9					9	20.9	28.71	7.81	0.0966667	0.935191
True	255	H2	Sample 170	28.76
True	255	H3	Sample 171	28.59
Include	Color	Pos	Name	Cp	UNK1							RHIP1		∂	∂∂		mean	normalized mean	std dev	normalized std dev
True	255	I1	Sample 193	25.65	25.4067	1	Col			Col	1	20.9867	25.4067	4.42	0	1	0.661012	1	0.327536	0.495507		Col	1	0.495507
True	255	I2	Sample 194	25.35																		morc1-2	46.5779	20.7264
True	255	I3	Sample 195	25.22																		F2pUBQ-MORC1/morc1-2 line1	0.296685	0.09578
True	255	I4	Sample 196	27.94	27.66	2					2	21.0433	27.66	6.61667	2.19667	0.218141
True	255	I5	Sample 197	27.14
True	255	I6	Sample 198	27.9
True	255	I7	Sample 199	25.98	26.1467	3					3	21.34	26.1467	4.80667	0.386667	0.764895
True	255	I8	Sample 200	26.23
True	255	I9	Sample 201	26.23
True	255	I10	Sample 202	20.48	20.27	4	morc1-2			morc1-2	4	21.4733	20.27	-1.20333	-5.62333	49.2938	30.7885	46.5779	13.7004	20.7264
True	255	I11	Sample 203	20.07
True	255	I12	Sample 204	20.26
True	255	I13	Sample 205	20.7	20.5	5					5	20.13	20.5	0.37	-4.05	16.5642
True	255	I14	Sample 206	20.54
True	255	I15	Sample 207	20.26
True	255	I16	Sample 208	20.17	20.3167	6					6	20.625	20.3167	-0.308333	-4.72833	26.5076
True	255	I17	Sample 209	20.59
True	255	I18	Sample 210	20.19
True	255	I19	Sample 211	27.75	27.6367	7	F2pUBQ-MORC1/morc1-2 line1			F2pUBQ-MORC1/morc1-2 line1	7	21.2767	27.6367	6.36	1.94	0.260616	0.196112	0.296685	0.0633117	0.09578
True	255	I20	Sample 212	27.64
True	255	I21	Sample 213	27.52
True	255	I22	Sample 214	28.09	27.85	8					8	21.23	27.85	6.62	2.2	0.217638
True	255	I23	Sample 215	27.72
True	255	I24	Sample 216	27.74
True	255	J1	Sample 217	28.63	28.5033	9					9	20.9	28.5033	7.60333	3.18333	0.110083
True	255	J2	Sample 218	28.64
True	255	J3	Sample 219	28.24
Include	Color	Pos	Name	Cp	RHIP1
True	255	A1	Sample 1	23.2	23.0533	1	WT
True	255	A2	Sample 2	22.84
True	255	A3	Sample 3	23.12
True	255	A4	Sample 4	23.51	23.4167	2
True	255	A5	Sample 5	23.22
True	255	A6	Sample 6	23.52
True	255	A7	Sample 7	23.6	23.2467	3
True	255	A8	Sample 8	23
True	255	A9	Sample 9	23.14
True	255	A10	Sample 10	22.76	22.7867	4	morc1-2
True	255	A11	Sample 11	23.11
True	255	A12	Sample 12	22.49
True	255	A13	Sample 13	23.54	23.5833	5
True	255	A14	Sample 14	23.58
True	255	A15	Sample 15	23.63
True	255	A16	Sample 16	22.62	22.055	6
True	255	A17	Sample 17	21.49
True	255	A18	Sample 18	21.69
True	255	A19	Sample 19	22.5	22.3933	7	pUBQ-MORC1/morc1-2_line2
True	255	A20	Sample 20	22.25
True	255	A21	Sample 21	22.43
True	255	A22	Sample 22	22.03	22.09	8
True	255	A23	Sample 23	22.03
True	255	A24	Sample 24	22.21
True	255	B1	Sample 25	22.26	22.34	9
True	255	B2	Sample 26	22.75
True	255	B3	Sample 27	22.01
Include	Color	Pos	Name	Cp	ACTIN7							RHIP1	ACTIN7	∂	∂∂		mean	normalized mean	std dev	normalized std dev		ACTIN7	normalized mean	normalized std dev
True	255	C1	Sample 49	18.45	18.6367	1	WT			WT	1	23.0533	18.6367	-4.41667	0	1	0.978562	1	0.03535	0.0361244		WT	1	0.0361244
True	255	C2	Sample 50	18.75																		morc1-2	0.952061	0.397177
True	255	C3	Sample 51	18.71																		pUBQ-MORC1/morc1-2_line2	0.81386	0.0378577
True	255	C4	Sample 52	18.81	18.99	2					2	23.4167	18.99	-4.42667	-0.01	1.00696
True	255	C5	Sample 53	19.1
True	255	C6	Sample 54	19.06
True	255	C7	Sample 55	18.73	18.9367	3					3	23.2467	18.9367	-4.31	0.106667	0.928731
True	255	C8	Sample 56	18.99
True	255	C9	Sample 57	19.09
True	255	C10	Sample 58	19	18.7767	4	morc1-3			morc1-3	4	22.7867	18.7767	-4.01	0.406667	0.754364	0.931651	0.952061	0.388663	0.397177
True	255	C11	Sample 59	18.81
True	255	C12	Sample 60	18.52
True	255	C13	Sample 61	18.49	18.61	5					5	23.5833	18.61	-4.97333	-0.556667	1.47087
True	255	C14	Sample 62	18.74
True	255	C15	Sample 63	18.6
True	255	C16	Sample 64	18.81	18.45	6					6	22.055	18.45	-3.605	0.811667	0.569723
True	255	C17	Sample 65	18.34
True	255	C18	Sample 66	18.2
True	255	C19	Sample 67	18.01	18.28	7	pUBQ-MORC1/morc1-2_line2			pUBQ-MORC1/morc1-2_line2	7	22.3933	18.28	-4.11333	0.303333	0.810378	0.796413	0.81386	0.0370461	0.0378577
True	255	C20	Sample 68	18.72
True	255	C21	Sample 69	18.11
True	255	C22	Sample 70	17.96	17.9367	8					8	22.09	17.9367	-4.15333	0.263333	0.833161
True	255	C23	Sample 71	18.21
True	255	C24	Sample 72	17.64
True	255	D1	Sample 73	18.57	18.3467	9					9	22.34	18.3467	-3.99333	0.423333	0.7457
True	255	D2	Sample 74	17.93
True	255	D3	Sample 75	18.54
Include	Color	Pos	Name	Cp	SDC							RHIP1		∂	∂∂		mean	normalized mean	std dev	normalized std dev		SDC	normalized mean	normalized std dev
True	255	A1	Sample 1	28.48	28.0367	1	WT			WT	1	23.0533	28.0367	4.98333	0	1	1.03765	1	0.0407709	0.0392916		WT	1	0.0392916
True	255	A2	Sample 2	27.72																		morc1-2	14.021	3.93093
True	255	A3	Sample 3	27.91																		pUBQ-MORC1/morc1-2_line2	0.716996	0.0734352
True	255	A4	Sample 4	28.48	28.3733	2					2	23.4167	28.3733	4.95667	-0.0266667	1.01866
True	255	A5	Sample 5	28.1
True	255	A6	Sample 6	28.54
True	255	A7	Sample 7	27.81	28.1	3					3	23.2467	28.1	4.85333	-0.13	1.09429
True	255	A8	Sample 8	28.22
True	255	A9	Sample 9	28.27
True	255	A10	Sample 10	23.91	23.8133	4	morc1-4			morc1-4	4	22.7867	23.8133	1.02667	-3.95667	15.5266	14.5489	14.021	4.07893	3.93093
True	255	A11	Sample 11	23.54
True	255	A12	Sample 12	23.99
True	255	A13	Sample 13	24.21	24.32	5					5	23.5833	24.32	0.736667	-4.24667	18.9834
True	255	A14	Sample 14	24.27
True	255	A15	Sample 15	24.48
True	255	A16	Sample 16	23.92	23.8467	6					6	22.055	23.8467	1.79167	-3.19167	9.13666
True	255	A17	Sample 17	23.78
True	255	A18	Sample 18	23.84
True	255	A19	Sample 19	27.54	27.65	7	pUBQ-MORC1/morc1-2_line2			pUBQ-MORC1/morc1-2_line2	7	22.3933	27.65	5.25667	0.273333	0.827406	0.74399	0.716996	0.0762	0.0734352
True	255	A20	Sample 20	27.78
True	255	A21	Sample 21	27.63
True	255	A22	Sample 22	27.53	27.71	8					8	22.09	27.71	5.62	0.636667	0.643197
True	255	A23	Sample 23	27.97
True	255	A24	Sample 24	27.63
True	255	B1	Sample 25	27.79	27.7167	9					9	22.34	27.7167	5.37667	0.393333	0.761368
True	255	B2	Sample 26	27.61
True	255	B3	Sample 27	27.75
Include	Color	Pos	Name	Cp	ATIS112A							RHIP1		∂	∂∂		mean	normalized mean	std dev	normalized std dev		BG3	normalized mean	normalized std dev
True	255	C1	Sample 49	24.45	24.6167	1	WT			WT	1	23.0533	24.6167	1.56333	0	1	0.714878	1	0.216968	0.303504		WT	1	0.303504
True	255	C2	Sample 50	24.73																		morc1-2	9.5658	3.85144
True	255	C3	Sample 51	24.67																		pUBQ-MORC1/morc1-2_line2	0.788016	0.170777
True	255	C4	Sample 52	25.8	25.5567	2					2	23.4167	25.5567	2.14	0.576667	0.670511
True	255	C5	Sample 53	25.52
True	255	C6	Sample 54	25.35
True	255	C7	Sample 55	26.01	25.8867	3					3	23.2467	25.8867	2.64	1.07667	0.474123
True	255	C8	Sample 56	26.07
True	255	C9	Sample 57	25.58
True	255	C10	Sample 58	21.18	20.97	4	morc1-5			morc1-5	4	22.7867	20.97	-1.81667	-3.38	10.4107	6.83838	9.5658	2.75331	3.85144
True	255	C11	Sample 59	20.19
True	255	C12	Sample 60	21.54
True	255	C13	Sample 61	22.34	22.47	5					5	23.5833	22.47	-1.11333	-2.67667	6.39377
True	255	C14	Sample 62	22.63
True	255	C15	Sample 63	22.44
True	255	C16	Sample 64	22.11	21.7267	6					6	22.055	21.7267	-0.328333	-1.89167	3.71064
True	255	C17	Sample 65	21.82
True	255	C18	Sample 66	21.25
True	255	C19	Sample 67	23.82	24.55	7	pUBQ-MORC1/morc1-2_line2			pUBQ-MORC1/morc1-2_line2	7	22.3933	24.55	2.15667	0.593333	0.66281	0.563335	0.788016	0.122085	0.170777
True	255	C20	Sample 68	24.71
True	255	C21	Sample 69	25.12
True	255	C22	Sample 70	24.06	24.3067	8					8	22.09	24.3067	2.21667	0.653333	0.63581
True	255	C23	Sample 71	24.77
True	255	C24	Sample 72	24.09
True	255	D1	Sample 73	25.3	25.2567	9					9	22.34	25.2567	2.91667	1.35333	0.391387
True	255	D2	Sample 74	24.91
True	255	D3	Sample 75	25.56
Include	Color	Pos	Name	Cp	UNK1							RHIP1		∂	∂∂		mean	normalized mean	std dev	normalized std dev		ACTIN7	normalized mean	normalized std dev
True	255	E1	Sample 97	25.91	25.61	1	WT			WT	1	23.0533	25.61	2.55667	0	1	1.05006	1	0.097585	0.0929331		WT	1	0.0929331
True	255	E2	Sample 98	25.25																		morc1-2	43.5951	14.5954
True	255	E3	Sample 99	25.67																		pUBQ-MORC1/morc1-2_line2	0.713797	0.202148
True	255	E4	Sample 100	26.33	25.7267	2					2	23.4167	25.7267	2.31	-0.246667	1.18646
True	255	E5	Sample 101	25.63
True	255	E6	Sample 102	25.22
True	255	E7	Sample 103	25.63	25.8567	3					3	23.2467	25.8567	2.61	0.0533333	0.963707
True	255	E8	Sample 104	25.62
True	255	E9	Sample 105	26.32
True	255	E10	Sample 106	19.6	19.7333	4	morc1-6			morc1-6	4	22.7867	19.7333	-3.05333	-5.61	48.8403	45.7774	43.5951	15.326	14.5954
True	255	E11	Sample 107	19.58
True	255	E12	Sample 108	20.02
True	255	E13	Sample 109	20.21	20.1667	5					5	23.5833	20.1667	-3.41667	-5.97333	62.8279
True	255	E14	Sample 110	20.12
True	255	E15	Sample 111	20.17
True	255	E16	Sample 112	19.71	19.93	6					6	22.055	19.93	-2.125	-4.68167	25.6639
True	255	E17	Sample 113	19.91
True	255	E18	Sample 114	20.17
True	255	E19	Sample 115	24.33	24.88	7	pUBQ-MORC1/morc1-2_line2			pUBQ-MORC1/morc1-2_line2	7	22.3933	24.88	2.48667	-0.07	1.04972	0.749527	0.713797	0.212267	0.202148
True	255	E20	Sample 116	25.16
True	255	E21	Sample 117	25.15
True	255	E22	Sample 118	25.42	25.3867	8					8	22.09	25.3867	3.29667	0.74	0.598739
True	255	E23	Sample 119	25.18
True	255	E24	Sample 120	25.56
True	255	F1	Sample 121	25.59	25.6333	9					9	22.34	25.6333	3.29333	0.736667	0.600124
True	255	F2	Sample 122	25.82
True	255	F3	Sample 123	25.49
Include	Color	Pos	Name	Cp	HELITRONY							RHIP1		∂	∂∂		mean	normalized mean	std dev	normalized std dev		ACTIN7	normalized mean	normalized std dev
True	255	G1	Sample 145		33.855	1	WT			WT	1	23.0533	33.855	10.8017	0	1	1.692	1	1.28581	0.759935		WT	1	0.759935
True	255	G2	Sample 146	35																		morc1-2	36.0509	27.0704
True	255	G3	Sample 147	32.71																		pUBQ-MORC1/morc1-2_line2	3.26586	0.761781
True	255	G4	Sample 148	35	35	2					2	23.4167	35	11.5833	0.781667	0.581694
True	255	G5	Sample 149	35
True	255	G6	Sample 150	35
True	255	G7	Sample 151	31.74	32.2433	3					3	23.2467	32.2433	8.99667	-1.805	3.49429
True	255	G8	Sample 152	33.08
True	255	G9	Sample 153	31.91
True	255	G10	Sample 154	28.61	28.51	4	morc1-7			morc1-7	4	22.7867	28.51	5.72333	-5.07833	33.7855	60.9979	36.0509	45.803	27.0704
True	255	G11	Sample 155	27.9
True	255	G12	Sample 156	29.02
True	255	G13	Sample 157	27.53	27.4133	5					5	23.5833	27.4133	3.83	-6.97167	125.511
True	255	G14	Sample 158	27.53
True	255	G15	Sample 159	27.18
True	255	G16	Sample 160	28.19	28.29	6					6	22.055	28.29	6.235	-4.56667	23.6976
True	255	G17	Sample 161	28.81
True	255	G18	Sample 162	27.87
True	255	G19	Sample 163	30.61	30.4333	7	pUBQ-MORC1/morc1-2_line2			pUBQ-MORC1/morc1-2_line2	7	22.3933	30.4333	8.04	-2.76167	6.78179	5.52581	3.26586	1.28893	0.761781
True	255	G20	Sample 164	30.82
True	255	G21	Sample 165	29.87
True	255	G22	Sample 166	30.49	30.2967	8					8	22.09	30.2967	8.20667	-2.595	6.04189
True	255	G23	Sample 167	30.33
True	255	G24	Sample 168	30.07
True	255	H1	Sample 169	30.59	31.2333	9					9	22.34	31.2333	8.89333	-1.90833	3.75375
True	255	H2	Sample 170	31.05
True	255	H3	Sample 171	32.06
					ATENSPM6
True	255	I1	Sample 193	27.3	27.2533	10	WT			WT	10	23.0533	27.2533	4.2	0	1	1.03702	1	0.0845662	0.0815471		WT	1	0.0815471
True	255	I2	Sample 194	27.68																		morc1-2	43.3994	17.7686
True	255	I3	Sample 195	26.78																		pUBQ-MORC1/morc1-2_line2	0.523325	0.153138
True	255	I4	Sample 196	27	27.41	11					11	23.4167	27.41	3.99333	-0.206667	1.15402
True	255	I5	Sample 197	28.02
True	255	I6	Sample 198	27.21
True	255	I7	Sample 199	26.96	27.51	12					12	23.2467	27.51	4.26333	0.0633333	0.95705
True	255	I8	Sample 200	27.46
True	255	I9	Sample 201	28.11
True	255	I10	Sample 202	21.76	21.4267	13	morc1-7			morc1-7	13	22.7867	21.4267	-1.36	-5.56	47.1766	45.0061	43.3994	18.4265	17.7686
True	255	I11	Sample 203	21.29
True	255	I12	Sample 204	21.23
True	255	I13	Sample 205	21.82	21.73	14					14	23.5833	21.73	-1.85333	-6.05333	66.4102
True	255	I14	Sample 206	21.34
True	255	I15	Sample 207	22.03
True	255	I16	Sample 208	21.84	21.8333	15					15	22.055	21.8333	-0.221667	-4.42167	21.4316
True	255	I17	Sample 209	21.62
True	255	I18	Sample 210	22.04
True	255	I19	Sample 211	26.67	27.1167	16	pUBQ-MORC1/morc1-2_line2			pUBQ-MORC1/morc1-2_line2	16	22.3933	27.1167	4.72333	0.523333	0.695762	0.5427	0.523325	0.158808	0.153138
True	255	I20	Sample 212	26.68
True	255	I21	Sample 213	28
True	255	I22	Sample 214	27.61	27.9167	17					17	22.09	27.9167	5.82667	1.62667	0.323836
True	255	I23	Sample 215	27.62
True	255	I24	Sample 216	28.52
True	255	J1	Sample 217	27.61	27.2567	18					18	22.34	27.2567	4.91667	0.716667	0.608502
True	255	J2	Sample 218	26.86
True	255	J3	Sample 219	27.3

## Sheet: fig3F-G_source_data
Experiment: exp4188 Selected Filter: SYBR Green I / HRM Dye (465-510)
Include	Color	Pos	Name	Cp	RHIP1	Concentration	Status
True	255	B2	col_1	22.04	22.14	col rep1
True	255	B3	col_1	22.27
True	255	B4	col_1	22.11
True	255	B5	col_2	22.12	22.1567	col rep2
True	255	B6	col_2	22.21
True	255	B7	col_2	22.14
True	255	B8	col_3	22.2	22.22	col rep3
True	255	B9	col_3	22.29
True	255	B10	col_3	22.17
True	255	B11	main_1	22.27	22.1433	main2 rep1
True	255	B12	main_1	22.32
True	255	B13	main_1	21.84
True	255	B14	main_2	22.35	21.9833	main2 rep2
True	255	B15	main_2	21.86
True	255	B16	main_2	21.74
True	255	B17	main_3	22.16	22.1767	main2 rep3
True	255	B18	main_3	22.17
True	255	B19	main_3	22.2
True	255	B20	mail_1	22.25	22.2633	mail1 rep1
True	255	B21	mail_1	22.34
True	255	B22	mail_1	22.2
True	255	C2	mail_2	22.26	22.2733	mail1 rep2
True	255	C3	mail_2	22.26
True	255	C4	mail_2	22.3
True	255	C5	mail_3	22.06	22.0867	mail1 rep3
True	255	C6	mail_3	22.06
True	255	C7	mail_3	22.14
True	255	C17	pUBQ10 mail1 1-1	22.45	22.3533	UBQ Mail1 1-1 rep1
True	255	C18	pUBQ10 mail1 1-1	22.31
True	255	C19	pUBQ10 mail1 1-1	22.3
True	255	C20	pUBQ10 mail1 1-2	22.5	22.3067	UBQ Mail1 1-1 rep2
True	255	C21	pUBQ10 mail1 1-2	22.25
True	255	C22	pUBQ10 mail1 1-2	22.17
True	255	D2	pUBQ10 mail1 1-3	22.16	22.1667	UBQ Mail1 1-1 rep3
True	255	D3	pUBQ10 mail1 1-3	22.23
True	255	D4	pUBQ10 mail1 1-3	22.11
True	255	D5	pUBQ10 mail1 13-1	22.5	22.5	UBQ Mail1 13-1 rep1
True	255	D6	pUBQ10 mail1 13-1	22.53
True	255	D7	pUBQ10 mail1 13-1	22.47
True	255	D8	pUBQ10 mail1 13-2	22.34	22.2533	UBQ Mail1 13-1 rep2
True	255	D9	pUBQ10 mail1 13-2	22.19
True	255	D10	pUBQ10 mail1 13-2	22.23
True	255	D11	pUBQ10 mail1 13-3	22.22	22.2467	UBQ Mail1 13-1 rep3
True	255	D12	pUBQ10 mail1 13-3	22.29
True	255	D13	pUBQ10 mail1 13-3	22.23
True	255	D14	pUBQ10 main2 8-1	22.26	22.13	UBQ Main2 8-1 rep1
True	255	D15	pUBQ10 main2 8-1	22.25
True	255	D16	pUBQ10 main2 8-1	21.88
True	255	D17	pUBQ10 main2 8-2	22.49	22.3533	UBQ Main2 8-1 rep2
True	255	D18	pUBQ10 main2 8-2	22.43
True	255	D19	pUBQ10 main2 8-2	22.14
True	255	D20	pUBQ10 main2 8-3	23.12	23.1133	UBQ Main2 8-1 rep3
True	255	D21	pUBQ10 main2 8-3	23.07
True	255	D22	pUBQ10 main2 8-3	23.15
True	255	E2	pUBQ10 main2 9-1	22.51	22.2967	UBQ Main2 9-1 rep1
True	255	E3	pUBQ10 main2 9-1	22.31
True	255	E4	pUBQ10 main2 9-1	22.07
True	255	E5	pUBQ10 main2 9-2	22.12	22.0867	UBQ Main2 9-1 rep2
True	255	E6	pUBQ10 main2 9-2	22.05
True	255	E7	pUBQ10 main2 9-2	22.09
True	255	E8	pUBQ10 main2 9-3	21.9	21.96	UBQ Main2 9-1 rep3
True	255	E9	pUBQ10 main2 9-3	22.01
True	255	E10	pUBQ10 main2 9-3	21.97
Include	Color	Pos	Name	Cp	AtENSPM6	Concentration	Status						RHIP1	AtENSPM6	∂	∂∂		mean	normalized mean	std dev	normalized std dev		AtENSPM6	normalized mean	normalized std dev
True	255	K2	col_1	28.43	28.4467	col rep1						col rep1	22.14	28.4467	6.30667	0	1	1.14109	1	0.219153	0.192055		col	1	0.192055
True	255	K3	col_1	28.33																			main2	32.1927	2.23893
True	255	K4	col_1	28.58																			mail1	32.7662	2.23872
True	255	K5	col_2	28.49	28.5033	col rep2						col rep2	22.1567	28.5033	6.34667	0.04	0.972655						UBQ Mail1 1-1	2.14847	0.386995
True	255	K6	col_2	28.57																			UBQ Mail1 13-1	1.69319	0.0704127
True	255	K7	col_2	28.45																			UBQ Main2 8-1	3.16882	0.797734
True	255	K8	col_3	27.92	27.99	col rep3						col rep3	22.22	27.99	5.77	-0.536667	1.45062						UBQ Main2 9-1	7.9711	1.78385
True	255	K9	col_3	27.97
True	255	K10	col_3	28.08
True	255	K11	main_1	23.29	23.1367	main2 rep1						main2 rep1	22.1433	23.1367	0.993333	-5.31333	39.7624	36.7348	32.1927	2.55482	2.23893
True	255	K12	main_1	23.1
True	255	K13	main_1	23.02
True	255	K14	main_2	23.16	23.0833	main2 rep2						main2 rep2	21.9833	23.0833	1.1	-5.20667	36.9286
True	255	K15	main_2	23.11
True	255	K16	main_2	22.98
True	255	K17	main_3	23.51	23.4167	main2 rep3						main2 rep3	22.1767	23.4167	1.24	-5.06667	33.5134
True	255	K18	main_3	23.63
True	255	K19	main_3	23.11
True	255	K20	mail_1	23.62	23.32	mail1 rep1						mail1 rep1	22.2633	23.32	1.05667	-5.25	38.0546	37.3892	32.7662	2.55459	2.23872
True	255	K21	mail_1	23.09
True	255	K22	mail_1	23.25
True	255	L2	mail_2	23.5	23.4933	mail1 rep2						mail1 rep2	22.2733	23.4933	1.22	-5.08667	33.9812
True	255	L3	mail_2	23.47
True	255	L4	mail_2	23.51
True	255	L5	mail_3	23.06	23.0667	mail1 rep3						mail1 rep3	22.0867	23.0667	0.98	-5.32667	40.1316
True	255	L6	mail_3	23.09
True	255	L7	mail_3	23.05
True	65280	L17	pUBQ10 mail1 1-1		27.23	UBQ Mail1 1-1 rep1						UBQ Mail1 1-1 rep1	22.3533	27.23	4.87667	-1.43	2.69447	2.45159	2.14847	0.441597	0.386995
True	255	L18	pUBQ10 mail1 1-1	27.53
True	255	L19	pUBQ10 mail1 1-1	26.93
True	255	L20	pUBQ10 mail1 1-2	27.22	27.1133	UBQ Mail1 1-1 rep2						UBQ Mail1 1-1 rep2	22.3067	27.1133	4.80667	-1.5	2.82843
True	255	L21	pUBQ10 mail1 1-2	27.07
True	255	L22	pUBQ10 mail1 1-2	27.05
True	255	M2	pUBQ10 mail1 1-3	27.63	27.6	UBQ Mail1 1-1 rep3						UBQ Mail1 1-1 rep3	22.1667	27.6	5.43333	-0.873333	1.83189
True	255	M3	pUBQ10 mail1 1-3	27.57
True	255	M4	pUBQ10 mail1 1-3	27.6
True	255	M5	pUBQ10 mail1 13-1	27.76	27.8233	UBQ Mail1 13-1 rep1						UBQ Mail1 13-1 rep1	22.5	27.8233	5.32333	-0.983333	1.97703	1.93209	1.69319	0.0803473	0.0704127
True	255	M6	pUBQ10 mail1 13-1	27.87
True	255	M7	pUBQ10 mail1 13-1	27.84
True	255	M8	pUBQ10 mail1 13-2	27.62	27.56	UBQ Mail1 13-1 rep2						UBQ Mail1 13-1 rep2	22.2533	27.56	5.30667	-1	2
True	255	M9	pUBQ10 mail1 13-2	27.46
True	255	M10	pUBQ10 mail1 13-2	27.6
True	255	M11	pUBQ10 mail1 13-3	27.65	27.69	UBQ Mail1 13-1 rep3						UBQ Mail1 13-1 rep3	22.2467	27.69	5.44333	-0.863333	1.81924
True	255	M12	pUBQ10 mail1 13-3	27.77
True	255	M13	pUBQ10 mail1 13-3	27.65
True	255	M14	pUBQ10 main2 8-1	27.02	26.89	UBQ Main2 8-1 rep1						UBQ Main2 8-1 rep1	22.13	26.89	4.76	-1.54667	2.92141	3.61591	3.16882	0.910287	0.797734
True	65280	M15	pUBQ10 main2 8-1
True	255	M16	pUBQ10 main2 8-1	26.76
True	255	M17	pUBQ10 main2 8-2	27.03	27.0633	UBQ Main2 8-1 rep2						UBQ Main2 8-1 rep2	22.3533	27.0633	4.71	-1.59667	3.02444
True	255	M18	pUBQ10 main2 8-2	27.06
True	255	M19	pUBQ10 main2 8-2	27.1
True	255	M20	pUBQ10 main2 8-3	27.07	27.1267	UBQ Main2 8-1 rep3						UBQ Main2 8-1 rep3	23.1133	27.1267	4.01333	-2.29333	4.90187
True	255	M21	pUBQ10 main2 8-3	27.11
True	255	M22	pUBQ10 main2 8-3	27.2
True	255	N2	pUBQ10 main2 9-1	25.14	25.0667	UBQ Main2 9-1 rep1						UBQ Main2 9-1 rep1	22.2967	25.0667	2.77	-3.53667	11.6049	9.09575	7.9711	2.03553	1.78385
True	255	N3	pUBQ10 main2 9-1	25.05
True	255	N4	pUBQ10 main2 9-1	25.01
True	255	N5	pUBQ10 main2 9-2	25.56	25.6667	UBQ Main2 9-1 rep2						UBQ Main2 9-1 rep2	22.0867	25.6667	3.58	-2.72667	6.61924
True	255	N6	pUBQ10 main2 9-2	25.71
True	255	N7	pUBQ10 main2 9-2	25.73
True	255	N8	pUBQ10 main2 9-3	25.09	25.0867	UBQ Main2 9-1 rep3						UBQ Main2 9-1 rep3	21.96	25.0867	3.12667	-3.18	9.06307
True	255	N9	pUBQ10 main2 9-3	25.11
True	255	N10	pUBQ10 main2 9-3	25.06
Experiment: exp4189 Selected Filter: SYBR Green I / HRM Dye (465-510)
Include	Color	Pos	Name	Cp	AtMuI	Concentration	Status						RHIP1	AtMuI	∂	∂∂		mean	normalized mean	std dev	normalized std dev		AtMuI	normalized mean	normalized std dev
True	255	J2	col-1	28.73	28.5833	col rep1						col rep1	22.14	28.5833	6.44333	0	1	0.656413	1	0.250877	0.382193		col	1	0.382193
True	255	J3	col-1	28.49																			main2	27.1244	0.944512
True	255	J4	col-1	28.53																			mail1	35.9606	6.86842
True	255	J5	col-2	29.85	29.8933	col rep2						col rep2	22.1567	29.8933	7.73667	1.29333	0.408007						UBQ Mail1 1-1	7.61674	2.17541
True	255	J6	col-2	29.78																			UBQ Mail1 13-1	7.74848	1.00742
True	255	J7	col-2	30.05																			UBQ Main2 8-1	0.94948	0.453277
True	255	J8	col-3	29.33	29.4967	col rep3						col rep3	22.22	29.4967	7.27667	0.833333	0.561231						UBQ Main2 9-1	3.20108	0.719656
True	255	J9	col-3	29.54
True	255	J10	col-3	29.62
True	255	J11	main-1	24.66	24.4733	main2 rep1						main2 rep1	22.1433	24.4733	2.33	-4.11333	17.3076	17.8048	27.1244	0.61999	0.944512
True	255	J12	main-1	24.77
True	255	J13	main-1	23.99
True	255	J14	main-2	24.73	24.2033	main2 rep2						main2 rep2	21.9833	24.2033	2.22	-4.22333	18.6788
True	255	J15	main-2	23.89
True	255	J16	main-2	23.99
True	255	J17	main-3	24.75	24.4967	main2 rep3						main2 rep3	22.1767	24.4967	2.32	-4.12333	17.428
True	255	J18	main-3	24.7
True	255	J19	main-3	24.04
True	255	J20	mail-1	24.82	24.55	mail1 rep1						mail1 rep1	22.2633	24.55	2.28667	-4.15667	17.8353	23.605	35.9606	4.50852	6.86842
True	255	J21	mail-1	24.29
True	255	J22	mail-1	24.54
True	255	K2	mail-2	24.06	24.1233	mail1 rep2						mail1 rep2	22.2733	24.1233	1.85	-4.59333	24.1397
True	255	K3	mail-2	24.15
True	255	K4	mail-2	24.16
True	255	K5	mail-3	23.89	23.68	mail1 rep3						mail1 rep3	22.0867	23.68	1.59333	-4.85	28.84
True	255	K6	mail-3	23.65
True	255	K7	mail-3	23.5
True	255	K17	pUBQ10 mail1 1-1	26.58	26.75	UBQ Mail1 1-1 rep1						UBQ Mail1 1-1 rep1	22.3533	26.75	4.39667	-2.04667	4.1315	4.99973	7.61674	1.42797	2.17541
True	255	K18	pUBQ10 mail1 1-1	26.75
True	255	K19	pUBQ10 mail1 1-1	26.92
True	255	K20	pUBQ10 mail1 1-2	26.65	26.8033	UBQ Mail1 1-1 rep2						UBQ Mail1 1-1 rep2	22.3067	26.8033	4.49667	-1.94667	3.85483
True	255	K21	pUBQ10 mail1 1-2	26.91
True	255	K22	pUBQ10 mail1 1-2	26.85
True	255	L2	pUBQ10 mail1 1-3	25.74	25.8	UBQ Mail1 1-1 rep3						UBQ Mail1 1-1 rep3	22.1667	25.8	3.63333	-2.81	7.01285
True	255	L3	pUBQ10 mail1 1-3	25.86
True	255	L4	pUBQ10 mail1 1-3	25.8
True	255	L5	pUBQ10 mail1 13-1	26.5	26.3533	UBQ Mail1 13-1 rep1						UBQ Mail1 13-1 rep1	22.5	26.3533	3.85333	-2.59	6.02099	5.0862	7.74848	0.661286	1.00742
True	255	L6	pUBQ10 mail1 13-1	26.21
True	255	L7	pUBQ10 mail1 13-1	26.35
True	255	L8	pUBQ10 mail1 13-2	26.31	26.4967	UBQ Mail1 13-1 rep2						UBQ Mail1 13-1 rep2	22.2533	26.4967	4.24333	-2.2	4.59479
True	255	L9	pUBQ10 mail1 13-2	26.53
True	255	L10	pUBQ10 mail1 13-2	26.65
True	255	L11	pUBQ10 mail1 13-3	26.45	26.475	UBQ Mail1 13-1 rep3						UBQ Mail1 13-1 rep3	22.2467	26.475	4.22833	-2.215	4.64282
True	65280	L12	pUBQ10 mail1 13-3
True	255	L13	pUBQ10 mail1 13-3	26.5
True	255	L14	pUBQ10 main2 8-1	30.58	30.72	UBQ Main2 8-1 rep1						UBQ Main2 8-1 rep1	22.13	30.72	8.59	2.14667	0.225834	0.623251	0.94948	0.297537	0.453277
True	255	L15	pUBQ10 main2 8-1	30.75
True	255	L16	pUBQ10 main2 8-1	30.83
True	255	L17	pUBQ10 main2 8-2	28.9	28.8833	UBQ Main2 8-1 rep2						UBQ Main2 8-1 rep2	22.3533	28.8833	6.53	0.0866667	0.941696
True	255	L18	pUBQ10 main2 8-2	28.89
True	255	L19	pUBQ10 main2 8-2	28.86
True	255	L20	pUBQ10 main2 8-3	29.79	30.0667	UBQ Main2 8-1 rep3						UBQ Main2 8-1 rep3	23.1133	30.0667	6.95333	0.51	0.702222
True	255	L21	pUBQ10 main2 8-3	29.97
True	255	L22	pUBQ10 main2 8-3	30.44
True	255	M2	pUBQ10 main2 9-1	27.91	28.215	UBQ Main2 9-1 rep1						UBQ Main2 9-1 rep1	22.2967	28.215	5.91833	-0.525	1.43893	2.10123	3.20108	0.472392	0.719656
True	65280	M3	pUBQ10 main2 9-1
True	255	M4	pUBQ10 main2 9-1	28.52
True	255	M5	pUBQ10 main2 9-2	27.23	27.2933	UBQ Main2 9-1 rep2						UBQ Main2 9-1 rep2	22.0867	27.2933	5.20667	-1.23667	2.35653
True	255	M6	pUBQ10 main2 9-2	27.04
True	255	M7	pUBQ10 main2 9-2	27.61
True	255	M8	pUBQ10 main2 9-3	26.93	27.0767	UBQ Main2 9-1 rep3						UBQ Main2 9-1 rep3	21.96	27.0767	5.11667	-1.32667	2.50822
True	255	M9	pUBQ10 main2 9-3	27.13
True	255	M10	pUBQ10 main2 9-3	27.17
Experiment: exp4191 Selected Filter: SYBR Green I / HRM Dye (465-510)
Include	Color	Pos	Name	Cp	AtRep18	Concentration	Status						RHIP1	AtRep18	∂	∂∂		mean	normalized mean	std dev	normalized std dev		AtRep18	normalized mean	normalized std dev
True	255	B2	col-1	35	31.49	col rep1						col rep1	22.14	31.49	9.35	0	1	0.54426	1	0.32539	0.597858		col	1	0.597858
True	255	B3	col-1	31.19																			main2	7.87052	1.58609
True	255	B4	col-1	31.79																			mail1	5.72305	0.772
True	255	B5	col-2	33.12	32.935	col rep2						col rep2	22.1567	32.935	10.7783	1.42833	0.37156						UBQ Mail1 1-1	0.548775	0.258996
True	255	B6	col-2	35																			UBQ Mail1 13-1	1.2237	0.741944
True	255	B7	col-2	32.75																			UBQ Main2 8-1	1.1213	0.825119
True	255	B8	col-3	32.76	33.5067	col rep3						col rep3	22.22	33.5067	11.2867	1.93667	0.261219						UBQ Main2 9-1	0.497438	0.221785
True	255	B9	col-3	33.7
True	255	B10	col-3	34.06
True	255	B11	main-1	30.69	29.4633	main2 rep1						main2 rep1	22.1433	29.4633	7.32	-2.03	4.08405	4.28361	7.87052	0.863244	1.58609
True	255	B12	main-1	30.14
True	255	B13	main-1	27.56
True	255	B14	main-2	30.99	28.8933	main2 rep2						main2 rep2	21.9833	28.8933	6.91	-2.44	5.42642
True	255	B15	main-2	27.59
True	255	B16	main-2	28.1
True	255	B17	main-3	29.54	29.7867	main2 rep3						main2 rep3	22.1767	29.7867	7.61	-1.74	3.34035
True	255	B18	main-3	29.75
True	255	B19	main-3	30.07
True	255	B20	mail-1	29.7	29.7233	mail1 rep1						mail1 rep1	22.2633	29.7233	7.46	-1.89	3.70635	3.11483	5.72305	0.420168	0.772
True	255	B21	mail-1	29.76
True	255	B22	mail-1	29.71
True	255	C2	mail-2	30.18	30.1033	mail1 rep2						mail1 rep2	22.2733	30.1033	7.83	-1.52	2.86791
True	255	C3	mail-2	29.7
True	255	C4	mail-2	30.43
True	255	C5	mail-3	29.71	29.9667	mail1 rep3						mail1 rep3	22.0867	29.9667	7.88	-1.47	2.77022
True	255	C6	mail-3	30.21
True	255	C7	mail-3	29.98
True	255	C17	pUBQ10 mail1 1-1	31.93	32.7667	UBQ Mail1 1-1 rep1						UBQ Mail1 1-1 rep1	22.3533	32.7667	10.4133	1.06333	0.478525	0.298676	0.548775	0.140961	0.258996
True	255	C18	pUBQ10 mail1 1-1	31.97
True	255	C19	pUBQ10 mail1 1-1	34.4
True	255	C20	pUBQ10 mail1 1-2	32.16	33.4767	UBQ Mail1 1-1 rep2						UBQ Mail1 1-1 rep2	22.3067	33.4767	11.17	1.82	0.283221
True	255	C21	pUBQ10 mail1 1-2	33.27
True	255	C22	pUBQ10 mail1 1-2	35
True	255	D2	pUBQ10 mail1 1-3	35	34.4133	UBQ Mail1 1-1 rep3						UBQ Mail1 1-1 rep3	22.1667	34.4133	12.2467	2.89667	0.134282
True	255	D3	pUBQ10 mail1 1-3	33.8
True	255	D4	pUBQ10 mail1 1-3	34.44
True	255	D5	pUBQ10 mail1 13-1	31.55	31.9267	UBQ Mail1 13-1 rep1						UBQ Mail1 13-1 rep1	22.5	31.9267	9.42667	0.0766667	0.948246	0.666013	1.2237	0.403811	0.741944
True	255	D6	pUBQ10 mail1 13-1	33.11
True	255	D7	pUBQ10 mail1 13-1	31.12
True	255	D8	pUBQ10 mail1 13-2	35	35	UBQ Mail1 13-1 rep2						UBQ Mail1 13-1 rep2	22.2533	35	12.7467	3.39667	0.0949514
True	255	D9	pUBQ10 mail1 13-2	35
True	255	D10	pUBQ10 mail1 13-2	35
True	255	D11	pUBQ10 mail1 13-3	31.55	31.6633	UBQ Mail1 13-1 rep3						UBQ Mail1 13-1 rep3	22.2467	31.6633	9.41667	0.0666667	0.954842
True	255	D12	pUBQ10 mail1 13-3	31.96
True	255	D13	pUBQ10 mail1 13-3	31.48
True	255	D14	pUBQ10 main2 8-1	35	35	UBQ Main2 8-1 rep1						UBQ Main2 8-1 rep1	22.13	35	12.87	3.52	0.0871715	0.610277	1.1213	0.449079	0.825119
True	255	D15	pUBQ10 main2 8-1	35
True	255	D16	pUBQ10 main2 8-1	35
True	255	D17	pUBQ10 main2 8-2	32.74	32.54	UBQ Main2 8-1 rep2						UBQ Main2 8-1 rep2	22.3533	32.54	10.1867	0.836667	0.559936
True	255	D18	pUBQ10 main2 8-2	32.57
True	255	D19	pUBQ10 main2 8-2	32.31
True	255	D20	pUBQ10 main2 8-3	32.31	32.22	UBQ Main2 8-1 rep3						UBQ Main2 8-1 rep3	23.1133	32.22	9.10667	-0.243333	1.18372
True	255	D21	pUBQ10 main2 8-3	32.38
True	255	D22	pUBQ10 main2 8-3	31.97
True	255	E2	pUBQ10 main2 9-1	33.87	33.5867	UBQ Main2 9-1 rep1						UBQ Main2 9-1 rep1	22.2967	33.5867	11.29	1.94	0.260616	0.270736	0.497438	0.120709	0.221785
True	255	E3	pUBQ10 main2 9-1	32.66
True	255	E4	pUBQ10 main2 9-1	34.23
True	255	E5	pUBQ10 main2 9-2	32.68	32.6767	UBQ Main2 9-1 rep2						UBQ Main2 9-1 rep2	22.0867	32.6767	10.59	1.24	0.423373
True	255	E6	pUBQ10 main2 9-2	32.1
True	255	E7	pUBQ10 main2 9-2	33.25
True	255	E8	pUBQ10 main2 9-3	35	34.2733	UBQ Main2 9-1 rep3						UBQ Main2 9-1 rep3	21.96	34.2733	12.3133	2.96333	0.128218
True	255	E9	pUBQ10 main2 9-3	35
True	255	E10	pUBQ10 main2 9-3	32.82
Include	Color	Pos	Name	Cp	At1S112A	Concentration	Status						RHIP1	At1S112A	∂	∂∂		mean	normalized mean	std dev	normalized std dev		At1S112A	normalized mean	normalized std dev
True	255	F2	col-1	29.17	26.34	col rep1						col rep1	22.14	26.34	4.2	0	1	1.47317	1	0.343045	0.232862		col	1	0.232862
True	255	F3	col-1	26.19																			main2	38.3227	0.580513
True	255	F4	col-1	26.49																			mail1	42.0718	1.8949
True	255	F5	col-2	25.35	25.5067	col rep2						col rep2	22.1567	25.5067	3.35	-0.85	1.8025						UBQ Mail1 1-1	3.37509	0.873091
True	255	F6	col-2	25.66																			UBQ Mail1 13-1	1.91063	0.124453
True	255	F7	col-2	25.51																			UBQ Main2 8-1	3.49042	0.59604
True	255	F8	col-3	25.84	25.7267	col rep3						col rep3	22.22	25.7267	3.50667	-0.693333	1.61702						UBQ Main2 9-1	10.2167	1.98741
True	255	F9	col-3	25.58
True	255	F10	col-3	25.76
True	255	F11	main-1	20.7	20.4967	main2 rep1						main2 rep1	22.1433	20.4967	-1.64667	-5.84667	57.5469	56.456	38.3227	0.855196	0.580513
True	255	F12	main-1	20.9
True	255	F13	main-1	19.89
True	255	F14	main-2	20.91	20.3667	main2 rep2						main2 rep2	21.9833	20.3667	-1.61667	-5.81667	56.3626
True	255	F15	main-2	19.92
True	255	F16	main-2	20.27
True	255	F17	main-3	20.67	20.5833	main2 rep3						main2 rep3	22.1767	20.5833	-1.59333	-5.79333	55.4584
True	255	F18	main-3	20.95
True	255	F19	main-3	20.13
True	255	F20	mail-1	20.96	20.49	mail1 rep1						mail1 rep1	22.2633	20.49	-1.77333	-5.97333	62.8279	61.979	42.0718	2.79152	1.8949
True	255	F21	mail-1	20.21
True	255	F22	mail-1	20.3
True	255	G2	mail-2	20.67	20.61	mail1 rep2						mail1 rep2	22.2733	20.61	-1.66333	-5.86333	58.2156
True	255	G3	mail-2	20.49
True	255	G4	mail-2	20.67
True	255	G5	mail-3	20.03	20.2667	mail1 rep3						mail1 rep3	22.0867	20.2667	-1.82	-6.02	64.8934
True	255	G6	mail-3	20.59
True	255	G7	mail-3	20.18
True	255	G17	pUBQ10 mail1 1-1	24.11	24.1267	UBQ Mail1 1-1 rep1						UBQ Mail1 1-1 rep1	22.3533	24.1267	1.77333	-2.42667	5.3765	4.97209	3.37509	1.28621	0.873091
True	255	G18	pUBQ10 mail1 1-1	24.53
True	255	G19	pUBQ10 mail1 1-1	23.74
True	255	G20	pUBQ10 mail1 1-2	24.47	23.85	UBQ Mail1 1-1 rep2						UBQ Mail1 1-1 rep2	22.3067	23.85	1.54333	-2.65667	6.30574
True	255	G21	pUBQ10 mail1 1-2	23.6
True	255	G22	pUBQ10 mail1 1-2	23.48
True	255	H2	pUBQ10 mail1 1-3	24.78	24.6733	UBQ Mail1 1-1 rep3						UBQ Mail1 1-1 rep3	22.1667	24.6733	2.50667	-1.69333	3.23403
True	255	H3	pUBQ10 mail1 1-3	24.46
True	255	H4	pUBQ10 mail1 1-3	24.78
True	255	H5	pUBQ10 mail1 13-1	25.23	25.27	UBQ Mail1 13-1 rep1						UBQ Mail1 13-1 rep1	22.5	25.27	2.77	-1.43	2.69447	2.81469	1.91063	0.18334	0.124453
True	255	H6	pUBQ10 mail1 13-1	25.5
True	255	H7	pUBQ10 mail1 13-1	25.08
True	255	H8	pUBQ10 mail1 13-2	24.93	24.8333	UBQ Mail1 13-1 rep2						UBQ Mail1 13-1 rep2	22.2533	24.8333	2.58	-1.62	3.07375
True	255	H9	pUBQ10 mail1 13-2	24.66
True	255	H10	pUBQ10 mail1 13-2	24.91
True	255	H11	pUBQ10 mail1 13-3	24.9	25.0267	UBQ Mail1 13-1 rep3						UBQ Mail1 13-1 rep3	22.2467	25.0267	2.78	-1.42	2.67586
True	255	H12	pUBQ10 mail1 13-3	25.5
True	255	H13	pUBQ10 mail1 13-3	24.68
True	255	H14	pUBQ10 main2 8-1	24.66	24.3367	UBQ Main2 8-1 rep1						UBQ Main2 8-1 rep1	22.13	24.3367	2.20667	-1.99333	3.98156	5.14198	3.49042	0.878069	0.59604
True	255	H15	pUBQ10 main2 8-1	23.81
True	255	H16	pUBQ10 main2 8-1	24.54
True	255	H17	pUBQ10 main2 8-2	23.63	24.1367	UBQ Main2 8-1 rep2						UBQ Main2 8-1 rep2	22.3533	24.1367	1.78333	-2.41667	5.33936
True	255	H18	pUBQ10 main2 8-2	24.62
True	255	H19	pUBQ10 main2 8-2	24.16
True	255	H20	pUBQ10 main2 8-3	24.89	24.7033	UBQ Main2 8-1 rep3						UBQ Main2 8-1 rep3	23.1133	24.7033	1.59	-2.61	6.10504
True	255	H21	pUBQ10 main2 8-3	24.56
True	255	H22	pUBQ10 main2 8-3	24.66
True	255	I2	pUBQ10 main2 9-1	22.42	22.3133	UBQ Main2 9-1 rep1						UBQ Main2 9-1 rep1	22.2967	22.3133	0.0166667	-4.18333	18.1681	15.051	10.2167	2.9278	1.98741
True	255	I3	pUBQ10 main2 9-1	22.26
True	255	I4	pUBQ10 main2 9-1	22.26
True	255	I5	pUBQ10 main2 9-2	22.59	22.81	UBQ Main2 9-1 rep2						UBQ Main2 9-1 rep2	22.0867	22.81	0.723333	-3.47667	11.1322
True	255	I6	pUBQ10 main2 9-2	22.97
True	255	I7	pUBQ10 main2 9-2	22.87
True	255	I8	pUBQ10 main2 9-3	22.34	22.1733	UBQ Main2 9-1 rep3						UBQ Main2 9-1 rep3	21.96	22.1733	0.213333	-3.98667	15.8528
True	255	I9	pUBQ10 main2 9-3	22.1
True	255	I10	pUBQ10 main2 9-3	22.08
Include	Color	Pos	Name	Cp	UNK1	Concentration	Status						RHIP1	UNK1	∂	∂∂		mean	normalized mean	std dev	normalized std dev		UNK1	normalized mean	normalized std dev
True	255	J2	col-1	26.16	22.8067	col rep1						col rep1	22.14	22.8067	0.666667	0	1	0.428488	1	0.404229	0.943386		col	1	0.943386
True	255	J3	col-1	21.93																			main2	11.0881	0.669194
True	255	J4	col-1	20.33																			mail1	15.4875	2.81707
True	255	J5	col-2	25.47	25.7533	col rep2						col rep2	22.1567	25.7533	3.59667	2.93	0.131215						UBQ Mail1 1-1	0.920256	0.173667
True	255	J6	col-2	25.5																			UBQ Mail1 13-1	0.500975	0.0670185
True	255	J7	col-2	26.29																			UBQ Main2 8-1	0.916194	0.164505
True	255	J8	col-3	26.63	25.5833	col rep3						col rep3	22.22	25.5833	3.36333	2.69667	0.154249						UBQ Main2 9-1	4.7581	1.48204
True	255	J9	col-3	25.5
True	255	J10	col-3	24.62
True	255	J11	main-1	20.6	20.4933	main2 rep1						main2 rep1	22.1433	20.4933	-1.65	-2.31667	4.9818	4.75111	11.0881	0.286741	0.669194
True	255	J12	main-1	20.46
True	255	J13	main-1	20.42
True	255	J14	main-2	20.5	20.35	main2 rep2						main2 rep2	21.9833	20.35	-1.63333	-2.3	4.92458
True	255	J15	main-2	20.43
True	255	J16	main-2	20.12
True	255	J17	main-3	20.91	20.7233	main2 rep3						main2 rep3	22.1767	20.7233	-1.45333	-2.12	4.34694
True	255	J18	main-3	20.8
True	255	J19	main-3	20.46
True	255	J20	mail-1	20.72	20.3367	mail1 rep1						mail1 rep1	22.2633	20.3367	-1.92667	-2.59333	6.03491	6.63622	15.4875	1.20708	2.81707
True	255	J21	mail-1	20.23
True	255	J22	mail-1	20.06
True	255	K2	mail-2	19.97	19.8833	mail1 rep2						mail1 rep2	22.2733	19.8833	-2.39	-3.05667	8.32048
True	255	K3	mail-2	19.46
True	255	K4	mail-2	20.22
True	255	K5	mail-3	20.06	20.28	mail1 rep3						mail1 rep3	22.0867	20.28	-1.80667	-2.47333	5.55325
True	255	K6	mail-3	20.49
True	255	K7	mail-3	20.29
True	255	K17	pUBQ10 mail1 1-1	24.83	24.43	UBQ Mail1 1-1 rep1						UBQ Mail1 1-1 rep1	22.3533	24.43	2.07667	1.41	0.376312	0.394319	0.920256	0.074414	0.173667
True	255	K18	pUBQ10 mail1 1-1	23.99
True	255	K19	pUBQ10 mail1 1-1	24.47
True	255	K20	pUBQ10 mail1 1-2	24.19	23.9933	UBQ Mail1 1-1 rep2						UBQ Mail1 1-1 rep2	22.3067	23.9933	1.68667	1.02	0.493116
True	255	K21	pUBQ10 mail1 1-2	24.19
True	255	K22	pUBQ10 mail1 1-2	23.6
True	255	L2	pUBQ10 mail1 1-3	23.52	24.5067	UBQ Mail1 1-1 rep3						UBQ Mail1 1-1 rep3	22.1667	24.5067	2.34	1.67333	0.313528
True	255	L3	pUBQ10 mail1 1-3	25.06
True	255	L4	pUBQ10 mail1 1-3	24.94
True	255	L5	pUBQ10 mail1 13-1	25.97	25.5733	UBQ Mail1 13-1 rep1						UBQ Mail1 13-1 rep1	22.5	25.5733	3.07333	2.40667	0.188591	0.214662	0.500975	0.0287166	0.0670185
True	255	L6	pUBQ10 mail1 13-1	25.45
True	255	L7	pUBQ10 mail1 13-1	25.3
True	255	L8	pUBQ10 mail1 13-2	25.65	24.8933	UBQ Mail1 13-1 rep2						UBQ Mail1 13-1 rep2	22.2533	24.8933	2.64	1.97333	0.254664
True	255	L9	pUBQ10 mail1 13-2	23.58
True	255	L10	pUBQ10 mail1 13-2	25.45
True	255	L11	pUBQ10 mail1 13-3	25.44	25.23	UBQ Mail1 13-1 rep3						UBQ Mail1 13-1 rep3	22.2467	25.23	2.98333	2.31667	0.200731
True	255	L12	pUBQ10 mail1 13-3	24.71
True	255	L13	pUBQ10 mail1 13-3	25.54
True	255	L14	pUBQ10 main2 8-1	23.71	24.1133	UBQ Main2 8-1 rep1						UBQ Main2 8-1 rep1	22.13	24.1133	1.98333	1.31667	0.401461	0.392578	0.916194	0.0704884	0.164505
True	255	L15	pUBQ10 main2 8-1	24.58
True	255	L16	pUBQ10 main2 8-1	24.05
True	255	L17	pUBQ10 main2 8-2	24.53	24.7467	UBQ Main2 8-1 rep2						UBQ Main2 8-1 rep2	22.3533	24.7467	2.39333	1.72667	0.302149
True	255	L18	pUBQ10 main2 8-2	24.64
True	255	L19	pUBQ10 main2 8-2	25.07
True	255	L20	pUBQ10 main2 8-3	25.01	24.8567	UBQ Main2 8-1 rep3						UBQ Main2 8-1 rep3	23.1133	24.8567	1.74333	1.07667	0.474123
True	255	L21	pUBQ10 main2 8-3	24.96
True	255	L22	pUBQ10 main2 8-3	24.6
True	255	M2	pUBQ10 main2 9-1	21.6	21.7	UBQ Main2 9-1 rep1						UBQ Main2 9-1 rep1	22.2967	21.7	-0.596667	-1.26333	2.4005	2.03879	4.7581	0.635036	1.48204
True	255	M3	pUBQ10 main2 9-1	21.92
True	255	M4	pUBQ10 main2 9-1	21.58
True	255	M5	pUBQ10 main2 9-2	22.61	22.5567	UBQ Main2 9-1 rep2						UBQ Main2 9-1 rep2	22.0867	22.5567	0.47	-0.196667	1.14605
True	255	M6	pUBQ10 main2 9-2	22.57
True	255	M7	pUBQ10 main2 9-2	22.49
True	255	M8	pUBQ10 main2 9-3	20.5	21.265	UBQ Main2 9-1 rep3						UBQ Main2 9-1 rep3	21.96	21.265	-0.695	-1.36167	2.56982
True	255	M9	pUBQ10 main2 9-3	22.03
Experiment: exp4192 Selected Filter: SYBR Green I / HRM Dye (465-510)
Include	Color	Pos	Name	Cp	RHIP1
True	255	A1	Sample 1	21.74	21.7367	1	WT
True	255	A2	Sample 2	21.7
True	255	A3	Sample 3	21.77
True	255	A4	Sample 4	21.62	22.0967	2
True	255	A5	Sample 5	22.47
True	255	A6	Sample 6	22.2
True	255	A7	Sample 7	22.26	22.14	3
True	255	A8	Sample 8	21.83
True	255	A9	Sample 9	22.33
True	255	A10	Sample 10	22.18	22.0633	4	main-2
True	255	A11	Sample 11	22.09
True	255	A12	Sample 12	21.92
True	255	A13	Sample 13	21.81	21.9533	5
True	255	A14	Sample 14	21.97
True	255	A15	Sample 15	22.08
True	255	A16	Sample 16	21.78	21.845	6
True	255	A17	Sample 17	21.91
True	255	A18	Sample 18	22.05
True	255	A19	Sample 19	22.13	22.1433	7	mail1-1
True	255	A20	Sample 20	22.17
True	255	A21	Sample 21	22.13
True	255	A22	Sample 22	21.79	21.86	8
True	255	A23	Sample 23	21.95
True	255	A24	Sample 24	21.84
True	255	B1	Sample 25	21.46	21.5467	9
True	255	B2	Sample 26	21.58
True	255	B3	Sample 27	21.6
True	255	C7	Sample 55	22	21.9367	19	pUB:MORC1/main-2 #8
True	255	C8	Sample 56	21.87
True	255	C9	Sample 57	21.94
True	255	C10	Sample 58	21.55	21.4567	20
True	255	C11	Sample 59	21.66
True	255	C12	Sample 60	21.16
True	255	C13	Sample 61		#DIV/0!	21
True	255	C14	Sample 62
True	255	C15	Sample 63
True	255	C16	Sample 64	22	22.0033	22	pUB:MORC1/main-2 #9
True	255	C17	Sample 65	21.87
True	255	C18	Sample 66	22.14
True	255	C19	Sample 67	21.66	21.67	23
True	255	C20	Sample 68	21.64
True	255	C21	Sample 69	21.71
True	255	C22	Sample 70	21.63	21.59	24
True	255	C23	Sample 71	21.53
True	255	C24	Sample 72	21.61
True	255	D1	Sample 73	22.03	22.0433	25	pUB:MORC1/mail1-1 #1
True	255	D2	Sample 74	22.08
True	255	D3	Sample 75	22.02
True	255	D4	Sample 76	21.82	21.815	26
True	255	D5	Sample 77	21.81
True	255	D6	Sample 78
True	255	D7	Sample 79	21.91	21.9	27
True	255	D8	Sample 80	22.02
True	255	D9	Sample 81	21.77
True	255	D10	Sample 82	21.6	21.6967	28	pUB:MORC1/mail1-1 #13
True	255	D11	Sample 83	21.76
True	255	D12	Sample 84	21.73
True	255	D13	Sample 85	22.02	21.8433	29
True	255	D14	Sample 86	21.82
True	255	D15	Sample 87	21.69
True	255	D16	Sample 88	21.77	21.74	30
True	255	D17	Sample 89	21.74
True	255	D18	Sample 90	21.71
Include	Color	Pos	Name	Cp	AT2G04460_AT2TE07145							RHIP1	Gene	∂	∂∂		mean	normalized mean	std dev	normalized std dev		AT2G04460_AT2TE07145	normalized mean	normalized std dev
True	255	E1	Sample 97	29.96	29.51	1	WT			WT	1	21.7367	29.51	7.77333	0	1	0.865074	1	0.144716	0.167288		WT	1	0.167288
True	255	E2	Sample 98	29.62																		main-2	372.815	89.1752
True	255	E3	Sample 99	28.95																		mail1-1	176.662	17.2734
True	255	E4	Sample 100	30.34	29.9733	2					2	22.0967	29.9733	7.87667	0.103333	0.93088						pUB:MORC1/main-2 #8	20.1598	6.23966
True	255	E5	Sample 101	29.92																		pUB:MORC1/main-2 #9	65.3304	21.7015
True	255	E6	Sample 102	29.66																		pUB:MORC1/mail1-1 #1	19.9169	8.76556
True	255	E7	Sample 103	29.97	30.5033	3					3	22.14	30.5033	8.36333	0.59	0.664343						pUB:MORC1/mail1-1 #13	16.4271	6.54069
True	255	E8	Sample 104	30.91
True	255	E9	Sample 105	30.63
True	255	E10	Sample 106	21.24	21.2033	4	main-2			main-2	4	22.0633	21.2033	-0.86	-8.63333	397.093	322.513	372.815	77.1432	89.1752
True	255	E11	Sample 107	20.81
True	255	E12	Sample 108	21.56
True	255	E13	Sample 109	22.16	21.97	5					5	21.9533	21.97	0.0166667	-7.75667	216.267
True	255	E14	Sample 110	21.84
True	255	E15	Sample 111	21.91
True	255	E16	Sample 112	21.07	21.15	6					6	21.845	21.15	-0.695	-8.46833	354.179
True	255	E17	Sample 113	21.62
True	255	E18	Sample 114	20.76
True	255	E19	Sample 115	22.99	22.49	7	mail1-1			mail1-1	7	22.1433	22.49	0.346667	-7.42667	172.048	152.826	176.662	14.9428	17.2734
True	255	E20	Sample 116	22.7
True	255	E21	Sample 117	21.78
True	255	E22	Sample 118	22.58	22.55	8					8	21.86	22.55	0.69	-7.08333	135.611
True	255	E23	Sample 119	23.02
True	255	E24	Sample 120	22.05
True	255	F1	Sample 121	22.49	22.0833	9					9	21.5467	22.0833	0.536667	-7.23667	150.818
True	255	F2	Sample 122	21.84
True	255	F3	Sample 123	21.92
True	255	G7	Sample 151	25.73	25.1967	19	pUB:MORC1/main-2 #8			pUB:MORC1/main-2 #8	19	21.9367	25.1967	3.26	-4.51333	22.8375	17.4397	20.1598	5.39777	6.23966
True	255	G8	Sample 152	24.79
True	255	G9	Sample 153	25.07
True	255	G10	Sample 154	25.32	25.64	20					20	21.4567	25.64	4.18333	-3.59	12.042
True	255	G11	Sample 155	25.71
True	255	G12	Sample 156	25.89
True	65280	G13	Sample 157		#DIV/0!	21					21	#DIV/0!	#DIV/0!	#DIV/0!	#DIV/0!	#DIV/0!
True	255	G14	Sample 158
True	65280	G15	Sample 159
True	255	G16	Sample 160	24.61	23.9867	22	pUB:MORC1/main-2 #9			pUB:MORC1/main-2 #9	22	22.0033	23.9867	1.98333	-5.79	55.3304	56.5157	65.3304	18.7734	21.7015
True	255	G17	Sample 161	23.55
True	255	G18	Sample 162	23.8
True	255	G19	Sample 163	23.59	23.12	23					23	21.67	23.12	1.45	-6.32333	80.078
True	255	G20	Sample 164	23.33
True	255	G21	Sample 165	22.44
True	255	G22	Sample 166	24.54	24.27	24					24	21.59	24.27	2.68	-5.09333	34.1386
True	255	G23	Sample 167	24.19
True	255	G24	Sample 168	24.08
True	255	H1	Sample 169	26.8	26.7333	25	pUB:MORC1/mail1-1 #1			pUB:MORC1/mail1-1 #1	25	22.0433	26.7333	4.69	-3.08333	8.4757	17.2296	19.9169	7.58286	8.76556
True	255	H2	Sample 170	26.56
True	255	H3	Sample 171	26.84
True	255	H4	Sample 172	25.08	25.5667	26					26	21.815	25.5667	3.75167	-4.02167	16.2421
True	255	H5	Sample 173	25.84
True	255	H6	Sample 174	25.78
True	255	H7	Sample 175	24.89	24.92	27					27	21.9	24.92	3.02	-4.75333	26.9709
True	255	H8	Sample 176	24.96
True	255	H9	Sample 177	24.91
True	255	H10	Sample 178	27.01	26.67	28	pUB:MORC1/mail1-1 #13			pUB:MORC1/mail1-1 #13	28	21.6967	26.67	4.97333	-2.8	6.9644	14.2106	16.4271	5.65818	6.54069
True	255	H11	Sample 179	26.88
True	255	H12	Sample 180	26.12
True	255	H13	Sample 181	25.63	25.72	29					29	21.8433	25.72	3.87667	-3.89667	14.8941
True	255	H14	Sample 182	25.68
True	255	H15	Sample 183	25.85
True	255	H16	Sample 184	25.42	25.1367	30					30	21.74	25.1367	3.39667	-4.37667	20.7734
True	255	H17	Sample 185	25.46
True	255	H18	Sample 186	24.53
Include	Color	Pos	Name	Cp	AT2G10980_AT2TE18240							RHIP1	Gene	∂	∂∂		mean	normalized mean	std dev	normalized std dev
True	255	E1	Sample 97	30.92	30.4667	1	WT			WT	1	21.7367	30.4667	8.73	0	1	1.02614	1	0.0643573	0.0627179
True	255	E2	Sample 98	30.21
True	255	E3	Sample 99	30.27
True	255	E4	Sample 100	30.67	30.67	2					2	22.0967	30.67	8.57333	-0.156667	1.11471
True	255	E5	Sample 101	30.08
True	255	E6	Sample 102	31.26
True	255	E7	Sample 103	30.78	30.9233	3					3	22.14	30.9233	8.78333	0.0533333	0.963707
True	255	E8	Sample 104	31.21
True	255	E9	Sample 105	30.78
True	255	E10	Sample 106	24.96	24.95	4	main-2			main-2	4	22.0633	24.95	2.88667	-5.84333	57.4141	57.3644	55.9032	4.12697	4.02185
True	255	E11	Sample 107	24.79
True	255	E12	Sample 108	25.1
True	255	E13	Sample 109	25.12	24.72	5					5	21.9533	24.72	2.76667	-5.96333	62.3939
True	255	E14	Sample 110	24.06
True	255	E15	Sample 111	24.98
True	255	E16	Sample 112	24.92	24.8667	6					6	21.845	24.8667	3.02167	-5.70833	52.2853
True	255	E17	Sample 113	24.9
True	255	E18	Sample 114	24.78
True	255	E19	Sample 115	23.87	23.9233	7	mail1-1			mail1-1	7	22.1433	23.9233	1.78	-6.95	123.64	88.3387	86.0884	24.9674	24.3314
True	255	E20	Sample 116	24.02
True	255	E21	Sample 117	23.88
True	255	E22	Sample 118	23.81	24.46	8					8	21.86	24.46	2.6	-6.13	70.0348
True	255	E23	Sample 119	24.76
True	255	E24	Sample 120	24.81																		AT2G10980_AT2TE18240	normalized mean	normalized std dev
True	255	F1	Sample 121	23.43	24.12	9					9	21.5467	24.12	2.57333	-6.15667	71.3414						WT	1	0.0627179
True	255	F2	Sample 122	24.69																		main-2	55.9032	4.02185
True	255	F3	Sample 123	24.24																		mail1-1	86.0884	24.3314
True	255	G7	Sample 151	28.75	28.3667	19	pUB:MORC1/main-2 #8			pUB:MORC1/main-2 #8	19	21.9367	28.3667	6.43	-2.3	4.92458	4.9938	4.8666	0.0692244	0.067461		pUB:MORC1/main-2 #8	4.8666	0.067461
True	255	G8	Sample 152	28.03																		pUB:MORC1/main-2 #9	13.3457	1.68108
True	255	G9	Sample 153	28.32																		pUB:MORC1/mail1-1 #1	4.30407	0.802631
True	255	G10	Sample 154	27.73	27.8467	20					20	21.4567	27.8467	6.39	-2.34	5.06303						pUB:MORC1/mail1-1 #13	5.23519	1.51554
True	255	G11	Sample 155	27.6
True	255	G12	Sample 156	28.21
True	65280	G13	Sample 157		#DIV/0!	21					21	#DIV/0!	#DIV/0!	#DIV/0!	#DIV/0!	#DIV/0!
True	255	G14	Sample 158
True	65280	G15	Sample 159
True	255	G16	Sample 160	26.72	26.87	22	pUB:MORC1/main-2 #9			pUB:MORC1/main-2 #9	22	22.0033	26.87	4.86667	-3.86333	14.5539	13.6946	13.3457	1.72502	1.68108
True	255	G17	Sample 161	27.15
True	255	G18	Sample 162	26.74
True	255	G19	Sample 163	27.13	26.9033	23					23	21.67	26.9033	5.23333	-3.49667	11.2876
True	255	G20	Sample 164	26.72
True	255	G21	Sample 165	26.86
True	255	G22	Sample 166	26.57	26.39	24					24	21.59	26.39	4.8	-3.93	15.2422
True	255	G23	Sample 167	25.69
True	255	G24	Sample 168	26.91
True	255	H1	Sample 169	28.19	28.2933	25	pUB:MORC1/mail1-1 #1			pUB:MORC1/mail1-1 #1	25	22.0433	28.2933	6.25	-2.48	5.57897	4.41658	4.30407	0.823611	0.802631
True	255	H2	Sample 170	28.74
True	255	H3	Sample 171	27.95
True	255	H4	Sample 172	28.65	28.63	26					26	21.815	28.63	6.815	-1.915	3.77114
True	255	H5	Sample 173	28.88
True	255	H6	Sample 174	28.36
True	255	H7	Sample 175	28.85	28.6667	27					27	21.9	28.6667	6.76667	-1.96333	3.89962
True	255	H8	Sample 176	28.14
True	255	H9	Sample 177	29.01
True	255	H10	Sample 178	28.15	28.03	28	pUB:MORC1/mail1-1 #13			pUB:MORC1/mail1-1 #13	28	21.6967	28.03	6.33333	-2.39667	5.26585	5.37203	5.23519	1.55516	1.51554
True	255	H11	Sample 179	27.92
True	255	H12	Sample 180	28.02
True	255	H13	Sample 181	27.58	27.7	29					29	21.8433	27.7	5.85667	-2.87333	7.32756
True	255	H14	Sample 182	27.55
True	255	H15	Sample 183	27.97
True	255	H16	Sample 184	28.96	28.6533	30					30	21.74	28.6533	6.91333	-1.81667	3.52266
True	255	H17	Sample 185	28
True	255	H18	Sample 186	29
