# Supplementary material for: Plant mobile domain proteins ensure Microrchidia 1 expression to fulfill transposon silencing
Source: Life Sci Alliance. 2023 Feb 2;6(4):e202201539. doi: 10.26508/lsa.202201539 (PMC9899485; doi:10.26508/lsa.202201539)
Supplement: Supplementary file 8 [file LSA-2022-01539_SdataF4.xlsx]

## Sheet: fig4A_source_data
GeneID	Col_1_1	Col_1_2	Col_1_3	Col_2_1	Col_2_2	Col_2_3	main_2_1_1	main_2_1_2	main_2_1_3	main_2_2_1	main_2_2_2	main_2_2_3	T2_pUBQ_MORC1_FLAG_main_2_8_1	T2_pUBQ_MORC1_FLAG_main_2_8_2	T3_pUBQ_MORC1_FLAG_main_2_9.2_1	T3_pUBQ_MORC1_FLAG_main_2_9.2_2	T3_pUBQ_MORC1_FLAG_main_2_9.2_3	mail1_1_1	mail1_1_2	mail1_1_3	T3_pUBQ_MORC1_FLAG_mail1_1_1_1	T3_pUBQ_MORC1_FLAG_mail1_1_1_2	T3_pUBQ_MORC1_FLAG_mail1_1_1_3	T2_pUBQ_MORC1_FLAG_mail1_1_13_1	T2_pUBQ_MORC1_FLAG_mail1_1_13_2	T2_pUBQ_MORC1_FLAG_mail1_1_13_3
AT5TE30270	-5.31771	-5.3749	-5.12736	-4.80207	-5.03608	-2.52612	-2.17306	-2.19702	-1.01131	-1.33018	-1.66752	0.125177	-1.89306	-1.62794	-4.03438	-4.0831	-5.67392	-0.807756	-0.211968	-2.07734	-0.744936	-1.95574	-2.87093	-1.13615	0.41114	0.377054
AT3TE60410	-5.31771	-5.3749	-5.12736	-4.80207	-5.03608	-5.33348	-2.17306	-2.19702	-1.83443	-1.98226	-1.90853	-3.96229	-2.42358	-1.9328	-3.29741	-2.86071	-3.352	-2.73376	-1.73134	-2.46437	-2.94657	-5.86263	-2.38551	-2.72111	-3.67632	-1.77822
AT2TE15410	-5.31771	-5.3749	-5.12736	-4.80207	-5.03608	-5.33348	0.200398	0.718586	-0.77998	-3.20465	-1.66752	-3.22532	-5.5935	-6.02026	-4.03438	-4.0831	-4.08896	-2.73376	-2.83088	-3.84288	-5.2685	-5.86263	-5.19286	-5.04304	-5.26129	-5.23766
AT5TE55555	-5.31771	-5.3749	-5.12736	-4.80207	-5.03608	-3.74851	-2.46257	-1.95601	-2.72751	-1.33018	-1.90853	-1.02369	-5.5935	-2.85034	-3.29741	-4.0831	-2.86657	-1.88576	-1.73134	-2.25792	-5.2685	-5.86263	-3.6079	-5.04304	-5.26129	-5.23766
AT2TE15385	-5.31771	-5.3749	-5.12736	-4.80207	-5.03608	-5.33348	-1.54503	0.452071	-1.83443	-2.46768	-2.19804	-3.96229	-5.5935	-6.02026	-5.61934	-5.66806	-5.67392	-2.24833	-3.3163	-3.35745	-5.2685	-5.86263	-5.19286	-5.04304	-5.26129	-5.23766
AT4TE09460	-5.31771	-5.3749	-5.12736	-4.80207	-5.03608	-5.33348	-3.31056	-3.33453	-2.07544	-3.20465	-2.56061	-1.64036	-5.5935	-6.02026	-5.61934	-5.66806	-5.67392	-3.47072	-5.63823	-2.46437	-5.2685	-5.86263	-5.19286	-5.04304	-2.93936	-5.23766
AT4TE56270	-5.31771	-3.78994	-5.12736	-4.80207	-3.45112	-5.33348	-4.04753	-2.19702	-1.01131	-1.98226	-1.12003	-0.903392	-1.50604	-2.11337	-4.03438	-5.66806	-5.67392	-1.88576	-1.11467	-2.25792	-0.876181	-1.6147	-5.19286	-1.58361	-0.132003	-0.5938
AT2TE57405	-5.31771	-5.3749	-5.12736	-4.80207	-5.03608	-3.01155	-5.63249	-3.33453	-1.62798	-1.98226	-0.613073	-0.261846	-1.50604	-0.975868	-5.61934	-5.66806	-5.67392	-0.532122	-0.883345	-1.21061	-0.876181	-1.6147	-1.28597	-1.13615	0.571604	-0.108373
AT4TE10600	-2.99578	-5.3749	-5.12736	-4.80207	-5.03608	-5.33348	-5.63249	-0.702257	-1.14255	-1.98226	-1.12003	-0.903392	-1.20119	-2.56083	-5.61934	-5.66806	-5.67392	-2.24833	-3.3163	-0.436885	-2.09857	-1.95574	-1.49242	-5.04304	-1.3544	-2.06773
AT5TE36470	-5.31771	-5.3749	-5.12736	-4.80207	-5.03608	-5.33348	-1.54503	-4.07149	-2.07544	-1.33018	-1.90853	-1.84681	-2.78615	-2.56083	-1.09578	-3.34614	-5.67392	-3.47072	-4.05327	-2.07734	-2.94657	-2.40319	-2.87093	-2.23569	-2.45393	-2.06773
AT2TE07140	-5.31771	-5.3749	-5.12736	-3.21711	-5.03608	-5.33348	-2.82514	-4.07149	-5.53487	-1.33018	-0.844399	-1.29932	-2.78615	-3.69833	-5.61934	-5.66806	-5.67392	-2.73376	-2.83088	-2.46437	-3.68354	-5.86263	-5.19286	-5.04304	-5.26129	-5.23766
AT3TE51150	1.3405	1.39328	1.28203	2.59881	2.51081	2.50573	5.38918	5.24667	5.00913	5.24519	5.14675	4.8632	4.92318	4.96771	4.40718	4.71456	5.18328	3.73548	4.41841	4.19823	4.17652	3.8326	4.14029	5.10289	4.70306	5.39625
AT5TE71005	-5.31771	-5.3749	-5.12736	-3.21711	-5.03608	-5.33348	-4.04753	-2.8491	-1.62798	-1.61969	-1.2805	-1.29932	-2.42358	-1.26537	-5.61934	-5.66806	-4.08896	-2.73376	-3.3163	-1.77249	-1.56806	-1.47031	-2.02294	-0.650724	0.0962664	-0.714094
AT3TE53200	-5.31771	-5.3749	-3.5424	-4.80207	-5.03608	-5.33348	-3.31056	-2.19702	-3.21294	-3.20465	-1.66752	-2.08782	-1.68661	-4.4353	-5.61934	-5.66806	-2.21449	-1.88576	-2.83088	-3.84288	-5.2685	-4.27766	-2.87093	-3.45808	-3.67632	-2.91573
AT1TE57585	-5.31771	-5.3749	-5.12736	-3.21711	-3.45112	-3.01155	-4.04753	-5.65645	-5.53487	0.419842	-0.323567	-0.261846	-0.949648	0.00210558	-3.29741	-5.66806	-5.67392	-1.59625	-1.3903	-2.07734	-2.09857	-2.40319	-2.87093	-3.45808	-2.93936	-1.77822
AT4TE12760	-5.31771	-3.78994	-5.12736	-4.80207	-5.03608	-5.33348	-2.17306	-2.8491	-2.72751	-1.98226	-2.19804	-3.22532	-1.68661	-2.31982	-0.864452	-2.86071	-1.15036	-2.24833	-1.93779	-2.99488	-2.09857	-4.27766	-2.02294	-2.72111	-2.09136	-3.65269
AT5TE64785	-1.61727	-1.67446	-2.32	-4.80207	-1.12919	-1.63304	-0.678296	-0.901566	0.654957	-0.26605	0.246749	1.69116	0.289139	0.354777	-2.44941	-0.913176	-1.426	-0.197703	-0.428779	-0.383446	-0.876181	-0.653173	-1.28597	0.242361	2.67535	2.09326
AT3TE58495	-5.31771	-5.3749	-5.12736	-4.80207	-5.03608	-5.33348	0.200398	1.37697	-0.891011	-3.20465	-1.90853	-5.54725	-5.5935	-3.69833	-5.61934	-5.66806	-4.08896	-5.05568	-5.63823	-6.16481	-5.2685	-5.86263	-5.19286	-5.04304	-5.26129	-5.23766
AT1TE09960	-3.73275	-5.3749	-5.12736	-3.21711	-3.45112	-3.74851	-3.31056	-2.48653	-3.9499	-0.882721	-0.413764	-2.37732	-2.13407	-1.77233	2.80272	0.80767	-1.76703	-1.14879	0.034193	-1.64124	-1.02057	0.287121	-2.02294	-1.3426	-0.132003	-1.15019
AT1TE70490	-5.31771	-5.3749	-5.12736	-4.80207	-5.03608	-3.01155	-4.04753	-1.95601	-1.4474	-4.78961	-1.2805	-0.337795	-2.42358	-0.593997	-2.15991	-5.66806	-3.352	-2.73376	-2.1788	-1.91688	-1.18104	-1.95574	-2.02294	-1.87312	1.33863	-0.108373
AT5TE45055	-5.31771	-5.3749	-5.12736	-4.80207	-5.03608	-5.33348	-2.46257	0.452071	-1.62798	-4.78961	-2.19804	-5.54725	-5.5935	-6.02026	-5.61934	-5.66806	-5.67392	-3.47072	-5.63823	-4.57984	-5.2685	-5.86263	-5.19286	-5.04304	-5.26129	-5.23766
AT2TE25325	-5.31771	-5.3749	-5.12736	-4.80207	-5.03608	-3.74851	-3.31056	-1.56899	-2.72751	-1.61969	-1.12003	-0.502854	-2.13407	-1.9328	-5.61934	-5.66806	-5.67392	-1.14879	-1.3903	-2.25792	-2.46114	-3.5407	-3.6079	-2.72111	-0.307089	-0.714094
AT3TE22070	-2.51035	-3.05297	-3.5424	-4.80207	-3.45112	-5.33348	-2.17306	-2.48653	-1.4474	-2.46768	0.304465	-0.261846	-1.34558	-1.16228	-1.09578	-1.42014	-0.316371	-1.35524	-1.3903	-1.77249	-3.68354	-1.47031	-0.800546	-1.87312	-1.3544	-2.4303
AT2TE25440	-5.31771	-3.78994	-5.12736	-4.80207	-5.03608	2.57941	5.19485	3.23533	6.14417	4.14997	7.26934	7.60075	4.33279	4.46858	1.76436	-1.96762	-5.67392	5.50942	4.42111	5.17337	3.8269	3.6862	4.58686	3.42863	8.22089	7.23782
AT2TE11570	-5.31771	-3.78994	-5.12736	-3.21711	-5.03608	-5.33348	-0.34709	0.226189	0.0798426	-2.46768	-1.2805	-3.96229	-5.5935	-3.21291	-4.03438	-4.0831	-2.504	-2.73376	-4.05327	-6.16481	-3.68354	-5.86263	-3.6079	-3.45808	-3.67632	-3.65269
AT5TE45060	-5.31771	-5.3749	-5.12736	-4.80207	-5.03608	-5.33348	-0.34709	0.572365	0.0197216	-1.98226	-1.90853	-2.37732	-5.5935	-3.21291	-5.61934	-4.0831	-2.86657	-5.05568	-3.3163	-2.99488	-5.2685	-5.86263	-5.19286	-5.04304	-5.26129	-5.23766
AT2TE15400	-5.31771	-5.3749	-5.12736	-4.80207	-5.03608	-5.33348	-2.46257	-0.798473	-3.21294	-3.20465	-1.90853	-3.22532	-5.5935	-6.02026	-5.61934	-5.66806	-5.67392	-2.73376	-4.05327	-2.99488	-5.2685	-5.86263	-5.19286	-5.04304	-5.26129	-5.23766
AT4TE22810	-2.51035	-2.20498	-2.32	-1.10163	-2.71415	-3.74851	-1.7256	-0.447	-0.177315	-0.882721	-0.413764	0.430032	-0.308102	0.283519	-2.44941	-2.86071	-3.352	-0.300796	-0.428779	-0.282163	-0.0590446	0.795585	-0.238667	0.448812	1.83675	1.02913
AT3TE60460	-5.31771	-5.3749	-5.12736	-4.80207	-5.03608	-5.33348	-0.27494	-1.13289	0.487501	-0.0347242	-3.04603	-1.45979	-4.00854	-4.4353	-5.61934	-5.66806	-5.67392	-1.88576	-2.83088	-2.25792	-5.2685	-3.5407	-5.19286	-5.04304	-3.67632	-5.23766
AT3TE20780	-5.31771	-5.3749	-5.12736	-4.80207	-5.03608	-5.33348	-0.774511	-1.26414	-2.72751	-2.46768	-3.783	-3.96229	-4.00854	-2.11337	-1.22702	-1.27575	-0.919036	-1.59625	-3.3163	-2.99488	-3.68354	-5.86263	-3.6079	-2.72111	-2.93936	-2.91573
AT5TE36475	-5.31771	-5.3749	-5.12736	-4.80207	-5.03608	-5.33348	-1.38456	-2.19702	-1.83443	-2.46768	-3.04603	-2.73989	-3.27158	-6.02026	-2.81198	-3.34614	-2.86657	-3.47072	-2.46831	-3.84288	-3.68354	-3.5407	-2.02294	-3.45808	-5.26129	-2.91573
AT2TE11560	-5.31771	-5.3749	-5.12736	-4.80207	-5.03608	-5.33348	-0.423039	0.78649	0.137558	-2.46768	-0.50998	-1.84681	-5.5935	-4.4353	-5.61934	-2.49814	-1.76703	-3.47072	-5.63823	-1.77249	-2.94657	-5.86263	-2.87093	-3.45808	-5.26129	-2.4303
AT2TE82905	-5.31771	-5.3749	-5.12736	-4.80207	-5.03608	-5.33348	-4.04753	-3.33453	0.61488	-4.78961	-0.238678	1.22094	-5.5935	-6.02026	-5.61934	-5.66806	-5.67392	-2.24833	-5.63823	-6.16481	-5.2685	-5.86263	-5.19286	-5.04304	-0.403305	0.543704
AT2TE19615	-5.31771	-5.3749	-5.12736	-4.80207	-5.03608	-5.33348	-0.206228	0.124906	-1.83443	-1.08917	-2.19804	-3.96229	-4.00854	-6.02026	-4.03438	-3.34614	-2.21449	-2.24833	-4.05327	-3.35745	-5.2685	-5.86263	-5.19286	-5.04304	-5.26129	-5.23766
AT5TE43580	-5.31771	-5.3749	-5.12736	-4.80207	-2.22873	-5.33348	-0.774511	-0.164601	-0.77998	-0.397294	-1.12003	-1.45979	-5.5935	-6.02026	-5.61934	-4.0831	-2.504	-1.35524	-2.1788	-1.30682	-5.2685	-4.27766	-5.19286	-2.72111	-5.26129	-1.53722
AT3TE57715	-3.73275	-3.78994	-5.12736	-3.21711	-3.45112	-2.52612	-0.877605	-0.798473	-0.676886	-0.702149	-0.975643	-1.45979	-1.68661	-2.56083	-2.15991	-1.96762	-2.21449	-1.88576	-0.28068	-1.12041	-2.46114	-2.40319	-2.87093	-2.72111	-3.67632	-2.91573
AT2TE26285	-5.31771	-5.3749	-5.12736	-4.80207	-3.45112	-5.33348	-0.34709	-1.74956	-2.07544	-3.20465	-1.66752	-1.64036	-4.00854	-3.21291	-2.81198	-2.86071	-3.352	-1.59625	-1.55077	-2.07734	-5.2685	-4.27766	-2.38551	-3.45808	-5.26129	-3.65269
AT1TE45495	-3.73275	-3.78994	-3.5424	-4.80207	-2.71415	-3.74851	-0.877605	-1.0126	-1.62798	-0.882721	-1.12003	-2.08782	-4.00854	-3.69833	-5.61934	-3.34614	-4.08896	-1.35524	-1.3903	-0.436885	-5.2685	-3.05527	-5.19286	-5.04304	-3.67632	-3.65269
AT2TE38900	-5.31771	-5.3749	-5.12736	-4.80207	-5.03608	-5.33348	0.707358	0.0714666	0.298023	-2.46768	-2.56061	-3.96229	-5.5935	-6.02026	-2.81198	-1.96762	-0.54464	-1.59625	-5.63823	-3.84288	-5.2685	-5.86263	-5.19286	-5.04304	-5.26129	-5.23766
AT5TE23185	-5.31771	-5.3749	-5.12736	-4.80207	-5.03608	-5.33348	-4.04753	-0.61206	-1.28694	-1.61969	-2.19804	-1.15493	-2.78615	-1.62794	-0.665144	-0.913176	-1.28161	-3.47072	-2.83088	-1.64124	-2.46114	-1.77516	-3.6079	-5.04304	-2.93936	-2.91573
AT4TE56380	-5.31771	-5.3749	-3.5424	-3.21711	-3.45112	-5.33348	-2.82514	-1.74956	-1.28694	-1.33018	-0.323567	-0.417965	-0.838617	-0.593997	-2.15991	-5.66806	-5.67392	-1.59625	-1.24591	-0.672953	-2.09857	-0.90843	-1.28597	-1.13615	1.18166	-0.0282026
AT4TE12140	-3.73275	-3.78994	-3.5424	-4.80207	-5.03608	-5.33348	-4.04753	-0.901566	-2.72751	-1.61969	-1.66752	-1.45979	-2.42358	-1.62794	-4.03438	-3.34614	-4.08896	-2.24833	-1.3903	-2.70537	-1.80907	-2.6927	-1.49242	-3.45808	-1.80185	-2.06773
AT2TE28280	-5.31771	-5.3749	-5.12736	-3.21711	-5.03608	-3.01155	-2.46257	-1.13289	-1.4474	-0.702149	-2.56061	-2.37732	-5.5935	-6.02026	-2.81198	-2.20863	-2.504	-2.24833	-2.83088	-2.99488	-2.94657	-3.5407	-2.87093	-5.04304	-2.45393	-2.91573
AT5TE43070	-5.31771	-5.3749	-5.12736	-4.80207	-5.03608	-5.33348	-2.17306	-1.95601	-2.07544	-3.20465	-2.19804	-3.96229	-5.5935	-4.4353	-5.61934	-5.66806	-4.08896	-2.73376	-5.63823	-3.84288	-5.2685	-5.86263	-3.6079	-5.04304	-5.26129	-2.91573
AT5TE39630	-5.31771	-3.78994	-5.12736	-4.80207	-5.03608	-5.33348	-0.877605	-1.95601	-1.28694	-2.46768	-3.783	-5.54725	-5.5935	-6.02026	-5.61934	-5.66806	-5.67392	-2.24833	-3.3163	-2.70537	-5.2685	-5.86263	-5.19286	-5.04304	-5.26129	-5.23766
AT3TE47530	-5.31771	-5.3749	-5.12736	-4.80207	-5.03608	-5.33348	-0.0177826	-1.74956	-3.21294	-2.46768	-2.56061	-2.73989	-0.949648	-1.16228	-0.490057	-0.458611	-4.08896	-2.24833	-2.1788	-2.70537	-2.09857	-1.77516	-1.1054	-1.13615	-5.26129	-2.06773
AT3TE44400	-5.31771	-5.3749	-5.12736	-4.80207	-5.03608	-3.74851	-1.54503	-2.8491	-2.36494	-4.78961	0.304465	0.756533	-5.5935	-4.4353	-5.61934	-5.66806	-5.67392	-1.88576	-2.83088	-4.57984	-2.94657	-3.5407	-3.6079	-5.04304	1.21445	0.490265
AT5TE36140	-5.31771	-3.78994	-5.12736	-4.80207	-5.03608	-5.33348	-1.93205	-2.19702	-1.4474	-1.61969	-3.783	-3.96229	-5.5935	-3.21291	-5.61934	-4.0831	-4.08896	-5.05568	-5.63823	-3.35745	-5.2685	-4.27766	-3.6079	-3.45808	-5.26129	-2.91573
AT4TE10440	-5.31771	-5.3749	-5.12736	-4.80207	-3.45112	-5.33348	-3.31056	-3.33453	-2.36494	-3.20465	-2.19804	-0.792361	-2.13407	-1.9328	-3.29741	-5.66806	-5.67392	-2.73376	-1.93779	-1.30682	-1.56806	-1.33906	-1.49242	-2.72111	1.0425	-1.15019
AT5TE46160	-2.51035	-2.56755	-1.95743	-2.48014	-2.71415	-2.16355	0.476032	-1.13289	-1.28694	0.0683692	-0.844399	-0.689267	0.0789211	-0.292342	-0.761359	-0.913176	-1.15036	-1.14879	-1.3903	-1.03552	-1.56806	-1.00465	-0.800546	-0.51948	0.0962664	-0.5938
AT5TE38020	-5.31771	-5.3749	-3.5424	-2.48014	-5.03608	-5.33348	-1.93205	-2.48653	-3.21294	-0.702149	-1.66752	-1.64036	-5.5935	-6.02026	-5.61934	-5.66806	-2.86657	-2.73376	-2.1788	-2.07734	-5.2685	-5.86263	-3.6079	-5.04304	-5.26129	-5.23766
AT5TE00870	-5.31771	-5.3749	-3.5424	-4.80207	-5.03608	-5.33348	-2.46257	-2.19702	-1.4474	-2.46768	-3.04603	-3.96229	-3.27158	-1.37641	-4.03438	-3.34614	-4.08896	-1.59625	-1.93779	-2.07734	-1.80907	-1.77516	-1.49242	-2.72111	-2.93936	-1.77822
AT5TE35950	-5.31771	-5.3749	-3.5424	-4.80207	-5.03608	-5.33348	-2.17306	-1.74956	-0.891011	-3.20465	-2.19804	-3.22532	-2.78615	-3.69833	-2.81198	-2.86071	-1.28161	-2.24833	-0.994376	-4.57984	-5.2685	-5.86263	-5.19286	-2.72111	-3.67632	-5.23766
AT4TE55430	-2.14778	-2.20498	-2.32	-4.80207	-3.45112	-5.33348	-0.988636	-1.13289	-0.891011	-1.61969	-0.613073	-1.45979	-2.13407	-1.77233	-0.064751	-1.02421	-0.629529	-1.88576	-2.1788	-1.77249	-2.46114	-2.40319	-2.38551	-2.72111	-1.17382	-2.06773
AT3TE45390	-3.73275	-3.78994	-5.12736	-2.48014	-2.71415	-5.33348	-1.54503	-1.13289	-0.490473	-1.33018	-2.56061	-2.73989	-2.78615	-0.890979	-0.975484	-2.86071	-1.76703	-2.24833	-1.93779	-2.46437	-5.2685	-5.86263	-2.87093	-3.45808	-2.93936	-2.91573
AT3TE58655	-5.31771	-5.3749	-5.12736	-4.80207	-5.03608	-5.33348	-1.54503	-2.48653	-5.53487	-3.20465	-1.90853	-0.903392	-0.384051	0.455471	-1.37141	-2.86071	-1.28161	-2.24833	-4.05327	-4.57984	-5.2685	-5.86263	-5.19286	-3.45808	-3.67632	-2.91573
AT5TE48980	-5.31771	-5.3749	-5.12736	-2.48014	-3.45112	-3.74851	-1.38456	-0.702257	-3.21294	-1.33018	-0.975643	-2.37732	-1.34558	-1.9328	-2.44941	-1.76117	-1.58646	-1.59625	-0.780251	-0.955353	-1.02057	-3.05527	-1.28597	-1.87312	-2.93936	-1.53722
AT1TE17410	-2.99578	-2.56755	-2.32	-2.48014	-3.45112	-1.87404	0.671288	0.572365	0.0798426	-1.08917	-0.613073	0.234112	-0.639308	0.319588	0.16202	-0.713868	2.35398	-0.663366	-0.684036	-0.492381	0.0169042	0.546765	0.0925392	1.10671	2.17334	0.739624
AT3TE47830	-5.31771	-5.3749	-5.12736	-4.80207	-5.03608	-5.33348	-4.04753	-5.65645	-3.21294	-1.33018	-3.04603	-2.37732	-5.5935	-6.02026	-5.61934	-2.86071	-4.08896	-1.35524	-1.93779	-0.879404	-5.2685	-5.86263	-5.19286	-5.04304	-5.26129	-5.23766
AT3TE43440	-2.99578	-3.78994	-2.32	-4.80207	-5.03608	-5.33348	-2.46257	-4.07149	-2.72751	-1.61969	-1.2805	-0.502854	-0.54911	-1.26537	-2.44941	-3.34614	-2.504	-1.88576	-0.780251	-1.30682	-1.56806	-1.6147	-0.669301	-1.87312	-1.80185	-1.53722
AT1TE99345	-5.31771	-5.3749	-3.5424	-4.80207	-5.03608	-5.33348	-4.04753	-5.65645	-3.9499	-2.46768	-3.04603	-1.84681	0.51502	-1.06607	-3.29741	-5.66806	-4.08896	-2.24833	-0.994376	-1.30682	-2.46114	-3.5407	-2.87093	-2.72111	-0.307089	-1.15019
AT1TE29570	-0.0323071	-0.165448	-0.483503	-2.48014	-1.57665	-1.42659	1.08175	0.610333	0.768913	0.0683692	0.413399	0.180672	-0.101651	-0.66271	0.790051	0.309216	0.434601	0.777206	0.590586	-0.0562815	-1.36161	0.245898	-1.28597	-0.0888452	0.715994	-0.108373
AT1TE89775	0.564934	1.00014	0.158043	-0.409754	-0.281194	0.0240757	-1.10893	0.572365	-0.0430142	2.78782	2.11586	1.81907	3.93983	3.14716	-1.22702	-1.42014	-2.504	1.57367	2.40069	2.16162	1.52592	1.85847	1.6775	2.50385	2.76662	2.66321
AT4TE10630	-1.41082	-1.12697	-2.80543	-1.34264	-2.22873	-1.63304	-1.38456	-1.40853	-1.4474	-0.397294	0.123892	0.335395	0.383776	-0.0429823	-5.61934	-2.49814	-4.08896	0.229719	0.384135	0.0640128	-0.744936	0.0681109	-0.549007	0.242361	0.621357	0.693081
AT1TE69990	-0.459728	-0.017349	0.0820944	-1.34264	-2.22873	-1.87404	0.634294	1.00176	1.25955	0.254782	0.246749	0.285642	1.90634	1.85625	-1.9189	-0.810083	-1.28161	1.09406	1.25659	1.28641	0.75387	1.1708	1.49364	2.60801	2.53961	1.79577
AT5TE35230	-5.31771	-5.3749	-5.12736	-4.80207	-5.03608	-5.33348	-5.63249	-5.65645	-5.53487	-4.78961	-5.36796	-5.54725	-5.5935	-6.02026	-5.61934	-5.66806	-5.67392	2.06326	2.43323	2.32303	2.04438	2.37099	2.27474	2.17613	1.9961	2.51054
AT3TE73040	-5.31771	-5.3749	-5.12736	-4.80207	-5.03608	-3.01155	-4.04753	-0.901566	-1.83443	-1.33018	0.123892	0.00734076	-0.464221	0.00210558	-4.03438	-4.0831	-4.08896	-1.14879	0.034193	-0.436885	-1.80907	-0.436362	-1.1054	-0.650724	1.30857	0.490265
AT2TE06390	-3.73275	-5.3749	-5.12736	-3.21711	-5.03608	-3.01155	-1.38456	-4.07149	-2.36494	-0.397294	1.31854	1.85363	-0.838617	-1.26537	-2.15991	-3.34614	-5.67392	-0.411827	-1.3903	-0.436885	-2.09857	-1.47031	-0.800546	-2.72111	-1.56085	-2.91573
AT3TE24455	-1.41082	-2.20498	-2.32	-3.21711	-1.86616	-3.01155	-1.24018	-0.101865	0.193053	0.254782	-0.50998	-0.337795	0.673282	1.01316	-4.03438	-2.86071	-1.28161	-0.300796	0.628554	0.101981	-0.314302	-0.308038	-0.549007	0.629384	0.0241166	0.254197
AT2TE41170	-5.31771	-3.78994	-3.5424	-2.48014	-5.03608	-5.33348	0.095428	0.0159715	0.0798426	-0.882721	0.413399	-0.261846	-1.34558	-2.11337	-0.064751	0.262673	0.592863	-0.411827	0.143127	-0.0562815	-3.68354	-2.6927	-2.87093	-1.58361	-5.26129	-2.91573
AT2TE15415	-5.31771	-5.3749	-5.12736	-4.80207	-5.03608	-5.33348	2.54243	3.34073	1.64504	-0.397294	0.821864	-0.792361	-5.5935	-3.69833	-4.03438	-3.34614	-2.21449	-0.968221	-1.3903	-1.77249	-5.2685	-5.86263	-2.87093	-5.04304	-5.26129	-5.23766
AT2TE25320	-1.23025	-0.330507	-2.32	-4.80207	-2.22873	-2.16355	0.776898	1.30933	1.83145	1.31891	2.28309	3.17043	1.54605	1.47958	-3.29741	-4.0831	-2.86657	2.3452	2.65179	2.0001	1.76493	1.72983	1.18218	1.43269	3.00081	2.4134
AT3TE43770	-2.99578	-3.05297	-3.5424	-2.48014	-2.22873	-3.01155	-1.24018	-2.19702	-2.36494	0.56794	-0.238678	-0.792361	1.12074	-0.73486	-0.574946	-1.76117	-2.504	0.725676	0.736807	0.754057	-3.68354	-0.134706	0.164689	0.934238	-0.307089	-0.28346
AT2TE07190	-2.99578	-5.3749	-5.12736	-4.80207	-5.03608	-3.01155	-2.82514	-0.702257	-0.249465	-0.145756	0.654407	0.960547	0.59632	0.354777	-3.29741	-4.0831	-4.08896	0.15377	-0.0235225	0.464551	-0.744936	0.203463	-0.334882	0.0862415	1.87827	0.991163
AT5TE30315	-3.73275	-1.91547	-5.12736	-2.48014	-3.45112	-1.87404	-1.7256	0.0714666	1.09449	0.764977	1.10777	1.32312	0.849439	1.21814	-0.761359	-2.49814	-4.08896	0.921596	1.15618	1.11132	-0.139215	0.645168	0.361726	0.629384	1.77214	1.47659
AT3TE92470	-1.61727	-0.017349	-5.12736	-0.409754	0.518507	-0.124023	0.517255	1.16373	1.66481	2.12925	2.76647	2.62768	1.70112	1.84392	-0.490057	-1.27575	-4.08896	1.95554	2.27466	2.0001	2.11521	2.10892	2.04554	1.77714	2.71026	2.36967
AT4TE09845	1.09168	1.22501	1.10146	0.55548	0.894656	1.14226	4.96277	5.16612	5.45311	5.56464	5.94775	5.3916	2.1944	1.89263	0.108581	2.33756	2.82193	6.1556	5.84508	5.82778	2.4526	2.57617	1.60155	1.29681	1.83675	1.63271
AT3TE60430	-5.31771	-3.78994	-5.12736	-4.80207	-5.03608	-5.33348	-2.82514	-2.48653	-1.4474	-0.541684	-1.12003	-2.37732	-5.5935	-6.02026	-4.03438	-5.66806	-5.67392	0.370581	0.143127	-0.738541	-5.2685	-5.86263	-3.6079	-3.45808	-5.26129	-5.23766
AT2TE28025	-5.31771	-3.78994	-5.12736	-4.80207	-5.03608	-3.74851	1.23787	1.39883	1.28531	-0.145756	-2.19804	-1.02369	-5.5935	-4.4353	-1.37141	-1.42014	-0.629529	-0.300796	-0.994376	0.310928	-2.94657	-3.05527	-2.87093	-2.72111	-3.67632	-5.23766
AT5TE37660	-3.73275	-5.3749	-5.12736	-4.80207	-5.03608	-5.33348	-1.93205	-1.0126	-2.36494	0.0683692	-0.844399	-1.29932	-0.308102	0.579651	-2.44941	-0.913176	-1.97348	-0.968221	-1.24591	-0.807254	-0.51361	-0.370773	-1.28597	-0.955579	-1.17382	-0.108373
AT4TE53490	-5.31771	-3.05297	-5.12736	-2.48014	-5.03608	-5.33348	-1.10893	0.226189	-1.01131	-0.702149	-0.50998	-0.502854	-0.639308	-0.890979	-0.975484	-0.538781	-0.719727	-0.197703	0.143127	-0.436885	-0.744936	-0.436362	-1.73343	0.0862415	0.0962664	-0.482768
AT3TE60425	-5.31771	-3.78994	-5.12736	-3.21711	-5.03608	-3.74851	-2.46257	-1.95601	-1.14255	-0.397294	0.058304	-1.64036	-5.5935	-6.02026	-5.61934	-5.66806	-5.67392	1.09406	1.10323	0.210234	-5.2685	-4.27766	-3.6079	-5.04304	-3.67632	-2.06773
AT4TE09850	-5.31771	-3.78994	-2.80543	-4.80207	-3.45112	-5.33348	-0.0177826	0.851341	0.61488	1.09303	2.06667	1.19422	-1.68661	-2.85034	-5.61934	-1.96762	-1.03007	1.83913	1.63789	1.6231	-1.80907	-1.47031	-3.6079	-2.72111	-1.80185	-3.65269
AT1TE80030	-1.06978	-0.165448	-1.66793	-0.714609	-2.71415	-1.63304	-0.34709	0.409635	0.972927	0.764977	1.2614	1.55078	2.14121	2.02959	-5.61934	-2.86071	-4.08896	0.559026	1.28063	0.800978	1.10654	1.03219	1.11092	1.14678	2.17334	1.94225
AT1TE45510	-1.85828	-1.46801	-1.42692	-3.21711	-3.45112	-1.63304	2.64828	2.45729	2.72723	2.91775	2.59204	2.37756	-0.639308	-1.4967	-2.44941	-0.62367	-0.719727	2.90432	2.89704	2.9773	-0.624642	-0.818232	-1.1054	-1.58361	-1.17382	-1.33077
AT1TE45490	-2.99578	-3.78994	-3.5424	-4.80207	-2.71415	-5.33348	1.58668	1.23836	1.06505	0.991748	1.57455	0.792602	-1.89306	-1.4967	-4.03438	-3.34614	-2.86657	2.2017	1.99839	1.87411	-1.80907	-1.77516	-1.28597	-2.72111	-2.09136	-3.65269
AT4TE26330	-5.31771	-5.3749	-5.12736	-4.80207	-5.03608	-5.33348	-1.54503	-1.95601	-1.4474	-1.98226	-1.66752	-2.73989	-0.0389154	0.045827	-1.9189	-0.458611	-1.426	-0.968221	-1.24591	-1.12041	-1.18104	0.114654	-0.944936	-1.3426	-2.93936	-2.06773
AT5TE60280	0.174144	1.03449	-0.483503	-1.99472	-0.643764	-0.048074	1.26233	2.93226	3.65743	1.40021	2.3394	2.86638	3.73517	3.48555	0.7557	-0.62367	-0.316371	1.86318	2.58577	2.34695	2.54528	2.92854	2.5145	3.63292	5.16393	4.24817
AT1TE42875	-5.31771	-5.3749	-5.12736	-4.80207	-3.45112	-5.33348	-2.46257	-0.101865	-1.4474	-1.08917	-0.0104087	-0.261846	-2.42358	-2.11337	-4.03438	-3.34614	-2.504	-1.14879	-0.883345	-0.282163	-2.46114	-3.05527	-1.49242	-2.23569	-2.09136	-2.91573
AT3TE45300	-5.31771	-5.3749	-5.12736	-4.80207	-5.03608	-5.33348	-5.63249	-2.19702	-1.4474	-2.46768	-0.158507	-0.689267	-1.68661	-2.31982	-2.81198	-4.0831	-5.67392	-1.35524	-1.11467	-1.03552	-1.80907	-1.95574	-3.6079	-2.72111	0.230567	-0.989728
AT2TE18240	-5.31771	-5.3749	-5.12736	-3.21711	-3.45112	-5.33348	-0.206228	-0.61206	-0.177315	0.254782	0.123892	-0.417965	-3.27158	-2.85034	-5.61934	-2.49814	-4.08896	0.301868	-0.146379	-0.383446	-3.68354	-3.05527	-5.19286	-5.04304	-5.26129	-2.91573
AT1TE03190	-2.99578	-5.3749	-3.5424	-3.21711	-5.03608	-3.01155	-1.93205	-0.702257	-0.249465	-2.46768	0.186628	0.430032	-0.639308	-0.292342	-3.29741	-4.0831	-1.58646	-0.411827	-0.684036	-0.879404	-1.18104	-0.505074	-0.334882	-0.399185	2.34604	1.3917
AT1TE32095	-1.41082	-1.91547	-0.879431	-3.21711	-5.03608	-2.16355	-1.10893	-0.901566	-0.891011	0.636653	1.23195	0.602499	2.67796	1.90455	0.790051	-0.913176	-4.08896	-0.663366	0.292505	0.244585	-0.314302	-0.577224	-0.06358	0.684879	1.9961	1.3917
AT2TE25295	2.94439	3.36993	2.78553	2.06829	3.00284	3.22494	5.21691	5.8349	5.61932	5.68511	6.30137	6.1845	5.23384	5.67888	2.65212	3.39533	1.74393	5.71498	5.74493	5.4577	5.25016	5.14089	5.40053	5.34605	6.26668	6.08934
AT2TE36460	-2.99578	-3.78994	-2.80543	-4.80207	-2.22873	-1.87404	-0.877605	0.320826	0.908076	-1.33018	-0.613073	0.335395	1.73741	1.31065	-2.44941	-2.86071	-4.08896	0.301868	-0.0235225	-0.0150588	0.223355	0.0200166	0.0925392	1.52681	2.52662	2.01973
AT2TE25310	-5.31771	-5.3749	-5.12736	-4.80207	-5.03608	-3.74851	-3.31056	-1.95601	-1.28694	-1.61969	-1.12003	-0.417965	-3.27158	-0.66271	-5.61934	-5.66806	-5.67392	-1.59625	-0.28068	-1.21061	-2.46114	-1.95574	-2.87093	-2.23569	-0.132003	-1.33077
AT3TE44530	-5.31771	-5.3749	-5.12736	-3.21711	-5.03608	-2.52612	-3.31056	-0.61206	0.193053	-0.882721	0.123892	0.756533	-0.308102	0.319588	-1.9189	-2.20863	-2.86657	-0.0112894	-0.28068	0.374353	-0.139215	0.245898	-0.669301	-0.399185	1.91862	0.828433
AT5TE58950	0.832038	1.47059	0.545066	0.48333	1.30377	1.40799	2.44966	3.22313	3.82488	3.01129	3.91049	4.44569	3.31038	3.48157	2.07415	1.78315	1.70978	3.53303	3.79013	3.59508	3.46959	3.75392	3.42552	3.81183	4.9347	4.37152
AT2TE13060	-5.31771	-2.56755	-5.12736	-3.21711	-3.45112	-3.74851	1.66213	2.23229	1.83145	1.61978	2.01574	1.48617	-1.34558	-0.137619	-1.37141	0.214579	1.58346	1.57367	1.90866	1.91734	2.29374	1.53825	2.27474	-0.51948	-0.403305	1.06612
AT4TE05255	-2.51035	-2.56755	-5.12736	-3.21711	-5.03608	-5.33348	-0.140639	0.124906	-0.405584	-0.882721	-1.90853	-1.45979	0.59632	0.455471	-4.03438	-4.0831	-4.08896	-1.35524	-0.593838	-1.21061	0.346212	-0.733343	-0.06358	0.738318	1.45296	0.828433
AT3TE63395	-3.73275	-5.3749	-3.5424	-4.80207	-5.03608	-5.33348	-0.988636	-3.33453	-1.4474	-0.397294	-0.844399	-0.417965	-1.20119	-0.405552	-3.29741	-2.49814	-4.08896	-0.807756	-0.28068	-2.07734	-2.09857	-1.95574	-2.02294	-2.72111	-2.09136	-2.4303
AT2TE41175	-5.31771	-3.78994	-2.32	-4.80207	-3.45112	-5.33348	-0.140639	0.320826	-0.405584	-0.397294	-0.158507	-0.261846	-1.50604	-1.9328	1.14884	0.80767	0.629858	-0.532122	0.292505	-0.955353	-1.80907	-2.6927	-2.87093	-3.45808	-2.93936	-3.65269
AT2TE25300	-3.73275	-1.12697	-1.42692	-1.99472	-2.22873	-0.68962	0.937363	1.26241	1.3355	1.8103	2.7035	3.33234	1.48331	2.51501	-1.22702	-1.76117	-4.08896	2.97222	2.82529	2.53216	1.38971	1.58858	2.19084	1.75137	2.97233	2.87609
AT4TE04415	-0.363513	-1.28744	-1.0399	0.812638	-0.178101	-0.124023	2.97113	3.5309	3.57627	2.41006	3.67916	2.85789	3.34607	3.78225	5.5895	5.36467	5.76331	3.15864	2.99476	3.25936	0.403927	1.1486	1.62732	1.02305	0.230567	1.63271
AT2TE25290	0.613028	0.457989	-0.269378	-0.895181	1.19274	0.970304	1.66213	2.66096	1.88299	3.27108	3.66821	3.6983	2.56131	3.48951	-1.71245	-0.538781	-2.21449	3.53303	3.43055	3.23394	2.7145	2.33213	3.29498	3.03911	3.96994	3.804
AT3TE23595	-2.51035	-3.05297	-3.5424	-2.48014	-2.71415	-3.74851	-1.38456	-1.40853	-1.01131	-0.541684	-0.413764	-0.261846	-0.384051	0.045827	-0.193075	-1.76117	-2.21449	-0.663366	-0.0836435	-0.492381	-1.36161	-1.21877	-1.1054	-0.51948	0.230567	-0.989728
AT2TE28020	-2.14778	-3.78994	-3.5424	-2.48014	-2.22873	-1.63304	3.4629	3.51597	3.72016	1.95186	0.971889	1.85363	-4.00854	-3.21291	0.311397	0.871095	1.99141	2.29304	1.65639	2.66492	-0.0590446	-1.33906	0.737874	0.242361	-0.216891	-0.714094
AT3TE66875	-3.73275	-3.05297	-5.12736	-4.80207	-2.22873	-5.33348	-1.24018	-1.40853	-0.325414	-1.08917	1.29025	0.180672	-0.384051	-0.187372	-0.665144	-0.458611	-1.58646	0.43617	-0.593838	0.576661	-2.09857	-0.818232	-1.73343	-0.650724	1.24651	-1.33077
AT5TE37665	-2.14778	-2.56755	-5.12736	-4.80207	-5.03608	-3.74851	-0.877605	-0.101865	-1.01131	0.164585	-0.323567	0.125177	0.882229	1.01316	-0.00463005	-0.382662	-0.815942	0.229719	0.194658	0.278138	-0.314302	0.114654	-0.944936	0.31451	-0.617429	0.254197
AT3TE41165	-5.31771	-5.3749	-5.12736	-4.80207	-5.03608	-2.52612	-1.38456	-1.95601	-1.62798	-1.08917	0.35996	1.76563	-1.20119	0.549593	-1.22702	-5.66806	-5.67392	-0.0112894	-0.0235225	0.680684	-0.744936	0.114654	-0.800546	-0.288154	3.41467	1.42056
AT4TE40115	-5.31771	-5.3749	-5.12736	-4.80207	-5.03608	-5.33348	-3.31056	-2.19702	-2.72751	-1.61969	-1.12003	-1.15493	-1.50604	-1.16228	-1.53188	-1.5806	-1.28161	-2.24833	-0.883345	-1.40992	-1.56806	-1.21877	-2.02294	-1.58361	-0.216891	-1.33077

## Sheet: fig4C-E_source_data
V1	V2	Col_1_1	Col_1_2	Col_1_3	Col_2_1	Col_2_2	Col_2_3	main_2_1_1	main_2_1_2	main_2_1_3	main_2_2_1	main_2_2_2	main_2_2_3	mail1_1_1	mail1_1_2	mail1_1_3	T2_pUBQ_MORC1_FLAG_main_2_8_1	T2_pUBQ_MORC1_FLAG_main_2_8_2	T3_pUBQ_MORC1_FLAG_main_2_9.2_1	T3_pUBQ_MORC1_FLAG_main_2_9.2_2	T3_pUBQ_MORC1_FLAG_main_2_9.2_3	T3_pUBQ_MORC1_FLAG_mail1_1_1_1	T3_pUBQ_MORC1_FLAG_mail1_1_1_2	T3_pUBQ_MORC1_FLAG_mail1_1_1_3	T2_pUBQ_MORC1_FLAG_mail1_1_13_1	T2_pUBQ_MORC1_FLAG_mail1_1_13_2	T2_pUBQ_MORC1_FLAG_mail1_1_13_3	chr	start	end	taille	RPKM_Col1_1	RPKM_Col1_2	RPKM_Col1_3	RPKM_Col2_1	RPKM_Col2_2	RPKM_Col2_3	RPKM_main2_1_1	RPKM_main2_1_2	RPKM_main2_1_3	RPKM_main2_2_1	RPKM_main2_2_2	RPKM_main2_2_3	RPKM_mail1_1	RPKM_mail1_2	RPKM_mail1_3	RPKM_pUBQMORC1_main_8_1	RPKM_pUBQMORC1_main_8_2	RPKM_pUBQMORC1_main_9_1
AT1TE03190	AT1TE03190	2	0	1	1	0	2	6	15	19	2	23	31	12	15	19	15	26	2	1	8	8	20	14	12	97	49	Chr1	976644	977202	558	117.231	0	59.6318	73.9077	0	107.056	236.796	561.486	759.896	122.676	821.661	1035.79	601.835	509.23	454.396	564.659	721.575	78.2925
AT1TE09960	AT1TE09960	1	0	0	1	1	1	2	4	1	7	15	4	7	25	11	5	9	171	44	7	9	35	4	6	17	8	Chr1	3068469	3069234	765	42.7549	0	0	53.9092	49.0926	39.0439	57.574	109.215	29.1725	313.185	390.867	97.486	256.075	619.063	191.887	137.29	182.19	4882.69
AT1TE17410	AT1TE17410	2	3	3	2	1	5	39	37	24	6	13	27	10	15	25	15	40	27	15	130	19	42	19	35	86	31	Chr1	5391194	5391425	231	283.182	416.504	432.137	357.061	162.579	646.506	3718.01	3345.58	2318.64	889.004	1121.84	2179.19	1211.49	1230.09	1444.25	1363.98	2681.58	2553.15
AT1TE29570	AT1TE29570	19	18	12	2	5	7	52	38	39	14	27	26	28	37	34	22	20	42	31	34	7	34	7	15	31	17	Chr1	9175323	9177761	2438	254.899	236.782	163.78	33.8314	77.0219	85.7588	469.708	325.561	356.998	196.544	220.765	198.831	321.407	287.491	186.106	189.548	127.039	376.305
AT1TE32095	AT1TE32095	7	5	9	1	0	4	11	13	12	21	48	35	10	30	42	154	121	42	13	1	15	19	17	26	76	49	Chr1	9955239	9956349	1110	206.264	144.463	269.794	37.1536	0	107.635	218.237	244.626	241.264	647.531	862.02	587.88	252.12	511.982	504.942	2914.25	1688.13	826.515
AT1TE42875	AT1TE42875	0	0	0	0	1	0	4	23	8	6	20	19	7	13	29	4	7	1	2	4	3	3	6	3	4	2	Chr1	13127113	13128014	901	0	0	0	0	41.6824	0	97.7672	533.194	198.153	227.924	442.491	393.163	217.422	273.322	429.525	93.2533	120.314	24.2437
AT1TE45490	AT1TE45490	2	1	1	0	2	0	74	59	48	27	61	40	76	99	131	6	11	1	2	3	5	8	7	2	4	1	Chr1	13869521	13869865	344	190.16	93.2291	96.7283	0	218.348	0	4737.3	3582.41	3113.99	2686.39	3534.85	2167.93	6182.81	5451.72	5081.92	366.372	495.195	63.4988
AT1TE45495	AT1TE45495	1	1	1	0	2	1	13	12	7	7	9	5	6	9	26	1	2	0	2	1	0	3	0	0	1	1	Chr1	13869866	13870461	595	54.9706	53.9005	55.9236	0	126.238	50.1993	481.154	421.256	262.552	402.666	301.526	156.674	282.205	286.538	583.138	35.303	52.0541	0
AT1TE45510	AT1TE45510	5	7	6	1	1	6	155	138	153	104	124	121	124	185	282	15	11	4	16	15	12	16	8	5	8	7	Chr1	13871158	13871383	225	726.834	997.759	887.321	183.291	166.915	796.495	15170.8	12810.9	15175.5	15820.3	10986	10026.4	15423	15575.6	16725.6	1400.35	757.099	388.331
AT1TE57585	AT1TE57585	0	0	0	1	1	2	1	0	0	18	16	19	5	9	8	12	32	2	0	0	4	5	2	1	2	5	Chr1	17390117	17390827	710	0	0	0	58.0852	52.8956	84.1368	31.017	0	0	867.718	449.222	498.929	197.08	240.127	150.365	355.019	697.965	61.5313
AT1TE69990	AT1TE69990	14	20	18	5	3	5	38	50	55	16	24	28	35	59	87	90	117	6	14	10	32	65	51	100	111	65	Chr1	21172521	21173360	839	545.775	764.501	713.876	245.772	134.288	178.001	997.424	1244.77	1462.97	652.713	570.228	622.214	1167.45	1332.13	1383.8	2253.25	2159.56	156.212
AT1TE70490	AT1TE70490	0	0	0	0	0	2	1	6	8	0	8	18	2	5	9	4	21	5	0	2	8	7	4	4	48	17	Chr1	21346162	21351041	4879	0	0	0	0	0	12.2437	4.51364	25.6864	36.5927	0	32.6857	68.7837	11.4718	19.4131	24.6165	17.221	66.6547	22.3853
AT1TE80030	AT1TE80030	9	18	5	8	2	6	19	33	45	23	49	68	24	60	62	106	132	0	3	1	41	59	39	36	86	72	Chr1	24350206	24350419	213	1382.01	2710.21	781.093	1548.94	352.637	841.368	1964.41	3236.06	4714.85	3695.84	4585.81	5952.14	3153.28	5336.15	3884.43	10453.3	9597.03	0
AT1TE89775	AT1TE89775	29	41	19	10	13	20	11	37	22	95	89	82	49	131	160	370	287	10	9	4	55	105	58	93	130	119	Chr1	27438789	27438989	200	4742.59	6574.52	3161.08	2062.03	2441.13	2986.86	1211.21	3864.15	2454.86	16257.7	8870.73	7644.12	6856.41	12407.9	10675.9	38859.8	22222.6	1092.18
AT1TE99345	AT1TE99345	0	0	1	0	0	0	1	0	1	2	2	6	3	12	14	34	15	2	0	1	3	2	2	2	15	8	Chr1	30384041	30384326	285	0	0	116.753	0	0	0	77.2704	0	78.3051	240.187	139.889	392.509	294.582	797.614	655.539	2505.9	815.058	153.288
AT2TE06390	AT2TE06390	1	0	0	1	0	2	9	1	4	10	51	84	12	9	26	13	13	5	2	0	4	10	10	2	6	2	Chr2	1388832	1393901	5069	6.45246	0	0	8.13583	0	11.7848	39.1001	4.12059	17.6105	67.5215	200.561	308.959	66.2505	33.6339	68.4489	53.8704	39.7158	21.5463
AT2TE07140	AT2TE07140	0	0	0	1	0	0	3	1	0	5	11	9	2	3	6	3	2	0	0	0	1	0	0	0	0	0	Chr2	1547328	1547621	293	0	0	0	140.753	0	0	225.482	71.2877	0	584.073	748.384	572.689	191.026	193.959	273.274	215.071	105.707	0
AT2TE07190	AT2TE07190	2	0	0	0	0	2	3	15	19	12	32	45	18	24	49	36	41	2	1	1	11	33	14	17	70	37	Chr2	1564987	1566207	1220	53.6189	0	0	0	0	48.9649	54.1526	256.811	347.559	336.656	522.865	687.696	412.898	372.656	535.984	619.829	520.435	35.8092
AT2TE11560	AT2TE11560	0	0	0	0	0	0	18	43	25	2	14	6	1	0	10	0	1	0	4	7	2	0	2	1	0	3	Chr2	2576249	2578241	1992	0	0	0	0	0	0	198.995	450.88	280.082	34.3641	140.1	56.1572	14.0489	0	66.9925	0	7.77415	0
AT2TE11570	AT2TE11570	0	1	0	1	0	0	19	29	24	2	8	1	2	1	0	0	3	1	1	4	1	0	1	1	1	1	Chr2	2578687	2578925	238	0	134.751	0	173.279	0	0	1758.06	2545.09	2250.45	287.619	670.058	78.337	235.171	79.5939	0	0	195.203	91.7798
AT2TE13060	AT2TE13060	0	3	0	1	1	1	78	118	82	42	83	65	49	93	135	9	29	9	29	76	94	84	88	11	14	39	Chr2	2995751	2996370	619	0	155.432	0	66.6244	60.6718	48.253	2774.99	3981.75	2956.36	2322.33	2672.92	1957.79	2215.32	2846.09	2910.44	305.408	725.52	317.597
AT2TE15385	AT2TE15385	0	0	0	0	0	0	8	34	6	2	4	1	3	2	3	0	0	0	0	0	0	0	0	0	0	0	Chr2	3528629	3530340	1711	0	0	0	0	0	0	102.967	415.06	78.2593	40.0078	46.6025	10.8967	49.0684	22.143	23.3984	0	0	0
AT2TE15400	AT2TE15400	0	0	0	0	0	0	4	14	2	1	5	2	2	1	4	0	0	0	0	0	0	0	0	0	0	0	Chr2	3531975	3532287	312	0	0	0	0	0	0	282.334	937.25	143.057	109.701	319.459	119.514	179.393	60.7158	171.088	0	0	0
AT2TE15410	AT2TE15410	0	0	0	0	0	0	28	41	13	1	6	2	2	3	2	0	0	1	1	1	0	0	0	0	0	0	Chr2	3533106	3533345	239	0	0	0	0	0	0	2579.99	3583.18	1213.89	143.208	500.441	156.018	234.187	237.783	111.673	0	0	91.3958
AT2TE15415	AT2TE15415	0	0	0	0	0	0	144	255	72	10	36	13	8	9	10	0	2	1	2	5	0	0	2	0	0	0	Chr2	3533346	3539334	5988	0	0	0	0	0	0	529.589	889.489	268.34	57.1587	119.845	40.4767	37.3886	28.472	22.2861	0	5.17238	3.6479
AT2TE18240	AT2TE18240	0	0	0	1	1	0	21	16	20	16	22	17	20	22	27	2	4	0	4	1	1	3	0	0	0	2	Chr2	4336398	4337750	1352	0	0	0	30.5033	27.778	0	342.059	247.187	330.132	405.049	324.373	234.431	413.984	308.25	266.503	31.073	45.8169	0
AT2TE19615	AT2TE19615	0	0	0	0	0	0	21	27	6	6	4	1	3	1	3	1	0	1	2	5	0	0	0	0	0	0	Chr2	4729404	4737545	8141	0	0	0	0	0	0	56.8067	69.2737	16.4478	25.2254	9.79448	2.29016	10.3127	2.32691	4.91766	2.58019	0	2.68316
AT2TE25290	AT2TE25290	30	28	14	7	37	39	78	159	85	133	262	303	192	268	337	142	364	7	17	5	126	146	179	135	300	263	Chr2	6214710	6214915	205	4786.47	4380.4	2272.41	1408.21	6778.38	5682.31	8379.13	16200.4	9253.37	22205.6	25476.9	27557	26210.7	24765	21937.7	14550	27497.3	745.879
AT2TE25295	AT2TE25295	153	214	120	58	131	188	922	1439	1139	711	1628	1700	873	1335	1576	908	1662	154	267	85	733	1026	772	670	1476	1284	Chr2	6215135	6215240	105	47659.5	65363.4	38028.1	22780.5	46855.4	53479	193375	286255	242086	231763	309075	301858	232678	240851	200301	181646	245123	32037.3
AT2TE25300	AT2TE25300	1	9	6	3	3	12	47	60	58	48	134	235	130	176	207	67	185	10	7	1	50	87	83	55	150	138	Chr2	6215791	6216279	488	67.0236	591.47	409.113	253.528	230.876	734.473	2120.98	2568.11	2652.42	3366.56	5473.74	8978.25	7455.11	6832.02	5660.64	2883.93	5870.76	447.615
AT2TE25310	AT2TE25310	0	0	0	0	0	1	2	6	9	4	9	17	5	20	15	2	20	0	0	0	3	7	2	3	17	7	Chr2	6216856	6217049	193	0	0	0	0	0	154.759	228.208	649.346	1040.69	709.361	929.575	1642.23	725.009	1963.04	1037.17	217.672	1604.78	0
AT2TE25320	AT2TE25320	8	16	3	0	3	4	42	62	82	34	100	210	84	156	143	70	90	2	1	3	65	96	41	44	153	100	Chr2	6217199	6217671	472	554.365	1087.15	211.491	0	238.703	253.124	1959.59	2743.67	3877.1	2465.48	4223.35	8295.09	4980.44	6260.93	4043.05	3115.19	2952.86	92.5576
AT2TE25325	AT2TE25325	0	0	0	0	0	1	2	8	3	4	9	16	7	9	7	5	8	0	0	0	3	2	1	2	15	11	Chr2	6217672	6217709	37	0	0	0	0	0	807.259	1190.38	4516.17	1809.48	3700.18	4848.86	8062.35	5294.52	4607.84	2524.71	2838.56	3348.35	0
AT2TE25440	AT2TE25440	0	1	0	0	0	120	908	237	1639	245	3185	4538	757	533	1294	486	718	83	6	0	273	374	439	177	5721	2847	Chr2	6240939	6241896	957	0	33.5118	0	0	0	3745.28	20894.5	5172.71	38221	8762.31	66343.2	88408.9	22136.8	10550.5	18044.2	10667.3	11618.6	1894.48
AT2TE26285	AT2TE26285	0	0	0	0	1	0	19	7	5	1	6	7	5	8	8	1	3	3	3	2	0	1	3	1	0	1	Chr2	6441589	6442987	1398	0	0	0	0	26.864	0	299.298	104.586	79.8174	24.4826	85.5546	93.3543	100.091	108.403	76.3657	15.0253	33.232	46.8747
AT2TE28020	AT2TE28020	4	1	1	2	3	6	273	288	305	53	40	84	81	78	227	1	3	30	46	101	18	11	30	19	16	11	Chr2	6881261	6884610	3349	39.0654	9.57624	9.93567	24.6286	33.6422	53.5119	1795.17	1796.22	2032.45	541.658	238.092	467.636	676.862	441.201	904.536	6.27212	13.8723	195.673
AT2TE28025	AT2TE28025	0	1	0	0	0	1	58	66	56	12	4	11	13	12	44	0	1	9	9	16	2	3	2	2	1	0	Chr2	6884611	6885154	543	0	59.0623	0	0	0	55.0066	2352.26	2538.79	2301.56	756.39	146.845	377.691	669.999	418.637	1081.35	0	28.5195	362.049
AT2TE28280	AT2TE28280	0	0	0	1	0	2	4	11	8	8	3	4	3	3	4	0	0	3	5	4	2	2	2	0	3	2	Chr2	6943116	6944022	906	0	0	0	45.5193	0	65.9351	97.2277	253.598	197.059	302.222	66.0073	82.3143	92.6667	62.7263	58.9179	0	0	72.3298
AT2TE36460	AT2TE36460	2	1	2	0	3	5	13	31	43	5	13	29	20	24	35	80	80	4	3	1	22	29	19	47	110	76	Chr2	8696992	8697133	141	463.937	227.453	471.979	0	799.061	1059.17	2030.4	4592.24	6805.88	1213.71	1837.91	3834.62	3969.55	3224.4	3312.56	11917.9	8786.44	619.677
AT2TE38900	AT2TE38900	0	0	0	0	0	0	40	26	28	2	3	1	5	0	2	0	0	3	6	17	0	0	0	0	0	0	Chr2	9187492	9191655	4163	0	0	0	0	0	0	211.598	130.452	150.102	16.4433	14.3653	4.47855	33.612	0	6.41119	0	0	15.7412
AT2TE41170	AT2TE41170	0	1	1	2	0	0	26	25	24	7	27	19	12	27	34	9	7	23	30	38	1	4	2	5	0	2	Chr2	9653805	9654719	914	0	35.0884	36.4054	90.2418	0	0	626.448	571.315	586.003	262.13	588.866	387.571	367.422	559.595	496.419	206.836	118.603	549.675
AT2TE41175	AT2TE41175	0	1	3	0	1	0	22	31	17	10	18	19	11	30	18	8	8	54	44	39	5	4	2	1	2	1	Chr2	9654888	9655175	287	0	111.745	347.818	0	130.857	0	1688.1	2256.12	1321.91	1192.57	1250.23	1234.28	1072.61	1980.14	836.962	585.514	431.669	4109.95
AT2TE57405	AT2TE57405	0	0	0	0	0	2	0	2	7	3	13	19	11	13	15	8	16	0	0	0	10	9	7	7	28	17	Chr2	13099082	13099488	406	0	0	0	0	0	147.136	0	102.893	384.775	252.906	638.288	872.512	758.223	606.56	493.038	413.898	610.29	0
AT2TE82905	AT2TE82905	0	0	0	0	0	0	1	2	35	0	17	54	3	0	0	0	0	0	0	0	0	0	0	0	14	27	Chr2	18288581	18293391	4810	0	0	0	0	0	0	4.57839	8.68494	162.389	0	70.4536	209.311	17.4545	0	0	0	0	0
AT3TE20780	AT3TE20780	0	0	0	0	0	0	14	10	3	2	1	1	5	2	4	1	7	10	10	13	1	0	1	2	2	2	Chr3	4929015	4932433	3418	0	0	0	0	0	0	90.2016	61.1097	19.5877	20.0273	5.83213	5.45471	40.9382	11.0845	15.6172	6.1455	31.7153	63.9075
AT3TE22070	AT3TE22070	3	2	1	0	1	0	5	4	8	2	25	19	6	9	10	9	14	11	9	20	1	10	10	4	7	3	Chr3	5245219	5246547	1328	73.8875	48.2994	25.0561	0	28.28	0	82.9144	62.9135	134.439	51.5462	375.268	266.747	126.44	128.381	100.489	142.355	163.257	180.933
AT3TE23595	AT3TE23595	3	2	1	2	2	1	9	9	11	9	15	19	10	23	25	18	33	21	7	5	7	12	8	11	22	9	Chr3	5616695	5617153	458	214.241	140.047	72.6519	180.09	163.999	65.2152	432.748	410.449	535.997	672.576	652.867	773.449	611.034	951.303	728.433	825.536	1115.81	1001.56
AT3TE24455	AT3TE24455	7	4	3	1	4	2	10	23	26	16	14	18	13	38	38	38	65	1	3	10	15	23	12	25	19	22	Chr3	5815402	5816073	671	341.211	191.182	148.768	61.4613	223.88	89.0271	328.198	715.958	864.74	816.135	415.915	500.142	542.19	1072.8	755.747	1189.57	1500.14	32.5538
AT3TE41165	AT3TE41165	0	0	0	0	0	3	9	6	7	6	26	79	16	24	57	10	47	10	0	0	11	31	10	13	204	50	Chr3	9889579	9891078	1499	0	0	0	0	0	59.777	132.221	83.6049	104.215	136.998	345.757	982.583	298.709	303.296	507.444	140.129	485.555	145.721
AT3TE43440	AT3TE43440	2	1	3	0	0	0	4	1	3	4	8	16	4	14	14	16	13	4	2	4	6	9	11	4	5	6	Chr3	10457033	10458506	1473	44.4094	21.7724	67.7689	0	0	0	59.8019	14.1801	45.452	92.9441	108.265	202.517	75.9955	180.045	126.835	228.164	136.673	59.3173
AT3TE43770	AT3TE43770	2	2	1	2	3	2	10	5	4	20	17	13	27	41	60	52	19	16	7	4	1	26	20	31	15	15	Chr3	10538202	10538630	428	152.839	149.864	77.7443	192.713	263.242	139.573	514.534	244.01	208.57	1599.38	791.78	566.296	1765.43	1814.67	1870.78	2552.05	687.467	816.583
AT3TE44400	AT3TE44400	0	0	0	0	0	1	8	3	4	0	25	39	4	3	1	0	1	0	0	0	2	2	1	0	44	26	Chr3	10687246	10687413	167	0	0	0	0	0	178.854	1054.95	375.221	534.538	0	2984.16	4354.03	670.307	340.3	79.9096	0	92.7312	0
AT3TE44530	AT3TE44530	0	0	0	1	0	3	2	16	26	7	22	39	16	20	46	19	40	6	5	3	17	34	11	12	72	33	Chr3	10716963	10717265	302	0	0	0	136.558	0	296.708	145.841	1106.61	1921.33	793.333	1452.16	2407.69	1482.67	1254.53	2032.67	1321.53	2051.14	433.979
AT3TE45300	AT3TE45300	0	0	0	0	0	0	0	5	8	2	18	14	6	11	17	7	6	3	1	0	5	7	1	2	22	9	Chr3	10896364	10896445	81	0	0	0	0	0	0	0	1289.34	2204.14	845.102	4429.83	3222.45	2072.99	2572.55	2800.78	1815.27	1147.12	809.022
AT3TE45390	AT3TE45390	1	1	0	2	2	0	8	11	16	5	3	3	3	6	6	3	17	12	3	7	0	0	2	1	2	2	Chr3	10922914	10923082	168	194.688	190.898	0	490.959	447.094	0	1048.67	1367.62	2125.42	1018.65	355.968	332.932	499.738	676.548	476.604	375.095	1567.05	1560.26
AT3TE47530	AT3TE47530	0	0	0	0	0	0	24	7	2	2	3	3	3	5	5	12	14	17	18	1	4	8	8	7	0	4	Chr3	11397741	11398707	966	0	0	0	0	0	0	547.132	151.357	46.2049	70.8626	61.9075	57.9012	86.911	98.0504	69.073	260.936	224.436	384.411
AT3TE47830	AT3TE47830	0	0	0	0	0	0	1	0	2	5	2	4	6	6	19	0	0	0	3	1	0	0	0	0	0	0	Chr3	11477947	11477998	51	0	0	0	0	0	0	431.805	0	875.174	3355.55	781.734	1462.29	3292.39	2228.63	4971.63	0	0	0
AT3TE51150	AT3TE51150	50	54	42	84	93	114	1039	957	746	524	731	680	221	532	658	732	1015	521	667	927	348	414	322	566	499	794	Chr3	12348429	12350350	1921	851.315	901.522	727.502	1803.33	1818.17	1772.52	11910.9	10405.6	8666.55	9336.16	7585.59	6599.71	3219.55	5246.15	4571.03	8004.11	8182.41	5924.27
AT3TE53200	AT3TE53200	0	0	1	0	0	0	2	5	2	1	6	5	4	3	2	7	1	0	0	5	0	1	2	1	1	2	Chr3	12980195	12981142	947	0	0	35.1368	0	0	0	46.5091	110.281	47.1319	36.1422	126.299	98.4382	118.206	60.0106	28.1835	155.266	16.3528	0
AT3TE57715	AT3TE57715	1	1	0	1	1	3	13	14	14	8	10	8	4	20	16	7	5	5	6	5	3	5	2	2	1	2	Chr3	14082296	14082745	449	72.8453	71.4272	0	91.8497	83.6434	199.567	637.61	651.274	695.851	609.829	443.969	332.191	249.313	843.801	475.542	327.477	172.451	243.247
AT3TE58495	AT3TE58495	0	0	0	0	0	0	28	65	12	1	5	0	0	0	0	0	2	0	0	1	0	0	0	0	0	0	Chr3	14225156	14226651	1495	0	0	0	0	0	0	412.453	908.143	179.133	22.8941	66.6696	0	0	0	0	0	20.7172	0
AT3TE58655	AT3TE58655	0	0	0	0	0	0	8	4	0	1	5	12	3	1	1	18	44	9	3	10	0	0	0	1	1	2	Chr3	14272908	14285452	12544	0	0	0	0	0	0	14.0447	6.66049	0	2.72853	7.94572	17.8356	6.69292	1.51015	1.06385	30.1416	54.3199	15.6722
AT3TE60410	AT3TE60410	0	0	0	0	0	0	5	5	6	3	5	1	2	7	6	4	8	2	3	2	2	0	3	2	1	5	Chr3	14773640	14783116	9476	0	0	0	0	0	0	11.6199	11.0212	14.1306	10.8358	10.5183	1.96752	5.90657	13.9936	8.4497	8.86674	13.074	4.6103
AT3TE60425	AT3TE60425	0	1	0	1	0	1	4	6	10	10	21	7	35	53	41	0	0	0	0	0	0	1	1	0	1	4	Chr3	14788099	14789519	1420	0	22.5851	0	29.0426	0	21.0342	62.034	88.2562	157.162	241.033	294.802	91.908	689.779	707.04	385.31	0	0	0
AT3TE60430	AT3TE60430	0	1	0	0	0	0	3	4	8	9	9	4	21	27	21	0	0	1	0	0	0	0	1	1	0	0	Chr3	14789522	14789998	476	0	67.3757	0	0	0	0	138.795	175.523	375.075	647.143	376.907	156.674	1234.65	1074.52	588.746	0	0	45.8899
AT3TE60460	AT3TE60460	0	0	0	0	0	0	20	11	32	13	2	8	4	3	7	1	1	0	0	0	0	2	0	0	1	0	Chr3	14795320	14804954	9634	0	0	0	0	0	0	45.7174	23.8489	74.1273	46.185	4.13831	15.482	11.6194	5.8989	9.69631	2.18033	1.60744	0
AT3TE63395	AT3TE63395	1	0	1	0	0	0	12	2	8	10	11	17	9	20	8	10	24	2	4	1	4	7	4	2	4	3	Chr3	15676227	15677487	1260	25.9584	0	26.4084	0	0	0	209.734	33.1544	141.695	271.64	174.029	251.549	199.895	300.688	84.7295	166.709	294.974	34.6724
AT3TE66875	AT3TE66875	1	2	0	0	3	0	10	9	18	6	50	26	22	16	53	18	28	15	18	8	4	16	5	10	45	7	Chr3	16498552	16499159	607	53.8839	105.67	0	0	185.614	0	362.802	309.696	661.788	338.319	1642.03	798.598	1014.3	499.33	1165.21	622.892	714.351	539.792
AT3TE73040	AT3TE73040	0	0	0	0	0	2	1	13	6	5	22	23	7	25	26	17	32	1	1	1	5	21	8	10	47	26	Chr3	18020237	18020296	59	0	0	0	0	0	1012.49	373.255	4602.28	2269.52	2900.56	7433.1	7268.08	3320.29	8026.84	5880.8	6052.38	8399.25	370.231
AT3TE92470	AT3TE92470	6	20	0	10	23	18	35	56	73	60	140	144	64	120	143	78	116	17	10	1	83	125	75	56	125	97	Chr3	22683583	22684106	523	375.23	1226.42	0	788.538	1651.6	1027.98	1473.75	2236.5	3114.98	3926.58	5336.12	5133.39	3424.59	4346.46	3648.8	3132.72	3434.78	710.021
AT4TE04415	AT4TE04415	15	8	8	24	14	18	194	291	276	73	264	169	148	198	343	245	446	1183	1047	1386	25	64	56	33	22	58	Chr4	860921	864078	3157	155.405	81.2691	84.3194	313.517	166.545	170.299	1353.27	1925.31	1951.05	791.43	1666.97	998.058	1311.95	1188.08	1449.89	1630.12	2187.77	8185.3
AT4TE05255	AT4TE05255	3	3	0	1	0	0	22	27	17	7	5	8	6	16	15	36	44	1	1	1	24	17	17	27	52	33	Chr4	1034957	1035683	726	135.155	132.524	0	56.8051	0	0	667.335	776.8	522.573	330.009	137.288	205.446	231.284	417.484	275.721	1041.59	938.552	30.0876
AT4TE09460	AT4TE09460	0	0	0	0	0	0	2	2	5	1	3	7	1	0	6	0	0	0	0	0	0	0	0	0	2	0	Chr4	1970550	1973228	2678	0	0	0	0	0	0	16.4467	15.5992	41.6672	12.7807	22.3311	48.7339	10.4501	0	29.899	0	0	0
AT4TE09845	AT4TE09845	42	48	37	20	30	44	773	905	1015	654	1274	981	1185	1431	2037	110	120	26	128	180	105	173	55	40	68	58	Chr4	2076982	2077353	371	3702.74	4149.32	3318.49	2223.21	3036.86	3542.37	45884.3	50951.5	61055.8	60334.8	68453.3	49299.1	89387.1	73067.2	73271	6227.99	5008.98	1530.82
AT4TE09850	AT4TE09850	0	1	2	0	1	0	24	45	35	29	86	53	59	77	110	7	4	0	6	12	5	10	1	2	5	1	Chr4	2077462	2077604	142	0	225.851	468.656	0	264.478	0	3722.04	6619.21	5500.66	6989.95	12072.8	6958.75	11627.7	10272.1	10337.6	1035.47	436.228	0
AT4TE10440	AT4TE10440	0	0	0	0	1	0	2	2	4	1	4	13	2	6	14	5	8	2	0	0	6	11	6	2	39	8	Chr4	2231536	2231741	205	0	0	0	0	183.199	0	214.849	203.778	435.453	166.959	388.96	1182.31	273.028	554.439	911.359	512.325	604.336	213.108
AT4TE10600	AT4TE10600	2	0	0	0	0	0	0	15	10	3	9	12	3	2	26	10	5	0	0	0	4	7	6	0	7	4	Chr4	2286691	2288784	2093	31.2542	0	0	0	0	0	0	149.694	106.627	49.0587	85.7181	106.895	40.1128	18.1016	165.775	100.36	36.995	0
AT4TE10630	AT4TE10630	7	9	2	5	3	6	9	9	8	10	22	29	19	32	37	31	31	0	4	1	11	30	12	19	29	30	Chr4	2292776	2293506	730	313.634	395.394	91.1631	282.469	154.339	245.495	271.505	257.515	244.569	468.858	600.757	740.66	728.385	830.393	676.385	892.006	657.629	0
AT4TE12140	AT4TE12140	1	1	1	0	0	0	1	13	3	4	6	8	3	9	5	4	10	1	2	1	5	4	6	1	5	4	Chr4	2592231	2593169	938	34.8694	34.1906	35.4739	0	0	0	23.4777	289.483	71.3762	145.956	127.511	159.012	89.5053	181.759	71.1349	89.5749	165.097	23.2874
AT4TE12760	AT4TE12760	0	1	0	0	0	0	5	3	3	3	4	2	3	6	4	7	6	13	3	11	4	1	4	2	4	1	Chr4	2735506	2735725	219	0	146.442	0	0	0	0	502.787	286.127	305.712	468.858	364.095	170.267	383.361	518.996	243.742	671.403	424.277	1296.65
AT4TE22810	AT4TE22810	3	4	3	6	2	1	7	18	20	7	15	31	13	18	29	19	39	4	3	2	18	50	15	22	68	38	Chr4	5448398	5448758	360	272.563	356.342	277.288	687.342	208.644	82.9683	428.207	1044.36	1239.83	665.518	830.592	1605.47	1010.58	947.167	1075.01	1108.61	1677.66	242.707
AT4TE26330	AT4TE26330	0	0	0	0	0	0	8	6	8	3	6	3	8	10	16	23	33	6	18	9	8	31	9	6	2	4	Chr4	6209999	6211623	1624	0	0	0	0	0	0	108.483	77.1698	109.936	63.2266	73.6486	34.4412	137.859	116.646	131.477	297.489	314.681	80.703
AT4TE40115	AT4TE40115	0	0	0	0	0	0	2	5	3	4	9	10	3	13	13	8	14	8	8	10	6	12	4	5	16	7	Chr4	8959623	8959840	217	0	0	0	0	0	0	202.968	481.274	308.529	630.906	826.765	859.179	386.894	1134.85	799.464	774.389	999.104	805.294
AT4TE53490	AT4TE53490	0	2	0	2	0	0	11	29	11	8	14	16	14	27	26	15	17	12	17	15	11	21	5	17	20	13	Chr4	11583866	11584073	207	0	309.863	0	398.459	0	0	1170.25	2926.24	1185.92	1322.77	1348.21	1441.1	1892.73	2470.87	1676.17	1522.12	1271.81	1266.3
AT4TE55430	AT4TE55430	4	4	3	0	1	0	12	11	12	4	13	8	4	5	10	5	9	23	12	16	3	5	3	2	8	4	Chr4	11970963	11971063	100	1308.3	1282.83	998.236	0	375.559	0	2642.65	2297.6	2678.03	1369.07	2591.45	1491.54	1119.41	947.167	1334.49	1050.27	1393.75	5024.03
AT4TE56270	AT4TE56270	0	1	0	0	1	0	1	5	11	3	9	12	4	11	7	8	7	1	0	0	10	9	0	5	17	12	Chr4	12129314	12131466	2152	0	14.9028	0	0	17.4516	0	10.2333	48.53	114.074	47.7137	83.368	103.964	52.0174	96.8293	43.4081	78.0867	50.373	10.1504
AT4TE56380	AT4TE56380	0	0	1	1	1	0	3	7	9	5	16	17	5	10	22	13	21	5	0	0	4	15	7	7	43	18	Chr4	12152769	12152859	90	0	0	369.717	458.228	417.287	0	734.069	1624.57	2231.69	1901.48	3543.86	3521.68	1554.74	2104.82	3262.09	3034.1	3613.43	1213.53
AT5TE00870	AT5TE00870	0	0	1	0	0	0	4	5	8	2	2	1	5	6	8	2	12	1	2	1	5	8	6	2	2	5	Chr5	250799	250963	164	0	0	202.894	0	0	0	537.124	636.808	1088.63	417.398	243.1	113.684	853.211	693.049	650.971	256.162	1133.13	133.193
AT5TE23185	AT5TE23185	0	0	0	0	0	0	1	16	9	4	4	10	1	3	11	3	10	15	13	10	3	8	1	0	2	2	Chr5	6403053	6408058	5005	0	0	0	0	0	0	4.40001	66.7726	40.1304	27.354	15.9314	37.2511	5.59148	11.3546	29.3294	12.5906	30.9413	65.4653
AT5TE30270	AT5TE30270	0	0	0	0	0	3	5	5	11	5	6	25	9	21	8	6	10	1	1	0	11	7	2	7	25	24	Chr5	8373215	8373412	197	0	0	0	0	0	454.851	558.936	530.134	1246.12	868.697	607.134	2366.01	1278.52	2019.34	541.925	639.756	786.097	110.881
AT5TE30315	AT5TE30315	1	5	0	2	1	5	7	26	49	23	44	58	31	55	77	43	75	14	4	1	17	45	23	25	65	52	Chr5	8382512	8382829	317	103.178	505.849	0	260.193	118.473	471.113	486.292	1713.15	3449.62	2483.32	2766.89	3411.24	2736.74	3286.7	3241.51	2849.3	3663.91	964.702
AT5TE35230	AT5TE35230	0	0	0	0	0	0	0	0	0	0	0	0	69	134	179	0	0	0	0	0	79	150	88	74	76	107	Chr5	9707753	9708848	1095	0	0	0	0	0	0	0	0	0	0	0	0	1763.46	2318.18	2181.49	0	0	0
AT5TE35950	AT5TE35950	0	0	1	0	0	0	5	7	12	1	4	2	3	12	1	3	2	3	3	10	0	0	0	2	1	0	Chr5	9871829	9872479	650	0	0	51.1916	0	0	0	169.401	224.94	412.005	52.6564	122.672	57.3668	129.163	349.723	20.5306	96.9476	47.6496	100.817
AT5TE36140	AT5TE36140	0	1	0	0	0	0	6	5	8	4	1	1	0	0	3	0	3	0	1	1	0	1	1	1	0	2	Chr5	9921543	9922445	902	0	35.5552	0	0	0	0	146.488	115.783	197.933	151.781	22.1	20.6698	0	0	44.3844	0	51.5059	0
AT5TE36470	AT5TE36470	0	0	0	0	0	0	8	1	5	5	5	6	1	1	8	3	5	11	2	0	2	5	2	3	3	4	Chr5	10018689	10019252	563	0	0	0	0	0	0	312.925	37.1	198.197	303.967	177.036	198.695	49.7075	33.6471	189.626	111.929	137.532	426.784
AT5TE36475	AT5TE36475	0	0	0	0	0	0	9	5	6	2	2	3	1	4	2	2	0	3	2	3	1	2	4	1	0	2	Chr5	10019253	10020233	980	0	0	0	0	0	0	202.243	106.568	136.634	69.8503	40.6821	57.0741	28.5565	77.3198	27.2345	42.868	0	66.8682
AT5TE37660	AT5TE37660	1	0	0	0	0	0	6	12	4	14	11	9	8	10	20	19	48	4	13	6	13	22	7	8	8	17	Chr5	10308656	10309446	790	41.4019	0	0	0	0	0	167.256	317.275	112.997	606.548	277.565	212.402	283.396	239.789	337.846	505.191	940.928	110.601
AT5TE37665	AT5TE37665	4	3	0	0	0	1	13	23	11	15	16	25	19	28	43	44	65	24	19	14	15	31	9	20	12	22	Chr5	10309447	10311540	2093	62.5084	45.9687	0	0	0	14.2707	136.783	229.531	117.289	245.294	152.388	222.697	254.047	253.423	274.167	441.583	480.935	250.476
AT5TE38020	AT5TE38020	0	0	1	2	0	0	6	4	2	8	6	7	2	5	8	0	0	0	0	3	0	0	1	0	0	0	Chr5	10420238	10420487	249	0	0	133.633	331.249	0	0	530.652	335.539	179.253	1099.65	480.343	524.134	224.782	380.388	428.752	0	0	0
AT5TE39630	AT5TE39630	0	1	0	0	0	0	13	6	9	2	1	0	3	2	5	0	0	0	0	0	0	0	0	0	0	0	Chr5	10901851	10903017	1166	0	27.505	0	0	0	0	245.529	107.482	172.258	58.7078	17.0962	0	72.0034	32.4929	57.2251	0	0	0
AT5TE43070	AT5TE43070	0	0	0	0	0	0	5	6	5	1	4	1	2	0	2	0	1	0	0	1	0	0	1	0	0	2	Chr5	12071524	12072625	1101	0	0	0	0	0	0	100.009	113.827	101.349	31.0869	72.4222	16.9339	50.8362	0	24.2414	0	14.0655	0
AT5TE43580	AT5TE43580	0	0	0	0	3	0	14	22	13	10	9	8	6	5	14	0	0	0	1	4	0	1	0	2	0	6	Chr5	12269311	12272892	3581	0	0	0	0	31.4626	0	86.0958	128.322	81.0166	95.5785	50.1	41.6514	46.8897	26.4498	52.1722	0	0	0
AT5TE45055	AT5TE45055	0	0	0	0	0	0	4	34	7	0	4	0	1	0	1	0	0	0	0	0	0	0	0	0	0	0	Chr5	12739558	12744145	4587	0	0	0	0	0	0	19.2039	154.822	34.0568	0	17.3832	0	6.10101	0	2.90929	0	0	0
AT5TE45060	AT5TE45060	0	0	0	0	0	0	19	37	23	3	5	4	0	2	4	0	3	0	1	3	0	0	0	0	0	0	Chr5	12744146	12751391	7245	0	0	0	0	0	0	57.7528	106.671	70.8474	14.1725	13.7572	10.2936	0	5.22936	7.36778	0	6.41247	0
AT5TE46160	AT5TE46160	3	3	4	2	2	4	34	11	9	14	11	14	7	9	17	25	26	14	13	11	6	14	10	11	20	12	Chr5	12968300	12968626	326	300.99	295.13	408.277	253.009	230.404	366.486	2296.78	704.786	616.112	1469.86	672.627	800.671	600.912	522.976	695.9	1610.84	1235.09	938.069
AT5TE48980	AT5TE48980	0	0	0	2	1	1	9	15	2	5	10	4	5	14	18	9	8	4	7	8	9	3	7	4	2	6	Chr5	13756612	13757514	902	0	0	0	91.4424	41.6362	33.1137	219.732	347.35	49.4832	189.726	221	82.6794	155.129	294.021	266.306	209.587	137.349	96.8674
AT5TE55555	AT5TE55555	0	0	0	0	0	1	4	6	3	5	5	11	4	7	7	0	4	2	1	3	0	0	1	0	0	0	Chr5	15350991	15362721	11730	0	0	0	0	0	2.54634	7.50966	10.684	5.70766	14.5894	8.49711	17.4839	9.54317	11.3046	7.96371	0	5.28086	3.7244
AT5TE58950	AT5TE58950	35	57	25	19	40	53	135	235	328	111	310	509	192	344	433	239	362	103	87	83	213	392	196	231	586	390	Chr5	16321969	16329840	7871	145.441	232.25	105.687	99.5515	190.857	201.122	377.713	623.62	929.991	482.678	785.111	1205.68	682.656	827.914	734.131	637.819	712.231	285.846
AT5TE60280	AT5TE60280	22	42	12	3	10	19	59	192	292	36	104	170	60	149	182	321	363	41	16	20	112	221	104	204	687	358	Chr5	16698234	16698950	716	1004.98	1881.25	557.674	172.795	524.523	792.602	1814.67	5601.06	9101.32	1720.89	2895.47	4426.69	2345.14	3942.12	3392.14	9417.19	7851.2	1250.82
AT5TE64785	AT5TE64785	6	6	3	0	7	6	15	13	36	11	24	75	14	18	27	29	41	4	13	9	10	18	7	19	122	80	Chr5	17953551	17954613	1062	184.788	181.191	93.9959	0	247.543	168.749	311.046	255.682	756.507	354.513	450.491	1316.68	368.922	321.074	339.277	573.591	597.863	82.2734
AT5TE71005	AT5TE71005	0	0	0	1	0	0	1	3	7	4	8	9	2	2	10	4	13	0	0	1	6	10	4	10	20	11	Chr5	19733441	19733962	521	0	0	0	79.1565	0	0	42.2688	120.272	299.844	262.777	306.092	322.069	107.429	72.7192	256.14	161.269	386.41	0
[truncated: 15 more columns]

## Sheet: fig4F_source_data
V1	Col_1_1	Col_1_2	Col_1_3	Col_2_1	Col_2_2	Col_2_3	main_2_1_1	main_2_1_2	main_2_1_3	main_2_2_1	main_2_2_2	main_2_2_3	mail1_1_1	mail1_1_2	mail1_1_3	T2_pUBQ_MORC1_FLAG_main_2_8_1	T2_pUBQ_MORC1_FLAG_main_2_8_2	T3_pUBQ_MORC1_FLAG_main_2_9.2_1	T3_pUBQ_MORC1_FLAG_main_2_9.2_2	T3_pUBQ_MORC1_FLAG_main_2_9.2_3	T3_pUBQ_MORC1_FLAG_mail1_1_1_1	T3_pUBQ_MORC1_FLAG_mail1_1_1_2	T3_pUBQ_MORC1_FLAG_mail1_1_1_3	T2_pUBQ_MORC1_FLAG_mail1_1_13_1	T2_pUBQ_MORC1_FLAG_mail1_1_13_2	T2_pUBQ_MORC1_FLAG_mail1_1_13_3	chr	start	end	taille	RPKM_Col1_1	RPKM_Col1_2	RPKM_Col1_3	RPKM_Col2_1	RPKM_Col2_2	RPKM_Col2_3	RPKM_main2_1_1	RPKM_main2_1_2	RPKM_main2_1_3	RPKM_main2_2_1	RPKM_main2_2_2	RPKM_main2_2_3	RPKM_mail1_1	RPKM_mail1_2	RPKM_mail1_3	RPKM_pUBQMORC1_main_8_1	RPKM_pUBQMORC1_main_8_2	RPKM_pUBQMORC1_main_9_1	RPKM_pUBQMORC1_main_9_2
AT1TE45490	2	1	1	0	2	0	74	59	48	27	61	40	76	99	131	6	11	1	2	3	5	8	7	2	4	1	Chr1	13869521	13869865	344	190.16	93.2291	96.7283	0	218.348	0	4737.3	3582.41	3113.99	2686.39	3534.85	2167.93	6182.81	5451.72	5081.92	366.372	495.195	63.4988	128.479
AT1TE45495	1	1	1	0	2	1	13	12	7	7	9	5	6	9	26	1	2	0	2	1	0	3	0	0	1	1	Chr1	13869866	13870461	595	54.9706	53.9005	55.9236	0	126.238	50.1993	481.154	421.256	262.552	402.666	301.526	156.674	282.205	286.538	583.138	35.303	52.0541	0	74.2806
AT1TE45510	5	7	6	1	1	6	155	138	153	104	124	121	124	185	282	15	11	4	16	15	12	16	8	5	8	7	Chr1	13871158	13871383	225	726.834	997.759	887.321	183.291	166.915	796.495	15170.8	12810.9	15175.5	15820.3	10986	10026.4	15423	15575.6	16725.6	1400.35	757.099	388.331	1571.45
AT1TE53070	6	6	4	10	5	11	30	19	5	13	19	6	6	15	22	8	12	0	9	14	3	6	5	6	2	6	Chr1	16115818	16115943	125	1569.96	1539.4	1064.79	3299.24	1502.23	2628.43	5285.3	3174.87	892.678	3559.57	3030	894.921	1343.3	2273.2	2348.7	1344.34	1486.67	0	1591.09
AT2TE13060	0	3	0	1	1	1	78	118	82	42	83	65	49	93	135	9	29	9	29	76	94	84	88	11	14	39	Chr2	2995751	2996370	619	0	155.432	0	66.6244	60.6718	48.253	2774.99	3981.75	2956.36	2322.33	2672.92	1957.79	2215.32	2846.09	2910.44	305.408	725.52	317.597	1035.31
AT2TE25290	30	28	14	7	37	39	78	159	85	133	262	303	192	268	337	142	364	7	17	5	126	146	179	135	300	263	Chr2	6214710	6214915	205	4786.47	4380.4	2272.41	1408.21	6778.38	5682.31	8379.13	16200.4	9253.37	22205.6	25476.9	27557	26210.7	24765	21937.7	14550	27497.3	745.879	1832.56
AT2TE25295	153	214	120	58	131	188	922	1439	1139	711	1628	1700	873	1335	1576	908	1662	154	267	85	733	1026	772	670	1476	1284	Chr2	6215135	6215240	105	47659.5	65363.4	38028.1	22780.5	46855.4	53479	193375	286255	242086	231763	309075	301858	232678	240851	200301	181646	245123	32037.3	56193.3
AT2TE25300	1	9	6	3	3	12	47	60	58	48	134	235	130	176	207	67	185	10	7	1	50	87	83	55	150	138	Chr2	6215791	6216279	488	67.0236	591.47	409.113	253.528	230.876	734.473	2120.98	2568.11	2652.42	3366.56	5473.74	8978.25	7455.11	6832.02	5660.64	2883.93	5870.76	447.615	316.986
AT2TE41170	0	1	1	2	0	0	26	25	24	7	27	19	12	27	34	9	7	23	30	38	1	4	2	5	0	2	Chr2	9653805	9654719	914	0	35.0884	36.4054	90.2418	0	0	626.448	571.315	586.003	262.13	588.866	387.571	367.422	559.595	496.419	206.836	118.603	549.675	725.333
AT2TE41175	0	1	3	0	1	0	22	31	17	10	18	19	11	30	18	8	8	54	44	39	5	4	2	1	2	1	Chr2	9654888	9655175	287	0	111.745	347.818	0	130.857	0	1688.1	2256.12	1321.91	1192.57	1250.23	1234.28	1072.61	1980.14	836.962	585.514	431.669	4109.95	3387.92
AT4TE04415	15	8	8	24	14	18	194	291	276	73	264	169	148	198	343	245	446	1183	1047	1386	25	64	56	33	22	58	Chr4	860921	864078	3157	155.405	81.2691	84.3194	313.517	166.545	170.299	1353.27	1925.31	1951.05	791.43	1666.97	998.058	1311.95	1188.08	1449.89	1630.12	2187.77	8185.3	7328.82
AT4TE09845	42	48	37	20	30	44	773	905	1015	654	1274	981	1185	1431	2037	110	120	26	128	180	105	173	55	40	68	58	Chr4	2076982	2077353	371	3702.74	4149.32	3318.49	2223.21	3036.86	3542.37	45884.3	50951.5	61055.8	60334.8	68453.3	49299.1	89387.1	73067.2	73271	6227.99	5008.98	1530.82	7624.27
AT4TE09850	0	1	2	0	1	0	24	45	35	29	86	53	59	77	110	7	4	0	6	12	5	10	1	2	5	1	Chr4	2077462	2077604	142	0	225.851	468.656	0	264.478	0	3722.04	6619.21	5500.66	6989.95	12072.8	6958.75	11627.7	10272.1	10337.6	1035.47	436.228	0	933.738
AT5TE35950	0	0	1	0	0	0	5	7	12	1	4	2	3	12	1	3	2	3	3	10	0	0	0	2	1	0	Chr5	9871829	9872479	650	0	0	51.1916	0	0	0	169.401	224.94	412.005	52.6564	122.672	57.3668	129.163	349.723	20.5306	96.9476	47.6496	100.817	101.993
AT5TE48715	510	390	596	325	385	620	1554	1604	1847	1068	1817	1329	1556	1991	2674	737	776	89	293	404	542	640	522	289	464	379	Chr5	13688514	13689423	909	18350.8	13759.8	21817	14745	15906.5	20372.4	37648.3	36857.2	45345.9	40213.5	39846.5	27258.7	47904.5	41492	39256.6	17030.7	13220.3	2138.7	7123.05
AT5TE48720	88	86	115	37	42	74	280	263	358	92	181	127	149	226	228	77	66	11	48	57	45	58	51	33	49	27	Chr5	13689424	13689704	280	10279.5	9850.32	13666.3	5449.64	5633.38	7893.84	22022.1	19619.1	28533.8	11245.9	12886	8456.47	14892.2	15290	10866.6	5776.46	3650.3	858.141	3788.31
AT5TE48725	77	62	72	52	80	127	169	239	239	182	214	197	262	331	477	109	126	20	49	35	89	133	70	59	73	64	Chr5	13690361	13691229	868	2901.47	2290.77	2760.1	2470.63	3461.37	4370.17	4287.71	5751.22	6144.87	7176.56	4914.66	4231.46	8447.19	7223.79	7333.54	2637.76	2247.98	503.309	1247.49
AT5TE58950	35	57	25	19	40	53	135	235	328	111	310	509	192	344	433	239	362	103	87	83	213	392	196	231	586	390	Chr5	16321969	16329840	7871	145.441	232.25	105.687	99.5515	190.857	201.122	377.713	623.62	929.991	482.678	785.111	1205.68	682.656	827.914	734.131	637.819	712.231	285.846	244.26
[truncated: 15 more columns]
