# Supplementary material for: Plant mobile domain proteins ensure Microrchidia 1 expression to fulfill transposon silencing
Source: Life Sci Alliance. 2023 Feb 2;6(4):e202201539. doi: 10.26508/lsa.202201539 (PMC9899485; doi:10.26508/lsa.202201539)
Supplement: Supplementary file 9 [file LSA-2022-01539_TableS4.xlsx]

## Sheet: S4_table
Table S4. List of misregulated loci in pUBQ-MORC1/pmd lines compared to their respective pmd mutants.
Threshold: log2≥2, or log2≤-2 fold change ; p-adj< 0.01
pUBQ_MORC1_main#1	differentially expressed loci in pUBQ-MORC1/main-2 line#1 versus main-2
pUBQ_MORC1_main#2	differentially expressed loci in pUBQ-MORC1/main-2 line#2 versus main-2
pUBQ_MORC1_mail1#1	differentially expressed loci in pUBQ-MORC1/mail1-1 line#1 versus mail1-1
pUBQ_MORC1_mail1#2	differentially expressed loci in pUBQ-MORC1/mail1-1 line#2 versus mail1-1

## Sheet: pUBQ_MORC1_main#1_down_TE
TEs	Family	Superfamily	TEclass	Log2FoldChange	p-adj
AT1TE45490	ATREP14	RC/Helitron	TEClassII	-2.90312293277906	6.51115499040653e-07
AT1TE45510	ATENSPM6	DNA/En-Spm	TEClassII	-3.74580840613154	5.8669515919763e-21
AT1TE55865	ATLINE1_4	LINE/L1	TEClassI	-2.82115679798869	2.77017787202549e-05
AT2TE13060	ATCOPIA32	LTR/Copia	TEClassI	-2.3453515733593	9.03399824051093e-07
AT2TE15415	ATGP10	LTR/Gypsy	TEClassI	-4.87953772888381	0.00116057698429961
AT2TE18240	ATIS112A	DNA/Harbinger	TEClassII	-3.22036434945467	0.000896797450389441
AT2TE28020	ATMU1	DNA/MuDR	TEClassII	-5.47267080061323	2.42989813377219e-10
AT3TE60425	ATHILA3	LTR/Gypsy	TEClassI	-6.69791522471492	0.00152162730384201
AT4TE09845	ATIS112A	DNA/Harbinger	TEClassII	-3.6261644552261	3.73173812692822e-52
AT4TE09850	ATREP5	RC/Helitron	TEClassII	-3.85621167824457	2.75994498557653e-08
AT5TE43580	ATIS112A	DNA/Harbinger	TEClassII	-6.22685850885071	0.00248719172043109
AT5TE55640	ATLINE1_3A	LINE/L1	TEClassI	-2.41487717433504	0.000362190303098279

## Sheet: pUBQ_MORC1_main#2_down_TE
TEs	Family	Superfamily	TEclass	Log2FoldChange	p-adj
AT1TE45490	ATREP14	RC/Helitron	TEClassII	-4.9258009555531	5.49918585233255e-11
AT1TE45495	ATREP2	RC/Helitron	TEClassII	-3.42448555057753	0.00687086974196717
AT1TE45510	ATENSPM6	DNA/En-Spm	TEClassII	-3.69393637788461	2.81854361260704e-20
AT1TE69990	ATREP3	RC/Helitron	TEClassII	-2.27449815929327	2.67654224475089e-06
AT1TE70735	ATREP13	RC/Helitron	TEClassII	-4.77101120384257	0.006918576354902
AT1TE71765	ATREP10	RC/Helitron	TEClassII	-2.90435693777071	4.48866178509105e-05
AT1TE71770	ATHATN3	DNA/hAT	TEClassII	-2.41258618478217	3.06462353857377e-10
AT1TE80030	ATLINE1A	LINE/L1	TEClassI	-4.62862886571697	2.077861324942e-06
AT2TE07190	ATHILA4	LTR/Gypsy	TEClassI	-3.23237737848824	0.0064465195442379
AT2TE11560	ATHILA6A	LTR/Gypsy	TEClassI	-2.98662114603115	0.00405040757945715
AT2TE11570	ATCOPIA50	LTR/Copia	TEClassI	-3.6026826640026	0.00066656073759333
AT2TE15385	ATREP18	DNA/Others	TEClassII	-6.42502418852784	0.000390781060463201
AT2TE15410	ATGP10	LTR/Gypsy	TEClassI	-4.76605421295057	0.000102189321501483
AT2TE15415	ATGP10	LTR/Gypsy	TEClassI	-5.87543655564201	2.17535374727567e-12
AT2TE18240	ATIS112A	DNA/Harbinger	TEClassII	-3.53210461643559	0.000148463118963479
AT2TE25290	ATREP5	RC/Helitron	TEClassII	-3.47808879149623	2.43604170015767e-12
AT2TE25295	ATHILA2	LTR/Gypsy	TEClassI	-2.80148840065578	2.72158721101222e-11
AT2TE25300	VANDAL17	DNA/MuDR	TEClassII	-3.20296042679826	1.50027523512731e-06
AT2TE25310	ATTIRX1A	DNA/Others	TEClassII	-4.9729408882643	0.00456863491727059
AT2TE25320	ARNOLD2	DNA/MuDR	TEClassII	-4.97909420186904	9.1929786180368e-09
AT2TE28020	ATMU1	DNA/MuDR	TEClassII	-2.31834672247931	1.69131893487549e-06
AT2TE28025	ATGP10	LTR/Gypsy	TEClassI	-2.41901557791418	1.32838859323803e-05
AT2TE36460	ATMU2	DNA/MuDR	TEClassII	-3.46531794242276	0.000299958424274187
AT3TE37470	ATMU1	DNA/MuDR	TEClassII	-2.94060890019193	9.67419629001072e-05
AT3TE58495	ATHILA	LTR/Gypsy	TEClassI	-6.59343403950721	0.000152284294144196
AT3TE60425	ATHILA3	LTR/Gypsy	TEClassI	-5.2066132918251	0.00199082289516001
AT3TE60460	ATHILA6A	LTR/Gypsy	TEClassI	-6.87082592251791	5.29013035365313e-05
AT3TE76010	META1	LTR/Copia	TEClassI	-2.2320950202337	0.00122177738706469
AT3TE92470	HELITRONY2	RC/Helitron	TEClassII	-2.56072424163186	0.000267331328333241
AT4TE05240	AT9TSD1	DNA/MuDR	TEClassII	-5.05724054095474	0.00858698443765687
AT4TE05255	BRODYAGA2	DNA/MuDR	TEClassII	-4.46583074474351	6.19125242232702e-05
AT4TE09845	ATIS112A	DNA/Harbinger	TEClassII	-3.0482096731391	7.93948751121412e-08
AT4TE09850	ATREP5	RC/Helitron	TEClassII	-2.55687651616277	0.00146761993780185
AT4TE10600	ATCOPIA57	LTR/Copia	TEClassI	-5.51320386346059	0.00798945082149053
AT4TE36760	ATREP15	RC/Helitron	TEClassII	-3.35094428701901	0.00768520473868663
AT5TE39630	ATIS112A	DNA/Harbinger	TEClassII	-5.68229213746815	0.00294157997709851
AT5TE43580	ATIS112A	DNA/Harbinger	TEClassII	-3.30576865663777	0.00149830663912345
AT5TE45055	ATHILA0_I	LTR/Gypsy	TEClassI	-6.33184110882319	0.00594405765000549
AT5TE45060	ATGP10	LTR/Gypsy	TEClassI	-4.31614952777474	3.61859204333961e-05
AT5TE48715	ATREP15	RC/Helitron	TEClassII	-2.70526624792568	2.90556452940971e-08
AT5TE48720	HELITRONY1E	RC/Helitron	TEClassII	-2.99446429556279	8.17082829677875e-09
AT5TE48725	ATIS112A	DNA/Harbinger	TEClassII	-2.66052465762139	1.19137780010971e-12
AT5TE55640	ATLINE1_3A	LINE/L1	TEClassI	-2.9588750505142	0.000287483565833771
AT5TE60280	ATLINEIII	LINE/L1	TEClassI	-2.83920091703489	8.51050806686382e-05
AT5TE80010	ARNOLDY2	DNA/MuDR	TEClassII	-4.03524251369915	6.22230780186874e-07
AT5TE80015	ATREP3	RC/Helitron	TEClassII	-4.61247413957707	0.00204026896431303

## Sheet: pUBQ_MORC1_mail1#1_down_TE
TEs	Family	Superfamily	TEclass	Log2FoldChange	p-adj
AT1TE45490	ATREP14	RC/Helitron	TEClassII	-3.74820814143232	1.22385415996187e-17
AT1TE45510	ATENSPM6	DNA/En-Spm	TEClassII	-3.81677084232745	7.36222504179706e-33
AT2TE18240	ATIS112A	DNA/Harbinger	TEClassII	-4.00419639046527	0.00027318820424442
AT2TE28020	ATMU1	DNA/MuDR	TEClassII	-2.33834924714144	2.49040507526837e-08
AT2TE28025	ATGP10	LTR/Gypsy	TEClassI	-2.99827168866077	0.002824404579162
AT2TE41170	ATIS112A	DNA/Harbinger	TEClassII	-3.16263769555941	0.000678019410195591
AT3TE47830	ATHPOGON3	DNA/Pogo	TEClassII	-5.48991062178222	0.00381613242553942
AT3TE60425	ATHILA3	LTR/Gypsy	TEClassI	-5.88939194215341	4.07133133545965e-06
AT3TE60430	ATGP10	LTR/Gypsy	TEClassI	-5.86891236313066	0.000198050968268565
AT4TE04415	ATIS112A	DNA/Harbinger	TEClassII	-2.01629290750553	1.32017976823568e-15
AT4TE09845	ATIS112A	DNA/Harbinger	TEClassII	-3.66711340873203	3.21332686229733e-103
AT4TE09850	ATREP5	RC/Helitron	TEClassII	-3.77921399545259	6.16008226723322e-14

## Sheet: pUBQ_MORC1_mail1#2_down_TE
TEs	Family	Superfamily	TEclass	Log2FoldChange	p-adj
AT1TE45490	ATREP14	RC/Helitron	TEClassII	-4.96324086763151	3.58082013749673e-13
AT1TE45510	ATENSPM6	DNA/En-Spm	TEClassII	-4.35545902141446	3.11929812822246e-26
AT2TE18240	ATIS112A	DNA/Harbinger	TEClassII	-4.66784763637421	0.00233595248071879
AT2TE28020	ATMU1	DNA/MuDR	TEClassII	-2.47433554356964	1.6972960033715e-07
AT2TE28025	ATGP10	LTR/Gypsy	TEClassI	-3.88986001338483	0.00658066439361239
AT2TE41175	HELITRONY1D	RC/Helitron	TEClassII	-3.41082909516636	0.00950238434136202
AT3TE60425	ATHILA3	LTR/Gypsy	TEClassI	-4.27644097171479	1.40444356753261e-05
AT3TE60430	ATGP10	LTR/Gypsy	TEClassI	-5.59636142132832	0.00088941470097521
AT4TE04415	ATIS112A	DNA/Harbinger	TEClassII	-2.07068296820052	2.50995467645517e-08
AT4TE09845	ATIS112A	DNA/Harbinger	TEClassII	-4.33361030087308	1.47504738735807e-94
AT4TE09850	ATREP5	RC/Helitron	TEClassII	-4.44396936025057	4.19330644107239e-11
AT5TE48720	HELITRONY1E	RC/Helitron	TEClassII	-2.00305273776833	3.0050340078571e-09

## Sheet: pUBQ_MORC1_main#1_down_GENE
Locus Identifier	Symbol	Brief description	Log2FoldChange	p-adj
AT1G10070	BCAT-2	branched-chain amino acid transaminase 2;(source:Araport11)	-2.68933737286586	0.000394761394210958
AT1G10640	AT1G10640	Pectin lyase-like superfamily protein;(source:Araport11)	-2.04201469163057	0.00245583607209494
AT1G15100	RHA2A	RING-H2 finger A2A;(source:Araport11)	-2.49542064864313	5.239619569424e-20
AT1G18330	EPR1	Homeodomain-like superfamily protein;(source:Araport11)	-2.27115780865578	0.00901206493187262
AT1G36675	AT1G36675	glycine-rich protein;(source:Araport11)	-3.5250093902327	5.7423253890918e-30
AT1G48330	AT1G48330	SsrA-binding protein;(source:Araport11)	-2.48438882481136	3.15437060062648e-08
AT1G75580	AT1G75580	SAUR-like auxin-responsive protein family;(source:Araport11)	-2.15807059433544	0.000420729025180803
AT2G03090	EXPA15	expansin A15;(source:Araport11)	-2.11144508481455	4.58012615298358e-07
AT2G04040	DTX1	MATE efflux family protein;(source:Araport11)	-2.78584198502455	0.00231703859082851
AT2G04460	AT2G04460	transposable_element_gene;(source:Araport11);similar to unknown protein [Arabidopsis thaliana] (TAIR:AT2G10090.1);(source:TAIR10)	-4.18037202787211	1.02320757126907e-15
AT2G07215	AT2G07215	hypothetical protein;(source:Araport11)	-2.98498179896445	1.09747621121811e-05
AT2G10975	AT2G10975	hypothetical protein;(source:Araport11)	-4.68729424349921	9.85114629443525e-05
AT2G15800	AT2G15800	transposable_element_gene;(source:Araport11)	-5.32318165213914	0.00773649751920507
AT2G21650	MEE3	Homeodomain-like superfamily protein;(source:Araport11)	-2.22387403587458	0.00306124852083772
AT2G28190	CSD2	copper/zinc superoxide dismutase 2;(source:Araport11)	-2.20993927934754	2.10199353046657e-15
AT2G36885	AT2G36885	translation initiation factor;(source:Araport11)	-2.28513831466859	0.00312384198953462
AT3G01345	AT3G01345	Expressed protein;(source:Araport11)	-3.34532369402259	7.68479390109653e-19
AT3G10320	AT3G10320	Glycosyltransferase family 61 protein;(source:Araport11)	-3.60593846612545	0.00713836274640457
AT3G29639	AT3G29639	hypothetical protein;(source:Araport11)	-4.72365299241361	1.36970761488612e-70
AT3G30842	ABCG38	pleiotropic drug resistance 10;(source:Araport11)	-6.50208115109588	0.000653020273344587
AT5G03210	DIP2	E3 ubiquitin-protein ligase;(source:Araport11)	-2.14120323236042	5.63505204330485e-14
AT5G28230	AT5G28230	pseudogene of glucose-6-phosphate/phosphate translocator 2;(source:Araport11)	-3.79436925035022	1.5873044139928e-06
AT5G39520	AT5G39520	hypothetical protein (DUF1997);(source:Araport11)	-3.8003391514303	0.00655048199394399

## Sheet: pUBQ_MORC1_main#2_down_GENE
Locus Identifier	Symbol	Brief description	Log2FoldChange	p-adj
AT1G01120	KCS1	3-ketoacyl-CoA synthase 1;(source:Araport11)	-2.14103367367449	3.06169439567561e-07
AT1G01560	MPK11	MAP kinase 11;(source:Araport11)	-4.29525226948458	5.74962854604927e-10
AT1G01680	PUB54	plant U-box 54;(source:Araport11)	-2.7483054058727	0.00205085717267862
AT1G02450	NIMIN1	NIM1-interacting 1;(source:Araport11)	-3.08849387856197	0.000402366558443479
AT1G02710	AT1G02710	glycine-rich protein;(source:Araport11)	-2.3213669587769	9.39146941463977e-06
AT1G02920	GSTF7	glutathione S-transferase 7;(source:Araport11)	-2.85273685104931	1.02852812584293e-07
AT1G03020	AT1G03020	Thioredoxin superfamily protein;(source:Araport11)	-2.42113967858921	0.00262520029582
AT1G04770	AT1G04770	Tetratricopeptide repeat (TPR)-like superfamily protein;(source:Araport11)	-2.56414005483177	2.45491328697702e-08
AT1G04980	PDIL2-2	PDI-like 2-2;(source:Araport11)	-2.72290311758555	5.00221042502777e-15
AT1G05675	AT1G05675	UDP-Glycosyltransferase superfamily protein;(source:Araport11)	-2.22102807387909	0.00115417869892128
AT1G07000	EXO70B2	exocyst subunit exo70 family protein B2;(source:Araport11)	-2.20497200037235	2.96869836504265e-06
AT1G07135	AT1G07135	glycine-rich protein;(source:Araport11)	-2.66446912767927	1.19104336688339e-09
AT1G09080	BIP3	Heat shock protein 70 (Hsp 70) family protein;(source:Araport11)	-3.61074823530767	4.65145131028866e-05
AT1G09932	AT1G09932	Phosphoglycerate mutase family protein;(source:Araport11)	-2.55045224267708	8.42918483310317e-05
AT1G10340	AT1G10340	Ankyrin repeat family protein;(source:Araport11)	-3.00418211305	0.000198602992049371
AT1G10550	XTH33	xyloglucan:xyloglucosyl transferase 33;(source:Araport11)	-4.73609778786845	0.000452177897617809
AT1G13260	RAV1	related to ABI3/VP1 1;(source:Araport11)	-2.42147491911458	0.00293842493439745
AT1G13470	AT1G13470	hypothetical protein (DUF1262);(source:Araport11)	-4.07122481231425	0.00107102770261278
AT1G13550	AT1G13550	hypothetical protein (DUF1262);(source:Araport11)	-4.43103313092013	0.00540558335063725
AT1G14260	AT1G14260	RING/FYVE/PHD zinc finger superfamily protein;(source:Araport11)	-2.58529542620808	0.00913888756110648
AT1G14360	UTR3	UDP-galactose transporter 3;(source:Araport11)	-2.03599759456585	4.12557221946408e-08
AT1G14880	PCR1	PLANT CADMIUM RESISTANCE 1;(source:Araport11)	-5.34832880176994	6.1619915584961e-07
AT1G16130	WAKL2	wall associated kinase-like 2;(source:Araport11)	-2.72726751920791	8.4822591995675e-06
AT1G16420	MC8	metacaspase 8;(source:Araport11)	-5.29896150437186	2.19182392311359e-06
AT1G17030	AT1G17030	hypothetical protein;(source:Araport11)	-3.78112604787616	0.000877237629924866
AT1G17600	AT1G17600	Disease resistance protein (TIR-NBS-LRR class) family;(source:Araport11)	-2.03048008630164	2.48521123833916e-06
AT1G17610	AT1G17610	Disease resistance protein (TIR-NBS class);(source:Araport11)	-2.49074395529569	6.16272774560265e-12
AT1G17620	AT1G17620	Late embryogenesis abundant (LEA) hydroxyproline-rich glycoprotein family;(source:Araport11)	-2.5408030848724	2.46199725485905e-15
AT1G19450	AT1G19450	Major facilitator superfamily protein;(source:Araport11)	-2.21016633120819	1.64121602185027e-06
AT1G19940	GH9B5	glycosyl hydrolase 9B5;(source:Araport11)	-2.16599042515967	3.04570982956616e-06
AT1G20310	AT1G20310	syringolide-induced protein;(source:Araport11)	-3.3431853563934	0.000736879209622005
AT1G21120	IGMT2	O-methyltransferase family protein;(source:Araport11)	-2.73035115937797	1.21267512669295e-06
AT1G21250	WAK1	cell wall-associated kinase;(source:Araport11)	-3.07129552822723	1.10551776793787e-07
AT1G22530	PATL2	PATELLIN 2;(source:Araport11)	-2.0333233240851	0.00503667614704511
AT1G22882	AT1G22882	Galactose-binding protein;(source:Araport11)	-2.02089368483337	5.96532591213867e-25
AT1G23030	AT1G23030	ARM repeat superfamily protein;(source:Araport11)	-2.32282604107846	0.00102294188119442
AT1G23110	AT1G23110	fold protein;(source:Araport11)	-3.41953304300093	0.00845983306427102
AT1G23205	AT1G23205	Plant invertase/pectin methylesterase inhibitor superfamily protein;(source:Araport11)	-2.87554222062982	5.41777536044746e-09
AT1G23840	AT1G23840	transmembrane protein;(source:Araport11)	-2.01810022241199	3.67217539460922e-07
AT1G24140	AT1G24140	Matrixin family protein;(source:Araport11)	-2.97388855520124	1.06962122337473e-05
AT1G24147	AT1G24147	transmembrane protein;(source:Araport11)	-4.6793093835378	1.65594362507193e-18
AT1G24150	FH4	formin homologue 4;(source:Araport11)	-2.21356361963177	7.6044415383486e-07
AT1G24170	LGT9	Nucleotide-diphospho-sugar transferases superfamily protein;(source:Araport11)	-2.32429437277551	0.000131533374920699
AT1G26200	AT1G26200	TRAM, LAG1 and CLN8 (TLC) lipid-sensing domain containing protein;(source:Araport11)	-3.61692274469938	2.83262171584403e-07
AT1G26380	AT1G26380	FAD-binding Berberine family protein;(source:Araport11)	-3.94294525611179	2.93647163188219e-06
AT1G26420	AT1G26420	FAD-binding Berberine family protein;(source:Araport11)	-2.59240321579904	0.0026645278019458
AT1G26762	AT1G26762	transmembrane protein;(source:Araport11)	-4.67862819471022	0.00651401925640459
AT1G26960	AtHB23	homeobox protein 23;(source:Araport11)	-2.40326430591247	1.42900467763062e-14
AT1G27770	ACA1	autoinhibited Ca2+-ATPase 1;(source:Araport11)	-2.26994420949777	6.99352170765807e-11
AT1G28600	AT1G28600	GDSL-like Lipase/Acylhydrolase superfamily protein;(source:Araport11)	-2.58119594219674	2.38436632264809e-41
AT1G28660	AT1G28660	GDSL-like Lipase/Acylhydrolase superfamily protein;(source:Araport11)	-2.00490393751078	1.08092600786536e-09
AT1G29660	AT1G29660	GDSL-like Lipase/Acylhydrolase superfamily protein;(source:Araport11)	-2.97386826092735	2.33221208325268e-05
AT1G29715	AT1G29715	pseudogene of Leucine-rich repeat transmembrane protein kinase;(source:Araport11)	-2.92241040008586	0.00387038854786956
AT1G29720	AT1G29720	Leucine-rich repeat transmembrane protein kinase;(source:Araport11)	-2.05323790416337	3.06653535527401e-10
AT1G30040	GA2OX2	gibberellin 2-oxidase;(source:Araport11)	-2.01654313228446	2.69017735099229e-05
AT1G30370	DLAH	alpha/beta-Hydrolases superfamily protein;(source:Araport11)	-4.95060648981394	0.00388112008218059
AT1G30900	VSR6	VACUOLAR SORTING RECEPTOR 6;(source:Araport11)	-3.57147629127568	6.29836716480224e-09
AT1G31540	AT1G31540	Disease resistance protein (TIR-NBS-LRR class) family;(source:Araport11)	-2.30505258157261	4.8752331713585e-15
AT1G31580	ECS1	ECS1;(source:Araport11)	-2.93224827627023	1.31322792823234e-19
AT1G31690	AT1G31690	Copper amine oxidase family protein;(source:Araport11)	-2.98821025013471	0.000134635565492534
AT1G33720	CYP76C6	cytochrome P450, family 76, subfamily C, polypeptide 6;(source:Araport11)	-2.26237183536501	1.20105495393742e-05
AT1G33760	AT1G33760	Integrase-type DNA-binding superfamily protein;(source:Araport11)	-6.12945659040863	2.2048491628475e-08
AT1G33840	AT1G33840	LURP-one-like protein (DUF567);(source:Araport11)	-5.24442821636127	0.00148881192472189
AT1G33960	AIG1	P-loop containing nucleoside triphosphate hydrolases superfamily protein;(source:Araport11)	-3.49202042677692	3.75407559527919e-05
AT1G34420	AT1G34420	leucine-rich repeat transmembrane protein kinase family protein;(source:Araport11)	-2.21202242379047	4.34047634764873e-05
AT1G34750	AT1G34750	Protein phosphatase 2C family protein;(source:Araport11)	-2.03461785302619	3.69027837809956e-09
AT1G35140	PHI-1	Phosphate-responsive 1 family protein;(source:Araport11)	-5.5689131607466	0.000262302042072672
AT1G35210	AT1G35210	hypothetical protein;(source:Araport11)	-2.09061449165853	0.00107172456098293
AT1G35230	AGP5	arabinogalactan protein 5;(source:Araport11)	-3.44079238562607	1.08587596595636e-06
AT1G35350	AT1G35350	EXS (ERD1/XPR1/SYG1) family protein;(source:Araport11)	-2.29925297802513	0.000323544060243107
AT1G35710	AT1G35710	kinase family with leucine-rich repeat domain-containing protein;(source:Araport11)	-2.95423202966904	1.1794229825212e-05
AT1G35910	TPPD	Haloacid dehalogenase-like hydrolase (HAD) superfamily protein;(source:Araport11)	-2.01642139841062	0.00597665022449361
AT1G36675	AT1G36675	glycine-rich protein;(source:Araport11)	-4.28995859608922	4.7508959481692e-27
AT1G37130	NIA2	nitrate reductase 2;(source:Araport11)	-3.96671721498292	7.9343397139007e-29
AT1G43000	AT1G43000	PLATZ transcription factor family protein;(source:Araport11)	-4.43834316467279	0.00921897903326182
AT1G43910	AT1G43910	P-loop containing nucleoside triphosphate hydrolases superfamily protein;(source:Araport11)	-3.51482887434551	1.91449795706118e-17
AT1G44100	AAP5	amino acid permease 5;(source:Araport11)	-2.0268530525686	1.13727264026222e-22
AT1G44130	AT1G44130	Eukaryotic aspartyl protease family protein;(source:Araport11)	-3.56024641813675	0.0080922915790307
AT1G47370	AT1G47370	Toll-Interleukin-Resistance (TIR) domain family protein;(source:Araport11)	-2.63888978046936	0.000113957836545183
AT1G49750	AT1G49750	Leucine-rich repeat (LRR) family protein;(source:Araport11)	-2.03380673749563	4.48178650581468e-07
AT1G50180	AT1G50180	NB-ARC domain-containing disease resistance protein;(source:Araport11)	-2.10162141703692	1.23079797745701e-09
AT1G51850	AT1G51850	Leucine-rich repeat protein kinase family protein;(source:Araport11)	-3.9862409680612	3.05858437932185e-07
AT1G51860	AT1G51860	Leucine-rich repeat protein kinase family protein;(source:Araport11)	-3.23105294060658	0.00424919417370309
AT1G51890	AT1G51890	Leucine-rich repeat protein kinase family protein;(source:Araport11)	-3.90508436735648	0.00456087249051526
AT1G51920	AT1G51920	transmembrane protein;(source:Araport11)	-4.78370903573691	0.00959412797399392
AT1G52290	PERK15	Protein kinase superfamily protein;(source:Araport11)	-2.39961018096038	0.00140050710822728
AT1G52750	AT1G52750	alpha/beta-Hydrolases superfamily protein;(source:Araport11)	-2.96813008834903	2.17362981139196e-05
AT1G55390	AT1G55390	Cysteine/Histidine-rich C1 domain family protein;(source:Araport11)	-5.37682154126869	0.00223901312877268
AT1G55910	ZIP11	zinc transporter 11 precursor;(source:Araport11)	-2.37810408864838	2.16254513150534e-11
AT1G56060	AT1G56060	cysteine-rich/transmembrane domain protein B;(source:Araport11)	-3.04579097490319	0.00656065021667304
AT1G56120	AT1G56120	Leucine-rich repeat transmembrane protein kinase;(source:Araport11)	-2.96459296099276	4.53587949208235e-14
AT1G56510	WRR4	Disease resistance protein (TIR-NBS-LRR class);(source:Araport11)	-2.70580838332692	8.94047008345695e-15
AT1G56550	RGXT3	RhamnoGalacturonan speci%26#64257;(source:Araport11)	-2.15631221440964	0.000751714986807079
AT1G57560	MYB50	myb domain protein 50;(source:Araport11)	-4.14592183776952	1.34037388838621e-09
AT1G57630	AT1G57630	Toll-Interleukin-Resistance (TIR) domain family protein;(source:Araport11)	-2.72247500298944	0.00692281027069891
AT1G57850	AT1G57850	Toll-Interleukin-Resistance (TIR) domain family protein;(source:Araport11)	-4.90871574843961	9.33216949179201e-10
AT1G57990	PUP18	purine permease 18;(source:Araport11)	-2.71304985541448	7.46872910429576e-06
AT1G58420	AT1G58420	Uncharacterized conserved protein UCP031279;(source:Araport11)	-3.28988364555534	2.31427690490167e-06
AT1G61470	AT1G61470	Polynucleotidyl transferase, ribonuclease H-like superfamily protein;(source:Araport11)	-2.13209846048026	9.77557943848268e-05
AT1G61667	AT1G61667	serine protease, putative (Protein of unknown function, DUF538);(source:Araport11)	-2.52660532632709	2.09947052220403e-11
AT1G62180	APR2	5adenylylphosphosulfate reductase 2;(source:Araport11)	-2.62274287436587	3.98112912811043e-28
AT1G64500	AT1G64500	Glutaredoxin family protein;(source:Araport11)	-2.12798901480875	1.16114353803553e-13
AT1G65060	4CL3	4-coumarate:CoA ligase 3;(source:Araport11)	-2.30519712081812	4.52976078788203e-11
AT1G65360	AGL23	AGAMOUS-like 23;(source:Araport11)	-4.57842149874279	0.00762914634321381
AT1G65484	AT1G65484	transmembrane protein;(source:Araport11)	-5.05824266718374	0.00149167078451001
AT1G65486	AT1G65486	transmembrane protein;(source:Araport11)	-4.09641817528998	1.58807089935915e-23
AT1G65490	AT1G65490	transmembrane protein;(source:Araport11)	-4.78686116025288	2.93223471059681e-37
AT1G65510	AT1G65510	transmembrane protein;(source:Araport11)	-2.13116067630808	0.00226396536043461
AT1G65790	RK1	receptor kinase 1;(source:Araport11)	-2.57745106675105	0.000799480052615625
AT1G65845	AT1G65845	transmembrane protein;(source:Araport11)	-2.26654209151368	0.00112777605102226
AT1G65870	AT1G65870	Disease resistance-responsive (dirigent-like protein) family protein;(source:Araport11)	-3.54136012905419	1.32857487694114e-06
AT1G66090	AT1G66090	Disease resistance protein (TIR-NBS class);(source:Araport11)	-2.77670651487532	0.000186552798006732
AT1G66160	CMPG1	CYS, MET, PRO, and GLY protein 1;(source:Araport11)	-3.0308177938643	0.00046016424444958
AT1G66970	SVL2	SHV3-like 2;(source:Araport11)	-2.11200525591159	8.00950951429118e-13
AT1G67470	AT1G67470	Protein kinase superfamily protein;(source:Araport11)	-2.42223256371126	1.72902582321068e-12
AT1G68238	AT1G68238	transmembrane protein;(source:Araport11)	-3.05264456773505	3.03799808717124e-05
AT1G68320	MYB62	myb domain protein 62;(source:Araport11)	-3.86410856188477	4.2744781773518e-05
AT1G69720	HO3	heme oxygenase 3;(source:Araport11)	-2.70779828699053	1.31352429732814e-05
AT1G69730	AT1G69730	Wall-associated kinase family protein;(source:Araport11)	-2.23622121796624	1.96536995276142e-17
AT1G69900	AT1G69900	Actin cross-linking protein;(source:Araport11)	-2.44884572348663	0.00425733056110845
AT1G70090	LGT8	glucosyl transferase family 8;(source:Araport11)	-2.04146335994045	0.00104931186413733
AT1G70250	AT1G70250	receptor serine/threonine kinase;(source:Araport11)	-2.05191400551144	4.99546065402227e-07
AT1G70370	PG2	polygalacturonase 2;(source:Araport11)	-2.29422028929341	7.65790907889819e-09
AT1G71390	RLP11	receptor like protein 11;(source:Araport11)	-3.72600411148645	0.00698631258658997
AT1G72220	AT1G72220	RING/U-box superfamily protein;(source:Araport11)	-2.89537932064635	0.00344908222966718
AT1G72240	AT1G72240	hypothetical protein;(source:Araport11)	-2.90433512845753	0.000699220369007082
AT1G72520	LOX4	PLAT/LH2 domain-containing lipoxygenase family protein;(source:Araport11)	-3.12482002603867	2.8938542880287e-06
AT1G72790	AT1G72790	hydroxyproline-rich glycoprotein family protein;(source:Araport11)	-2.18003648753931	7.37726474500609e-07
AT1G72910	AT1G72910	Toll-Interleukin-Resistance (TIR) domain-containing protein;(source:Araport11)	-3.70450037521808	2.04537925092089e-67
AT1G72920	AT1G72920	Toll-Interleukin-Resistance (TIR) domain family protein;(source:Araport11)	-2.46775201537573	1.19863224047326e-12
AT1G72930	TIR	toll/interleukin-1 receptor-like protein;(source:Araport11)	-3.72304963458004	1.20124342594488e-36
AT1G73325	AT1G73325	Kunitz family trypsin and protease inhibitor protein;(source:Araport11)	-3.65818663020261	3.09988839632226e-10
AT1G73805	SARD1	Calmodulin binding protein-like protein;(source:Araport11)	-3.11657417366331	7.4851548572583e-10
AT1G74290	AT1G74290	alpha/beta-Hydrolases superfamily protein;(source:Araport11)	-3.6090252270473	3.85575662289103e-06
AT1G74330	AT1G74330	Protein kinase superfamily protein;(source:Araport11)	-2.39929147639707	1.26206099722697e-12
AT1G75030	TLP-3	thaumatin-like protein 3;(source:Araport11)	-2.26613854801246	0.00065740589023655
AT1G75040	PR5	pathogenesis-related protein 5;(source:Araport11)	-3.8845986428766	0.0005018600637775
AT1G77640	AT1G77640	Integrase-type DNA-binding superfamily protein;(source:Araport11)	-3.52841473450304	0.00115362627925044
AT1G77760	NIA1	nitrate reductase 1;(source:Araport11)	-2.87545425332017	1.3745045720194e-06
AT1G78000	SULTR1;2	sulfate transporter 1;(source:Araport11)	-2.02393005071273	0.00304253250444035
AT1G78290	SNRK2-8		-2.80444238471713	2.4011705962991e-15
AT1G78410	AT1G78410	VQ motif-containing protein;(source:Araport11)	-2.11803841142426	0.00582260290326564
AT1G79400	CHX2	cation/H+ exchanger 2;(source:Araport11)	-5.82536871881748	0.000747601483431806
AT2G01180	PAP1	phosphatidic acid phosphatase 1;(source:Araport11)	-2.23511137827877	1.33114678989502e-21
AT2G02850	ARPN	plantacyanin;(source:Araport11)	-2.46997460405066	0.000196900339117213
AT2G02930	GSTF3	glutathione S-transferase F3;(source:Araport11)	-2.50143791118197	3.59796182979626e-06
AT2G04070	AT2G04070	MATE efflux family protein;(source:Araport11)	-2.39587832566146	0.000242815818223714
AT2G04450	NUDT6	nudix hydrolase homolog 6;(source:Araport11)	-3.25589703059815	1.97314320748698e-09
AT2G04460	AT2G04460	transposable_element_gene;(source:Araport11);similar to unknown protein [Arabidopsis thaliana] (TAIR:AT2G10090.1);(source:TAIR10)	-5.96586302304218	1.20963914522328e-15
AT2G04495	AT2G04495	transmembrane protein;(source:Araport11)	-4.14084643525995	6.0109020949974e-06
AT2G04515	AT2G04515	transmembrane protein;(source:Araport11)	-5.01146778037414	0.000274854106361209
AT2G10975	AT2G10975	hypothetical protein;(source:Araport11)	-3.19505163761738	0.000296886750752833
AT2G10980	AT2G10980	transposable_element_gene;(source:Araport11);similar to unknown protein [Arabidopsis thaliana] (TAIR:AT3G15310.1);(source:TAIR10)	-4.02727675290689	0.000717511278821123
AT2G14560	LURP1	LURP-one-like protein (DUF567);(source:Araport11)	-3.06202714740398	7.82527534865182e-13
AT2G14610	PR1	pathogenesis-related protein 1;(source:Araport11)	-5.45067771279055	0.00374610285888164
AT2G15390	FUT4	fucosyltransferase 4;(source:Araport11)	-2.43968272654436	5.13701463421385e-06
AT2G16660	AT2G16660	Major facilitator superfamily protein;(source:Araport11)	-2.26695511265908	0.00536368208575741
AT2G17040	NAC036	NAC domain containing protein 36;(source:Araport11)	-2.73514273088764	0.00017006718578325
AT2G17230	EXL5	EXORDIUM like 5;(source:Araport11)	-2.78211407192021	1.73788087763496e-05
AT2G18660	PNP-A	plant natriuretic peptide A;(source:Araport11)	-2.89435776146266	4.01402781487749e-05
AT2G18690	AT2G18690	transmembrane protein;(source:Araport11)	-2.80472922980701	0.000596511823419775
AT2G20142	AT2G20142	Toll-Interleukin-Resistance (TIR) domain family protein;(source:Araport11)	-3.46291285096928	7.55545673397694e-10
AT2G22500	UCP5	uncoupling protein 5;(source:Araport11)	-2.40784900619755	2.69131449890999e-06
AT2G23100	AT2G23100	Cysteine/Histidine-rich C1 domain family protein;(source:Araport11)	-2.70875534147098	2.46341794147372e-07
AT2G23130	AGP17	arabinogalactan protein 17;(source:Araport11)	-3.1413554274647	2.91182694425207e-08
AT2G23680	AT2G23680	Cold acclimation protein WCOR413 family;(source:Araport11)	-2.05429797903507	3.00856396453327e-08
AT2G24600	AT2G24600	Ankyrin repeat family protein;(source:Araport11)	-3.2994074950709	7.18995919327285e-13
AT2G24610	CNGC14	cyclic nucleotide-gated channel 14;(source:Araport11)	-3.2940754588088	2.69407838711009e-06
AT2G24850	TAT3	tyrosine aminotransferase 3;(source:Araport11)	-3.95646851287646	0.000581565692943535
AT2G25000	WRKY60	WRKY DNA-binding protein 60;(source:Araport11)	-2.62511750529425	1.31519574488009e-08
AT2G25440	RLP20	receptor like protein 20;(source:Araport11)	-6.10594249209881	8.41734414900062e-05
AT2G25510	AT2G25510	transmembrane protein;(source:Araport11)	-3.42768599722047	1.09455887475262e-17
AT2G26010	PDF1.3	plant defensin 1.3;(source:Araport11)	-3.36041616118951	0.000476109053462644
AT2G26020	PDF1.2b	plant defensin 1.2b;(source:Araport11)	-5.20089774367079	0.00130532194846605
AT2G26390	AT2G26390	Serine protease inhibitor (SERPIN) family protein;(source:Araport11)	-5.1002224466244	0.00235959912543245
AT2G26440	AT2G26440	Plant invertase/pectin methylesterase inhibitor superfamily;(source:Araport11)	-2.00507987525064	3.55792796129632e-06
AT2G26560	PLA2A	phospholipase A 2A;(source:Araport11)	-2.34009342715651	0.000116491105832358
AT2G27080	AT2G27080	Late embryogenesis abundant (LEA) hydroxyproline-rich glycoprotein family;(source:Araport11)	-3.76660512523159	5.30201867842816e-11
AT2G27660	AT2G27660	Cysteine/Histidine-rich C1 domain family protein;(source:Araport11)	-5.55188990665443	8.10804793797083e-10
AT2G28140	AT2G28140	enabled-like protein (DUF1635);(source:Araport11)	-2.75049278787061	0.000194430372581939
AT2G28190	CSD2	copper/zinc superoxide dismutase 2;(source:Araport11)	-2.81171388465823	1.97178646480008e-17
AT2G29110	GLR2.8	glutamate receptor 2.8;(source:Araport11)	-5.6032016996081	9.96577078519369e-08
AT2G29120	GLR2.7	glutamate receptor 2.7;(source:Araport11)	-3.04738377772546	3.77730449563505e-07
AT2G30750	CYP71A12	cytochrome P450 family 71 polypeptide;(source:Araport11)	-4.08562306417875	1.05084574553556e-09
AT2G30930	AT2G30930	hypothetical protein;(source:Araport11)	-2.80630438748623	1.88485981775405e-08
AT2G31020	ORP1A	OSBP(oxysterol binding protein)-related protein 1A;(source:Araport11)	-3.65188532249693	0.000273775366406731
AT2G31865	PARG2	poly(ADP-ribose) glycohydrolase 2;(source:Araport11)	-3.15023610761109	1.52387254067334e-09
AT2G31880	SOBIR1	Leucine-rich repeat protein kinase family protein;(source:Araport11)	-2.88392483355227	3.60177219146058e-13
AT2G32030	AT2G32030	Acyl-CoA N-acyltransferases (NAT) superfamily protein;(source:Araport11)	-2.38046558086068	0.000137445661031212
AT2G32160	AT2G32160	S-adenosyl-L-methionine-dependent methyltransferases superfamily protein;(source:Araport11)	-2.66047558187668	4.68799446303629e-11
AT2G32290	BAM6	beta-amylase 6;(source:Araport11)	-2.31988438195853	4.14760000634177e-21
AT2G32540	CSLB04	cellulose synthase-like B4;(source:Araport11)	-2.23855601803079	1.59373798915105e-09
AT2G32680	RLP23	receptor like protein 23;(source:Araport11)	-3.77716187145172	0.000833086295335491
AT2G32960	PFA-DSP2	Phosphotyrosine protein phosphatases superfamily protein;(source:Araport11)	-2.40302099745466	2.36830496587608e-15
AT2G34510	AT2G34510	choice-of-anchor C domain protein, putative (Protein of unknown function, DUF642);(source:Araport11)	-2.19250104859742	0.00739642872900101
AT2G34655	AT2G34655	hypothetical protein;(source:Araport11)	-2.85273343238881	2.55844828744809e-07
AT2G34940	VSR5	VACUOLAR SORTING RECEPTOR 5;(source:Araport11)	-3.25270765233274	4.162063185739e-10
AT2G35658	AT2G35658	transmembrane protein;(source:Araport11)	-2.06178542396712	0.00179202659447221
AT2G35710	PGSIP7	Nucleotide-diphospho-sugar transferases superfamily protein;(source:Araport11)	-2.47924229809836	0.000331503330334483
AT2G35930	PUB23	plant U-box 23;(source:Araport11)	-2.64407787085947	1.49779310609205e-05
AT2G35980	YLS9	Late embryogenesis abundant (LEA) hydroxyproline-rich glycoprotein family;(source:Araport11)	-3.98059920029166	0.00224381467295163
AT2G37130	AT2G37130	Peroxidase superfamily protein;(source:Araport11)	-2.68037113842667	7.67174050109315e-05
AT2G37430	ZAT11	C2H2 and C2HC zinc fingers superfamily protein;(source:Araport11)	-3.28432627430036	0.00277949143074001
AT2G40095	AT2G40095	Alpha/beta hydrolase related protein;(source:Araport11)	-2.31757675186179	0.000452177897617809
AT2G40100	LHCB4.3	light harvesting complex photosystem II;(source:Araport11)	-2.47875444041959	1.14287192058306e-17
AT2G40750	WRKY54	WRKY DNA-binding protein 54;(source:Araport11)	-2.38708619864311	5.55145019221952e-10
AT2G41010	CAMBP25	calmodulin (CAM)-binding protein of 25 kDa;(source:Araport11)	-2.35976626188843	8.97570313033718e-15
AT2G41090	AT2G41090	Calcium-binding EF-hand family protein;(source:Araport11)	-2.88875600734741	5.74633157979211e-14
AT2G41330	AT2G41330	Glutaredoxin family protein;(source:Araport11)	-2.084951013915	2.9062926554557e-15
AT2G43290	MSS3	Calcium-binding EF-hand family protein;(source:Araport11)	-2.52311813230197	1.50612414027864e-31
AT2G43340	AT2G43340	hypothetical protein (DUF1685);(source:Araport11)	-2.34049129820771	8.43081374630741e-10
AT2G44290	AT2G44290	Bifunctional inhibitor/lipid-transfer protein/seed storage 2S albumin superfamily protein;(source:Araport11)	-2.64190176932702	1.73798268400457e-09
AT2G44380	AT2G44380	Cysteine/Histidine-rich C1 domain family protein;(source:Araport11)	-4.92743300919571	0.00463058541836069
AT2G46375	AT2G46375	hypothetical protein;(source:Araport11)	-3.62909349836847	0.00728909931365663
AT2G46400	WRKY46	WRKY DNA-binding protein 46;(source:Araport11)	-3.07594406246007	0.000150620101321348
AT2G46440	CNGC11	cyclic nucleotide-gated channels;(source:Araport11)	-3.38470570449492	1.13812925819912e-28
AT2G47130	SDR3	NAD(P)-binding Rossmann-fold superfamily protein;(source:Araport11)	-2.7088373074561	1.26312925222655e-06
AT2G47140	SDR5	NAD(P)-binding Rossmann-fold superfamily protein;(source:Araport11)	-3.88796129842869	0.00614138099093741
AT2G47440	AT2G47440	Tetratricopeptide repeat (TPR)-like superfamily protein;(source:Araport11)	-2.11412049501615	4.73889723351588e-06
AT2G47800	ABCC4	multidrug resistance-associated protein 4;(source:Araport11)	-2.74651163163076	3.62761281298917e-09
AT3G01080	WRKY58	WRKY DNA-binding protein 58;(source:Araport11)	-3.43275206866875	4.13784811020855e-14
AT3G01290	HIR2	SPFH/Band 7/PHB domain-containing membrane-associated protein family;(source:Araport11)	-2.61283519586779	0.00186248057390113
AT3G01345	AT3G01345	Expressed protein;(source:Araport11)	-3.85368150835073	5.57943876917622e-16
AT3G01440	PnsL3	PsbQ-like 1;(source:Araport11)	-2.09740736097041	8.78124213506353e-07
AT3G01830	AT3G01830	Calcium-binding EF-hand family protein;(source:Araport11)	-3.94453135229898	6.80412128044849e-06
AT3G02830	ZFN1	zinc finger protein 1;(source:Araport11)	-2.02665784139333	2.43455504512105e-15
AT3G02840	AT3G02840	ARM repeat superfamily protein;(source:Araport11)	-3.98401751787535	0.000908673863048775
AT3G04210	AT3G04210	Disease resistance protein (TIR-NBS class);(source:Araport11)	-3.03594347948814	7.42312657237384e-09
AT3G04220	AT3G04220	Disease resistance protein (TIR-NBS-LRR class) family;(source:Araport11)	-3.66376260580244	8.59071771897859e-08
AT3G04720	PR4	pathogenesis-related 4;(source:Araport11)	-2.93670043555548	4.20265966160487e-07
AT3G05320	AT3G05320	O-fucosyltransferase family protein;(source:Araport11)	-2.40548981977536	4.26984502433525e-05
AT3G05490	RALFL22	ralf-like 22;(source:Araport11)	-2.24230499060262	7.77295918922875e-06
AT3G06145	AT3G06145	RING zinc finger protein;(source:Araport11)	-2.52315125659944	0.00184949651145241
AT3G06435	AT3G06435	Expressed protein;(source:Araport11)	-2.11710836965602	0.00256811822718634
AT3G06770	AT3G06770	Pectin lyase-like superfamily protein;(source:Araport11)	-2.41083879116941	7.68254258527433e-07
AT3G06890	AT3G06890	transmembrane protein;(source:Araport11)	-2.3426660392372	2.19063197492681e-06
AT3G07195	AT3G07195	RPM1-interacting protein 4 (RIN4) family protein;(source:Araport11)	-4.3632169700042	8.51573638142061e-20
AT3G07340	AT3G07340	basic helix-loop-helix (bHLH) DNA-binding superfamily protein;(source:Araport11)	-2.29127480323064	2.83262171584403e-07
AT3G09520	EXO70H4	exocyst subunit exo70 family protein H4;(source:Araport11)	-2.80014015556603	2.02334416805179e-09
AT3G09870	AT3G09870	SAUR-like auxin-responsive protein family;(source:Araport11)	-4.29223711568541	0.00073100751193608
AT3G09940	MDHAR	monodehydroascorbate reductase;(source:Araport11)	-3.67148226139054	1.36204548989612e-05
AT3G10185	AT3G10185	Gibberellin-regulated family protein;(source:Araport11)	-3.48553426017173	1.4338891684387e-06
AT3G10930	AT3G10930	hypothetical protein;(source:Araport11)	-2.62041677585403	1.34418070004276e-06
AT3G11010	RLP34	receptor like protein 34;(source:Araport11)	-2.33566153461875	0.000218623416176213
AT3G11340	UGT76B1	UDP-Glycosyltransferase superfamily protein;(source:Araport11)	-3.60730941581896	0.00577087198843498
AT3G12110	ACT11	actin-11;(source:Araport11)	-2.20023400555659	9.25671343716868e-06
AT3G12220	scpl16	serine carboxypeptidase-like 16;(source:Araport11)	-2.6446589565964	0.000153178425392995
AT3G13403	AT3G13403	Defensin-like (DEFL) family protein;(source:Araport11)	-3.56880289173994	0.00474752649260395
AT3G13437	AT3G13437	transmembrane protein;(source:Araport11)	-3.49830011363459	4.72626352457024e-06
AT3G13600	AT3G13600	calmodulin-binding family protein;(source:Araport11)	-2.3580713448125	8.59071771897859e-08
AT3G14620	CYP72A8	cytochrome P450, family 72, subfamily A, polypeptide 8;(source:Araport11)	-2.8222936828492	1.13565994749868e-08
AT3G14770	SWEET2	Nodulin MtN3 family protein;(source:Araport11)	-2.36870318280093	0.00104718208279229
AT3G15354	SPA3	SPA1-related 3;(source:Araport11)	-2.16070076753211	3.22826458235337e-19
AT3G17609	HYH	HY5-homolog;(source:Araport11)	-3.13430766631107	3.58612253333753e-17
AT3G17690	CNGC19	cyclic nucleotide gated channel 19;(source:Araport11)	-2.07907772733273	0.00360212572363898
AT3G19450	ATCAD4	GroES-like zinc-binding alcohol dehydrogenase family protein;(source:Araport11)	-2.18442097860477	6.62347019334905e-33
AT3G20600	NDR1	Late embryogenesis abundant (LEA) hydroxyproline-rich glycoprotein family;(source:Araport11)	-2.16356659702814	2.50339379541884e-15
AT3G21080	AT3G21080	ABC transporter-like protein;(source:Araport11)	-4.29228326888085	0.000790332457211998
AT3G21150	BBX32	B-box 32;(source:Araport11)	-3.25637934726671	8.33341748436903e-05
AT3G22231	PCC1	pathogen and circadian controlled 1;(source:Araport11)	-3.35915774895696	9.26048417453053e-15
AT3G22235	AT3G22235	cysteine-rich TM module stress tolerance protein;(source:Araport11)	-2.790823270537	6.97875860753362e-13
AT3G22930	CML11	calmodulin-like 11;(source:Araport11)	-2.91555076220414	3.23692693773976e-17
AT3G23010	RLP36	receptor like protein 36;(source:Araport11)	-2.31896584486528	4.37283905037782e-07
AT3G23110	RLP37	receptor like protein 37;(source:Araport11)	-2.09279804626029	0.000583531103553478
AT3G23120	RLP38	receptor like protein 38;(source:Araport11)	-3.15119874439124	3.40648726072599e-05
AT3G23230	TDR1	Integrase-type DNA-binding superfamily protein;(source:Araport11)	-3.23836889331996	0.00830880220536589
AT3G23250	MYB15	myb domain protein 15;(source:Araport11)	-2.86181088464187	0.00440012609996462
AT3G23510	AT3G23510	Cyclopropane-fatty-acyl-phospholipid synthase;(source:Araport11)	-2.56077432283737	0.00193782601363408
AT3G23730	XTH16	xyloglucan endotransglucosylase/hydrolase 16;(source:Araport11)	-2.49109978393203	0.000291074428857106
AT3G24480	AT3G24480	Leucine-rich repeat (LRR) family protein;(source:Araport11)	-2.19474346786165	1.34002286105711e-05
AT3G25510	AT3G25510	disease resistance protein (TIR-NBS-LRR class) family protein;(source:Araport11)	-3.5063902120594	3.41703624105249e-07
AT3G25597	AT3G25597	transmembrane protein;(source:Araport11)	-2.2130497694006	2.60819548491883e-10
AT3G25600	AT3G25600	Calcium-binding EF-hand family protein;(source:Araport11)	-2.58494571013147	2.67883960552485e-14
AT3G25610	AT3G25610	ATPase E1-E2 type family protein / haloacid dehalogenase-like hydrolase family protein;(source:Araport11)	-2.02063774476727	4.59720296502809e-05
AT3G25882	NIMIN-2	NIM1-interacting 2;(source:Araport11)	-2.02049988382252	4.59346540623308e-05
AT3G26210	CYP71B23	cytochrome P450, family 71, subfamily B, polypeptide 23;(source:Araport11)	-2.41177769885975	1.7356136810196e-05
AT3G26230	CYP71B24	cytochrome P450, family 71, subfamily B, polypeptide 24;(source:Araport11)	-2.30320448491173	5.84825714993602e-18
AT3G26320	CYP71B36	cytochrome P450, family 71, subfamily B, polypeptide 36;(source:Araport11)	-3.04177292992322	5.95517055267394e-14
AT3G26500	PIRL2	plant intracellular ras group-related LRR 2;(source:Araport11)	-2.34559460938637	0.00104718208279229
AT3G26590	AT3G26590	MATE efflux family protein;(source:Araport11)	-2.32546564530568	1.06288602814721e-16
AT3G27960	KLCR2	Tetratricopeptide repeat (TPR)-like superfamily protein;(source:Araport11)	-2.45350234132381	5.52703114880091e-08
AT3G28180	CSLC04	Cellulose-synthase-like C4;(source:Araport11)	-2.36263039672514	1.40468231786806e-06
AT3G28200	AT3G28200	Peroxidase superfamily protein;(source:Araport11)	-2.46726926912749	4.81889667452206e-13
AT3G28340	GATL10	galacturonosyltransferase-like 10;(source:Araport11)	-3.83555319199506	2.67430510086309e-16
AT3G28510	AT3G28510	P-loop containing nucleoside triphosphate hydrolases superfamily protein;(source:Araport11)	-5.18769853176422	0.0032234524388757
AT3G28580	AT3G28580	P-loop containing nucleoside triphosphate hydrolases superfamily protein;(source:Araport11)	-2.90522798457426	0.0017208462763518
AT3G28890	RLP43	receptor like protein 43;(source:Araport11)	-2.40125849184347	0.00417946136835749
AT3G29000	AT3G29000	Calcium-binding EF-hand family protein;(source:Araport11)	-2.63450795327849	0.00996104746534775
AT3G29034	AT3G29034	transmembrane protein;(source:Araport11)	-2.08463051460366	0.000238913725015085
AT3G29639	AT3G29639	hypothetical protein;(source:Araport11)	-2.93299867652246	6.87869794698374e-08
AT3G30842	ABCG38	pleiotropic drug resistance 10;(source:Araport11)	-6.3758002675424	1.56626932357985e-07
AT3G44326	AT3G44326	F-box family protein;(source:Araport11)	-4.73189322435367	0.0083321153769397
AT3G44350	NAC061	NAC domain containing protein 61;(source:Araport11)	-3.5596484757988	4.11746779944758e-07
AT3G44400	AT3G44400	Disease resistance protein (TIR-NBS-LRR class) family;(source:Araport11)	-2.06225962811672	1.5317591139109e-07
AT3G44630	AT3G44630	Disease resistance protein (TIR-NBS-LRR class) family;(source:Araport11)	-2.15642368802217	1.16690925208157e-12
AT3G45330	AT3G45330	Concanavalin A-like lectin protein kinase family protein;(source:Araport11)	-4.83087491686298	0.00349843093487596
AT3G45860	CRK4	cysteine-rich RLK (RECEPTOR-like protein kinase) 4;(source:Araport11)	-4.61521644462303	3.0609020099354e-14
AT3G45970	EXLA1	expansin-like A1;(source:Araport11)	-2.89458675904474	7.39306802325143e-17
AT3G46080	AT3G46080	C2H2-type zinc finger family protein;(source:Araport11)	-2.86432834240577	0.00654213440243555
AT3G46090	ZAT7	C2H2 and C2HC zinc fingers superfamily protein;(source:Araport11)	-6.23171099462622	4.87245449329255e-16
AT3G46650	AT3G46650	UDP-Glycosyltransferase superfamily protein;(source:Araport11)	-2.68191566409496	3.78637601200238e-05
AT3G47480	AT3G47480	Calcium-binding EF-hand family protein;(source:Araport11)	-2.60890915757521	0.0027266028174209
AT3G47960	GTR1	Major facilitator superfamily protein;(source:Araport11)	-3.15799426279323	7.62016862488932e-47
AT3G48080	AT3G48080	alpha/beta-Hydrolases superfamily protein;(source:Araport11)	-3.43350405899607	6.46115229246147e-10
AT3G48090	EDS1	alpha/beta-Hydrolases superfamily protein;(source:Araport11)	-2.34290625234682	2.16856643947618e-08
AT3G48100	RR5	response regulator 5;(source:Araport11)	-2.7574967490383	5.92739278369372e-05
AT3G48630	AT3G48630	hypothetical protein;(source:Araport11)	-3.3137869537525	9.75598817630171e-05
AT3G48640	AT3G48640	transmembrane protein;(source:Araport11)	-3.59535242469433	1.3050895058583e-05
AT3G48650	AT3G48650	pseudogene of pectinesterase;(source:Araport11)	-4.329333621023	4.18297689029274e-19
AT3G49780	PSK4	phytosulfokine 4 precursor;(source:Araport11)	-2.08588082226981	1.85134701472962e-07
AT3G50060	MYB77	myb domain protein 77;(source:Araport11)	-2.98951526245225	1.32140975592868e-17
AT3G50120	AT3G50120	transmembrane protein, putative (DUF247);(source:Araport11)	-2.50406919111895	0.00120793069730296
AT3G50140	AT3G50140	transmembrane protein, putative (DUF247);(source:Araport11)	-2.88501408470669	0.0020593441543148
AT3G50470	HR3	homolog of RPW8 3;(source:Araport11)	-3.10511669262924	7.77738552669374e-08
AT3G50480	HR4	homolog of RPW8 4;(source:Araport11)	-2.47720295187189	0.000860099360232008
AT3G50930	BCS1	cytochrome BC1 synthesi;(source:Araport11)	-2.93512972215536	0.000144858465591203
AT3G51330	AT3G51330	Eukaryotic aspartyl protease family protein;(source:Araport11)	-2.68630516125316	2.05314644284103e-08
AT3G52400	SYP122	syntaxin of plants 122;(source:Araport11)	-2.1773318111578	0.000587991051583485
AT3G52430	PAD4	alpha/beta-Hydrolases superfamily protein;(source:Araport11)	-2.65711093434312	1.68167127907503e-09
AT3G52720	ACA1	alpha carbonic anhydrase 1;(source:Araport11)	-2.96328732056259	1.35217610166643e-14
AT3G54150	AT3G54150	S-adenosyl-L-methionine-dependent methyltransferases superfamily protein;(source:Araport11)	-2.66898537862692	0.000455243652014401
AT3G54810	BME3	Plant-specific GATA-type zinc finger transcription factor family protein;(source:Araport11)	-2.68466658827247	1.52941871844529e-27
AT3G55980	SZF1	salt-inducible zinc finger 1;(source:Araport11)	-2.50782967651612	3.43972971607706e-16
AT3G56200	AT3G56200	Transmembrane amino acid transporter family protein;(source:Araport11)	-3.25987539677577	9.12018233325811e-17
AT3G56400	WRKY70	WRKY DNA-binding protein 70;(source:Araport11)	-2.52645534135449	7.5046713400795e-18
AT3G57240	BG3	beta-1,3-glucanase 3;(source:Araport11)	-6.82774832252615	1.14270803491733e-18
AT3G57270	BG1	beta-1,3-glucanase 1;(source:Araport11)	-4.08944587531529	0.00914730266543487
AT3G57450	AT3G57450	hypothetical protein;(source:Araport11)	-2.0432978778189	1.71546187352873e-05
AT3G57460	AT3G57460	catalytic/ metal ion binding / metalloendopeptidase/ zinc ion binding protein;(source:Araport11)	-2.13035351920931	2.96712068579973e-05
AT3G59080	AT3G59080	Eukaryotic aspartyl protease family protein;(source:Araport11)	-2.50857649641422	5.18494710230617e-10
AT3G60470	AT3G60470	transmembrane protein, putative (DUF247);(source:Araport11)	-3.7463598313004	0.00386868875921115
AT3G61190	BAP1	BON association protein 1;(source:Araport11)	-3.22213731228406	1.18700834114114e-08
AT3G61280	AT3G61280	O-glucosyltransferase rumi-like protein (DUF821);(source:Araport11)	-3.23800536919971	8.38116190287843e-10
AT3G61920	AT3G61920	UvrABC system protein C;(source:Araport11)	-3.32049384470945	2.51275788677996e-05
AT3G62720	XT1	xylosyltransferase 1;(source:Araport11)	-2.13359774354763	2.07001512797065e-07
AT4G00955	AT4G00955	wall-associated receptor kinase-like protein;(source:Araport11)	-2.06673370520082	7.31765367576505e-05
AT4G00970	CRK41	cysteine-rich RLK (RECEPTOR-like protein kinase) 41;(source:Araport11)	-2.98679632065775	4.75186944936685e-08
AT4G01080	TBL26	TRICHOME BIREFRINGENCE-LIKE 26;(source:Araport11)	-2.89278405351314	1.5934353095569e-09
AT4G01575	AT4G01575	serine protease inhibitor, Kazal-type family protein;(source:Araport11)	-3.24628584789827	2.30552368223013e-07
AT4G01950	GPAT3	glycerol-3-phosphate acyltransferase 3;(source:Araport11)	-2.99616286552596	2.60357833261648e-14
AT4G02140	AT4G02140	hypothetical protein;(source:Araport11)	-2.17132779304365	0.00583049295934883
AT4G02330	ATPMEPCRB	Plant invertase/pectin methylesterase inhibitor superfamily;(source:Araport11)	-4.59059341671488	3.33730884729428e-30
AT4G02420	AT4G02420	Concanavalin A-like lectin protein kinase family protein;(source:Araport11)	-2.35142678218051	2.92829573281556e-10
AT4G02520	GSTF2	glutathione S-transferase PHI 2;(source:Araport11)	-2.41947083946195	2.93647163188219e-06
AT4G03292	AT4G03292	Polynucleotidyl transferase, ribonuclease H-like superfamily protein;(source:Araport11)	-4.37730294268484	0.00212927492378784
AT4G03330	SYP123	syntaxin of plants 123;(source:Araport11)	-2.3781810248856	0.000673334010946114
AT4G03400	DFL2	Auxin-responsive GH3 family protein;(source:Araport11)	-2.1977573307147	2.27327904730453e-05
AT4G03450	AT4G03450	Ankyrin repeat family protein;(source:Araport11)	-6.83681909272819	4.87245449329255e-16
AT4G04510	CRK38	cysteine-rich RLK (RECEPTOR-like protein kinase) 38;(source:Araport11)	-5.04212640225617	0.000354012388667706
AT4G04540	CRK39	cysteine-rich RLK (RECEPTOR-like protein kinase) 39;(source:Araport11)	-5.04940397211564	3.42419874799449e-07
AT4G04570	CRK40	cysteine-rich RLK (RECEPTOR-like protein kinase) 40;(source:Araport11)	-2.28535750685388	1.25311681421764e-06
AT4G04745	AT4G04745	hypothetical protein;(source:Araport11)	-3.78508266293547	2.9431147725979e-15
AT4G08555	AT4G08555	hypothetical protein;(source:Araport11)	-3.13203703722866	7.38314138808128e-06
AT4G08850	AT4G08850	Leucine-rich repeat receptor-like protein kinase family protein;(source:Araport11)	-2.09427709747111	4.61020691599373e-12
AT4G08930	APRL6	APR-like 6;(source:Araport11)	-2.01905433374652	2.53262682481651e-06
AT4G08950	EXO	Phosphate-responsive 1 family protein;(source:Araport11)	-4.3866388650423	7.02397024702019e-10
AT4G09770	AT4G09770	TRAF-like family protein;(source:Araport11)	-6.06517843174921	0.000151122705032061
AT4G10120	ATSPS4F	Sucrose-phosphate synthase family protein;(source:Araport11)	-2.52942218454415	1.9470887568724e-16
AT4G11000	AT4G11000	Ankyrin repeat family protein;(source:Araport11)	-3.25641342351558	1.67833660581997e-22
AT4G11170	AT4G11170	Disease resistance protein (TIR-NBS-LRR class) family;(source:Araport11)	-3.58465833616152	0.00964795976262903
AT4G11521	AT4G11521	Receptor-like protein kinase-related family protein;(source:Araport11)	-2.20033269831571	0.000340592118191861
AT4G11890	ARCK1	Protein kinase superfamily protein;(source:Araport11)	-2.39027135618716	0.00121203012926142
AT4G12490	AT4G12490	Bifunctional inhibitor/lipid-transfer protein/seed storage 2S albumin superfamily protein;(source:Araport11)	-4.543705286673	0.00414512222732943
AT4G12830	AT4G12830	alpha/beta-Hydrolases superfamily protein;(source:Araport11)	-2.17843267848352	1.40929180875765e-08
AT4G13340	LRX3	Leucine-rich repeat (LRR) family protein;(source:Araport11)	-3.28243716543201	1.48569843091026e-05
AT4G13890	EDA36	Pyridoxal phosphate (PLP)-dependent transferases superfamily protein;(source:Araport11)	-4.16536516211753	0.00216843075251394
AT4G13900	RLP49	pseudogene of receptor like protein 47;(source:Araport11)	-2.87424219446773	4.38768491641301e-06
AT4G14365	XBAT34	hypothetical protein;(source:Araport11)	-4.11705159744087	6.97751214904498e-14
AT4G14370	AT4G14370	Disease resistance protein (TIR-NBS-LRR class) family;(source:Araport11)	-3.39478417133043	2.68698975026459e-05
AT4G14390	AT4G14390	Ankyrin repeat family protein;(source:Araport11)	-5.70100794624886	3.6508277488149e-09
AT4G14400	ACD6	ankyrin repeat family protein;(source:Araport11)	-2.92660476535681	2.88566516492423e-17
AT4G14610	AT4G14610	pseudogene of Disease resistance protein (CC-NBS-LRR class) family;(source:Araport11)	-3.4223551095026	1.30178783206829e-17
AT4G14640	CAM8	calmodulin 8;(source:Araport11)	-2.40801173143339	0.00425151368705793
AT4G15480	UGT84A1	UDP-Glycosyltransferase superfamily protein;(source:Araport11)	-3.05369919539678	0.00654213440243555
AT4G15670	AT4G15670	Thioredoxin superfamily protein;(source:Araport11)	-5.2685245282787	1.04170107894628e-05
AT4G15800	RALFL33	ralf-like 33;(source:Araport11)	-2.46918632567835	1.14666846165749e-11
AT4G16563	AT4G16563	Eukaryotic aspartyl protease family protein;(source:Araport11)	-5.07372696968941	1.04226408433583e-15
AT4G16590	CSLA01	cellulose synthase-like A01;(source:Araport11)	-4.83864320462438	0.000115619552372257
AT4G16980	AT4G16980	arabinogalactan-protein family;(source:Araport11)	-2.08317888606773	0.000538921391880967
AT4G17660	AT4G17660	Protein kinase superfamily protein;(source:Araport11)	-2.80182854040985	0.0012418112017133
AT4G18010	IP5PII	myo-inositol polyphosphate 5-phosphatase 2;(source:Araport11)	-2.47533439190217	6.17413801675037e-09
AT4G18250	AT4G18250	receptor Serine/Threonine kinase-like protein;(source:Araport11)	-3.51347005682867	4.20111941600564e-08
AT4G20820	AT4G20820	FAD-binding Berberine family protein;(source:Araport11)	-2.11220224349478	8.88341368625099e-05
AT4G21120	AAT1	amino acid transporter 1;(source:Araport11)	-2.14867666897377	0.00794266085174221
AT4G21840	MSRB8	methionine sulfoxide reductase B8;(source:Araport11)	-3.05246991796058	0.00740147772165669
AT4G21903	AT4G21903	MATE efflux family protein;(source:Araport11)	-3.64975500658329	7.64642205562572e-08
AT4G21990	APR3	APS reductase 3;(source:Araport11)	-2.75775785581526	8.2205224892152e-11
AT4G22710	CYP706A2	cytochrome P450, family 706, subfamily A, polypeptide 2;(source:Araport11)	-2.18579724162531	0.00301609672521601
AT4G23070	RBL7	RHOMBOID-like protein 7;(source:Araport11)	-4.5265619620998	1.55532587227239e-13
AT4G23130	CRK5	cysteine-rich RLK (RECEPTOR-like protein kinase) 5;(source:Araport11)	-2.84096503624795	4.5757472765915e-20
AT4G23140	CRK6	cysteine-rich RLK (RECEPTOR-like protein kinase) 6;(source:Araport11)	-3.67156216992438	6.16896274384257e-06
AT4G23150	CRK7	cysteine-rich RLK (RECEPTOR-like protein kinase) 7;(source:Araport11)	-3.91412794380522	0.00164466119427125
AT4G23170	EP1	receptor-like protein kinase-related family protein;(source:Araport11)	-2.33157018367797	1.28443944297153e-07
AT4G23220	CRK14	cysteine-rich RECEPTOR-like kinase;(source:Araport11)	-2.74770229296203	4.86635941051675e-10
AT4G23230	CRK15	cysteine-rich RECEPTOR-like kinase;(source:Araport11)	-2.2838299579234	0.00179303482964595
AT4G23310	CRK23	cysteine-rich RLK (RECEPTOR-like protein kinase) 23;(source:Araport11)	-4.27026217858624	0.00286599069041782
AT4G23320	CRK24	cysteine-rich RLK (RECEPTOR-like protein kinase) 24;(source:Araport11)	-3.39905680669756	9.93883133980774e-06
AT4G23610	AT4G23610	Late embryogenesis abundant (LEA) hydroxyproline-rich glycoprotein family;(source:Araport11)	-3.23113209305602	5.61945609609312e-07
AT4G24570	DIC2	dicarboxylate carrier 2;(source:Araport11)	-3.14289383722222	7.55545673397694e-10
AT4G25810	XTR6	xyloglucan endotransglycosylase 6;(source:Araport11)	-4.54017747513293	6.08581951034399e-08
AT4G26200	ACS7	1-amino-cyclopropane-1-carboxylate synthase 7;(source:Araport11)	-3.04018402729774	0.00711136782136538
AT4G27280	AT4G27280	Calcium-binding EF-hand family protein;(source:Araport11)	-2.48899266700348	2.8600540864401e-21
AT4G29200	AT4G29200	Beta-galactosidase related protein;(source:Araport11)	-2.10046008577124	9.2630912964638e-08
AT4G29905	AT4G29905	hypothetical protein;(source:Araport11)	-2.38965105125415	2.02133925378837e-19
AT4G30280	XTH18	xyloglucan endotransglucosylase/hydrolase 18;(source:Araport11)	-3.18074844164906	2.63122540062239e-05
AT4G30640	AT4G30640	RNI-like superfamily protein;(source:Araport11)	-2.47786293074671	0.00114019918091168
AT4G31330	AT4G31330	transmembrane protein, putative (Protein of unknown function, DUF599);(source:Araport11)	-2.01161959077072	0.00890851799496309
AT4G31800	WRKY18	WRKY DNA-binding protein 18;(source:Araport11)	-3.46887145110492	1.48064123066803e-05
AT4G32790	AT4G32790	Exostosin family protein;(source:Araport11)	-2.16927621860681	6.9083835359343e-11
AT4G32800	AT4G32800	Integrase-type DNA-binding superfamily protein;(source:Araport11)	-3.47512957136537	1.53260715440474e-08
AT4G34150	AT4G34150	Calcium-dependent lipid-binding (CaLB domain) family protein;(source:Araport11)	-2.677556430012	6.47854020624219e-14
AT4G34380	AT4G34380	Transducin/WD40 repeat-like superfamily protein;(source:Araport11)	-3.32105961262615	0.00843654266305734
AT4G34950	AT4G34950	Major facilitator superfamily protein;(source:Araport11)	-2.04513130805302	0.00125273978695531
AT4G35180	LHT7	LYS/HIS transporter 7;(source:Araport11)	-3.34453806080206	0.000159809309735285
AT4G35320	AT4G35320	hypothetical protein;(source:Araport11)	-2.88354302526012	1.3070470680422e-14
AT4G35640	SERAT3;2	serine acetyltransferase 3;(source:Araport11)	-3.09539211513675	1.98528074334184e-10
AT4G37450	AGP18	arabinogalactan protein 18;(source:Araport11)	-2.52153667227833	1.26903379699756e-07
AT4G37800	XTH7	xyloglucan endotransglucosylase/hydrolase 7;(source:Araport11)	-2.41195390197389	0.00474752649260395
AT4G38420	sks9	SKU5 similar 9;(source:Araport11)	-2.03180892508737	0.00287836661422992
AT4G38560	AT4G38560	phospholipase-like protein (PEARLI 4) family protein;(source:Araport11)	-2.59073822046559	0.00651401925640459
AT4G39030	EDS5	MATE efflux family protein;(source:Araport11)	-2.23592329058939	0.000120861853273934
AT4G39770	TPPH	Haloacid dehalogenase-like hydrolase (HAD) superfamily protein;(source:Araport11)	-2.21872721681347	2.15012881634814e-09
AT4G39830	AT4G39830	Cupredoxin superfamily protein;(source:Araport11)	-2.99370038463458	3.18234389281972e-08
AT5G01100	FRB1	O-fucosyltransferase family protein;(source:Araport11)	-3.52157451019455	2.66362862368052e-06
AT5G01190	LAC10	laccase 10;(source:Araport11)	-2.30568517548036	0.00914028805062021
AT5G02490	Hsp70-2	Heat shock protein 70 (Hsp 70) family protein;(source:Araport11)	-2.31380894233066	0.00137547863448973
AT5G02780	GSTL1	glutathione transferase lambda 1;(source:Araport11)	-3.16153986696746	0.00989079749135437
AT5G03120	AT5G03120	transmembrane protein;(source:Araport11)	-2.0838418307227	0.00176582776501505
AT5G03350	AT5G03350	Legume lectin family protein;(source:Araport11)	-2.95246570007377	1.97578318809216e-08
AT5G05300	AT5G05300	hypothetical protein;(source:Araport11)	-3.981959154948	9.39554645208407e-07
AT5G05580	FAD8	fatty acid desaturase 8;(source:Araport11)	-2.42173565046877	5.17261278255201e-08
AT5G06320	NHL3	NDR1/HIN1-like 3;(source:Araport11)	-2.09486341074463	1.50483940352456e-12
AT5G06530	ABCG22	ABC-2 type transporter family protein;(source:Araport11)	-2.86004296786203	5.00415418546828e-12
AT5G08640	FLS1	flavonol synthase 1;(source:Araport11)	-2.78449294447837	2.84806159969457e-21
AT5G08760	AT5G08760	transmembrane protein;(source:Araport11)	-4.30903457387775	8.14996482998329e-38
AT5G09290	AT5G09290	Inositol monophosphatase family protein;(source:Araport11)	-3.08811662075136	0.00026945348942234
AT5G09470	DIC3	dicarboxylate carrier 3;(source:Araport11)	-4.06437731788044	9.86389328250673e-13
AT5G09870	CESA5	cellulose synthase 5;(source:Araport11)	-2.32435097101758	5.1210430443572e-13
AT5G10380	RING1	RING/U-box superfamily protein;(source:Araport11)	-2.90098771881576	6.93237654272854e-06
AT5G10760	AT5G10760	Eukaryotic aspartyl protease family protein;(source:Araport11)	-3.71203049429904	9.51734285600972e-08
AT5G11920	cwINV6	6-%261-fructan exohydrolase;(source:Araport11)	-5.45563071096235	2.8085621843221e-09
AT5G14330	AT5G14330	transmembrane protein;(source:Araport11)	-2.07447185712261	0.000131230327974815
AT5G15350	ENODL17	early nodulin-like protein 17;(source:Araport11)	-2.16318298417442	0.00164121281553004
AT5G15900	TBL19	TRICHOME BIREFRINGENCE-LIKE 19;(source:Araport11)	-2.88410035589604	0.00167271628756709
AT5G18470	AT5G18470	Curculin-like (mannose-binding) lectin family protein;(source:Araport11)	-2.40664164957736	0.000399385682658499
AT5G19240	AT5G19240	Glycoprotein membrane precursor GPI-anchored;(source:Araport11)	-4.17861763696194	6.93290595922952e-33
AT5G21100	AT5G21100	Plant L-ascorbate oxidase;(source:Araport11)	-2.20527757416795	5.01325607697078e-10
AT5G22380	NAC090	NAC domain containing protein 90;(source:Araport11)	-4.88953962180154	0.00014994043626314
AT5G22520	AT5G22520	hypothetical protein;(source:Araport11)	-3.14086076421519	0.000152574893108255
AT5G22530	AT5G22530	hypothetical protein;(source:Araport11)	-3.12866580515606	7.88516022711749e-05
AT5G22570	WRKY38	WRKY DNA-binding protein 38;(source:Araport11)	-3.65321999623558	3.23334169276361e-06
AT5G24030	SLAH3	SLAC1 homologue 3;(source:Araport11)	-4.91654176655369	1.20257141214183e-83
AT5G24110	WRKY30	WRKY DNA-binding protein 30;(source:Araport11)	-3.30912206012125	4.24005670933404e-05
AT5G24210	AT5G24210	alpha/beta-Hydrolases superfamily protein;(source:Araport11)	-2.90353040437246	6.76676721676236e-27
AT5G24530	DMR6	2-oxoglutarate (2OG) and Fe(II)-dependent oxygenase superfamily protein;(source:Araport11)	-2.14649216987373	0.00259253697475412
AT5G24540	BGLU31	beta glucosidase 31;(source:Araport11)	-5.66346119766287	0.00745451144863354
AT5G24660	LSU2	response to low sulfur 2;(source:Araport11)	-3.49538588043371	0.00253243160940495
AT5G25130	CYP71B12	cytochrome P450, family 71, subfamily B, polypeptide 12;(source:Araport11)	-2.19108974705554	3.89836421685839e-19
AT5G25250	FLOT1	SPFH/Band 7/PHB domain-containing membrane-associated protein family;(source:Araport11)	-3.71660783161832	1.86545448510434e-11
AT5G25260	AT5G25260	SPFH/Band 7/PHB domain-containing membrane-associated protein family;(source:Araport11)	-3.27159687866877	9.97329899413115e-05
AT5G25440	AT5G25440	Protein kinase superfamily protein;(source:Araport11)	-2.50122193568601	2.95698905271202e-06
AT5G25810	tny	Integrase-type DNA-binding superfamily protein;(source:Araport11)	-2.48209275443442	9.79843968669053e-06
AT5G25930	AT5G25930	kinase family with leucine-rich repeat domain-containing protein;(source:Araport11)	-2.1986234069339	8.95384799084716e-07
AT5G26220	AT5G26220	ChaC-like family protein;(source:Araport11)	-3.42345733033912	1.84937604920487e-13
AT5G26270	AT5G26270	transmembrane protein;(source:Araport11)	-2.47426100183287	2.49970452810802e-17
AT5G26690	AT5G26690	Heavy metal transport/detoxification superfamily protein;(source:Araport11)	-4.25938957919404	1.0678226042086e-07
AT5G35490	MRU1	mto 1 responding up 1;(source:Araport11)	-2.99372524988968	2.2668672065514e-12
AT5G37770	TCH2	EF hand calcium-binding protein family;(source:Araport11)	-2.8378098437776	1.23777603543731e-14
AT5G38010	AT5G38010	UDP-Glycosyltransferase superfamily protein;(source:Araport11)	-2.87536878353912	0.000114701824506858
AT5G38096	AT5G38096	pseudogene of S-adenosyl-L-methionine-dependent methyltransferases superfamily protein;(source:Araport11)	-2.9776376604537	0.00639127536654122
AT5G38250	AT5G38250	Protein kinase family protein;(source:Araport11)	-3.56481685779146	2.95081743709489e-05
AT5G38900	AT5G38900	Thioredoxin superfamily protein;(source:Araport11)	-3.19220618769765	0.000921699678970806
AT5G39190	GER2	germin-like protein 2;(source:Araport11)	-2.12476691172405	0.00813466867555205
AT5G40010	AATP1	AAA-ATPase 1;(source:Araport11)	-5.04518818682894	0.00855986669408644
AT5G40380	CRK42	cysteine-rich RLK (RECEPTOR-like protein kinase) 42;(source:Araport11)	-2.24222068465277	3.9596494092612e-12
AT5G40690	AT5G40690	histone-lysine N-methyltransferase trithorax-like protein;(source:Araport11)	-2.19029562115923	4.58842345992101e-05
AT5G41160	PUP12	purine permease 12;(source:Araport11)	-2.63650903711023	1.2118609571018e-06
AT5G41550	AT5G41550	Disease resistance protein (TIR-NBS-LRR class) family;(source:Araport11)	-2.23611134063613	0.000388042418917943
AT5G41740	AT5G41740	Disease resistance protein (TIR-NBS-LRR class) family;(source:Araport11)	-3.12444296176771	2.95410777614861e-10
AT5G41750	AT5G41750	Disease resistance protein (TIR-NBS-LRR class) family;(source:Araport11)	-3.7691433262659	1.16612959087383e-11
AT5G42020	BIP2	Heat shock protein 70 (Hsp 70) family protein;(source:Araport11)	-2.05237577287602	1.07344052107488e-08
AT5G42100	BG_PPAP	beta-1,3-glucanase;(source:Araport11)	-2.31458579891521	2.75154693046971e-18
AT5G42530	AT5G42530	hypothetical protein;(source:Araport11)	-3.36599222811236	6.43441570957783e-18
AT5G42830	AT5G42830	HXXXD-type acyl-transferase family protein;(source:Araport11)	-3.80005615571343	7.38819939020256e-10
AT5G42860	AT5G42860	late embryogenesis abundant protein, group 2;(source:Araport11)	-2.24141728879755	1.07296400150491e-09
AT5G44130	FLA13	FASCICLIN-like arabinogalactan protein 13 precursor;(source:Araport11)	-2.37248615695756	0.000436947430418723
AT5G44390	AT5G44390	FAD-binding Berberine family protein;(source:Araport11)	-2.78159350484463	0.000121447463507321
AT5G44565	AT5G44565	transmembrane protein;(source:Araport11)	-2.04598583906858	1.10637120725032e-05
AT5G44568	AT5G44568	transmembrane protein;(source:Araport11)	-4.61296370169674	5.11305000562191e-15
AT5G44820	AT5G44820	Nucleotide-diphospho-sugar transferase family protein;(source:Araport11)	-2.89444607194082	2.1928335886161e-14
AT5G44990	AT5G44990	Glutathione S-transferase family protein;(source:Araport11)	-5.39370592681543	0.0028942670561338
AT5G45000	AT5G45000	Disease resistance protein (TIR-NBS-LRR class) family;(source:Araport11)	-3.00031245481643	2.50107979596699e-09
AT5G45080	PP2-A6	phloem protein 2-A6;(source:Araport11)	-5.45756178072852	0.000925342772329239
AT5G46230	AT5G46230	hypothetical protein (Protein of unknown function, DUF538);(source:Araport11)	-2.29721213716623	4.03721290227354e-08
AT5G46500	AT5G46500	protein VARIATION IN COMPOUND TRIGGERED ROOT growth protein;(source:Araport11)	-2.28535299460753	0.00548294544903179
AT5G47850	CCR4	CRINKLY4 related 4;(source:Araport11)	-4.03675990241971	0.000221589077538275
AT5G47910	RBOHD	respiratory burst oxidase homologue D;(source:Araport11)	-2.45492616667158	5.70941346624643e-17
AT5G48657	AT5G48657	defense protein-like protein;(source:Araport11)	-3.43394351348584	3.51815722618473e-08
AT5G48850	ATSDI1	Tetratricopeptide repeat (TPR)-like superfamily protein;(source:Araport11)	-3.79731174878424	3.11891984409159e-06
AT5G50915	AT5G50915	basic helix-loop-helix (bHLH) DNA-binding superfamily protein;(source:Araport11)	-4.24995222570894	1.14417678673702e-28
AT5G51190	AT5G51190	Integrase-type DNA-binding superfamily protein;(source:Araport11)	-2.44417713601943	3.60520088194854e-06
AT5G52050	AT5G52050	MATE efflux family protein;(source:Araport11)	-4.841496074486	2.64015852581176e-30
AT5G52720	AT5G52720	Copper transport protein family;(source:Araport11)	-5.97685902961387	0.000383895889361396
AT5G52750	AT5G52750	Heavy metal transport/detoxification superfamily protein;(source:Araport11)	-2.4842243783587	0.000115619552372257
AT5G52760	AT5G52760	Copper transport protein family;(source:Araport11)	-3.68104537735438	0.000945223510604132
AT5G54380	THE1	protein kinase family protein;(source:Araport11)	-2.54478706025734	0.000156352008090156
AT5G54610	ANK	ankyrin;(source:Araport11)	-4.77126908796857	4.33500869725268e-12
AT5G54710	AT5G54710	Ankyrin repeat family protein;(source:Araport11)	-3.44428887126437	3.64740678412787e-09
AT5G54720	AT5G54720	Ankyrin repeat family protein;(source:Araport11)	-4.05468209141214	6.5972986243878e-12
AT5G55170	SUMO3	small ubiquitin-like modifier 3;(source:Araport11)	-2.15356840749143	2.12252037669425e-08
AT5G55420	AT5G55420	pseudogene of Bifunctional inhibitor/lipid-transfer protein/seed storage 2S albumin superfamily protein;(source:Araport11)	-3.02331998473649	3.97196765202446e-05
AT5G55450	AT5G55450	Bifunctional inhibitor/lipid-transfer protein/seed storage 2S albumin superfamily protein;(source:Araport11)	-2.38600121167255	1.19823790119771e-09
AT5G56960	AT5G56960	basic helix-loop-helix (bHLH) DNA-binding family protein;(source:Araport11)	-2.99638830314621	0.00559174892357035
AT5G57550	XTH25	xyloglucan endotransglucosylase/hydrolase 25;(source:Araport11)	-2.48780390485985	2.84837752223522e-10
AT5G57560	TCH4	Xyloglucan endotransglucosylase/hydrolase family protein;(source:Araport11)	-2.24240514847886	7.05165396740341e-07
AT5G58120	AT5G58120	Disease resistance protein (TIR-NBS-LRR class) family;(source:Araport11)	-3.46825095876711	4.21401917665209e-20
AT5G58310	MES18	methyl esterase 18;(source:Araport11)	-2.38644957262674	1.93379476638929e-06
AT5G58670	PLC1	phospholipase C1;(source:Araport11)	-2.21035778618165	3.76501356059511e-08
AT5G59670	AT5G59670	Leucine-rich repeat protein kinase family protein;(source:Araport11)	-4.99575243666392	4.29426298834883e-31
AT5G59680	AT5G59680	Leucine-rich repeat protein kinase family protein;(source:Araport11)	-2.91701260443711	0.000258399480834181
AT5G59920	ULI3	Cysteine/Histidine-rich C1 domain family protein;(source:Araport11)	-2.13969240347827	5.25656714610521e-09
AT5G60270	AT5G60270	Concanavalin A-like lectin protein kinase family protein;(source:Araport11)	-2.72697711545664	1.77177635625355e-09
AT5G60800	AT5G60800	Heavy metal transport/detoxification superfamily protein;(source:Araport11)	-2.14667484069638	0.000479786361539931
AT5G60900	RLK1	receptor-like protein kinase 1;(source:Araport11)	-2.44314584224077	0.000360643799266816
AT5G60950	COBL5	COBRA-like protein 5 precursor;(source:Araport11)	-2.75807311805766	6.8774070373595e-07
AT5G61010	EXO70E2	exocyst subunit exo70 family protein E2;(source:Araport11)	-2.1044488867591	5.82367816059266e-07
AT5G62730	AT5G62730	Major facilitator superfamily protein;(source:Araport11)	-4.9008454029297	9.61242470008905e-10
AT5G64000	SAL2	Inositol monophosphatase family protein;(source:Araport11)	-2.02136025285464	0.00330319072571187
AT5G65010	ASN2	asparagine synthetase 2;(source:Araport11)	-2.15902922705833	1.6583763647731e-28
AT5G65470	AT5G65470	O-fucosyltransferase family protein;(source:Araport11)	-2.0215838757807	1.03409083678163e-06
AT5G65920	AT5G65920	ARM repeat superfamily protein;(source:Araport11)	-2.38834299898736	4.06861193957119e-14
AT5G66620	DAR6	DA1-related protein 6;(source:Araport11)	-2.61404048409147	5.36488326855217e-08
AT5G67450	ZF1	zinc-finger protein 1;(source:Araport11)	-4.37213128774466	6.7316347848066e-10

## Sheet: pUBQ_MORC1_mail1#1_down_GENE
Locus Identifier	Symbol	Brief description	Log2FoldChange	p-adj
AT1G07430	HAI2	highly ABA-induced PP2C protein 2;(source:Araport11)	-2.64504896663985	6.771859130284e-24
AT1G36675	AT1G36675	glycine-rich protein;(source:Araport11)	-3.86266581473415	3.19624300670766e-60
AT1G47890	RLP7	receptor like protein 7;(source:Araport11)	-2.04264066149173	0.000574987049523071
AT1G60190	PUB19	ARM repeat superfamily protein;(source:Araport11)	-2.72437835196709	4.956437273631e-36
AT1G71000	AT1G71000	Chaperone DnaJ-domain superfamily protein;(source:Araport11)	-5.62302560425818	0.00221554620842473
AT2G04460	AT2G04460	transposable_element_gene;(source:Araport11);similar to unknown protein [Arabidopsis thaliana] (TAIR:AT2G10090.1);(source:TAIR10)	-3.60028820062271	1.49315131620783e-18
AT2G05915	AT2G05915	hypothetical protein;(source:Araport11)	-4.73939569179533	0.00153599904191965
AT2G10975	AT2G10975	hypothetical protein;(source:Araport11)	-3.32023758745561	0.00303818037048324
AT2G10980	AT2G10980	transposable_element_gene;(source:Araport11);similar to unknown protein [Arabidopsis thaliana] (TAIR:AT3G15310.1);(source:TAIR10)	-4.93348409413726	0.00714994343477806
AT2G15800	AT2G15800	transposable_element_gene;(source:Araport11)	-2.97664838743454	0.00230679524349966
AT2G26150	HSFA2	heat shock transcription factor A2;(source:Araport11)	-2.29892317602541	1.2521380308351e-18
AT3G01345	AT3G01345	Expressed protein;(source:Araport11)	-3.74412346212437	2.72818177076355e-05
AT3G29639	AT3G29639	hypothetical protein;(source:Araport11)	-4.42682822671777	8.06009256240421e-192
AT3G30842	ABCG38	pleiotropic drug resistance 10;(source:Araport11)	-7.48283987596588	2.19242521071375e-07
AT3G44990	XTH31	xyloglucan endo-transglycosylase-related 8;(source:Araport11)	-2.1308636858612	1.68165966988013e-23
AT4G25470	CBF2	C-repeat/DRE binding factor 2;(source:Araport11)	-2.75664224569379	0.000758445947341795
AT4G25480	DREB1A	dehydration response element B1A;(source:Araport11)	-3.19260314243337	9.54008064987841e-19
AT4G25490	CBF1	C-repeat/DRE binding factor 1;(source:Araport11)	-2.4146876142554	6.43718588117649e-10
AT4G29200	AT4G29200	Beta-galactosidase related protein;(source:Araport11)	-2.38292982883545	4.88139765877194e-15
AT5G03210	DIP2	E3 ubiquitin-protein ligase;(source:Araport11)	-2.61149445037616	1.81532365467672e-19
AT5G26270	AT5G26270	transmembrane protein;(source:Araport11)	-2.18305281661076	1.48217097072001e-30

## Sheet: pUBQ_MORC1_mail1#2_down_GENE
Locus Identifier	Symbol	Brief description	Log2FoldChange	p-adj
AT1G07430	HAI2	highly ABA-induced PP2C protein 2;(source:Araport11)	-3.44546348971699	7.6028954966559e-23
AT1G36675	AT1G36675	glycine-rich protein;(source:Araport11)	-4.803105957858	1.35574607696982e-48
AT1G49450	AT1G49450	Transducin/WD40 repeat-like superfamily protein;(source:Araport11)	-2.07779970052284	0.0012096830883036
AT1G60190	PUB19	ARM repeat superfamily protein;(source:Araport11)	-3.52949082643119	1.48238344473111e-35
AT2G04460	AT2G04460	transposable_element_gene;(source:Araport11);similar to unknown protein [Arabidopsis thaliana] (TAIR:AT2G10090.1);(source:TAIR10)	-3.53471956849015	4.90605145384798e-13
AT2G05915	AT2G05915	hypothetical protein;(source:Araport11)	-5.31274321974121	0.00255547073717126
AT2G07215	AT2G07215	hypothetical protein;(source:Araport11)	-2.66222587326052	2.60514477839004e-06
AT2G10980	AT2G10980	transposable_element_gene;(source:Araport11);similar to unknown protein [Arabidopsis thaliana] (TAIR:AT3G15310.1);(source:TAIR10)	-5.6205638198305	0.00271695556206139
AT2G40475	ASG8	hypothetical protein;(source:Araport11)	-2.16001663077785	3.47196173612337e-30
AT3G01345	AT3G01345	Expressed protein;(source:Araport11)	-4.05643058079759	0.000516952681532131
AT3G18950	AT3G18950	Transducin/WD40 repeat-like superfamily protein;(source:Araport11)	-2.0795035435807	3.32939496619081e-18
AT3G29639	AT3G29639	hypothetical protein;(source:Araport11)	-5.70847830039818	1.06148785615193e-68
AT3G30842	ABCG38	pleiotropic drug resistance 10;(source:Araport11)	-5.36540810786258	0.000205598498623525
AT3G44990	XTH31	xyloglucan endo-transglycosylase-related 8;(source:Araport11)	-2.2073822035865	7.82494952013834e-12
AT3G62610	MYB11	myb domain protein 11;(source:Araport11)	-2.75312385416875	0.000528739593264701
AT4G22620	AT4G22620	SAUR-like auxin-responsive protein family;(source:Araport11)	-2.09497715632687	0.0016853539706501
AT4G25470	CBF2	C-repeat/DRE binding factor 2;(source:Araport11)	-2.64283007002226	0.00826470677877338
AT4G25480	DREB1A	dehydration response element B1A;(source:Araport11)	-3.7687218964008	5.03909184654378e-15
AT4G25490	CBF1	C-repeat/DRE binding factor 1;(source:Araport11)	-2.73214064368218	2.71286457774023e-09
AT4G26950	AT4G26950	senescence regulator (Protein of unknown function, DUF584);(source:Araport11)	-2.17041986145669	2.55975248561197e-09
AT4G33467	AT4G33467	hypothetical protein;(source:Araport11)	-2.63437615168033	0.00120174079815361
AT5G03210	DIP2	E3 ubiquitin-protein ligase;(source:Araport11)	-2.39436806912515	1.41180732478154e-09
AT5G03230	AT5G03230	senescence regulator (Protein of unknown function, DUF584);(source:Araport11)	-2.33809057034411	7.82603081486326e-13
AT5G26270	AT5G26270	transmembrane protein;(source:Araport11)	-2.86209198468179	5.02616121783316e-20
AT5G28230	AT5G28230	pseudogene of glucose-6-phosphate/phosphate translocator 2;(source:Araport11)	-4.13937285539462	1.73398498568803e-06
AT5G59420	ORP3C	OSBP(oxysterol binding protein)-related protein 3C;(source:Araport11)	-2.24685751803243	1.21837828026561e-62

## Sheet: pUBQ_MORC1_main#1_UP_GENE
Locus Identifier	Symbol	Brief description	Log2FoldChange	p-adj
AT1G02660	AT1G02660	alpha/beta-Hydrolases superfamily protein;(source:Araport11)	3.36086209946639	1.77455370279373e-48
AT1G09950	RAS1	RESPONSE TO ABA AND SALT 1;(source:Araport11)	4.74521721804952	3.13074797518714e-12
AT1G10550	XTH33	xyloglucan:xyloglucosyl transferase 33;(source:Araport11)	2.33166693453158	0.00498854723960796
AT1G13260	RAV1	related to ABI3/VP1 1;(source:Araport11)	2.6350905907276	1.03677137258416e-33
AT1G13700	PGL1	6-phosphogluconolactonase 1;(source:Araport11)	2.35621863777437	5.4346675423336e-20
AT1G15010	AT1G15010	mediator of RNA polymerase II transcription subunit;(source:Araport11)	2.42775968948786	9.09984628042808e-05
AT1G16130	WAKL2	wall associated kinase-like 2;(source:Araport11)	2.05547156023206	1.8287027403911e-05
AT1G17380	JAZ5	jasmonate-zim-domain protein 5;(source:Araport11)	2.0711131007375	1.43370535064544e-06
AT1G18300	NUDT4	nudix hydrolase homolog 4;(source:Araport11)	2.38414075475392	3.2625245148789e-08
AT1G19180	JAZ1	jasmonate-zim-domain protein 1;(source:Araport11)	2.16293663173551	3.85622990341019e-14
AT1G20450	ERD10	Dehydrin family protein;(source:Araport11)	2.19821726700081	8.40478080909392e-32
AT1G21910	DREB26	Integrase-type DNA-binding superfamily protein;(source:Araport11)	7.83838432496725	8.43565931843739e-83
AT1G22470	AT1G22470	hypothetical protein;(source:Araport11)	5.87622462299953	0.0003518582346315
AT1G25560	TEM1	AP2/B3 transcription factor family protein;(source:Araport11)	2.21278965995262	2.18632381120801e-35
AT1G29440	SAUR63	SAUR-like auxin-responsive protein family;(source:Araport11)	2.44336327508252	1.42028626847348e-10
AT1G33760	AT1G33760	Integrase-type DNA-binding superfamily protein;(source:Araport11)	6.32775233106117	1.05682398609361e-25
AT1G35140	PHI-1	Phosphate-responsive 1 family protein;(source:Araport11)	9.31511254260657	1.00546551411414e-48
AT1G50040	AT1G50040	formin-like protein, putative (DUF1005);(source:Araport11)	3.63404029269475	6.66021039368569e-14
AT1G52030	MBP2	myrosinase-binding protein 2;(source:Araport11)	2.16178155114751	0.00162246423823002
AT1G52830	IAA6	indole-3-acetic acid 6;(source:Araport11)	4.59291717401355	2.91218425519639e-08
AT1G57990	PUP18	purine permease 18;(source:Araport11)	2.60281517091268	1.83939974051341e-22
AT1G61890	AT1G61890	MATE efflux family protein;(source:Araport11)	2.74044674554278	2.68617931580537e-30
AT1G65390	PP2-A5	phloem protein 2 A5;(source:Araport11)	2.20382111291129	1.24013231016061e-08
AT1G66160	CMPG1	CYS, MET, PRO, and GLY protein 1;(source:Araport11)	2.75182463404492	3.74097521562685e-16
AT1G66180	AT1G66180	Eukaryotic aspartyl protease family protein;(source:Araport11)	2.20078760537773	2.29410708284441e-52
AT1G68840	RAV2	related to ABI3/VP1 2;(source:Araport11)	3.13408356518978	2.70677791945941e-27
AT1G69760	AT1G69760	suppressor SRP40-like protein;(source:Araport11)	2.12727933418179	4.3527091736725e-13
AT1G70090	LGT8	glucosyl transferase family 8;(source:Araport11)	2.83309696627503	6.77713655114875e-62
AT1G72416	AT1G72416	Chaperone DnaJ-domain superfamily protein;(source:Araport11)	2.08217707291054	5.76653710823941e-09
AT1G72430	AT1G72430	SAUR-like auxin-responsive protein family;(source:Araport11)	2.36390028996721	1.52143966235423e-71
AT1G74450	AT1G74450	BPS1-like protein (DUF793);(source:Araport11)	2.17519257952055	2.00757907797955e-19
AT1G76650	CML38	calmodulin-like 38;(source:Araport11)	3.79281491441288	1.58058537974107e-30
AT1G77640	AT1G77640	Integrase-type DNA-binding superfamily protein;(source:Araport11)	4.3313048379752	2.17977428925053e-15
AT1G80440	AT1G80440	Galactose oxidase/kelch repeat superfamily protein;(source:Araport11)	2.2437080543443	0.00130472337266912
AT1G80840	WRKY40	WRKY DNA-binding protein 40;(source:Araport11)	2.555323275611	0.00549316525652975
AT2G01300	AT2G01300	mediator of RNA polymerase II transcription subunit;(source:Araport11)	4.2329713435226	2.28894613724571e-20
AT2G17230	EXL5	EXORDIUM like 5;(source:Araport11)	2.68184180248928	9.51708286044444e-46
AT2G17660	AT2G17660	RPM1-interacting protein 4 (RIN4) family protein;(source:Araport11)	3.89329321952562	2.61549747255435e-06
AT2G20670	AT2G20670	sugar phosphate exchanger, putative (DUF506);(source:Araport11)	3.07105595356855	1.28491300196751e-66
AT2G23130	AGP17	arabinogalactan protein 17;(source:Araport11)	2.39327075133131	7.82350872708891e-47
AT2G23290	MYB70	myb domain protein 70;(source:Araport11)	3.29270504979814	1.03479687292587e-32
AT2G23810	TET8	tetraspanin8;(source:Araport11)	2.04149570755399	2.95748856000773e-12
AT2G27080	AT2G27080	Late embryogenesis abundant (LEA) hydroxyproline-rich glycoprotein family;(source:Araport11)	3.92145065959685	6.67444260435493e-31
AT2G27690	CYP94C1	cytochrome P450, family 94, subfamily C, polypeptide 1;(source:Araport11)	2.34336233293239	0.000140899559539159
AT2G28140	AT2G28140	enabled-like protein (DUF1635);(source:Araport11)	2.0980218493781	1.23109465590579e-12
AT2G30040	MAPKKK14	mitogen-activated protein kinase kinase kinase 14;(source:Araport11)	3.17853558023553	2.21214891632184e-32
AT2G33380	RD20	Caleosin-related family protein;(source:Araport11)	2.05478629798181	0.00536184661812067
AT2G34600	JAZ7	jasmonate-zim-domain protein 7;(source:Araport11)	3.58246711011306	3.62924786372456e-08
AT2G35290	AT2G35290	hypothetical protein;(source:Araport11)	3.02284399705719	1.76232136642246e-07
AT2G35640	AT2G35640	Homeodomain-like superfamily protein;(source:Araport11)	2.4646850149872	2.68682095367233e-10
AT2G35710	PGSIP7	Nucleotide-diphospho-sugar transferases superfamily protein;(source:Araport11)	2.84893941835024	1.09080252269016e-18
AT2G39330	JAL23	jacalin-related lectin 23;(source:Araport11)	2.29360081043195	0.000702877033695731
AT2G39800	P5CS1	delta1-pyrroline-5-carboxylate synthase 1;(source:Araport11)	2.02129846431734	4.72380377137241e-10
AT2G40000	HSPRO2	ortholog of sugar beet HS1 PRO-1 2;(source:Araport11)	2.47193909080451	1.77084637146034e-11
AT2G41640	AT2G41640	Glycosyltransferase family 61 protein;(source:Araport11)	2.81587711096618	2.85579321682297e-34
AT2G43290	MSS3	Calcium-binding EF-hand family protein;(source:Araport11)	2.16998794485095	4.4940342876128e-43
AT2G44500	AT2G44500	O-fucosyltransferase family protein;(source:Araport11)	2.2439859258795	1.72358299610971e-23
AT3G02140	TMAC2	AFP2 (ABI five-binding protein 2) family protein;(source:Araport11)	2.61297376226942	1.24678084128925e-15
AT3G04640	AT3G04640	glycine-rich protein;(source:Araport11)	2.5824071128686	1.2011956219395e-10
AT3G06070	AT3G06070	hypothetical protein;(source:Araport11)	3.7053527598005	6.87872925060566e-87
AT3G07350	AT3G07350	sulfate/thiosulfate import ATP-binding protein, putative (DUF506);(source:Araport11)	2.28015255236579	6.79700132048135e-15
AT3G14590	NTMC2T6.2	Calcium-dependent lipid-binding (CaLB domain) family protein;(source:Araport11)	2.04463543488676	1.28529658887808e-09
AT3G16860	COBL8	COBRA-like protein 8 precursor;(source:Araport11)	3.08234418154654	1.07890455327591e-19
AT3G18773	AT3G18773	RING/U-box superfamily protein;(source:Araport11)	2.37025131636526	7.17666334926285e-15
AT3G19680	AT3G19680	hypothetical protein (DUF1005);(source:Araport11)	4.89635027923196	4.00126987046876e-143
AT3G45970	EXLA1	expansin-like A1;(source:Araport11)	4.41000988332846	3.65553478432161e-61
AT3G50060	MYB77	myb domain protein 77;(source:Araport11)	3.50224696351472	6.42314017851413e-50
AT3G51970	ASAT1	acyl-CoA sterol acyl transferase 1;(source:Araport11)	2.11474183904979	1.36206503564947e-05
AT3G54000	AT3G54000	TIP41-like protein;(source:Araport11)	2.36952501353876	1.51457470390713e-09
AT3G54020	AtIPCS1	Inositol phosphorylceramide synthase 1;(source:Araport11)	2.09728247871165	5.59789608647974e-14
AT3G54810	BME3	Plant-specific GATA-type zinc finger transcription factor family protein;(source:Araport11)	3.13671556765472	1.96027030476335e-64
AT3G55430	AT3G55430	O-Glycosyl hydrolases family 17 protein;(source:Araport11)	2.07510929844094	3.77442399687919e-49
AT3G55980	SZF1	salt-inducible zinc finger 1;(source:Araport11)	3.23378346782261	2.45657355369613e-32
AT3G57530	CPK32	calcium-dependent protein kinase 32;(source:Araport11)	2.02563121324057	1.2867279268779e-18
AT3G59080	AT3G59080	Eukaryotic aspartyl protease family protein;(source:Araport11)	2.39782385715048	2.81869059190156e-28
AT3G62720	XT1	xylosyltransferase 1;(source:Araport11)	2.79924426549833	5.94243191464376e-50
AT4G01250	WRKY22	WRKY family transcription factor;(source:Araport11)	2.05833977874752	3.53900136605329e-10
AT4G01360	BPS3	BPS1-like protein;(source:Araport11)	2.49972689241247	0.000104334383583716
AT4G01575	AT4G01575	serine protease inhibitor, Kazal-type family protein;(source:Araport11)	3.83990218457907	1.71404384486035e-13
AT4G01950	GPAT3	glycerol-3-phosphate acyltransferase 3;(source:Araport11)	2.78665156810645	4.50313914608545e-17
AT4G02330	ATPMEPCRB	Plant invertase/pectin methylesterase inhibitor superfamily;(source:Araport11)	2.24378303719072	4.62959065386e-42
AT4G06534	AT4G06534	transmembrane protein;(source:Araport11)	2.34838801603275	8.7392312119518e-05
AT4G06536	AT4G06536	SPla/RYanodine receptor (SPRY) domain-containing protein;(source:Araport11)	2.20643429711434	0.00179306859596589
AT4G08040	ACS11	1-aminocyclopropane-1-carboxylate synthase 11;(source:Araport11)	3.77768557163642	0.000183238548999563
AT4G08950	EXO	Phosphate-responsive 1 family protein;(source:Araport11)	4.67543374641525	2.68621812662847e-66
AT4G11280	ACS6	1-aminocyclopropane-1-carboxylic acid (acc) synthase 6;(source:Araport11)	2.83159458096309	2.40121770367264e-60
AT4G13340	LRX3	Leucine-rich repeat (LRR) family protein;(source:Araport11)	2.76222549707572	5.33657213358946e-36
AT4G17460	HAT1	Homeobox-leucine zipper protein 4 (HB-4) / HD-ZIP protein;(source:Araport11)	3.99857967170405	6.49911368776003e-51
AT4G19230	CYP707A1	cytochrome P450, family 707, subfamily A, polypeptide 1;(source:Araport11)	2.02383894835963	6.47826656960137e-05
AT4G24570	DIC2	dicarboxylate carrier 2;(source:Araport11)	2.57259440947056	1.47203742222064e-12
AT4G27280	AT4G27280	Calcium-binding EF-hand family protein;(source:Araport11)	2.31438320386135	1.96164298498864e-18
AT4G28140	AT4G28140	Integrase-type DNA-binding superfamily protein;(source:Araport11)	2.03057704317591	2.47850832068984e-15
AT4G29780	AT4G29780	nuclease;(source:Araport11)	3.66693113985397	4.30488965502095e-26
AT4G30280	XTH18	xyloglucan endotransglucosylase/hydrolase 18;(source:Araport11)	2.34696320193693	0.000448783586261946
AT4G30290	XTH19	xyloglucan endotransglucosylase/hydrolase 19;(source:Araport11)	2.35875369329214	5.54303495569479e-05
AT4G32480	AT4G32480	sugar phosphate exchanger, putative (DUF506);(source:Araport11)	3.61699626981237	7.28206257858124e-56
AT4G33905	AT4G33905	Peroxisomal membrane 22 kDa (Mpv17/PMP22) family protein;(source:Araport11)	2.46206482498398	7.62687977718055e-06
AT4G33920	AT4G33920	Protein phosphatase 2C family protein;(source:Araport11)	2.26309840293418	1.88902761706947e-08
AT4G34410	RRTF1	redox responsive transcription factor 1;(source:Araport11)	4.28072319805683	0.000261965272091098
AT4G36010	AT4G36010	Pathogenesis-related thaumatin superfamily protein;(source:Araport11)	2.69478124515677	2.34730571912853e-21
AT4G36290	CRT1	compromized recognition of TCV 1;(source:Araport11)	4.81322383978091	4.94873384592952e-100
AT4G37240	AT4G37240	HTH-type transcriptional regulator;(source:Araport11)	4.10764061455608	9.30564013970532e-61
AT4G37260	MYB73	myb domain protein 73;(source:Araport11)	3.52105400785013	4.07674377744174e-124
AT4G37410	CYP81F4	cytochrome P450, family 81, subfamily F, polypeptide 4;(source:Araport11)	3.91100708200694	0.00978052206583331
AT4G37610	BT5	BTB and TAZ domain protein 5;(source:Araport11)	2.96564778608574	3.91685680150337e-40
AT4G38400	EXLA2	expansin-like A2;(source:Araport11)	2.50322863535554	6.20139727283977e-06
AT5G03360	AT5G03360	cysteine/histidine-rich C1 domain protein;(source:Araport11)	2.00106051458131	1.69947833672631e-08
AT5G05440	PYL5	Polyketide cyclase/dehydrase and lipid transport superfamily protein;(source:Araport11)	2.76642884137238	1.14686193188098e-19
AT5G10140	FLC	K-box region and MADS-box transcription factor family protein;(source:Araport11)	2.66483239249307	2.72510370576682e-10
AT5G14360	AT5G14360	Ubiquitin-like superfamily protein;(source:Araport11)	2.12140332067771	0.00902739138771213
AT5G17350	AT5G17350	hypothetical protein;(source:Araport11)	2.34018483080094	5.77247075744067e-05
AT5G19120	AT5G19120	Eukaryotic aspartyl protease family protein;(source:Araport11)	2.67010448411608	3.61648532628532e-48
AT5G19190	AT5G19190	hypothetical protein;(source:Araport11)	2.82497442686744	1.09795358420144e-25
AT5G23350	AT5G23350	GRAM domain protein/ABA-responsive-like protein;(source:Araport11)	2.82374158938446	3.54510431188844e-09
AT5G23360	AT5G23360	GRAM domain-containing protein / ABA-responsive protein-like protein;(source:Araport11)	2.35530994230341	2.761403133604e-09
AT5G24030	SLAH3	SLAC1 homologue 3;(source:Araport11)	2.06659733258798	3.67831694651291e-30
AT5G25190	ESE3	Integrase-type DNA-binding superfamily protein;(source:Araport11)	4.28909787285949	4.43264164133806e-60
AT5G37770	TCH2	EF hand calcium-binding protein family;(source:Araport11)	2.30402788512992	2.22482826891679e-19
AT5G41740	AT5G41740	Disease resistance protein (TIR-NBS-LRR class) family;(source:Araport11)	2.17431473025278	0.00201539655632007
AT5G41750	AT5G41750	Disease resistance protein (TIR-NBS-LRR class) family;(source:Araport11)	2.45552122156352	0.00885669831143682
AT5G43890	YUC5	Flavin-binding monooxygenase family protein;(source:Araport11)	3.36355844185352	0.00147982345587421
AT5G45340	CYP707A3	cytochrome P450, family 707, subfamily A, polypeptide 3;(source:Araport11)	4.81585364435658	4.38853347899606e-70
AT5G49520	WRKY48	WRKY DNA-binding protein 48;(source:Araport11)	2.51153045132813	3.13419157059867e-15
AT5G51190	AT5G51190	Integrase-type DNA-binding superfamily protein;(source:Araport11)	2.18883045227422	2.65745137591402e-12
AT5G51990	CBF4	C-repeat-binding factor 4;(source:Araport11)	4.203796875701	0.00228920932020509
AT5G52050	AT5G52050	MATE efflux family protein;(source:Araport11)	3.35124553532077	2.75933598406355e-24
AT5G57560	TCH4	Xyloglucan endotransglucosylase/hydrolase family protein;(source:Araport11)	5.66777322518201	2.85544683941652e-144
AT5G57760	AT5G57760	hypothetical protein;(source:Araport11)	2.04699176901821	0.000294924181780367
AT5G57770	AT5G57770	auxin canalization protein (DUF828);(source:Araport11)	2.32668373983473	3.53398878237392e-05
AT5G59220	HAI1	PP2C protein (Clade A protein phosphatases type 2C);(source:Araport11)	2.04479117984333	1.41320500829838e-06
AT5G61590	AT5G61590	Integrase-type DNA-binding superfamily protein;(source:Araport11)	2.44300136550098	1.13164325617036e-14
AT5G61600	ERF104	ethylene response factor 104;(source:Araport11)	2.15380827395109	4.37714160294877e-23
AT5G62520	SRO5	similar to RCD one 5;(source:Araport11)	4.63607515602343	5.92408872463541e-11
AT5G63160	BT1	BTB and TAZ domain protein 1;(source:Araport11)	2.04377804380769	3.91374993153208e-21
AT5G64310	AGP1	arabinogalactan protein 1;(source:Araport11)	2.06361408731451	2.47950606146914e-10
AT5G67300	MYBR1	myb domain protein r1;(source:Araport11)	2.43042781676994	1.8667609166253e-61
AT5G67450	ZF1	zinc-finger protein 1;(source:Araport11)	2.37123339386944	4.58012615298358e-07

[truncated: 7 more sheets: pUBQ_MORC1_main#2_UP_GENE, pUBQ_MORC1_mail1#1_UP_GENE, pUBQ_MORC1_mail1#2_UP_GENE, pUBQ_MORC1_main#1_up_TE, pUBQ_MORC1_main#2_up_TE, pUBQ_MORC1_mail1#1_up_TE, pUBQ_MORC1_mail1#2_up_TE]
