# Supplementary material for: Plant mobile domain proteins ensure Microrchidia 1 expression to fulfill transposon silencing
Source: Life Sci Alliance. 2023 Feb 2;6(4):e202201539. doi: 10.26508/lsa.202201539 (PMC9899485; doi:10.26508/lsa.202201539)
Supplement: Supplementary file 10 [file LSA-2022-01539_TableS5.xlsx]

## Sheet: S5_table
Table S5. List of complemented loci in pUBQ-MORC1/pmd lines compared to their respective pmd mutants
Downregulated_TEs	Downregulated TEs in pUBQ-MORC1/pmd lines that were upregulated in their respective in pmd mutants
Downregulated_genes	Downregulated genes in pUBQ-MORC1/pmd lines that were upregulated in their respective pmd mutants
Upregulated_genes	Upregulated genes in pUBQ-MORC1/pmd lines that were downregulated in their respective pmd mutants

## Sheet: Downregulated_TEs
loci in italic were validated by RT-QPCR analyses
Upregulated TEs in main-2 / downregulated in pUBQ-MORC1/main-2 lines
	Chomosomal distribution
AT1TE45490	Pericentromeric
AT1TE45510	Pericentromeric
AT2TE15415	Pericentromeric
AT2TE18240	Pericentromeric
AT2TE28020	Pericentromeric
AT3TE60425	Pericentromeric
AT4TE09845	Pericentromeric
AT4TE09850	Pericentromeric
AT5TE43580	Pericentromeric
	9/9 Pericentromeric
Upregulated TEs in mail1-1 / downregulated in pUBQ-MORC1/mail1-1 lines
	Chomosomal distribution
AT1TE45490	Pericentromeric
AT1TE45510	Pericentromeric
AT2TE18240	Pericentromeric
AT2TE28020	Pericentromeric
AT2TE28025	Pericentromeric
AT3TE60425	Pericentromeric
AT3TE60430	Pericentromeric
AT4TE04415	Pericentromeric
AT4TE09845	Pericentromeric
AT4TE09850	Pericentromeric
	10/10 Pericentromeric

## Sheet: Downregulated_genes
loci in italic were validated by RT-QPCR analyses
Upregulated genes in main-2 / downregulated in pUBQ-MORC1/main-2 lines
	Chomosomal distribution	Presence of 5mC/H3K9me2	Function
AT1G36675	Pericentromeric	YES	glycine-rich protein;(source:Araport11)
AT2G04460	Pericentromeric	YES	transposable_element_gene;
AT2G10975	Pericentromeric	YES	hypothetical protein
AT2G10980	Pericentromeric	YES	transposable_element_gene;(source:Araport11)
AT3G29639	Pericentromeric	YES	UNK1 hypothetical protein
AT3G30842	Pericentromeric	NO	ABCG38, ATP-BINDING CASSETTE G38, ATPDR10, PDR10, PLEIOTROPIC DRUG RESISTANCE 10
	6/6 Pericentromeric	4/6
Upregulated genes in mail1-1 / downregulated in pUBQ-MORC1/mail1-1 lines
	Chomosomal distribution	Presence of 5mC/H3K9me2	Function
AT1G07430	Chromosome arm	NO	AIP1, AKT1 INTERACTING PROTEIN PHOSPHATASE 1, ATAIP1, HAI2, HIGHLY ABA-INDUCED PP2C GENE 2, HON, HONSU (KOREAN FOR ABNORMAL DROWSINESS)
AT1G36675	Pericentromeric	YES	glycine-rich protein;(source:Araport11)
AT1G60190	Chromosome arm	NO	Encodes PUB19, a plant U-box armadillo repeat protein. Involved in salt inhibition of germination together with PUB18. The mRNA is cell-to-cell mobile.
AT2G04460	Pericentromeric	YES	transposable_element_gene;
AT2G05915	Pericentromeric	YES	hypothetical protein;(source:Araport11)
AT2G10980	Pericentromeric	YES	transposable_element_gene;(source:Araport11)
AT3G29639	Pericentromeric	YES	UNK1 hypothetical protein
AT3G30842	Pericentromeric	NO	ABCG38, ATP-BINDING CASSETTE G38, ATPDR10, PDR10, PLEIOTROPIC DRUG RESISTANCE 10
AT4G25470	Chromosome arm	NO	ATCBF2, C-REPEAT/DRE BINDING FACTOR 2, CBF2, DRE/CRT-BINDING PROTEIN 1C, DREB1C, FREEZING TOLERANCE QTL 4, FTQ4
AT4G25490	Chromosome arm	NO	ATCBF1, C-REPEAT/DRE BINDING FACTOR 1, CBF1, DRE BINDING PROTEIN 1B, DREB1B
AT5G03210	Chromosome arm	NO	Encodes a small polypeptide contributing to resistance to potyvirus.
AT5G26270	Pericentromeric	YES	transmembrane protein;(source:Araport11)
	7/12 Pericentromeric	6/12

## Sheet: Upregulated_genes
loci in italic were validated by RT-QPCR analyses
Downregulated genes in main-2 / Upregulated in pUBQ-MORC1/main-2 lines
	Chomosomal distribution	Presence of 5mC/H3K9me2	Function
AT4G36290	Chromosome arm	NO	Microrchidia1/compromized recognition of TCV 1;(source:Araport11 and TAIR)
AT5G57760	Chromosome arm	NO	hypothetical protein;(source:Araport11)
	0/2 Pericentromeric	0/2
Downregulated genes in mail1-1 / Upregulated in pUBQ-MORC1/mail1-1 lines
	Chomosomal distribution	Presence of 5mC/H3K9me2	Function
AT1G10020	Chromosome arm	NO	formin-like protein (DUF1005);(source:Araport11)
AT1G10550	Chromosome arm	NO	xyloglucan:xyloglucosyl transferase 33;(source:Araport11)
AT1G50040	Chromosome arm	NO	formin-like protein, putative (DUF1005);(source:Araport11)
AT1G52830	Chromosome arm	NO	indole-3-acetic acid 6;(source:Araport11)
AT2G23690	Chromosome arm	NO	HTH-type transcriptional regulator;(source:Araport11)
AT2G42870	Chromosome arm	NO	phy rapidly regulated 1;(source:Araport11)
AT3G58120	Chromosome arm	NO	Basic-leucine zipper (bZIP) transcription factor family protein;(source:Araport11)
AT4G08040	Pericentromeric	NO	1-aminocyclopropane-1-carboxylate synthase 11;(source:Araport11)
AT4G36290	Chromosome arm	NO	Microrchidia1/compromized recognition of TCV 1;(source:Araport11 and TAIR)
AT5G08150	Chromosome arm	NO	suppressor of phytochrome b 5;(source:Araport11)
AT5G65080	Chromosome arm	NO	K-box region/MADS-box transcription factor family protein;(source:Araport11)
AT5G65390	Chromosome arm	NO	arabinogalactan protein 7;(source:Araport11)
	1/12 Pericentromeric	0/12
