# Supplementary material for: Plant mobile domain proteins ensure Microrchidia 1 expression to fulfill transposon silencing
Source: Life Sci Alliance. 2023 Feb 2;6(4):e202201539. doi: 10.26508/lsa.202201539 (PMC9899485; doi:10.26508/lsa.202201539)
Supplement: Supplementary file 11 [file LSA-2022-01539_TableS6.xlsx]

## Sheet: S6_table
Table S6. GO term enrichments of misregulated genes belonging to the different intervals obtained from the comparative analyses between the pUBQ-MORC1/pmd lines and their respective pmd mutants
Go terms obtained from : http://systemsbiology.cau.edu.cn/agriGOv2/
up_main	GO term of genes upregulated only in main-2
down_pUBQmain_line1	GO term of genes downregulated only in pUBQ-MORC1/main-2 line#1
down_pUBQmain_line2	GO term of genes downregulated only in pUBQ-MORC1/main-2 line#2
up_mainXpUBQline1	GO term of genes upregulated in main-2 and downregulated in pUBQMORC1/main-2 line#1
up_mainXpUBQline2	GO term of genes upregulated in main-2 and downregulated in pUBQMORC1/main-2 line#2
up_mainXpUBQline1Xline2	GO term of genes upregulated in main-2 and downregulated in pUBQMORC1/main-2 line#1 and line#2
down_pUBQmain_line1Xline2	GO term of genes downregulated only in pUBQ-MORC1/main-2 line#1 and line#2
up_mail1	GO term of genes upregulated only in mail1-1
down_pUBQmail1_line1	GO term of genes downregulated only in pUBQ-MORC1/mail1-1 line#1
down_pUBQmail1_line2	GO term of genes downregulated only in pUBQ-MORC1/mail1-1 line#2
up_mail1XpUBQline1	GO term of genes upregulated in mail1-1 and downregulated in pUBQMORC1/mail1-1 line#1
up_mail1XpUBQline2	GO term of genes upregulated in mail1-1 and downregulated in pUBQMORC1/mail1-1 line#2
up_mail1XpUBQline1Xline2	GO term of genes upregulated in mail1-1 and downregulated in pUBQMORC1/mail1-1 line#1 and line#2
down_pUBQmail1_line1Xline2	GO term of genes downregulated only in pUBQ-MORC1/mail1-1 line#1 and line#2
down_main	GO term of genes downregulated only in main-2
up_pUBQmain_line1	GO term of genes upregulated only in pUBQ-MORC1/main-2 line#1
up_pUBQmain_line2	GO term of genes upregulated only in pUBQ-MORC1/main-2 line#2
down_mainXpUBQline1	GO term of genes downregulated in main-2 and upregulated in pUBQMORC1/main-2 line#1
down_mainXpUBQline2	GO term of genes downregulated in main-2 and upregulated in pUBQMORC1/main-2 line#2
down_mainXpUBQline1Xline2	GO term of genes downregulated in main-2 and upregulated in pUBQMORC1/main-2 line#1 and line#2
up_pUBQmain_line1Xline2	GO term of genes upregulated only in pUBQ-MORC1/main-2 line#1 and line#2
down_mail1	GO term of genes downregulated only in mail1-1
up_pUBQmail1_line1	GO term of genes upregulated only in pUBQ-MORC1/mail1-1 line#1
up_pUBQmail1_line2	GO term of genes upregulated only in pUBQ-MORC1/mail1-1 line#2
down_mail1XpUBQline1	GO term of genes downregulated in mail1-1 and upregulated in pUBQMORC1/mail1-1 line#1
down_mail1XpUBQline2	GO term of genes downregulated in mail1-1 and upregulated in pUBQMORC1/mail1-1 line#2
down_mail1XpUBQline1Xline2	GO term of genes downregulated in mail1-1 and upregulated in pUBQMORC1/mail1-1 line#1 and line#2
up_pUBQmail1_line1Xline2	GO term of genes upregulated only in pUBQ-MORC1/mail1-1 line#1 and line#2

## Sheet: up_main
Interval represent 618 loci
GO_acc	term_type	Term	queryitem	querytotal	bgitem	bgtotal	pvalue	FDR	entries
GO:0006950	P	response to stress	167	602	3506	28362	1.5e-23	4.2e-20	// AT5G49520 // AT5G46050 // AT3G08040 // AT1G80840 // AT5G45380 // AT4G22950 // AT1G73330 // AT2G30770 // AT4G37010 // AT2G13810 // AT4G37150 // AT1G12290 // AT2G14580 // AT1G14080 // AT1G14870 // AT1G48000 // AT5G39610 // AT1G05880 // AT3G09260 // AT5G64110 // AT4G23810 // AT5G65600 // AT5G25910 // AT3G06490 // AT3G16470 // AT3G57260 // AT4G02380 // AT3G56980 // AT3G21780 // AT2G29350 // AT2G43…
GO:0050896	P	response to stimulus	239	602	6250	28362	4.6e-22	6.3e-19	// AT5G49520 // AT5G46050 // AT3G08040 // AT1G80840 // AT1G02940 // AT5G45380 // AT4G22950 // AT5G47220 // AT3G23290 // AT2G30770 // AT4G37010 // AT2G13810 // AT4G21680 // AT4G37150 // AT1G12290 // AT2G14580 // AT4G23280 // AT2G38940 // AT1G71520 // AT1G14080 // AT1G14870 // AT1G48000 // AT5G39610 // AT3G01840 // AT1G05880 // AT3G09260 // AT3G16360 // AT5G05600 // AT5G65600 // AT1G16510 // AT5G25…
GO:0006952	P	defense response	94	602	1566	28362	6.8e-19	6.3e-16	// AT5G49520 // AT5G46050 // AT1G80840 // AT5G65600 // AT2G30770 // AT2G13810 // AT1G45145 // AT4G37150 // AT4G25110 // AT2G14580 // AT5G39610 // AT3G09260 // AT4G23810 // AT5G25910 // AT3G06490 // AT3G57260 // AT4G37410 // AT5G27420 // AT1G13609 // AT1G52040 // AT2G45220 // AT3G50260 // AT5G36925 // AT4G18360 // AT3G45290 // AT1G52400 // AT3G25250 // AT1G06160 // AT1G14780 // AT4G37370 // AT2G29…
GO:0042221	P	response to chemical	131	602	2853	28362	7e-17	4.8e-14	// AT5G49520 // AT5G46050 // AT3G08040 // AT1G80840 // AT1G02940 // AT5G47220 // AT1G73330 // AT2G13810 // AT4G21680 // AT2G14580 // AT2G38940 // AT1G71520 // AT1G48000 // AT5G39610 // AT1G05880 // AT3G09260 // AT3G16360 // AT5G05600 // AT1G16510 // AT5G25910 // AT3G06490 // AT5G62480 // AT5G17330 // AT3G21780 // AT5G27420 // AT3G61900 // AT1G45145 // AT1G56600 // AT3G50260 // AT1G19210 // AT3G15…
GO:1901700	P	response to oxygen-containing compound	88	602	1557	28362	3.4e-16	1.9e-13	// AT5G49520 // AT5G46050 // AT3G08040 // AT1G80840 // AT1G73330 // AT2G13810 // AT4G21680 // AT2G14580 // AT2G38940 // AT1G71520 // AT1G48000 // AT5G39610 // AT4G23810 // AT5G25910 // AT3G06490 // AT3G16470 // AT3G21780 // AT5G27420 // AT1G56600 // AT3G50260 // AT1G28480 // AT1G05680 // AT2G36890 // AT3G51060 // AT1G52400 // AT2G46270 // AT3G28210 // AT2G33710 // AT1G69310 // AT1G06160 // AT2G47…
GO:0009605	P	response to external stimulus	86	602	1582	28362	6.4e-15	3e-12	// AT5G49520 // AT5G46050 // AT3G08040 // AT1G80840 // AT5G45380 // AT5G65600 // AT2G30770 // AT2G13810 // AT4G37150 // AT2G14580 // AT3G09260 // AT4G23810 // AT1G16510 // AT5G25910 // AT3G06490 // AT3G57260 // AT3G56980 // AT4G37410 // AT5G27420 // AT1G45145 // AT1G13609 // AT2G45220 // AT3G50260 // AT1G68740 // AT5G36925 // AT4G18360 // AT1G52400 // AT1G06160 // AT2G47190 // AT3G56970 // AT4G37…
GO:0001101	P	response to acid chemical	71	602	1181	28362	2e-14	6.9e-12	// AT5G46050 // AT5G01900 // AT1G80840 // AT4G20860 // AT5G47220 // AT2G36890 // AT3G51060 // AT4G12480 // AT3G08040 // AT1G73330 // AT1G27730 // AT1G05680 // AT1G52400 // AT2G13810 // AT2G46270 // AT1G62810 // AT3G28210 // AT4G23450 // AT5G40990 // AT1G69260 // AT5G24780 // AT4G04490 // AT2G14580 // AT1G65690 // AT2G38940 // AT3G51440 // AT5G59320 // AT1G06160 // AT3G15510 // AT3G23240 // AT1G48…
GO:0051707	P	response to other organism	72	602	1210	28362	2.1e-14	6.9e-12	// AT5G49520 // AT5G46050 // AT5G01900 // AT3G59700 // AT1G80840 // AT1G52410 // AT4G14465 // AT5G47220 // AT5G64120 // AT5G36925 // AT1G72140 // AT1G79680 // AT3G51860 // AT3G23550 // AT1G52400 // AT2G13810 // AT4G37150 // AT5G40990 // AT3G05727 // AT1G61800 // AT2G14580 // AT4G23200 // AT5G44430 // AT3G49110 // AT1G06160 // AT4G23160 // AT4G12480 // AT3G51440 // AT1G61120 // AT4G02380 // AT4G37…
GO:0043207	P	response to external biotic stimulus	72	602	1212	28362	2.3e-14	6.9e-12	// AT5G49520 // AT5G46050 // AT5G01900 // AT3G59700 // AT1G80840 // AT1G52410 // AT4G14465 // AT5G47220 // AT5G64120 // AT5G36925 // AT1G72140 // AT1G79680 // AT3G51860 // AT3G23550 // AT1G52400 // AT2G13810 // AT4G37150 // AT5G40990 // AT3G05727 // AT1G61800 // AT2G14580 // AT4G23200 // AT5G44430 // AT3G49110 // AT1G06160 // AT4G23160 // AT4G12480 // AT3G51440 // AT1G61120 // AT4G02380 // AT4G37…
GO:0009607	P	response to biotic stimulus	73	602	1253	28362	3.7e-14	1e-11	// AT5G49520 // AT5G46050 // AT5G01900 // AT3G59700 // AT1G80840 // AT1G52410 // AT4G14465 // AT5G47220 // AT5G64120 // AT5G36925 // AT1G72140 // AT1G79680 // AT3G45290 // AT3G51860 // AT3G23550 // AT1G52400 // AT2G13810 // AT4G37150 // AT5G40990 // AT3G05727 // AT1G61800 // AT2G14580 // AT4G23200 // AT5G44430 // AT3G49110 // AT1G06160 // AT4G23160 // AT4G12480 // AT3G51440 // AT1G61120 // AT4G02…
GO:0009719	P	response to endogenous stimulus	88	602	1732	28362	1.2e-13	2.9e-11	// AT5G49520 // AT5G46050 // AT3G08040 // AT1G80840 // AT5G47220 // AT2G14580 // AT2G38940 // AT1G71520 // AT1G48000 // AT5G39610 // AT3G09260 // AT3G16360 // AT4G23810 // AT1G16510 // AT5G25910 // AT3G06490 // AT3G16470 // AT3G21780 // AT5G27420 // AT3G61900 // AT1G56600 // AT3G50260 // AT1G19210 // AT3G15150 // AT1G15670 // AT1G28480 // AT5G53290 // AT3G61630 // AT2G36890 // AT3G51060 // AT1G52…
GO:0098542	P	defense response to other organism	60	602	936	28362	1.9e-13	4.5e-11	// AT5G49520 // AT5G46050 // AT5G01900 // AT3G59700 // AT1G80840 // AT5G47220 // AT5G64120 // AT5G36925 // AT1G52410 // AT4G18360 // AT2G30770 // AT3G23550 // AT1G52400 // AT2G13810 // AT4G37150 // AT5G40990 // AT3G05727 // AT2G14580 // AT4G23200 // AT5G44430 // AT3G49110 // AT1G06160 // AT4G23160 // AT4G12480 // AT4G37370 // AT2G29350 // AT5G06720 // AT1G15520 // AT1G02930 // AT4G23280 // AT4G23…
GO:0010033	P	response to organic substance	96	602	2023	28362	3.7e-13	7.8e-11	// AT5G49520 // AT5G46050 // AT3G08040 // AT1G80840 // AT5G47220 // AT2G13810 // AT2G14580 // AT2G38940 // AT1G71520 // AT1G48000 // AT5G39610 // AT3G09260 // AT3G16360 // AT4G23810 // AT1G16510 // AT5G25910 // AT3G06490 // AT3G16470 // AT3G21780 // AT5G27420 // AT3G61900 // AT1G56600 // AT3G50260 // AT1G19210 // AT3G15150 // AT1G15670 // AT1G28480 // AT5G53290 // AT3G61630 // AT2G36890 // AT3G51…
GO:0009725	P	response to hormone	78	602	1631	28362	5.7e-11	1.1e-08	// AT5G46050 // AT3G08040 // AT4G20860 // AT1G15520 // AT4G34810 // AT3G61630 // AT2G36890 // AT3G51060 // AT4G12480 // AT5G47220 // AT1G27730 // AT1G05680 // AT1G52400 // AT1G56600 // AT2G46270 // AT1G62810 // AT1G28370 // AT3G28210 // AT2G33710 // AT5G40990 // AT1G74660 // AT1G69260 // AT5G24780 // AT4G04490 // AT2G14580 // AT1G65690 // AT2G38940 // AT1G71520 // AT1G06160 // AT5G04950 // AT5G64…
GO:0051704	P	multi-organism process	77	602	1631	28362	1.4e-10	2.5e-08	// AT3G05690 // AT5G46050 // AT5G01900 // AT3G59700 // AT1G80840 // AT1G52410 // AT4G14465 // AT5G47220 // AT5G64120 // AT5G36925 // AT1G72140 // AT1G79680 // AT2G35070 // AT4G27300 // AT3G51860 // AT3G23550 // AT1G52400 // AT2G13810 // AT5G49520 // AT4G37150 // AT5G40990 // AT3G05727 // AT1G61800 // AT2G14580 // AT4G23200 // AT5G44430 // AT3G49110 // AT1G06160 // AT5G04950 // AT4G23160 // AT4G12…
GO:0044699	P	single-organism process	275	602	9448	28362	3.2e-10	5.6e-08	// AT4G23280 // AT1G06620 // AT2G13810 // AT5G65090 // AT1G02940 // AT5G45380 // AT1G06350 // AT4G22950 // AT5G55460 // AT3G08040 // AT3G20960 // AT3G23290 // AT1G04600 // AT2G30770 // AT3G45130 // AT1G01070 // AT4G28390 // AT2G34500 // AT4G21680 // AT4G37150 // AT4G25110 // AT3G21780 // AT1G71520 // AT1G14080 // AT5G09220 // AT1G61820 // AT1G48000 // AT5G39610 // AT1G06100 // AT3G01840 // AT5G54…
GO:0009753	P	response to jasmonic acid	24	602	225	28362	5.7e-10	9.2e-08	// AT5G46050 // AT4G20860 // AT5G47220 // AT2G36890 // AT5G13330 // AT5G24780 // AT2G14580 // AT1G06160 // AT3G15510 // AT3G23240 // AT3G51440 // AT1G61120 // AT1G15520 // AT4G22880 // AT4G09820 // AT5G24770 // AT3G06490 // AT3G16470 // AT5G64810 // AT5G54060 // AT1G76930 // AT3G15500 // AT5G26170 // AT1G28480
GO:0006979	P	response to oxidative stress	34	602	453	28362	9.8e-10	1.5e-07	// AT3G17790 // AT5G59820 // AT5G64120 // AT1G72060 // AT3G08040 // AT3G21770 // AT1G05680 // AT1G52200 // AT3G25250 // AT1G27730 // AT5G04950 // AT3G29035 // AT5G12030 // AT1G80130 // AT1G14870 // AT5G39610 // AT1G61120 // AT4G02380 // AT5G06720 // AT1G15520 // AT1G02930 // AT5G64110 // AT4G23810 // AT3G49110 // AT5G24770 // AT4G21850 // AT1G73260 // AT5G58940 // AT5G42380 // AT4G08770 // AT1G45…
GO:0003700	F	transcription factor activity, sequence-specific DNA binding	77	602	1729	28362	1.7e-09	8.2e-07	// AT3G05690 // AT5G49520 // AT5G01900 // AT1G71520 // AT1G80840 // AT5G47220 // AT5G59820 // AT2G36890 // AT3G51060 // AT4G22950 // AT2G24700 // AT5G49700 // AT3G56980 // AT2G36080 // AT1G29280 // AT4G17710 // AT5G04150 // AT2G46270 // AT1G28370 // AT1G76420 // AT4G34400 // AT2G33710 // AT5G13330 // AT1G74660 // AT1G66600 // AT1G69310 // AT3G29035 // AT1G06160 // AT5G64810 // AT3G61630 // AT3G15…
GO:0001071	F	nucleic acid binding transcription factor activity	77	602	1730	28362	1.8e-09	8.2e-07	// AT3G05690 // AT5G49520 // AT5G01900 // AT1G71520 // AT1G80840 // AT5G47220 // AT5G59820 // AT2G36890 // AT3G51060 // AT4G22950 // AT2G24700 // AT5G49700 // AT3G56980 // AT2G36080 // AT1G29280 // AT4G17710 // AT5G04150 // AT2G46270 // AT1G28370 // AT1G76420 // AT4G34400 // AT2G33710 // AT5G13330 // AT1G74660 // AT1G66600 // AT1G69310 // AT3G29035 // AT1G06160 // AT5G64810 // AT3G61630 // AT3G15…
GO:0009617	P	response to bacterium	33	602	441	28362	1.9e-09	2.7e-07	// AT5G49520 // AT5G46050 // AT5G01900 // AT1G80840 // AT4G14465 // AT5G47220 // AT3G54420 // AT2G30770 // AT2G13810 // AT5G40990 // AT2G14580 // AT4G23200 // AT3G59700 // AT4G23160 // AT4G12480 // AT1G61120 // AT1G02930 // AT4G23280 // AT4G23810 // AT3G49110 // AT1G79680 // AT4G18360 // AT1G32960 // AT1G73260 // AT4G10500 // AT2G19190 // AT5G64810 // AT3G26830 // AT1G19250 // AT5G27420 // AT2G45…
GO:0019748	P	secondary metabolic process	35	602	492	28362	2.1e-09	2.8e-07	// AT1G02940 // AT5G64120 // AT3G20100 // AT3G20960 // AT2G30770 // AT5G13330 // AT1G33030 // AT1G65690 // AT3G26830 // AT1G61820 // AT1G67980 // AT4G37370 // AT1G09480 // AT3G09260 // AT1G02930 // AT4G22880 // AT4G09820 // AT5G62480 // AT5G17220 // AT1G69930 // AT5G07990 // AT4G10500 // AT3G16410 // AT4G19370 // AT2G43000 // AT4G14090 // AT5G66690 // AT4G37410 // AT2G29460 // AT3G26330 // AT1G33…
GO:0009611	P	response to wounding	22	602	217	28362	7e-09	9.2e-07	// AT5G46050 // AT1G80840 // AT4G10265 // AT5G59820 // AT3G54420 // AT1G52030 // AT5G40990 // AT1G27730 // AT2G14580 // AT3G29035 // AT1G06160 // AT3G51440 // AT1G61120 // AT1G76930 // AT4G22880 // AT5G24770 // AT3G16470 // AT2G27690 // AT1G73260 // AT3G25250 // AT5G50200 // AT3G12500
GO:0009723	P	response to ethylene	25	602	307	28362	3.8e-08	4.7e-06	// AT5G47220 // AT3G08040 // AT3G61630 // AT1G28370 // AT2G33710 // AT5G40990 // AT2G14580 // AT1G71520 // AT1G06160 // AT5G04950 // AT3G23240 // AT2G47190 // AT5G39610 // AT4G02380 // AT3G51440 // AT5G13330 // AT1G15520 // AT5G53290 // AT3G06490 // AT3G54990 // AT5G10520 // AT1G68765 // AT3G50260 // AT1G19210 // AT3G12500
GO:0042742	P	defense response to bacterium	27	602	354	28362	3.9e-08	4.7e-06	// AT5G49520 // AT5G46050 // AT5G01900 // AT1G80840 // AT5G47220 // AT4G18360 // AT2G30770 // AT2G13810 // AT5G40990 // AT4G23200 // AT3G59700 // AT4G23160 // AT4G12480 // AT1G02930 // AT4G23280 // AT4G23810 // AT3G49110 // AT4G14465 // AT1G32960 // AT1G73260 // AT2G19190 // AT5G64810 // AT1G19250 // AT5G27420 // AT2G45220 // AT3G50260 // AT4G23210
GO:0010243	P	response to organonitrogen compound	18	602	166	28362	6.4e-08	7.4e-06	// AT5G49520 // AT5G46050 // AT1G71520 // AT1G80840 // AT5G27420 // AT2G33710 // AT5G59820 // AT5G25910 // AT5G47220 // AT4G26120 // AT2G43570 // AT3G50260 // AT4G23810 // AT2G35000 // AT3G11840 // AT3G28210 // AT1G34180 // AT1G27730
GO:0002376	P	immune system process	27	602	369	28362	8.5e-08	9.4e-06	// AT5G47220 // AT1G80840 // AT4G12480 // AT4G18360 // AT2G30770 // AT2G13810 // AT4G37150 // AT5G40990 // AT2G14580 // AT1G06160 // AT1G14780 // AT5G39610 // AT4G23810 // AT3G49110 // AT3G57260 // AT3G54420 // AT1G32960 // AT5G10520 // AT4G14465 // AT3G26830 // AT1G19250 // AT3G11840 // AT5G27420 // AT4G16260 // AT2G43570 // AT4G23210 // AT3G12500
GO:0009737	P	response to abscisic acid	35	602	578	28362	9.1e-08	9.7e-06	// AT5G46050 // AT3G08040 // AT2G36890 // AT1G05680 // AT1G52400 // AT2G46270 // AT1G62810 // AT3G28210 // AT4G23450 // AT5G13330 // AT1G69260 // AT1G27730 // AT4G04490 // AT1G65690 // AT2G38940 // AT5G59320 // AT4G12480 // AT1G48000 // AT5G39610 // AT4G02380 // AT2G47190 // AT1G76930 // AT5G59220 // AT5G58940 // AT5G26340 // AT3G06490 // AT1G51800 // AT3G21780 // AT1G66600 // AT3G26830 // AT1G23…
GO:0045087	P	innate immune response	25	602	323	28362	9.5e-08	9.7e-06	// AT5G47220 // AT2G13810 // AT4G12480 // AT4G18360 // AT2G30770 // AT4G37150 // AT5G40990 // AT2G14580 // AT1G06160 // AT1G14780 // AT5G39610 // AT4G23810 // AT3G49110 // AT3G57260 // AT3G54420 // AT1G32960 // AT5G10520 // AT4G14465 // AT3G26830 // AT1G19250 // AT5G27420 // AT4G16260 // AT2G43570 // AT4G23210 // AT3G12500
GO:0010200	P	response to chitin	16	602	134	28362	1e-07	1e-05	// AT5G49520 // AT2G33710 // AT1G80840 // AT5G27420 // AT5G25910 // AT5G59820 // AT1G71520 // AT5G47220 // AT4G26120 // AT3G50260 // AT4G23810 // AT2G35000 // AT3G11840 // AT3G28210 // AT1G34180 // AT1G27730
GO:0097305	P	response to alcohol	35	602	583	28362	1.1e-07	1.1e-05	// AT5G46050 // AT3G08040 // AT2G36890 // AT1G05680 // AT1G52400 // AT2G46270 // AT1G62810 // AT3G28210 // AT4G23450 // AT5G13330 // AT1G69260 // AT1G27730 // AT4G04490 // AT1G65690 // AT2G38940 // AT5G59320 // AT4G12480 // AT1G48000 // AT5G39610 // AT4G02380 // AT2G47190 // AT1G76930 // AT5G59220 // AT5G58940 // AT5G26340 // AT3G06490 // AT1G51800 // AT3G21780 // AT1G66600 // AT3G26830 // AT1G23…
GO:0006955	P	immune response	25	602	333	28362	1.6e-07	1.5e-05	// AT5G47220 // AT2G13810 // AT4G12480 // AT4G18360 // AT2G30770 // AT4G37150 // AT5G40990 // AT2G14580 // AT1G06160 // AT1G14780 // AT5G39610 // AT4G23810 // AT3G49110 // AT3G57260 // AT3G54420 // AT1G32960 // AT5G10520 // AT4G14465 // AT3G26830 // AT1G19250 // AT5G27420 // AT4G16260 // AT2G43570 // AT4G23210 // AT3G12500
GO:1901698	P	response to nitrogen compound	22	602	264	28362	1.7e-07	1.5e-05	// AT5G49520 // AT5G46050 // AT3G08040 // AT1G80840 // AT5G47220 // AT5G59820 // AT4G26120 // AT3G28210 // AT4G21680 // AT2G33710 // AT1G27730 // AT1G71520 // AT5G04950 // AT4G23810 // AT5G25910 // AT2G35000 // AT3G11840 // AT5G27420 // AT5G50200 // AT2G43570 // AT3G50260 // AT1G34180
GO:0043565	F	sequence-specific DNA binding	43	602	825	28362	1.7e-07	5.3e-05	// AT5G49520 // AT5G01900 // AT1G29280 // AT1G80840 // AT2G30250 // AT5G59820 // AT2G36890 // AT4G22950 // AT5G49700 // AT4G17710 // AT5G04150 // AT2G46270 // AT5G13330 // AT1G69310 // AT3G29035 // AT5G64810 // AT3G61630 // AT1G48000 // AT5G39610 // AT5G10140 // AT2G38250 // AT4G36990 // AT3G04070 // AT3G56970 // AT4G23810 // AT3G62610 // AT4G09820 // AT4G01720 // AT3G06490 // AT4G14465 // AT5G07…
GO:0009620	P	response to fungus	34	602	573	28362	2.2e-07	1.9e-05	// AT1G80840 // AT5G64120 // AT2G30770 // AT1G52400 // AT4G37150 // AT5G40990 // AT3G05727 // AT5G44430 // AT3G49110 // AT4G12480 // AT3G51440 // AT3G09260 // AT5G25910 // AT1G52410 // AT3G06490 // AT1G51800 // AT1G79680 // AT1G73260 // AT2G35000 // AT3G25780 // AT4G10500 // AT5G10520 // AT5G64810 // AT3G26830 // AT1G19250 // AT2G43510 // AT4G16260 // AT1G45145 // AT1G13609 // AT2G45220 // AT5G26…
GO:0009751	P	response to salicylic acid	19	602	209	28362	3.5e-07	2.9e-05	// AT4G23280 // AT5G46050 // AT5G40990 // AT1G80840 // AT2G14580 // AT2G36890 // AT3G51440 // AT4G23810 // AT5G01900 // AT1G79680 // AT1G15520 // AT1G48000 // AT2G47190 // AT2G13810 // AT1G73260 // AT4G10500 // AT5G13330 // AT1G76930 // AT1G28480
GO:0007154	P	cell communication	82	602	2223	28362	1.2e-06	9.9e-05	// AT3G54990 // AT1G73010 // AT5G01900 // AT4G13820 // AT2G13810 // AT1G74360 // AT5G47220 // AT5G45380 // AT2G36890 // AT3G51060 // AT4G22950 // AT5G59220 // AT3G08040 // AT3G56980 // AT5G27060 // AT5G04150 // AT1G52400 // AT3G01840 // AT5G45090 // AT3G27473 // AT1G28370 // AT3G29575 // AT2G33710 // AT5G40990 // AT1G62810 // AT1G69260 // AT5G45240 // AT5G44570 // AT1G71520 // AT1G06160 // AT5G64…
GO:0010035	P	response to inorganic substance	44	602	926	28362	1.3e-06	0.0001	// AT3G17790 // AT5G17330 // AT3G22460 // AT3G08040 // AT1G73330 // AT3G51860 // AT1G05680 // AT1G52400 // AT4G21680 // AT4G23450 // AT5G13330 // AT1G69310 // AT1G56600 // AT5G58940 // AT3G29035 // AT5G12030 // AT1G48000 // AT5G39610 // AT1G61120 // AT4G02380 // AT2G47190 // AT2G41240 // AT1G15520 // AT1G02930 // AT3G02480 // AT4G23810 // AT5G59220 // AT5G26340 // AT5G24770 // AT1G73260 // AT1G27…
GO:0030246	F	carbohydrate binding	22	602	303	28362	1.5e-06	0.00035	// AT5G65600 // AT5G53110 // AT1G33790 // AT1G52030 // AT3G16420 // AT3G59700 // AT1G21240 // AT4G27290 // AT1G73040 // AT5G45090 // AT2G39330 // AT3G16470 // AT3G57260 // AT3G16430 // AT2G26400 // AT1G79680 // AT3G16410 // AT1G52040 // AT1G52110 // AT4G27300 // AT1G52000 // AT1G56250
GO:0009628	P	response to abiotic stimulus	76	602	2022	28362	1.6e-06	0.00012	// AT5G46050 // AT3G21090 // AT5G57785 // AT2G23270 // AT5G59820 // AT2G36890 // AT4G22950 // AT1G69310 // AT3G23290 // AT2G25090 // AT2G36080 // AT1G05680 // AT1G52400 // AT1G56600 // AT4G23450 // AT5G13330 // AT3G27660 // AT1G26410 // AT1G65690 // AT5G58940 // AT3G49110 // AT1G14080 // AT5G12030 // AT1G52410 // AT4G12480 // AT5G11210 // AT5G48400 // AT5G39610 // AT5G07100 // AT4G37370 // AT4G36…
GO:0009404	P	toxin metabolic process	10	602	60	28362	1.8e-06	0.00013	// AT1G02930 // AT1G02940 // AT2G29460 // AT5G62480 // AT3G09270 // AT2G30770 // AT1G69930 // AT5G17220 // AT2G43000 // AT3G26830
GO:0009813	P	flavonoid biosynthetic process	12	602	93	28362	2e-06	0.00014	// AT5G05600 // AT4G09820 // AT4G22880 // AT3G62610 // AT5G54060 // AT1G17020 // AT5G07990 // AT5G17220 // AT5G42800 // AT4G14090 // AT2G43000 // AT3G29590
GO:0051716	P	cellular response to stimulus	98	602	2856	28362	2.2e-06	0.00015	// AT3G08040 // AT2G13810 // AT5G45380 // AT4G22950 // AT4G37010 // AT1G71520 // AT5G39610 // AT3G01840 // AT1G05880 // AT3G09260 // AT3G16360 // AT5G05600 // AT1G16510 // AT5G25910 // AT4G02380 // AT3G56980 // AT5G27420 // AT1G45145 // AT3G50260 // AT2G33080 // AT1G19210 // AT3G15150 // AT1G15670 // AT1G28480 // AT1G05680 // AT5G53290 // AT3G61630 // AT2G36890 // AT3G51060 // AT4G18360 // AT1G52…
GO:0015291	F	secondary active transmembrane transporter activity	23	602	338	28362	2.4e-06	0.00046	// AT3G08040 // AT1G22150 // AT5G45380 // AT3G51860 // AT3G15990 // AT3G47420 // AT4G28390 // AT1G77380 // AT4G21680 // AT2G38940 // AT5G17860 // AT5G09220 // AT2G04050 // AT2G32830 // AT1G79360 // AT1G61800 // AT4G23030 // AT3G23550 // AT5G26340 // AT1G30220 // AT5G18840 // AT2G04100 // AT4G23700
GO:0071369	P	cellular response to ethylene stimulus	17	602	206	28362	4.8e-06	0.00033	// AT5G53290 // AT2G33710 // AT5G40990 // AT5G47220 // AT3G61630 // AT1G28370 // AT1G71520 // AT1G06160 // AT5G04950 // AT3G54990 // AT3G08040 // AT3G50260 // AT1G19210 // AT5G10520 // AT5G13330 // AT3G12500 // AT3G23240
GO:0070887	P	cellular response to chemical stimulus	50	602	1176	28362	5.2e-06	0.00035	// AT5G47220 // AT5G01900 // AT2G13810 // AT5G53290 // AT3G61630 // AT3G51060 // AT3G08040 // AT1G05680 // AT1G52400 // AT1G62810 // AT1G28370 // AT2G33710 // AT5G40990 // AT1G26410 // AT1G71520 // AT1G06160 // AT5G04950 // AT3G23240 // AT4G02380 // AT1G05880 // AT3G16360 // AT5G05600 // AT5G59220 // AT4G09820 // AT1G16510 // AT4G23450 // AT4G10380 // AT3G54990 // AT1G51800 // AT2G23270 // AT1G56…
GO:0065007	P	biological regulation	175	602	6062	28362	6.9e-06	0.00045	// AT5G49520 // AT3G08040 // AT3G59700 // AT1G80840 // AT4G22950 // AT3G23290 // AT1G67810 // AT2G36080 // AT2G13810 // AT4G28390 // AT4G25110 // AT1G71520 // AT4G01010 // AT1G48000 // AT5G39610 // AT3G01840 // AT1G05880 // AT3G09260 // AT3G16360 // AT4G23810 // AT5G65600 // AT1G16510 // AT4G01720 // AT3G06490 // AT4G27970 // AT1G69810 // AT5G15830 // AT3G56980 // AT5G46590 // AT2G43000 // AT2G34…
GO:0009812	P	flavonoid metabolic process	12	602	109	28362	8.7e-06	0.00056	// AT5G05600 // AT4G09820 // AT4G22880 // AT3G62610 // AT5G54060 // AT1G17020 // AT5G07990 // AT5G17220 // AT5G42800 // AT4G14090 // AT2G43000 // AT3G29590
GO:0009651	P	response to salt stress	30	602	574	28362	1.2e-05	0.00076	// AT5G46050 // AT5G59820 // AT2G25090 // AT1G05680 // AT1G52400 // AT5G13330 // AT1G69310 // AT3G21780 // AT1G14080 // AT4G12480 // AT2G47190 // AT5G39610 // AT1G48000 // AT3G09260 // AT1G02930 // AT2G30250 // AT5G26340 // AT5G24770 // AT3G06490 // AT3G16470 // AT3G48850 // AT1G73260 // AT3G08720 // AT3G25780 // AT5G58940 // AT2G43000 // AT1G27730 // AT4G14630 // AT4G16260 // AT1G56600
GO:0010260	P	organ senescence	12	602	114	28362	1.3e-05	0.00077	// AT4G23810 // AT5G59220 // AT2G13810 // AT4G18980 // AT1G34180 // AT1G17020 // AT3G29035 // AT2G43570 // AT5G39610 // AT4G02380 // AT4G10500 // AT2G43000
GO:0010150	P	leaf senescence	12	602	114	28362	1.3e-05	0.00077	// AT4G23810 // AT5G59220 // AT2G13810 // AT4G18980 // AT1G34180 // AT1G17020 // AT3G29035 // AT2G43570 // AT5G39610 // AT4G02380 // AT4G10500 // AT2G43000
GO:0006970	P	response to osmotic stress	32	602	636	28362	1.3e-05	0.00077	// AT5G46050 // AT5G59820 // AT2G25090 // AT1G05680 // AT1G52400 // AT5G13330 // AT1G69310 // AT1G65690 // AT5G58940 // AT1G14080 // AT5G12030 // AT4G12480 // AT1G48000 // AT5G39610 // AT2G47190 // AT3G09260 // AT1G02930 // AT2G30250 // AT5G26340 // AT5G24770 // AT3G06490 // AT3G16470 // AT3G48850 // AT1G73260 // AT3G08720 // AT3G25780 // AT3G21780 // AT2G43000 // AT1G27730 // AT4G14630 // AT4G16…
GO:0008194	F	UDP-glycosyltransferase activity	19	602	273	28362	1.3e-05	0.0017	// AT5G66690 // AT2G15480 // AT4G15280 // AT1G32900 // AT1G53100 // AT4G27480 // AT3G46690 // AT2G36750 // AT3G53150 // AT2G36780 // AT1G56600 // AT4G24000 // AT1G05680 // AT1G73810 // AT5G54060 // AT3G21780 // AT2G36970 // AT4G01750 // AT4G14090
GO:0009718	P	anthocyanin-containing compound biosynthetic process	7	602	32	28362	1.4e-05	0.0008	// AT4G22880 // AT4G09820 // AT3G29590 // AT5G42800 // AT4G14090 // AT2G43000 // AT5G54060
GO:0003677	F	DNA binding	83	602	2417	28362	1.4e-05	0.0017	// AT3G05690 // AT5G49520 // AT5G01900 // AT1G71520 // AT1G80840 // AT5G47220 // AT5G59820 // AT2G36890 // AT3G51060 // AT4G22950 // AT2G24700 // AT5G49700 // AT3G23290 // AT3G56980 // AT2G36080 // AT1G29280 // AT5G13330 // AT4G17710 // AT5G04150 // AT2G46270 // AT1G28370 // AT3G23240 // AT4G34400 // AT1G54160 // AT2G33710 // AT1G64100 // AT1G74660 // AT1G66600 // AT1G69310 // AT3G29035 // AT1G06…
GO:0016705	F	oxidoreductase activity, acting on paired donors, with incorporation or reduction of molecular oxygen	24	602	407	28362	1.5e-05	0.0017	// AT1G06620 // AT5G20400 // AT3G20100 // AT3G20960 // AT2G30770 // AT2G34500 // AT4G36380 // AT2G45510 // AT1G06100 // AT4G37370 // AT1G06350 // AT4G22880 // AT2G27690 // AT5G07990 // AT4G10500 // AT3G14680 // AT3G26830 // AT1G19250 // AT4G37410 // AT2G34490 // AT3G26330 // AT5G11320 // AT1G33730 // AT1G17020
GO:0033993	P	response to lipid	36	602	772	28362	1.8e-05	0.001	// AT5G46050 // AT3G08040 // AT2G36890 // AT3G51060 // AT1G05680 // AT1G52400 // AT2G46270 // AT1G62810 // AT3G28210 // AT4G23450 // AT5G13330 // AT1G69260 // AT1G27730 // AT4G04490 // AT1G65690 // AT2G38940 // AT5G59320 // AT4G12480 // AT1G48000 // AT5G39610 // AT4G02380 // AT2G47190 // AT1G76930 // AT5G59220 // AT5G58940 // AT5G26340 // AT3G06490 // AT1G51800 // AT3G21780 // AT1G66600 // AT3G26…
GO:0046283	P	anthocyanin-containing compound metabolic process	8	602	48	28362	2e-05	0.0011	// AT4G22880 // AT4G09820 // AT3G29590 // AT5G17220 // AT5G42800 // AT5G54060 // AT2G43000 // AT4G14090
GO:0006355	P	regulation of transcription, DNA-templated	83	602	2443	28362	2.1e-05	0.0011	// AT3G05690 // AT5G49520 // AT5G01900 // AT1G71520 // AT1G80840 // AT5G47220 // AT5G59820 // AT2G36890 // AT3G51060 // AT4G22950 // AT2G24700 // AT5G49700 // AT3G23290 // AT3G56980 // AT2G36080 // AT1G29280 // AT5G13330 // AT4G17710 // AT5G04150 // AT1G15790 // AT1G28370 // AT1G76420 // AT4G34400 // AT3G23240 // AT2G33710 // AT1G64100 // AT1G74660 // AT1G66600 // AT1G69310 // AT2G46270 // AT3G29…
GO:2001141	P	regulation of RNA biosynthetic process	83	602	2445	28362	2.2e-05	0.0011	// AT3G05690 // AT5G49520 // AT5G01900 // AT1G71520 // AT1G80840 // AT5G47220 // AT5G59820 // AT2G36890 // AT3G51060 // AT4G22950 // AT2G24700 // AT5G49700 // AT3G23290 // AT3G56980 // AT2G36080 // AT1G29280 // AT5G13330 // AT4G17710 // AT5G04150 // AT1G15790 // AT1G28370 // AT1G76420 // AT4G34400 // AT3G23240 // AT2G33710 // AT1G64100 // AT1G74660 // AT1G66600 // AT1G69310 // AT2G46270 // AT3G29…
GO:1903506	P	regulation of nucleic acid-templated transcription	83	602	2445	28362	2.2e-05	0.0011	// AT3G05690 // AT5G49520 // AT5G01900 // AT1G71520 // AT1G80840 // AT5G47220 // AT5G59820 // AT2G36890 // AT3G51060 // AT4G22950 // AT2G24700 // AT5G49700 // AT3G23290 // AT3G56980 // AT2G36080 // AT1G29280 // AT5G13330 // AT4G17710 // AT5G04150 // AT1G15790 // AT1G28370 // AT1G76420 // AT4G34400 // AT3G23240 // AT2G33710 // AT1G64100 // AT1G74660 // AT1G66600 // AT1G69310 // AT2G46270 // AT3G29…
GO:0022804	F	active transmembrane transporter activity	30	602	595	28362	2.3e-05	0.0024	// AT3G08040 // AT3G21090 // AT1G22150 // AT5G45380 // AT3G63380 // AT3G51860 // AT1G20350 // AT3G15990 // AT3G47420 // AT4G28390 // AT1G77380 // AT4G21680 // AT2G38940 // AT5G17860 // AT5G09220 // AT2G04050 // AT3G13080 // AT2G32830 // AT1G79360 // AT1G15520 // AT4G23030 // AT4G15236 // AT3G23550 // AT5G26340 // AT1G30220 // AT5G18840 // AT2G04100 // AT1G61800 // AT3G13090 // AT4G23700
GO:0032870	P	cellular response to hormone stimulus	39	602	879	28362	2.4e-05	0.0012	// AT5G47220 // AT3G08040 // AT3G61630 // AT3G51060 // AT1G05680 // AT1G52400 // AT1G62810 // AT1G28370 // AT2G33710 // AT5G40990 // AT1G71520 // AT1G06160 // AT5G04950 // AT3G23240 // AT5G13330 // AT3G16360 // AT5G53290 // AT5G59220 // AT4G09820 // AT1G16510 // AT4G23450 // AT3G54990 // AT1G51800 // AT1G56010 // AT5G10520 // AT5G64810 // AT1G66600 // AT5G54060 // AT1G23140 // AT1G69260 // AT1G54…
GO:0000302	P	response to reactive oxygen species	14	602	166	28362	2.6e-05	0.0013	// AT5G42380 // AT3G17790 // AT1G61120 // AT4G23810 // AT3G29035 // AT3G08040 // AT5G12030 // AT5G04950 // AT5G39610 // AT1G73260 // AT4G02380 // AT5G58940 // AT1G15520 // AT1G05680
GO:0071495	P	cellular response to endogenous stimulus	39	602	890	28362	3.1e-05	0.0015	// AT5G47220 // AT3G08040 // AT3G61630 // AT3G51060 // AT1G05680 // AT1G52400 // AT1G62810 // AT1G28370 // AT2G33710 // AT5G40990 // AT1G71520 // AT1G06160 // AT5G04950 // AT3G23240 // AT5G13330 // AT3G16360 // AT5G53290 // AT5G59220 // AT4G09820 // AT1G16510 // AT4G23450 // AT3G54990 // AT1G51800 // AT1G56010 // AT5G10520 // AT5G64810 // AT1G66600 // AT5G54060 // AT1G23140 // AT1G69260 // AT1G54…
GO:0051252	P	regulation of RNA metabolic process	83	602	2474	28362	3.2e-05	0.0016	// AT3G05690 // AT5G49520 // AT5G01900 // AT1G71520 // AT1G80840 // AT5G47220 // AT5G59820 // AT2G36890 // AT3G51060 // AT4G22950 // AT2G24700 // AT5G49700 // AT3G23290 // AT3G56980 // AT2G36080 // AT1G29280 // AT5G13330 // AT4G17710 // AT5G04150 // AT1G15790 // AT1G28370 // AT1G76420 // AT4G34400 // AT3G23240 // AT2G33710 // AT1G64100 // AT1G74660 // AT1G66600 // AT1G69310 // AT2G46270 // AT3G29…
GO:0031323	P	regulation of cellular metabolic process	96	602	2980	28362	3.3e-05	0.0016	// AT5G49520 // AT1G80840 // AT4G22950 // AT3G23290 // AT1G67810 // AT2G36080 // AT1G71520 // AT1G48000 // AT5G39610 // AT1G05880 // AT4G23810 // AT5G65600 // AT4G01720 // AT3G06490 // AT1G69810 // AT5G15830 // AT3G56980 // AT5G46590 // AT2G43000 // AT1G73330 // AT3G50260 // AT1G19210 // AT3G15150 // AT1G15670 // AT1G29280 // AT3G61630 // AT2G36890 // AT3G51060 // AT3G62610 // AT1G15790 // AT2G33…
GO:0009814	P	defense response, incompatible interaction	14	602	170	28362	3.4e-05	0.0016	// AT4G37150 // AT5G40990 // AT1G19250 // AT2G13810 // AT5G27420 // AT4G16260 // AT2G14580 // AT1G06160 // AT3G57260 // AT2G43570 // AT4G23810 // AT5G10520 // AT3G12500 // AT3G26830
GO:0009889	P	regulation of biosynthetic process	90	602	2752	28362	3.6e-05	0.0017	// AT5G49520 // AT1G80840 // AT4G22950 // AT3G23290 // AT2G36080 // AT1G71520 // AT1G48000 // AT5G39610 // AT4G23810 // AT4G01720 // AT3G06490 // AT1G69810 // AT5G15830 // AT3G56980 // AT5G46590 // AT2G43000 // AT2G34210 // AT3G50260 // AT1G19210 // AT3G15150 // AT1G29280 // AT3G61630 // AT2G36890 // AT3G51060 // AT3G62610 // AT1G15790 // AT2G33710 // AT1G69310 // AT1G06160 // AT2G47190 // AT3G56…
GO:0005576	C	extracellular region	95	602	2954	28362	3.9e-05	0.0081	// AT5G55460 // AT1G73330 // AT2G34500 // AT2G14580 // AT4G01390 // AT5G64110 // AT2G44400 // AT3G57260 // AT3G53980 // AT4G12870 // AT1G26390 // AT4G08770 // AT5G27420 // AT1G13609 // AT1G45145 // AT2G45220 // AT1G47980 // AT2G46880 // AT1G72060 // AT3G21770 // AT3G20370 // AT1G52400 // AT5G20790 // AT5G33370 // AT5G44572 // AT1G62810 // AT3G49110 // AT3G13080 // AT2G44480 // AT4G22520 // AT4G21…
GO:0019219	P	regulation of nucleobase-containing compound metabolic process	84	602	2529	28362	4e-05	0.0018	// AT3G05690 // AT5G49520 // AT5G01900 // AT1G71520 // AT1G80840 // AT5G47220 // AT5G59820 // AT2G36890 // AT3G51060 // AT4G22950 // AT2G24700 // AT5G49700 // AT3G23290 // AT3G56980 // AT2G36080 // AT1G29280 // AT5G13330 // AT4G17710 // AT5G04150 // AT1G15790 // AT1G28370 // AT1G76420 // AT4G34400 // AT2G41240 // AT3G23240 // AT2G33710 // AT1G64100 // AT1G74660 // AT1G66600 // AT1G69310 // AT2G46…
GO:0048878	P	chemical homeostasis	21	602	352	28362	4.2e-05	0.0019	// AT3G17790 // AT4G36380 // AT5G04150 // AT2G29100 // AT4G08290 // AT3G51060 // AT3G08040 // AT4G27970 // AT2G37460 // AT3G02040 // AT3G56980 // AT3G51860 // AT5G11210 // AT5G48400 // AT4G23700 // AT4G08300 // AT1G52400 // AT1G44800 // AT3G47420 // AT2G41240 // AT3G56970
GO:0090575	C	RNA polymerase II transcription factor complex	8	602	54	28362	4.2e-05	0.0081	// AT3G05690 // AT1G27720 // AT1G72830 // AT1G54160 // AT3G56970 // AT5G04150 // AT3G56980 // AT2G41240
GO:0031326	P	regulation of cellular biosynthetic process	89	602	2734	28362	4.7e-05	0.002	// AT5G49520 // AT1G80840 // AT4G22950 // AT3G23290 // AT2G36080 // AT1G71520 // AT1G48000 // AT5G39610 // AT4G23810 // AT4G01720 // AT3G06490 // AT1G69810 // AT5G15830 // AT3G56980 // AT5G46590 // AT2G43000 // AT2G34210 // AT3G50260 // AT1G19210 // AT3G15150 // AT1G29280 // AT3G61630 // AT2G36890 // AT3G51060 // AT3G62610 // AT1G15790 // AT2G33710 // AT1G69310 // AT1G06160 // AT2G47190 // AT3G56…
GO:2000112	P	regulation of cellular macromolecule biosynthetic process	87	602	2657	28362	4.8e-05	0.002	// AT5G49520 // AT1G80840 // AT4G22950 // AT3G23290 // AT2G36080 // AT1G71520 // AT1G48000 // AT5G39610 // AT4G23810 // AT4G01720 // AT3G06490 // AT1G69810 // AT5G15830 // AT3G56980 // AT5G46590 // AT2G43000 // AT2G34210 // AT3G50260 // AT1G19210 // AT3G15150 // AT1G29280 // AT3G61630 // AT2G36890 // AT3G51060 // AT3G62610 // AT1G15790 // AT2G33710 // AT1G69310 // AT1G06160 // AT2G47190 // AT3G56…
GO:0044710	P	single-organism metabolic process	120	602	3970	28362	4.8e-05	0.002	// AT1G06620 // AT2G13810 // AT1G02940 // AT1G06350 // AT4G22950 // AT3G20960 // AT2G30770 // AT3G45130 // AT2G34500 // AT4G21680 // AT4G37150 // AT1G14080 // AT1G06100 // AT5G54060 // AT3G09260 // AT5G64110 // AT5G05600 // AT2G45510 // AT5G44480 // AT2G02010 // AT5G62480 // AT5G17330 // AT4G37370 // AT5G42800 // AT3G21780 // AT2G43000 // AT1G26390 // AT4G08770 // AT4G37410 // AT1G45145 // AT3G02…
GO:0010556	P	regulation of macromolecule biosynthetic process	87	602	2666	28362	5.3e-05	0.0022	// AT5G49520 // AT1G80840 // AT4G22950 // AT3G23290 // AT2G36080 // AT1G71520 // AT1G48000 // AT5G39610 // AT4G23810 // AT4G01720 // AT3G06490 // AT1G69810 // AT5G15830 // AT3G56980 // AT5G46590 // AT2G43000 // AT2G34210 // AT3G50260 // AT1G19210 // AT3G15150 // AT1G29280 // AT3G61630 // AT2G36890 // AT3G51060 // AT3G62610 // AT1G15790 // AT2G33710 // AT1G69310 // AT1G06160 // AT2G47190 // AT3G56…
GO:0019438	P	aromatic compound biosynthetic process	97	602	3058	28362	5.4e-05	0.0022	// AT5G49520 // AT1G80840 // AT4G22950 // AT3G23290 // AT2G30770 // AT1G71520 // AT1G48000 // AT5G39610 // AT4G23810 // AT4G01720 // AT5G44480 // AT3G06490 // AT1G69810 // AT5G15830 // AT3G56980 // AT5G46590 // AT2G43000 // AT2G34210 // AT4G04260 // AT2G36080 // AT3G50260 // AT1G19210 // AT1G09500 // AT1G29280 // AT5G53290 // AT3G61630 // AT2G36890 // AT3G51060 // AT3G62610 // AT1G15790 // AT2G16…
GO:0019222	P	regulation of metabolic process	100	602	3181	28362	5.7e-05	0.0023	// AT5G49520 // AT1G80840 // AT4G22950 // AT3G23290 // AT1G67810 // AT2G36080 // AT2G46270 // AT1G71520 // AT1G48000 // AT5G39610 // AT1G05880 // AT4G23810 // AT5G65600 // AT4G01720 // AT3G06490 // AT1G69810 // AT5G15830 // AT3G56980 // AT5G46590 // AT2G43000 // AT1G73330 // AT3G50260 // AT1G19210 // AT3G15150 // AT1G15670 // AT1G29280 // AT3G61630 // AT2G36890 // AT3G51060 // AT3G62610 // AT1G15…
GO:0006351	P	transcription, DNA-templated	84	602	2559	28362	6e-05	0.0024	// AT3G05690 // AT5G49520 // AT5G01900 // AT1G71520 // AT1G80840 // AT5G47220 // AT5G59820 // AT2G36890 // AT3G51060 // AT4G22950 // AT2G24700 // AT5G49700 // AT3G23290 // AT3G56980 // AT2G36080 // AT1G29280 // AT5G13330 // AT4G17710 // AT5G04150 // AT1G15790 // AT1G28370 // AT1G76420 // AT4G34400 // AT3G23240 // AT2G33710 // AT1G64100 // AT1G74660 // AT1G66600 // AT1G69310 // AT2G46270 // AT4G04…
GO:0097659	P	nucleic acid-templated transcription	84	602	2561	28362	6.2e-05	0.0024	// AT3G05690 // AT5G49520 // AT5G01900 // AT1G71520 // AT1G80840 // AT5G47220 // AT5G59820 // AT2G36890 // AT3G51060 // AT4G22950 // AT2G24700 // AT5G49700 // AT3G23290 // AT3G56980 // AT2G36080 // AT1G29280 // AT5G13330 // AT4G17710 // AT5G04150 // AT1G15790 // AT1G28370 // AT1G76420 // AT4G34400 // AT3G23240 // AT2G33710 // AT1G64100 // AT1G74660 // AT1G66600 // AT1G69310 // AT2G46270 // AT4G04…
GO:0032774	P	RNA biosynthetic process	84	602	2566	28362	6.6e-05	0.0026	// AT3G05690 // AT5G49520 // AT5G01900 // AT1G71520 // AT1G80840 // AT5G47220 // AT5G59820 // AT2G36890 // AT3G51060 // AT4G22950 // AT2G24700 // AT5G49700 // AT3G23290 // AT3G56980 // AT2G36080 // AT1G29280 // AT5G13330 // AT4G17710 // AT5G04150 // AT1G15790 // AT1G28370 // AT1G76420 // AT4G34400 // AT3G23240 // AT2G33710 // AT1G64100 // AT1G74660 // AT1G66600 // AT1G69310 // AT2G46270 // AT4G04…
GO:0009873	P	ethylene-activated signaling pathway	14	602	185	28362	7.9e-05	0.003	// AT5G53290 // AT2G33710 // AT5G40990 // AT5G47220 // AT3G61630 // AT3G12500 // AT1G71520 // AT1G06160 // AT3G54990 // AT3G50260 // AT1G19210 // AT5G13330 // AT1G28370 // AT3G23240
GO:0042542	P	response to hydrogen peroxide	8	602	60	28362	8.2e-05	0.003	// AT4G23810 // AT3G17790 // AT3G29035 // AT5G12030 // AT5G39610 // AT1G73260 // AT5G58940 // AT1G05680
GO:0051171	P	regulation of nitrogen compound metabolic process	88	602	2739	28362	8.2e-05	0.003	// AT5G49520 // AT1G80840 // AT4G22950 // AT3G23290 // AT2G36080 // AT1G71520 // AT1G48000 // AT5G39610 // AT4G23810 // AT4G01720 // AT3G06490 // AT1G69810 // AT5G15830 // AT3G56980 // AT5G46590 // AT2G43000 // AT2G34210 // AT3G50260 // AT1G19210 // AT3G15150 // AT1G29280 // AT3G61630 // AT2G36890 // AT3G51060 // AT3G62610 // AT1G15790 // AT2G33710 // AT1G69310 // AT1G06160 // AT2G47190 // AT3G56…
GO:1901362	P	organic cyclic compound biosynthetic process	99	602	3174	28362	8.3e-05	0.003	// AT5G49520 // AT1G80840 // AT4G22950 // AT3G23290 // AT2G30770 // AT3G45130 // AT2G34500 // AT1G71520 // AT1G48000 // AT5G39610 // AT4G23810 // AT4G01720 // AT5G44480 // AT3G06490 // AT1G69810 // AT5G15830 // AT3G56980 // AT5G46590 // AT2G43000 // AT2G34210 // AT4G04260 // AT2G36080 // AT3G50260 // AT1G19210 // AT1G09500 // AT1G29280 // AT4G22880 // AT3G61630 // AT2G36890 // AT3G51060 // AT3G62…
GO:0022857	F	transmembrane transporter activity	45	602	1146	28362	9.4e-05	0.0088	// AT3G08040 // AT3G21090 // AT3G46900 // AT1G22150 // AT5G45380 // AT3G63380 // AT4G27970 // AT1G05300 // AT3G51860 // AT5G17860 // AT3G15990 // AT4G08290 // AT3G47420 // AT4G28390 // AT1G77380 // AT4G21680 // AT1G61800 // AT2G38940 // AT4G01010 // AT1G20350 // AT5G09220 // AT2G04050 // AT3G13080 // AT5G11210 // AT5G48400 // AT1G79360 // AT1G15520 // AT4G23030 // AT4G15236 // AT3G23550 // AT5G26…
GO:0009414	P	response to water deprivation	20	602	347	28362	9.9e-05	0.0036	// AT3G02480 // AT4G23450 // AT5G13330 // AT1G69310 // AT5G59320 // AT5G26340 // AT5G59220 // AT1G54160 // AT1G73330 // AT3G15500 // AT1G27730 // AT2G47190 // AT1G05680 // AT3G25760 // AT1G52400 // AT4G02380 // AT1G56600 // AT2G41240 // AT1G02930 // AT3G26830
GO:0044798	C	nuclear transcription factor complex	8	602	62	28362	0.0001	0.013	// AT3G05690 // AT1G27720 // AT1G72830 // AT1G54160 // AT3G56970 // AT5G04150 // AT3G56980 // AT2G41240
GO:0090487	P	secondary metabolite catabolic process	7	602	46	28362	0.00011	0.0038	// AT1G02930 // AT1G02940 // AT5G62480 // AT2G29460 // AT1G69930 // AT5G17220 // AT3G09270
GO:0009407	P	toxin catabolic process	7	602	46	28362	0.00011	0.0038	// AT1G02930 // AT1G02940 // AT5G62480 // AT2G29460 // AT1G69930 // AT5G17220 // AT3G09270
GO:0009636	P	response to toxic substance	10	602	102	28362	0.00012	0.0041	// AT5G05600 // AT1G02930 // AT1G45145 // AT2G29460 // AT2G36750 // AT1G02940 // AT5G62480 // AT1G69930 // AT5G17220 // AT3G09270
GO:0032973	P	amino acid export	5	602	19	28362	0.00012	0.0041	// AT1G44800 // AT4G08290 // AT1G01070 // AT4G08300 // AT2G37460
GO:0080090	P	regulation of primary metabolic process	91	602	2889	28362	0.00012	0.0041	// AT5G49520 // AT1G80840 // AT4G22950 // AT3G23290 // AT2G36080 // AT1G71520 // AT1G48000 // AT5G39610 // AT1G05880 // AT4G23810 // AT4G01720 // AT3G06490 // AT1G69810 // AT5G15830 // AT3G56980 // AT5G46590 // AT2G43000 // AT1G73330 // AT3G50260 // AT1G19210 // AT3G15150 // AT1G15670 // AT1G29280 // AT3G61630 // AT2G36890 // AT3G51060 // AT3G62610 // AT1G15790 // AT2G33710 // AT1G69310 // AT1G06…
GO:0071310	P	cellular response to organic substance	41	602	1023	28362	0.00013	0.0042	// AT5G47220 // AT5G01900 // AT2G13810 // AT3G61630 // AT3G51060 // AT3G08040 // AT1G05680 // AT1G52400 // AT1G62810 // AT1G28370 // AT2G33710 // AT5G40990 // AT1G71520 // AT1G06160 // AT5G04950 // AT3G23240 // AT5G13330 // AT3G16360 // AT5G53290 // AT5G59220 // AT4G09820 // AT1G16510 // AT4G23450 // AT3G54990 // AT1G51800 // AT1G56010 // AT5G10520 // AT5G64810 // AT1G66600 // AT5G54060 // AT1G23…
GO:0010468	P	regulation of gene expression	89	602	2814	28362	0.00013	0.0042	// AT5G49520 // AT1G80840 // AT4G22950 // AT3G23290 // AT2G36080 // AT2G46270 // AT1G71520 // AT1G48000 // AT5G39610 // AT4G23810 // AT4G01720 // AT3G06490 // AT1G69810 // AT5G15830 // AT3G56980 // AT5G46590 // AT2G43000 // AT2G34210 // AT3G50260 // AT1G19210 // AT1G29280 // AT3G61630 // AT2G36890 // AT3G51060 // AT3G62610 // AT1G15790 // AT2G33710 // AT1G69310 // AT1G06160 // AT2G47190 // AT3G56…
GO:0009415	P	response to water	20	602	355	28362	0.00013	0.0043	// AT3G02480 // AT4G23450 // AT5G13330 // AT1G69310 // AT5G59320 // AT5G26340 // AT5G59220 // AT1G54160 // AT1G73330 // AT3G15500 // AT1G27730 // AT2G47190 // AT1G05680 // AT3G25760 // AT1G52400 // AT4G02380 // AT1G56600 // AT2G41240 // AT1G02930 // AT3G26830
GO:0015293	F	symporter activity	13	602	171	28362	0.00013	0.011	// AT5G18840 // AT1G22150 // AT5G26340 // AT5G45380 // AT2G38940 // AT5G09220 // AT2G32830 // AT3G15990 // AT1G79360 // AT3G47420 // AT1G77380 // AT4G21680 // AT1G30220
GO:0050832	P	defense response to fungus	25	602	504	28362	0.00014	0.0045	// AT1G80840 // AT5G64120 // AT2G30770 // AT1G52400 // AT4G37150 // AT5G40990 // AT3G05727 // AT5G44430 // AT3G49110 // AT4G12480 // AT5G25910 // AT1G52410 // AT1G51800 // AT2G35000 // AT5G64810 // AT3G26830 // AT1G19250 // AT2G43510 // AT4G16260 // AT1G45145 // AT1G13609 // AT5G26170 // AT5G50260 // AT3G12500 // AT1G03850
GO:0007568	P	aging	13	602	174	28362	0.00016	0.0051	// AT4G23810 // AT5G59220 // AT2G13810 // AT4G18980 // AT1G34180 // AT1G17020 // AT3G29035 // AT2G43570 // AT5G39610 // AT4G02380 // AT4G10500 // AT2G29350 // AT2G43000
GO:0000160	P	phosphorelay signal transduction system	15	602	225	28362	0.00017	0.0052	// AT3G16360 // AT2G33710 // AT5G40990 // AT5G53290 // AT5G47220 // AT3G61630 // AT1G28370 // AT1G71520 // AT1G06160 // AT3G54990 // AT3G50260 // AT1G19210 // AT5G13330 // AT3G12500 // AT3G23240
GO:0009991	P	response to extracellular stimulus	15	602	225	28362	0.00017	0.0052	// AT3G08860 // AT1G73010 // AT3G08040 // AT5G27420 // AT5G45380 // AT1G68740 // AT3G56980 // AT5G13080 // AT3G56970 // AT5G04150 // AT4G10380 // AT4G02380 // AT2G47190 // AT2G41240 // AT1G05680
GO:0060255	P	regulation of macromolecule metabolic process	93	602	2998	28362	0.00017	0.0053	// AT5G49520 // AT1G80840 // AT4G22950 // AT3G23290 // AT2G36080 // AT2G46270 // AT1G71520 // AT1G48000 // AT5G39610 // AT1G05880 // AT4G23810 // AT4G01720 // AT3G06490 // AT1G69810 // AT5G15830 // AT3G56980 // AT5G46590 // AT2G43000 // AT1G73330 // AT3G50260 // AT1G19210 // AT3G15150 // AT1G15670 // AT1G29280 // AT3G61630 // AT2G36890 // AT3G51060 // AT3G62610 // AT1G15790 // AT2G33710 // AT1G69…
GO:0050794	P	regulation of cellular process	138	602	4857	28362	0.00019	0.0059	// AT5G49520 // AT3G59700 // AT1G80840 // AT4G22950 // AT3G23290 // AT1G67810 // AT2G36080 // AT2G13810 // AT4G25110 // AT1G71520 // AT1G48000 // AT5G39610 // AT3G01840 // AT1G05880 // AT3G16360 // AT4G23810 // AT5G65600 // AT1G16510 // AT4G01720 // AT3G06490 // AT1G69810 // AT5G15830 // AT3G56980 // AT5G46590 // AT2G43000 // AT2G34210 // AT1G45145 // AT3G50260 // AT2G33080 // AT1G19210 // AT3G15…
GO:0023052	P	signaling	67	602	1997	28362	0.0002	0.006	// AT5G47220 // AT5G01900 // AT4G13820 // AT2G13810 // AT1G74360 // AT5G53290 // AT3G61630 // AT2G36890 // AT3G51060 // AT4G22950 // AT5G59220 // AT4G18360 // AT2G25090 // AT5G27060 // AT1G52400 // AT3G01840 // AT5G45090 // AT3G27473 // AT1G28370 // AT3G29575 // AT2G33710 // AT5G40990 // AT1G62810 // AT5G45240 // AT5G44570 // AT1G71520 // AT1G06160 // AT5G64810 // AT2G15080 // AT3G23240 // AT1G21…
GO:0022892	F	substrate-specific transporter activity	41	602	1045	28362	0.0002	0.014	// AT5G46050 // AT3G08040 // AT3G46900 // AT1G22150 // AT5G45380 // AT3G63380 // AT4G27970 // AT1G05300 // AT3G51860 // AT5G17860 // AT3G15990 // AT4G08290 // AT3G47420 // AT4G28390 // AT1G77380 // AT4G21680 // AT2G38940 // AT4G01010 // AT1G20350 // AT5G09220 // AT3G13080 // AT5G11210 // AT5G48400 // AT1G79360 // AT1G61800 // AT1G76970 // AT5G26340 // AT1G01070 // AT3G48850 // AT3G60540 // AT1G44…
GO:0044550	P	secondary metabolite biosynthetic process	18	602	311	28362	0.00021	0.0061	// AT4G22880 // AT1G33030 // AT4G09820 // AT5G07990 // AT3G20100 // AT3G20960 // AT3G26330 // AT2G30770 // AT1G61820 // AT5G23020 // AT1G67980 // AT4G37370 // AT1G33730 // AT4G37410 // AT1G09500 // AT1G09480 // AT2G43000 // AT3G26830
GO:0031668	P	cellular response to extracellular stimulus	14	602	204	28362	0.00021	0.0061	// AT3G08860 // AT1G73010 // AT3G08040 // AT5G27420 // AT5G45380 // AT1G68740 // AT3G56980 // AT2G47190 // AT3G56970 // AT5G04150 // AT4G10380 // AT4G02380 // AT2G41240 // AT1G05680
GO:0015849	P	organic acid transport	7	602	52	28362	0.00022	0.0062	// AT4G08300 // AT5G09220 // AT4G08290 // AT1G01070 // AT1G44800 // AT2G37460 // AT1G77380
GO:0007165	P	signal transduction	66	602	1965	28362	0.00022	0.0062	// AT5G47220 // AT5G01900 // AT4G13820 // AT2G13810 // AT1G74360 // AT5G53290 // AT3G61630 // AT2G36890 // AT3G51060 // AT4G22950 // AT5G59220 // AT4G18360 // AT2G25090 // AT5G27060 // AT1G52400 // AT3G01840 // AT5G45090 // AT3G27473 // AT1G28370 // AT3G29575 // AT2G33710 // AT5G40990 // AT1G62810 // AT5G45240 // AT5G44570 // AT1G71520 // AT1G06160 // AT5G64810 // AT2G15080 // AT3G23240 // AT1G21…
GO:0034654	P	nucleobase-containing compound biosynthetic process	87	602	2781	28362	0.00022	0.0062	// AT5G49520 // AT1G80840 // AT4G22950 // AT3G23290 // AT2G36080 // AT1G71520 // AT1G48000 // AT5G39610 // AT4G23810 // AT4G01720 // AT5G44480 // AT3G06490 // AT1G69810 // AT5G15830 // AT3G56980 // AT5G46590 // AT2G43000 // AT2G34210 // AT4G04260 // AT3G50260 // AT1G19210 // AT1G29280 // AT3G61630 // AT2G36890 // AT3G51060 // AT3G62610 // AT1G15790 // AT2G16570 // AT2G33710 // AT1G69310 // AT1G06…
GO:0022891	F	substrate-specific transmembrane transporter activity	37	602	916	28362	0.00023	0.014	// AT3G08040 // AT3G46900 // AT1G22150 // AT5G45380 // AT3G63380 // AT4G27970 // AT1G05300 // AT3G51860 // AT5G17860 // AT3G15990 // AT4G08290 // AT3G47420 // AT4G28390 // AT1G77380 // AT4G21680 // AT2G38940 // AT4G01010 // AT1G20350 // AT5G09220 // AT3G13080 // AT5G11210 // AT5G48400 // AT1G79360 // AT1G61800 // AT5G26340 // AT1G01070 // AT3G48850 // AT1G44800 // AT1G30220 // AT5G18840 // AT2G32…
GO:0050789	P	regulation of biological process	148	602	5306	28362	0.00024	0.0069	// AT5G49520 // AT3G59700 // AT1G80840 // AT4G22950 // AT3G23290 // AT1G67810 // AT2G36080 // AT2G13810 // AT4G25110 // AT1G71520 // AT1G48000 // AT5G39610 // AT3G01840 // AT1G05880 // AT3G09260 // AT3G16360 // AT4G23810 // AT5G65600 // AT1G16510 // AT4G01720 // AT3G06490 // AT1G69810 // AT5G15830 // AT3G56980 // AT5G46590 // AT2G43000 // AT2G34210 // AT4G08770 // AT1G45145 // AT3G50260 // AT2G33…
GO:0046527	F	glucosyltransferase activity	12	602	158	28362	0.00024	0.014	// AT5G66690 // AT1G32900 // AT2G15480 // AT2G36750 // AT3G53150 // AT4G15280 // AT1G24070 // AT4G24000 // AT1G05680 // AT5G54060 // AT3G21780 // AT4G14090
GO:0080044	F	quercetin 7-O-glucosyltransferase activity	8	602	71	28362	0.00024	0.014	// AT5G66690 // AT4G15280 // AT2G36750 // AT3G53150 // AT1G05680 // AT5G54060 // AT3G21780 // AT2G15480
GO:0080043	F	quercetin 3-O-glucosyltransferase activity	8	602	71	28362	0.00024	0.014	// AT5G66690 // AT4G15280 // AT2G36750 // AT3G53150 // AT1G05680 // AT5G54060 // AT3G21780 // AT2G15480
GO:0071496	P	cellular response to external stimulus	14	602	208	28362	0.00025	0.007	// AT3G08860 // AT1G73010 // AT3G08040 // AT5G27420 // AT5G45380 // AT1G68740 // AT3G56980 // AT2G47190 // AT3G56970 // AT5G04150 // AT4G10380 // AT4G02380 // AT2G41240 // AT1G05680
GO:0019825	F	oxygen binding	15	602	234	28362	0.00025	0.014	// AT4G36380 // AT4G37410 // AT2G34490 // AT3G14680 // AT2G27690 // AT3G20100 // AT3G26330 // AT2G30770 // AT2G45510 // AT5G07990 // AT1G33730 // AT4G37370 // AT3G20960 // AT2G34500 // AT3G26830
GO:0016757	F	transferase activity, transferring glycosyl groups	29	602	654	28362	0.00026	0.014	// AT4G27480 // AT3G53150 // AT2G36780 // AT3G21770 // AT1G05680 // AT4G16600 // AT1G70440 // AT2G16570 // AT4G15280 // AT1G14080 // AT4G14090 // AT2G36970 // AT1G24070 // AT3G09020 // AT1G32900 // AT2G15480 // AT4G00700 // AT4G11350 // AT4G24000 // AT3G21780 // AT5G54060 // AT5G66690 // AT1G53100 // AT3G46690 // AT2G36750 // AT1G56600 // AT1G73810 // AT3G26440 // AT4G01750
GO:0014070	P	response to organic cyclic compound	21	602	405	28362	0.00027	0.0074	// AT4G23280 // AT5G46050 // AT5G40990 // AT1G80840 // AT2G14580 // AT2G36890 // AT3G51440 // AT4G23810 // AT5G01900 // AT1G79680 // AT1G15520 // AT1G48000 // AT2G43570 // AT2G47190 // AT2G13810 // AT1G73260 // AT1G74660 // AT4G10500 // AT5G13330 // AT1G76930 // AT1G28480
GO:0009755	P	hormone-mediated signaling pathway	34	602	821	28362	0.00027	0.0074	// AT5G47220 // AT3G61630 // AT3G51060 // AT1G52400 // AT1G62810 // AT1G28370 // AT2G33710 // AT5G40990 // AT1G71520 // AT1G06160 // AT3G23240 // AT5G13330 // AT3G16360 // AT5G53290 // AT5G59220 // AT4G09820 // AT1G16510 // AT4G23450 // AT3G54990 // AT1G51800 // AT1G56010 // AT5G64810 // AT1G66600 // AT1G23140 // AT1G69260 // AT1G54160 // AT3G15500 // AT3G50260 // AT5G26170 // AT1G19210 // AT3G15…
GO:0035251	F	UDP-glucosyltransferase activity	11	602	137	28362	0.00028	0.014	// AT5G66690 // AT1G32900 // AT2G15480 // AT2G36750 // AT3G53150 // AT4G15280 // AT4G24000 // AT1G05680 // AT5G54060 // AT3G21780 // AT4G14090
GO:0004364	F	glutathione transferase activity	7	602	55	28362	0.0003	0.014	// AT1G02930 // AT1G02940 // AT5G62480 // AT2G29460 // AT1G69930 // AT5G17220 // AT3G09270
GO:0044700	P	single organism signaling	66	602	1995	28362	0.00032	0.0088	// AT5G47220 // AT5G01900 // AT4G13820 // AT2G13810 // AT1G74360 // AT5G53290 // AT3G61630 // AT2G36890 // AT3G51060 // AT4G22950 // AT5G59220 // AT4G18360 // AT2G25090 // AT5G27060 // AT1G52400 // AT3G01840 // AT5G45090 // AT3G27473 // AT1G28370 // AT3G29575 // AT2G33710 // AT5G40990 // AT1G62810 // AT5G45240 // AT5G44570 // AT1G71520 // AT1G06160 // AT5G64810 // AT2G15080 // AT3G23240 // AT1G21…
GO:0009698	P	phenylpropanoid metabolic process	12	602	164	28362	0.00033	0.009	// AT5G66690 // AT1G33030 // AT4G09820 // AT4G22880 // AT5G64120 // AT4G19370 // AT1G61820 // AT1G67980 // AT1G09500 // AT1G09480 // AT1G15670 // AT4G14090
GO:0008509	F	anion transmembrane transporter activity	12	602	164	28362	0.00033	0.015	// AT3G08040 // AT1G22150 // AT2G38940 // AT5G50200 // AT3G48850 // AT4G27970 // AT2G32830 // AT3G15990 // AT4G10380 // AT1G79360 // AT1G61800 // AT4G21680
GO:0016491	F	oxidoreductase activity	54	602	1547	28362	0.00034	0.015	// AT4G18360 // AT1G06620 // AT4G20860 // AT4G22880 // AT5G64120 // AT5G20400 // AT3G17790 // AT3G20960 // AT3G21770 // AT2G30770 // AT2G20800 // AT2G30840 // AT1G62810 // AT2G34500 // AT4G36380 // AT1G26410 // AT4G08770 // AT3G29250 // AT5G11320 // AT1G03850 // AT2G45510 // AT1G06100 // AT4G37370 // AT2G29350 // AT5G06720 // AT1G06350 // AT4G21850 // AT5G64110 // AT5G05600 // AT1G30760 // AT3G49…
GO:0031667	P	response to nutrient levels	13	602	190	28362	0.00035	0.0094	// AT3G08860 // AT1G73010 // AT3G08040 // AT5G27420 // AT5G45380 // AT5G13080 // AT3G56970 // AT5G04150 // AT4G10380 // AT3G56980 // AT2G47190 // AT2G41240 // AT1G68740
GO:0048366	P	leaf development	19	602	356	28362	0.00037	0.0097	// AT4G23810 // AT5G59220 // AT4G36380 // AT2G13810 // AT4G18980 // AT5G53290 // AT1G34180 // AT3G13960 // AT3G29035 // AT3G61630 // AT2G43570 // AT5G11320 // AT5G39610 // AT4G10500 // AT4G02380 // AT5G03790 // AT2G43000 // AT2G36120 // AT1G17020
GO:0048827	P	phyllome development	24	602	508	28362	0.00037	0.0097	// AT2G13810 // AT5G53290 // AT3G61630 // AT3G51060 // AT5G03790 // AT5G53390 // AT4G36380 // AT3G29035 // AT3G15510 // AT5G39610 // AT4G02380 // AT4G23810 // AT5G59220 // AT4G18980 // AT2G31160 // AT4G10500 // AT2G36120 // AT2G43000 // AT3G13960 // AT2G43570 // AT5G11320 // AT1G17020 // AT5G50260 // AT1G34180
GO:0005215	F	transporter activity	50	602	1406	28362	0.00038	0.015	// AT5G46050 // AT3G08040 // AT3G21090 // AT3G46900 // AT1G22150 // AT5G45380 // AT1G72140 // AT3G63380 // AT4G27970 // AT1G05300 // AT3G51860 // AT5G17860 // AT3G15990 // AT4G08290 // AT3G47420 // AT4G28390 // AT1G77380 // AT4G21680 // AT1G61800 // AT2G38940 // AT4G01010 // AT1G20350 // AT5G09220 // AT2G04050 // AT3G13080 // AT5G11210 // AT5G48400 // AT1G79360 // AT1G15520 // AT4G23030 // AT1G76…
GO:0042430	P	indole-containing compound metabolic process	8	602	77	28362	0.00039	0.01	// AT4G37410 // AT1G21100 // AT2G30770 // AT1G05680 // AT4G37370 // AT3G09260 // AT2G43000 // AT3G26830
GO:0042592	P	homeostatic process	25	602	542	28362	0.00039	0.01	// AT3G17790 // AT3G51060 // AT3G08040 // AT4G27970 // AT1G44800 // AT3G51860 // AT5G04150 // AT1G52400 // AT4G08290 // AT3G47420 // AT4G36380 // AT5G11210 // AT5G48400 // AT1G03850 // AT2G41240 // AT3G56970 // AT3G56980 // AT1G45145 // AT2G29100 // AT2G37460 // AT3G02040 // AT4G23700 // AT4G08300 // AT3G15150 // AT1G28480
GO:0018130	P	heterocycle biosynthetic process	90	602	2957	28362	0.0004	0.01	// AT5G49520 // AT1G80840 // AT4G22950 // AT3G23290 // AT2G30770 // AT1G71520 // AT1G48000 // AT5G39610 // AT4G23810 // AT4G01720 // AT5G44480 // AT3G06490 // AT1G69810 // AT5G15830 // AT3G56980 // AT5G46590 // AT2G43000 // AT2G34210 // AT4G04260 // AT2G36080 // AT3G50260 // AT1G19210 // AT1G29280 // AT5G53290 // AT3G61630 // AT2G36890 // AT3G51060 // AT3G62610 // AT1G15790 // AT2G16570 // AT2G33…
GO:0009625	P	response to insect	5	602	26	28362	0.00041	0.01	// AT5G24770 // AT4G02380 // AT3G26830 // AT1G73260 // AT1G52400
GO:0008219	P	cell death	13	602	194	28362	0.00042	0.011	// AT4G23280 // AT1G19250 // AT4G25110 // AT5G65600 // AT3G54420 // AT3G45290 // AT1G14780 // AT3G50260 // AT5G39610 // AT1G73260 // AT4G23210 // AT5G50260 // AT3G12500
GO:0020037	F	heme binding	19	602	360	28362	0.00042	0.016	// AT5G64110 // AT4G36380 // AT4G37410 // AT3G49110 // AT5G64120 // AT2G34490 // AT3G20100 // AT2G27690 // AT3G26330 // AT3G21770 // AT3G14680 // AT4G08770 // AT2G45510 // AT5G07990 // AT1G33730 // AT4G37370 // AT5G06720 // AT2G34500 // AT3G26830
GO:0048513	P	animal organ development	21	602	422	28362	0.00045	0.011	// AT4G23810 // AT5G59220 // AT4G36380 // AT2G13810 // AT4G18980 // AT1G34180 // AT5G53390 // AT3G29035 // AT2G31160 // AT1G68765 // AT1G76420 // AT4G02380 // AT2G43570 // AT5G13080 // AT5G39610 // AT4G10500 // AT1G56010 // AT5G03790 // AT2G43000 // AT2G36120 // AT1G17020
GO:0031669	P	cellular response to nutrient levels	12	602	170	28362	0.00045	0.011	// AT3G08860 // AT1G73010 // AT3G08040 // AT5G27420 // AT5G45380 // AT2G47190 // AT3G56970 // AT5G04150 // AT4G10380 // AT3G56980 // AT2G41240 // AT1G68740
GO:0004497	F	monooxygenase activity	17	602	305	28362	0.00046	0.017	// AT4G36380 // AT4G37410 // AT5G11320 // AT2G34490 // AT3G14680 // AT2G27690 // AT3G20100 // AT3G26330 // AT2G30770 // AT1G19250 // AT2G45510 // AT5G07990 // AT1G33730 // AT4G37370 // AT3G20960 // AT2G34500 // AT3G26830
GO:0071456	P	cellular response to hypoxia	5	602	27	28362	0.00048	0.012	// AT1G53620 // AT2G23270 // AT1G05880 // AT1G19250 // AT1G26410
GO:0003824	F	catalytic activity	232	602	9101	28362	0.00055	0.02	// AT1G04600 // AT1G06620 // AT2G13810 // AT1G02940 // AT1G06350 // AT1G05000 // AT3G20960 // AT1G73330 // AT5G53110 // AT3G45130 // AT3G21090 // AT2G34500 // AT4G37150 // AT5G67340 // AT4G15280 // AT4G25110 // AT5G51530 // AT1G14080 // AT5G54060 // AT1G03850 // AT1G06100 // AT3G01840 // AT1G05880 // AT2G25090 // AT3G09260 // AT3G16360 // AT5G11410 // AT5G65600 // AT4G04500 // AT2G45510 // AT5G25…
GO:0042743	P	hydrogen peroxide metabolic process	9	602	104	28362	0.0006	0.014	// AT5G64110 // AT4G23450 // AT4G08770 // AT3G49110 // AT5G64120 // AT5G65600 // AT4G18360 // AT3G21770 // AT5G06720
GO:0050801	P	ion homeostasis	14	602	229	28362	0.00061	0.015	// AT3G17790 // AT2G29100 // AT3G08040 // AT4G27970 // AT3G02040 // AT3G51860 // AT5G11210 // AT5G48400 // AT4G23700 // AT5G04150 // AT3G56980 // AT3G47420 // AT2G41240 // AT3G56970
GO:0009682	P	induced systemic resistance	5	602	29	28362	0.00064	0.015	// AT5G47220 // AT1G32960 // AT4G12480 // AT5G40990 // AT2G30770
GO:0036294	P	cellular response to decreased oxygen levels	5	602	29	28362	0.00064	0.015	// AT1G53620 // AT2G23270 // AT1G05880 // AT1G19250 // AT1G26410
GO:0071453	P	cellular response to oxygen levels	5	602	29	28362	0.00064	0.015	// AT1G53620 // AT2G23270 // AT1G05880 // AT1G19250 // AT1G26410
GO:0015075	F	ion transmembrane transporter activity	27	602	629	28362	0.00067	0.023	// AT3G08040 // AT3G46900 // AT1G22150 // AT5G45380 // AT3G63380 // AT4G27970 // AT1G05300 // AT3G51860 // AT3G15990 // AT3G47420 // AT4G21680 // AT2G38940 // AT4G01010 // AT5G17860 // AT5G11210 // AT5G48400 // AT1G79360 // AT1G61800 // AT5G26340 // AT3G48850 // AT1G30220 // AT5G18840 // AT2G32830 // AT2G29100 // AT5G50200 // AT4G23700 // AT4G10380
GO:0071395	P	cellular response to jasmonic acid stimulus	8	602	87	28362	0.00083	0.019	// AT5G47220 // AT4G09820 // AT3G15500 // AT3G23240 // AT5G26170 // AT5G64810 // AT1G28480 // AT5G54060
GO:0015926	F	glucosidase activity	8	602	87	28362	0.00083	0.028	// AT2G44480 // AT4G16260 // AT3G57260 // AT1G61820 // AT1G52400 // AT1G72000 // AT3G09260 // AT1G02850
GO:0016998	P	cell wall macromolecule catabolic process	5	602	31	28362	0.00084	0.019	// AT2G43570 // AT2G43620 // AT3G12500 // AT3G54420 // AT5G62150
GO:0009627	P	systemic acquired resistance	7	602	67	28362	0.00087	0.02	// AT4G37150 // AT5G40990 // AT1G19250 // AT2G13810 // AT3G57260 // AT2G43570 // AT3G26830
GO:0002682	P	regulation of immune system process	9	602	111	28362	0.00092	0.021	// AT5G47220 // AT5G40990 // AT1G19250 // AT1G80840 // AT3G49110 // AT4G18360 // AT4G14465 // AT5G39610 // AT3G26830
GO:0098771	P	inorganic ion homeostasis	13	602	215	28362	0.001	0.023	// AT3G17790 // AT2G29100 // AT3G08040 // AT3G02040 // AT3G51860 // AT5G11210 // AT5G48400 // AT4G23700 // AT5G04150 // AT3G56980 // AT3G47420 // AT2G41240 // AT3G56970
GO:0071229	P	cellular response to acid chemical	22	602	485	28362	0.0011	0.023	// AT5G47220 // AT5G01900 // AT2G13810 // AT3G51060 // AT1G05680 // AT1G52400 // AT1G62810 // AT4G23450 // AT3G23240 // AT4G02380 // AT5G59220 // AT4G09820 // AT1G51800 // AT5G64810 // AT1G66600 // AT5G54060 // AT1G23140 // AT1G69260 // AT1G54160 // AT3G15500 // AT5G26170 // AT1G28480
GO:0016021	C	integral component of membrane	144	602	5324	28362	0.0011	0.11	// AT5G46050 // AT3G08040 // AT3G21090 // AT1G22150 // AT5G45380 // AT1G06350 // AT5G65600 // AT5G53110 // AT1G01070 // AT4G28390 // AT2G34500 // AT4G21680 // AT2G38940 // AT4G01010 // AT5G09220 // AT1G14870 // AT1G06100 // AT3G01840 // AT4G04500 // AT5G25910 // AT5G44480 // AT2G04100 // AT3G60540 // AT3G13080 // AT4G20110 // AT1G30220 // AT1G52200 // AT4G37410 // AT5G27420 // AT2G29100 // AT4G15…
GO:0044763	P	single-organism cellular process	173	602	6591	28362	0.0012	0.026	// AT3G08040 // AT2G13810 // AT5G65090 // AT1G02940 // AT5G45380 // AT1G06350 // AT4G22950 // AT2G30770 // AT3G45130 // AT4G28390 // AT4G21680 // AT4G37150 // AT4G25110 // AT1G71520 // AT1G14080 // AT5G64810 // AT1G61820 // AT1G48000 // AT5G39610 // AT1G06100 // AT3G01840 // AT3G09260 // AT3G16360 // AT5G65600 // AT1G16510 // AT5G25910 // AT5G44480 // AT2G02010 // AT3G06490 // AT5G62480 // AT5G17…
GO:0008422	F	beta-glucosidase activity	7	602	71	28362	0.0012	0.038	// AT2G44480 // AT4G16260 // AT3G57260 // AT1G61820 // AT1G52400 // AT3G09260 // AT1G02850
GO:0009808	P	lignin metabolic process	8	602	95	28362	0.0014	0.031	// AT5G66690 // AT1G33030 // AT5G64120 // AT1G61820 // AT1G67980 // AT1G09500 // AT1G09480 // AT4G19370
GO:0015238	F	drug transmembrane transporter activity	7	602	73	28362	0.0014	0.043	// AT2G04100 // AT3G23550 // AT3G08040 // AT2G04050 // AT3G13090 // AT3G13080 // AT4G23030
GO:0046906	F	tetrapyrrole binding	19	602	402	28362	0.0014	0.043	// AT5G64110 // AT4G36380 // AT4G37410 // AT3G49110 // AT5G64120 // AT2G34490 // AT3G20100 // AT2G27690 // AT3G26330 // AT3G21770 // AT3G14680 // AT4G08770 // AT2G45510 // AT5G07990 // AT1G33730 // AT4G37370 // AT5G06720 // AT2G34500 // AT3G26830
GO:0045088	P	regulation of innate immune response	8	602	96	28362	0.0015	0.032	// AT5G47220 // AT5G40990 // AT1G19250 // AT3G49110 // AT4G18360 // AT4G14465 // AT5G39610 // AT3G26830
GO:0015103	F	inorganic anion transmembrane transporter activity	8	602	96	28362	0.0015	0.043	// AT1G22150 // AT2G38940 // AT5G50200 // AT3G48850 // AT2G32830 // AT3G15990 // AT4G10380 // AT4G21680
GO:0006972	P	hyperosmotic response	7	602	75	28362	0.0016	0.034	// AT5G46050 // AT2G25090 // AT5G24770 // AT5G12030 // AT5G59820 // AT1G05680 // AT2G43000
GO:0016709	F	oxidoreductase activity, acting on paired donors, with incorporation or reduction of molecular oxygen, NAD(P)H as one donor, and incorporation of one atom of oxygen	12	602	198	28362	0.0016	0.044	// AT4G36380 // AT4G37410 // AT5G11320 // AT3G20100 // AT3G20960 // AT3G26330 // AT2G30770 // AT1G19250 // AT5G07990 // AT1G33730 // AT4G37370 // AT3G26830
GO:0012501	P	programmed cell death	10	602	147	28362	0.0017	0.037	// AT4G23280 // AT1G19250 // AT4G25110 // AT3G54420 // AT1G14780 // AT5G39610 // AT1G73260 // AT4G23210 // AT5G50260 // AT3G12500
GO:0046148	P	pigment biosynthetic process	10	602	148	28362	0.0018	0.038	// AT2G16570 // AT4G22880 // AT4G09820 // AT3G62610 // AT3G29590 // AT5G17220 // AT5G42800 // AT5G54060 // AT2G43000 // AT4G14090
GO:0090484	F	drug transporter activity	7	602	77	28362	0.0018	0.05	// AT2G04100 // AT3G23550 // AT3G08040 // AT2G04050 // AT3G13090 // AT3G13080 // AT4G23030
GO:0050776	P	regulation of immune response	8	602	101	28362	0.002	0.042	// AT5G47220 // AT5G40990 // AT1G19250 // AT3G49110 // AT4G18360 // AT4G14465 // AT5G39610 // AT3G26830
GO:0016758	F	transferase activity, transferring hexosyl groups	18	602	382	28362	0.002	0.052	// AT5G66690 // AT2G15480 // AT1G32900 // AT1G53100 // AT4G16600 // AT2G36750 // AT3G53150 // AT4G15280 // AT1G14080 // AT1G56600 // AT4G24000 // AT1G05680 // AT1G24070 // AT1G73810 // AT5G54060 // AT3G21780 // AT4G27480 // AT4G14090
GO:0045089	P	positive regulation of innate immune response	6	602	59	28362	0.0023	0.048	// AT5G47220 // AT5G40990 // AT1G19250 // AT3G49110 // AT4G18360 // AT5G39610
GO:0071944	C	cell periphery	118	602	4309	28362	0.0023	0.15	// AT5G46050 // AT3G08040 // AT3G21090 // AT1G22150 // AT5G45380 // AT5G65600 // AT1G01070 // AT4G37010 // AT1G77380 // AT4G21680 // AT2G38940 // AT4G01010 // AT5G09220 // AT1G14870 // AT3G01840 // AT2G25090 // AT5G11410 // AT4G04500 // AT5G25910 // AT3G57260 // AT3G13080 // AT4G20110 // AT1G30220 // AT1G52200 // AT3G28570 // AT1G45145 // AT4G15610 // AT4G27300 // AT2G45220 // AT2G33080 // AT1G66…
GO:0005667	C	transcription factor complex	8	602	103	28362	0.0023	0.15	// AT3G05690 // AT1G27720 // AT1G72830 // AT1G54160 // AT3G56970 // AT5G04150 // AT3G56980 // AT2G41240
GO:0042440	P	pigment metabolic process	11	602	181	28362	0.0024	0.049	// AT2G16570 // AT4G22880 // AT4G09820 // AT3G62610 // AT3G29590 // AT5G17220 // AT4G11910 // AT5G42800 // AT5G54060 // AT2G43000 // AT4G14090
GO:0015171	F	amino acid transmembrane transporter activity	7	602	83	28362	0.0027	0.071	// AT4G08300 // AT5G09220 // AT4G08290 // AT1G01070 // AT1G44800 // AT2G37460 // AT1G77380
GO:0002229	P	defense response to oomycetes	5	602	42	28362	0.0028	0.059	// AT5G65600 // AT4G10500 // AT3G23550 // AT3G59700 // AT1G15520
GO:0031224	C	intrinsic component of membrane	146	602	5540	28362	0.0028	0.15	// AT5G46050 // AT3G08040 // AT3G21090 // AT1G22150 // AT5G45380 // AT1G06350 // AT5G65600 // AT5G53110 // AT1G01070 // AT4G28390 // AT2G34500 // AT4G21680 // AT2G38940 // AT4G01010 // AT5G09220 // AT1G14870 // AT1G06100 // AT3G01840 // AT4G04500 // AT5G25910 // AT5G44480 // AT2G04100 // AT3G57260 // AT3G60540 // AT3G13080 // AT4G20110 // AT1G30220 // AT1G52200 // AT4G37410 // AT5G27420 // AT2G29…
GO:0009867	P	jasmonic acid mediated signaling pathway	7	602	84	28362	0.0029	0.059	// AT5G47220 // AT4G09820 // AT3G15500 // AT3G23240 // AT5G26170 // AT5G64810 // AT1G28480
GO:0002684	P	positive regulation of immune system process	6	602	62	28362	0.0029	0.059	// AT5G47220 // AT5G40990 // AT1G19250 // AT3G49110 // AT4G18360 // AT5G39610
GO:0050778	P	positive regulation of immune response	6	602	62	28362	0.0029	0.059	// AT5G47220 // AT5G40990 // AT1G19250 // AT3G49110 // AT4G18360 // AT5G39610
GO:0055085	P	transmembrane transport	26	602	667	28362	0.003	0.06	// AT3G08040 // AT3G46900 // AT5G45380 // AT3G63380 // AT4G27970 // AT1G05300 // AT1G20350 // AT1G01070 // AT3G47420 // AT4G28390 // AT1G77380 // AT2G38940 // AT5G17860 // AT5G09220 // AT2G04050 // AT3G13080 // AT2G32830 // AT1G79360 // AT1G15520 // AT4G23030 // AT3G23550 // AT1G30220 // AT2G04100 // AT1G61800 // AT3G13090 // AT3G15990
GO:0042538	P	hyperosmotic salinity response	6	602	63	28362	0.0031	0.062	// AT5G46050 // AT2G25090 // AT5G24770 // AT5G59820 // AT1G05680 // AT2G43000
GO:0015297	F	antiporter activity	10	602	161	28362	0.0032	0.08	// AT2G04100 // AT3G23550 // AT3G08040 // AT5G17860 // AT2G04050 // AT3G51860 // AT4G23700 // AT4G28390 // AT1G61800 // AT4G23030
GO:0005488	F	binding	290	602	12081	28362	0.0036	0.089	// AT5G49520 // AT1G06620 // AT1G80840 // AT1G69810 // AT5G47220 // AT3G50770 // AT4G22950 // AT5G55460 // AT3G20960 // AT3G23290 // AT1G04600 // AT5G53110 // AT1G76420 // AT4G37010 // AT2G13810 // AT1G33790 // AT2G34500 // AT1G55790 // AT3G60670 // AT4G37150 // AT1G12290 // AT2G38940 // AT1G71520 // AT4G01010 // AT5G64810 // AT3G22860 // AT1G48000 // AT5G39610 // AT3G01840 // AT1G05880 // AT2G25…
GO:0033554	P	cellular response to stress	31	602	858	28362	0.0038	0.075	// AT1G73010 // AT3G08040 // AT2G23270 // AT5G45380 // AT3G54420 // AT1G05680 // AT5G04150 // AT4G37010 // AT5G13330 // AT1G26410 // AT5G04950 // AT5G24280 // AT1G14780 // AT2G47190 // AT5G39610 // AT4G02380 // AT2G41240 // AT1G05880 // AT3G09260 // AT3G56970 // AT2G30250 // AT5G07100 // AT5G13080 // AT3G56980 // AT1G53620 // AT1G19250 // AT1G45145 // AT1G68740 // AT4G23210 // AT3G15150 // AT3G12…
GO:0048367	P	shoot system development	32	602	896	28362	0.0039	0.076	// AT2G13810 // AT5G53290 // AT3G61630 // AT3G51060 // AT4G22950 // AT1G05680 // AT5G03790 // AT5G53390 // AT1G52030 // AT4G36380 // AT3G29035 // AT3G15510 // AT5G39610 // AT4G02380 // AT5G06720 // AT1G68800 // AT4G23810 // AT5G59220 // AT4G18980 // AT2G31160 // AT5G10140 // AT1G56010 // AT4G10500 // AT2G36120 // AT2G43000 // AT3G13960 // AT1G68765 // AT2G43570 // AT5G11320 // AT1G17020 // AT5G50…
GO:0016740	F	transferase activity	104	602	3791	28362	0.0041	0.098	// AT2G13810 // AT1G02940 // AT2G36970 // AT5G65600 // AT5G53110 // AT5G67340 // AT4G15280 // AT1G14080 // AT3G01840 // AT1G05880 // AT3G16360 // AT5G11410 // AT4G04500 // AT5G25910 // AT4G22940 // AT3G21780 // AT5G27420 // AT4G27300 // AT1G56600 // AT3G29590 // AT1G21110 // AT1G66880 // AT5G39720 // AT3G15150 // AT3G09270 // AT1G05680 // AT4G27480 // AT3G53150 // AT3G21770 // AT3G50280 // AT2G16…
GO:0072593	P	reactive oxygen species metabolic process	10	602	169	28362	0.0044	0.086	// AT5G64110 // AT4G23450 // AT5G06720 // AT3G49110 // AT5G64120 // AT5G65600 // AT4G18360 // AT3G21770 // AT4G08770 // AT1G62810
GO:0008152	P	metabolic process	288	602	12035	28362	0.0046	0.089	// AT5G49520 // AT1G06620 // AT1G80840 // AT1G69810 // AT1G02940 // AT1G06350 // AT4G22950 // AT3G20960 // AT3G23290 // AT1G67810 // AT5G53110 // AT3G45130 // AT5G62150 // AT1G76420 // AT4G37010 // AT2G13810 // AT2G34500 // AT4G21680 // AT4G37150 // AT1G64100 // AT5G67340 // AT4G15280 // AT1G12290 // AT3G21780 // AT1G71520 // AT1G14080 // AT5G64810 // AT5G54060 // AT3G22860 // AT1G48000 // AT5G39…
GO:0010876	P	lipid localization	11	602	199	28362	0.0047	0.09	// AT4G39670 // AT3G27660 // AT5G59320 // AT3G22600 // AT5G55460 // AT3G53980 // AT4G33550 // AT4G12480 // AT4G22520 // AT1G15520 // AT4G22490
GO:0044212	F	transcription regulatory region DNA binding	19	602	452	28362	0.0049	0.12	// AT4G22950 // AT1G80840 // AT1G69310 // AT2G36890 // AT3G06490 // AT5G13080 // AT1G48000 // AT3G56980 // AT3G15510 // AT2G47190 // AT3G62610 // AT3G56970 // AT5G04150 // AT5G10140 // AT4G09820 // AT2G41240 // AT1G66390 // AT2G46270 // AT1G66600
GO:0006855	P	drug transmembrane transport	6	602	70	28362	0.005	0.096	// AT2G04100 // AT3G23550 // AT3G08040 // AT2G04050 // AT1G15520 // AT4G23030
GO:0002239	P	response to oomycetes	5	602	49	28362	0.0052	0.098	// AT5G65600 // AT4G10500 // AT3G23550 // AT3G59700 // AT1G15520
GO:0055072	P	iron ion homeostasis	5	602	49	28362	0.0052	0.098	// AT3G56980 // AT2G41240 // AT3G08040 // AT5G04150 // AT3G56970
GO:0006869	P	lipid transport	10	602	174	28362	0.0053	0.099	// AT4G39670 // AT5G59320 // AT3G22600 // AT5G55460 // AT3G53980 // AT4G33550 // AT4G12480 // AT4G22520 // AT1G15520 // AT4G22490
GO:0001067	F	regulatory region nucleic acid binding	19	602	455	28362	0.0053	0.12	// AT4G22950 // AT1G80840 // AT1G69310 // AT2G36890 // AT3G06490 // AT5G13080 // AT1G48000 // AT3G56980 // AT3G15510 // AT2G47190 // AT3G62610 // AT3G56970 // AT5G04150 // AT5G10140 // AT4G09820 // AT2G41240 // AT1G66390 // AT2G46270 // AT1G66600
GO:0000975	F	regulatory region DNA binding	19	602	455	28362	0.0053	0.12	// AT4G22950 // AT1G80840 // AT1G69310 // AT2G36890 // AT3G06490 // AT5G13080 // AT1G48000 // AT3G56980 // AT3G15510 // AT2G47190 // AT3G62610 // AT3G56970 // AT5G04150 // AT5G10140 // AT4G09820 // AT2G41240 // AT1G66390 // AT2G46270 // AT1G66600
GO:0031347	P	regulation of defense response	12	602	233	28362	0.0055	0.1	// AT5G47220 // AT5G40990 // AT1G19250 // AT1G80840 // AT3G49110 // AT3G59700 // AT4G18360 // AT4G14465 // AT5G39610 // AT4G23810 // AT3G09260 // AT3G26830
GO:0071368	P	cellular response to cytokinin stimulus	6	602	72	28362	0.0057	0.1	// AT3G16360 // AT5G53290 // AT3G61630 // AT3G15150 // AT1G15670 // AT5G54060
GO:0055065	P	metal ion homeostasis	9	602	149	28362	0.006	0.11	// AT3G08040 // AT2G29100 // AT3G51860 // AT5G11210 // AT5G48400 // AT3G56970 // AT5G04150 // AT3G56980 // AT2G41240
GO:1901701	P	cellular response to oxygen-containing compound	24	602	635	28362	0.0061	0.11	// AT5G47220 // AT5G01900 // AT2G13810 // AT3G51060 // AT3G08040 // AT1G05680 // AT1G52400 // AT1G62810 // AT4G23450 // AT5G04950 // AT3G23240 // AT4G02380 // AT5G59220 // AT4G09820 // AT1G51800 // AT5G64810 // AT1G66600 // AT5G54060 // AT1G23140 // AT1G69260 // AT1G54160 // AT3G15500 // AT5G26170 // AT1G28480
GO:0044765	P	single-organism transport	34	602	1004	28362	0.0065	0.12	// AT3G08040 // AT1G01070 // AT5G45380 // AT5G55460 // AT4G39670 // AT3G53980 // AT4G33550 // AT5G04950 // AT3G15990 // AT4G08290 // AT3G47420 // AT4G28390 // AT1G77380 // AT1G61800 // AT5G59320 // AT1G20350 // AT5G09220 // AT2G04050 // AT3G61630 // AT4G12480 // AT4G22520 // AT1G15520 // AT4G23030 // AT5G53290 // AT3G23550 // AT1G16510 // AT5G26340 // AT3G22600 // AT1G44800 // AT4G22490 // AT1G30…
GO:0015893	P	drug transport	6	602	74	28362	0.0065	0.12	// AT2G04100 // AT3G23550 // AT3G08040 // AT2G04050 // AT1G15520 // AT4G23030
GO:2000024	P	regulation of leaf development	5	602	52	28362	0.0066	0.12	// AT1G34180 // AT3G29035 // AT5G39610 // AT2G43000 // AT5G11320
GO:0006357	P	regulation of transcription from RNA polymerase II promoter	15	602	333	28362	0.0066	0.12	// AT2G34210 // AT4G22950 // AT1G27720 // AT2G36890 // AT3G06490 // AT5G13080 // AT3G56980 // AT2G47190 // AT3G62610 // AT3G56970 // AT5G04150 // AT5G10140 // AT1G48000 // AT2G41240 // AT1G66390
GO:0000325	C	plant-type vacuole	9	602	152	28362	0.0067	0.32	// AT4G14630 // AT1G54000 // AT3G21520 // AT3G13080 // AT3G13090 // AT3G51860 // AT1G79360 // AT5G17220 // AT5G50260
GO:0042493	P	response to drug	6	602	75	28362	0.0068	0.12	// AT2G04100 // AT3G23550 // AT3G08040 // AT2G04050 // AT1G15520 // AT4G23030
GO:0009267	P	cellular response to starvation	9	602	153	28362	0.007	0.12	// AT1G73010 // AT3G08040 // AT5G45380 // AT2G47190 // AT3G56970 // AT5G04150 // AT3G56980 // AT2G41240 // AT1G68740
GO:1990837	F	sequence-specific double-stranded DNA binding	11	602	213	28362	0.0075	0.16	// AT4G09820 // AT4G22950 // AT5G49700 // AT3G56980 // AT5G13080 // AT3G56970 // AT5G04150 // AT5G10140 // AT2G47190 // AT2G41240 // AT4G14465
GO:0080167	P	response to karrikin	8	602	128	28362	0.0077	0.13	// AT5G05600 // AT3G21090 // AT5G57785 // AT2G36080 // AT1G05680 // AT4G37370 // AT1G66390 // AT1G61800
GO:0005887	C	integral component of plasma membrane	10	602	184	28362	0.0077	0.33	// AT3G63380 // AT1G22150 // AT5G45380 // AT2G38940 // AT4G01010 // AT5G09220 // AT2G32830 // AT3G15990 // AT4G10380 // AT4G20110
GO:0005342	F	organic acid transmembrane transporter activity	7	602	102	28362	0.0078	0.16	// AT4G08300 // AT5G09220 // AT4G08290 // AT1G01070 // AT1G44800 // AT2G37460 // AT1G77380
GO:0046943	F	carboxylic acid transmembrane transporter activity	7	602	102	28362	0.0078	0.16	// AT4G08300 // AT5G09220 // AT4G08290 // AT1G01070 // AT1G44800 // AT2G37460 // AT1G77380
GO:0016614	F	oxidoreductase activity, acting on CH-OH group of donors	11	602	214	28362	0.0078	0.16	// AT1G26390 // AT1G30760 // AT4G20860 // AT1G26410 // AT2G41510 // AT4G18360 // AT5G20960 // AT2G29350 // AT1G09500 // AT1G09480 // AT5G42800
GO:0044248	P	cellular catabolic process	34	602	1024	28362	0.0085	0.15	// AT5G64110 // AT1G02940 // AT5G64120 // AT3G13672 // AT3G54420 // AT3G21770 // AT5G62150 // AT4G11320 // AT2G43620 // AT4G11910 // AT5G06720 // AT3G09260 // AT1G02930 // AT1G65610 // AT3G49110 // AT3G09790 // AT5G62480 // AT4G08770 // AT1G69930 // AT2G35000 // AT4G10500 // AT3G16410 // AT3G21780 // AT1G71770 // AT1G05880 // AT5G27420 // AT2G29460 // AT3G02040 // AT2G43570 // AT5G17220 // AT5G50…
GO:0065008	P	regulation of biological quality	40	602	1255	28362	0.0086	0.15	// AT3G17790 // AT3G51060 // AT2G29100 // AT3G08040 // AT4G27970 // AT3G56980 // AT3G51860 // AT1G05680 // AT5G04150 // AT1G52400 // AT4G08290 // AT3G47420 // AT4G28390 // AT4G36380 // AT3G27660 // AT5G44430 // AT4G01010 // AT5G11210 // AT5G48400 // AT1G03850 // AT2G41240 // AT3G56970 // AT1G16510 // AT3G49110 // AT2G41510 // AT3G05727 // AT2G37210 // AT5G20960 // AT1G44800 // AT2G43510 // AT1G45…
GO:0042594	P	response to starvation	9	602	162	28362	0.0098	0.17	// AT1G73010 // AT3G08040 // AT5G45380 // AT2G47190 // AT3G56970 // AT5G04150 // AT3G56980 // AT2G41240 // AT1G68740
GO:0009409	P	response to cold	16	602	384	28362	0.01	0.17	// AT2G30250 // AT5G13330 // AT3G27660 // AT1G56600 // AT5G59820 // AT4G22950 // AT3G16470 // AT3G57260 // AT5G10140 // AT4G12480 // AT3G50260 // AT3G08720 // AT4G02380 // AT5G58940 // AT3G09260 // AT1G27730
GO:0005506	F	iron ion binding	14	602	317	28362	0.01	0.19	// AT4G36380 // AT4G37410 // AT2G34490 // AT3G20100 // AT2G27690 // AT3G26330 // AT3G14680 // AT5G20960 // AT2G45510 // AT5G07990 // AT1G33730 // AT4G37370 // AT2G34500 // AT3G26830
GO:0030247	F	polysaccharide binding	5	602	58	28362	0.01	0.19	// AT5G53110 // AT2G26400 // AT1G79680 // AT3G57260 // AT1G21240
GO:0048037	F	cofactor binding	18	602	451	28362	0.01	0.19	// AT1G26390 // AT3G08860 // AT1G30760 // AT1G25460 // AT2G13810 // AT4G20860 // AT1G26410 // AT1G62810 // AT2G41510 // AT3G22460 // AT4G18360 // AT2G02010 // AT1G19250 // AT5G20960 // AT5G17330 // AT1G09500 // AT1G09480 // AT5G42800
GO:0001871	F	pattern binding	5	602	58	28362	0.01	0.19	// AT5G53110 // AT2G26400 // AT1G79680 // AT3G57260 // AT1G21240
GO:0051213	F	dioxygenase activity	8	602	135	28362	0.01	0.19	// AT5G05600 // AT1G06620 // AT4G22880 // AT5G20400 // AT2G26400 // AT2G30840 // AT4G10500 // AT1G17020
GO:1902578	P	single-organism localization	34	602	1040	28362	0.011	0.18	// AT3G08040 // AT1G01070 // AT5G45380 // AT5G55460 // AT4G39670 // AT3G53980 // AT4G33550 // AT5G04950 // AT3G15990 // AT4G08290 // AT3G47420 // AT4G28390 // AT1G77380 // AT1G61800 // AT5G59320 // AT1G20350 // AT5G09220 // AT2G04050 // AT3G61630 // AT4G12480 // AT4G22520 // AT1G15520 // AT4G23030 // AT5G53290 // AT3G23550 // AT1G16510 // AT5G26340 // AT3G22600 // AT1G44800 // AT4G22490 // AT1G30…
GO:0042744	P	hydrogen peroxide catabolic process	6	602	83	28362	0.011	0.18	// AT5G64110 // AT4G08770 // AT3G49110 // AT5G64120 // AT3G21770 // AT5G06720
GO:0055080	P	cation homeostasis	10	602	194	28362	0.011	0.18	// AT3G08040 // AT2G29100 // AT3G51860 // AT5G11210 // AT5G48400 // AT4G23700 // AT5G04150 // AT3G56980 // AT2G41240 // AT3G56970
GO:0031349	P	positive regulation of defense response	6	602	84	28362	0.011	0.19	// AT5G47220 // AT5G40990 // AT1G19250 // AT3G49110 // AT4G18360 // AT5G39610
GO:0006873	P	cellular ion homeostasis	8	602	138	28362	0.012	0.19	// AT3G17790 // AT2G29100 // AT3G08040 // AT4G27970 // AT3G02040 // AT3G51860 // AT5G11210 // AT5G48400
GO:0006820	P	anion transport	11	602	227	28362	0.012	0.19	// AT1G61800 // AT2G38940 // AT5G50200 // AT5G09220 // AT2G32830 // AT1G15520 // AT3G15990 // AT4G10380 // AT1G44800 // AT1G77380 // AT1G68740
GO:0048583	P	regulation of response to stimulus	21	602	565	28362	0.012	0.19	// AT3G16360 // AT5G47220 // AT5G40990 // AT1G19250 // AT1G80840 // AT3G49110 // AT3G51060 // AT3G59700 // AT5G59220 // AT4G18360 // AT1G51800 // AT1G15670 // AT5G13080 // AT5G39610 // AT4G23810 // AT1G52400 // AT3G15150 // AT4G14465 // AT3G09260 // AT4G23450 // AT3G26830
GO:0016765	F	transferase activity, transferring alkyl or aryl (other than methyl) groups	8	602	138	28362	0.012	0.21	// AT1G02930 // AT1G02940 // AT5G62480 // AT2G29460 // AT5G04950 // AT1G69930 // AT5G17220 // AT3G09270
GO:0055114	P	oxidation-reduction process	47	602	1566	28362	0.013	0.21	// AT4G18360 // AT1G06620 // AT4G20860 // AT4G22880 // AT5G64120 // AT5G20400 // AT3G17790 // AT3G21770 // AT2G30840 // AT1G62810 // AT2G34500 // AT4G36380 // AT1G26410 // AT4G08770 // AT3G29250 // AT2G45510 // AT1G06100 // AT4G37370 // AT2G29350 // AT5G06720 // AT1G06350 // AT4G21850 // AT5G64110 // AT5G05600 // AT1G30760 // AT3G49110 // AT2G41510 // AT2G27690 // AT3G20100 // AT2G26400 // AT5G20…
GO:0044425	C	membrane part	150	602	5962	28362	0.013	0.45	// AT5G46050 // AT3G08040 // AT3G21090 // AT1G22150 // AT5G45380 // AT1G06350 // AT5G65600 // AT5G53110 // AT1G01070 // AT4G28390 // AT2G34500 // AT4G21680 // AT2G38940 // AT4G01010 // AT5G09220 // AT1G14870 // AT1G06100 // AT3G01840 // AT4G04500 // AT5G25910 // AT5G44480 // AT2G04100 // AT3G57260 // AT3G60540 // AT3G13080 // AT5G42800 // AT4G20110 // AT1G30220 // AT1G52200 // AT4G37410 // AT5G27…
GO:0005886	C	plasma membrane	99	602	3735	28362	0.013	0.45	// AT5G46050 // AT3G08040 // AT3G21090 // AT1G22150 // AT5G45380 // AT5G65600 // AT1G01070 // AT4G37010 // AT1G77380 // AT4G21680 // AT2G38940 // AT4G01010 // AT5G09220 // AT1G14870 // AT3G01840 // AT2G25090 // AT5G11410 // AT4G04500 // AT5G25910 // AT3G57260 // AT4G20110 // AT1G30220 // AT1G52200 // AT3G28570 // AT1G45145 // AT4G15610 // AT4G27300 // AT2G33080 // AT1G66880 // AT3G50170 // AT1G05…
GO:0001666	P	response to hypoxia	5	602	64	28362	0.014	0.23	// AT1G53620 // AT2G23270 // AT1G05880 // AT1G19250 // AT1G26410
GO:1901136	P	carbohydrate derivative catabolic process	5	602	64	28362	0.014	0.23	// AT2G43570 // AT2G43620 // AT3G12500 // AT3G09260 // AT3G54420
GO:0001012	F	RNA polymerase II regulatory region DNA binding	6	602	90	28362	0.015	0.26	// AT4G22950 // AT3G56980 // AT3G56970 // AT5G04150 // AT5G10140 // AT2G41240
GO:0000977	F	RNA polymerase II regulatory region sequence-specific DNA binding	6	602	90	28362	0.015	0.26	// AT4G22950 // AT3G56980 // AT3G56970 // AT5G04150 // AT5G10140 // AT2G41240
GO:0006725	P	cellular aromatic compound metabolic process	118	602	4588	28362	0.016	0.25	// AT5G49520 // AT1G80840 // AT4G22950 // AT3G23290 // AT2G30770 // AT4G37010 // AT1G71520 // AT5G64810 // AT1G48000 // AT5G39610 // AT3G09260 // AT4G23810 // AT5G52290 // AT4G01720 // AT5G44480 // AT3G06490 // AT1G69810 // AT5G15830 // AT3G56980 // AT5G46590 // AT2G43000 // AT2G34210 // AT4G37410 // AT4G04260 // AT2G36080 // AT3G50260 // AT1G19210 // AT1G09500 // AT1G15670 // AT1G29280 // AT5G53…
GO:0048518	P	positive regulation of biological process	29	602	881	28362	0.016	0.25	// AT5G49520 // AT5G47220 // AT3G51060 // AT4G22950 // AT4G18360 // AT1G52400 // AT4G23450 // AT5G40990 // AT1G65690 // AT3G29035 // AT3G62610 // AT5G39610 // AT5G10140 // AT2G47190 // AT1G05880 // AT4G23810 // AT5G65600 // AT4G09820 // AT3G49110 // AT5G13330 // AT3G08720 // AT1G67810 // AT5G03790 // AT1G19250 // AT1G27720 // AT5G11320 // AT3G15150 // AT2G29950 // AT1G34180
GO:0055076	P	transition metal ion homeostasis	6	602	92	28362	0.017	0.26	// AT3G08040 // AT3G51860 // AT3G56970 // AT5G04150 // AT3G56980 // AT2G41240
GO:0009891	P	positive regulation of biosynthetic process	16	602	409	28362	0.017	0.27	// AT5G49520 // AT5G47220 // AT5G13330 // AT3G62610 // AT4G09820 // AT1G27720 // AT4G23810 // AT1G65690 // AT3G51060 // AT4G22950 // AT2G47190 // AT3G08720 // AT5G10140 // AT5G03790 // AT4G23450 // AT1G34180
GO:0009699	P	phenylpropanoid biosynthetic process	7	602	121	28362	0.018	0.27	// AT4G22880 // AT1G33030 // AT4G09820 // AT1G61820 // AT1G67980 // AT1G09500 // AT1G09480
GO:0015698	P	inorganic anion transport	6	602	95	28362	0.019	0.29	// AT2G38940 // AT5G50200 // AT2G32830 // AT1G68740 // AT3G15990 // AT4G10380
GO:0006366	P	transcription from RNA polymerase II promoter	15	602	380	28362	0.019	0.29	// AT2G34210 // AT4G22950 // AT1G27720 // AT2G36890 // AT3G06490 // AT5G13080 // AT3G56980 // AT2G47190 // AT3G62610 // AT3G56970 // AT5G04150 // AT5G10140 // AT1G48000 // AT2G41240 // AT1G66390
GO:0005351	F	sugar:proton symporter activity	6	602	95	28362	0.019	0.32	// AT5G18840 // AT5G26340 // AT2G38940 // AT3G47420 // AT1G79360 // AT1G30220
GO:0005402	F	cation:sugar symporter activity	6	602	95	28362	0.019	0.32	// AT5G18840 // AT5G26340 // AT2G38940 // AT3G47420 // AT1G79360 // AT1G30220
GO:0009266	P	response to temperature stimulus	20	602	559	28362	0.02	0.3	// AT2G30250 // AT5G13330 // AT3G27660 // AT1G56600 // AT5G59820 // AT5G51440 // AT4G22950 // AT3G16470 // AT4G12480 // AT3G57260 // AT4G02380 // AT5G10140 // AT3G50260 // AT5G12030 // AT3G08720 // AT5G07100 // AT4G36990 // AT5G58940 // AT3G09260 // AT1G27730
GO:0009736	P	cytokinin-activated signaling pathway	5	602	70	28362	0.02	0.3	// AT3G16360 // AT5G53290 // AT3G15150 // AT3G61630 // AT1G15670
GO:0036293	P	response to decreased oxygen levels	5	602	70	28362	0.02	0.3	// AT1G53620 // AT2G23270 // AT1G05880 // AT1G19250 // AT1G26410
GO:0009809	P	lignin biosynthetic process	5	602	70	28362	0.02	0.3	// AT1G33030 // AT1G09500 // AT1G09480 // AT1G61820 // AT1G67980
GO:0044711	P	single-organism biosynthetic process	50	602	1735	28362	0.02	0.3	// AT2G13810 // AT1G33030 // AT4G16600 // AT1G06350 // AT3G62610 // AT3G22460 // AT3G20100 // AT3G20960 // AT2G30770 // AT3G45130 // AT1G32900 // AT2G34500 // AT2G16570 // AT4G36380 // AT5G04950 // AT1G65690 // AT1G14080 // AT3G26830 // AT1G61820 // AT1G67980 // AT1G06100 // AT4G37370 // AT1G09480 // AT4G27480 // AT4G22880 // AT4G09820 // AT1G61120 // AT5G44480 // AT1G79680 // AT5G17220 // AT5G54…
GO:0070482	P	response to oxygen levels	5	602	71	28362	0.021	0.31	// AT1G53620 // AT2G23270 // AT1G05880 // AT1G19250 // AT1G26410
GO:0000976	F	transcription regulatory region sequence-specific DNA binding	9	602	185	28362	0.021	0.33	// AT4G09820 // AT4G22950 // AT3G56980 // AT5G13080 // AT3G56970 // AT5G04150 // AT5G10140 // AT2G47190 // AT2G41240
GO:0015295	F	solute:proton symporter activity	6	602	97	28362	0.021	0.33	// AT5G18840 // AT5G26340 // AT2G38940 // AT3G47420 // AT1G79360 // AT1G30220
GO:0016020	C	membrane	205	602	8532	28362	0.021	0.67	// AT5G46050 // AT3G08040 // AT3G21090 // AT1G22150 // AT5G45380 // AT1G06350 // AT5G65600 // AT3G20960 // AT5G53110 // AT1G01070 // AT4G37010 // AT4G28390 // AT2G34500 // AT4G21680 // AT2G38940 // AT4G01010 // AT5G09220 // AT1G14870 // AT1G06100 // AT3G01840 // AT2G25090 // AT3G09260 // AT5G64110 // AT5G11410 // AT2G46150 // AT4G04500 // AT5G25910 // AT5G44480 // AT3G16470 // AT2G04100 // AT3G57…
GO:0031325	P	positive regulation of cellular metabolic process	18	602	495	28362	0.023	0.33	// AT5G49520 // AT5G47220 // AT5G13330 // AT3G62610 // AT1G27720 // AT4G23810 // AT1G65690 // AT3G51060 // AT4G22950 // AT1G67810 // AT2G47190 // AT3G08720 // AT5G10140 // AT5G03790 // AT1G05880 // AT5G65600 // AT4G23450 // AT1G34180
GO:1901360	P	organic cyclic compound metabolic process	119	602	4700	28362	0.023	0.34	// AT5G49520 // AT1G80840 // AT4G22950 // AT3G23290 // AT2G30770 // AT3G45130 // AT4G37010 // AT2G34500 // AT1G71520 // AT5G64810 // AT1G48000 // AT5G39610 // AT3G09260 // AT4G23810 // AT5G52290 // AT4G01720 // AT5G44480 // AT3G06490 // AT1G69810 // AT5G15830 // AT3G56980 // AT5G46590 // AT2G43000 // AT2G34210 // AT4G37410 // AT4G04260 // AT2G36080 // AT3G50260 // AT1G19210 // AT1G09500 // AT1G15…
GO:0015294	F	solute:cation symporter activity	7	602	128	28362	0.023	0.36	// AT5G18840 // AT5G26340 // AT5G45380 // AT2G38940 // AT3G47420 // AT1G79360 // AT1G30220
GO:0009893	P	positive regulation of metabolic process	19	602	535	28362	0.024	0.35	// AT5G49520 // AT5G47220 // AT5G13330 // AT3G62610 // AT4G09820 // AT1G27720 // AT4G23810 // AT1G65690 // AT3G51060 // AT4G22950 // AT1G67810 // AT2G47190 // AT3G08720 // AT5G10140 // AT5G03790 // AT1G05880 // AT5G65600 // AT4G23450 // AT1G34180
GO:0016070	P	RNA metabolic process	89	602	3403	28362	0.024	0.35	// AT5G49520 // AT1G80840 // AT4G22950 // AT3G23290 // AT2G36080 // AT1G71520 // AT1G48000 // AT5G39610 // AT4G23810 // AT4G01720 // AT3G06490 // AT1G69810 // AT5G15830 // AT3G56980 // AT5G46590 // AT2G43000 // AT2G34210 // AT4G04260 // AT3G50260 // AT1G19210 // AT1G29280 // AT3G61630 // AT2G36890 // AT3G51060 // AT3G62610 // AT1G15790 // AT2G33710 // AT1G69310 // AT1G06160 // AT5G45990 // AT2G47…
GO:0032101	P	regulation of response to external stimulus	5	602	74	28362	0.024	0.35	// AT5G13080 // AT3G59700 // AT1G80840 // AT4G14465 // AT3G26830
GO:0009056	P	catabolic process	42	602	1430	28362	0.024	0.35	// AT5G64110 // AT1G02940 // AT5G64120 // AT5G55720 // AT3G54420 // AT3G21770 // AT5G62150 // AT4G11320 // AT5G33370 // AT2G45220 // AT5G40990 // AT2G43620 // AT4G11910 // AT5G06720 // AT3G09260 // AT1G02930 // AT1G65610 // AT3G13672 // AT3G49110 // AT3G09790 // AT2G41510 // AT5G62480 // AT4G08770 // AT1G69930 // AT2G35000 // AT4G10500 // AT3G16410 // AT3G21780 // AT1G71770 // AT1G05880 // AT5G27…
GO:0031328	P	positive regulation of cellular biosynthetic process	15	602	396	28362	0.026	0.37	// AT5G49520 // AT5G47220 // AT5G13330 // AT3G62610 // AT1G27720 // AT4G23810 // AT1G65690 // AT3G51060 // AT4G22950 // AT2G47190 // AT3G08720 // AT5G10140 // AT5G03790 // AT4G23450 // AT1G34180
GO:0016301	F	kinase activity	42	602	1436	28362	0.026	0.4	// AT4G23280 // AT4G13820 // AT1G74360 // AT5G11410 // AT1G51620 // AT4G15530 // AT1G67000 // AT2G25090 // AT5G53110 // AT5G27060 // AT2G40850 // AT1G66920 // AT3G25250 // AT4G04490 // AT2G15080 // AT4G23200 // AT3G59700 // AT4G23160 // AT1G51790 // AT4G21230 // AT3G01840 // AT5G67080 // AT3G16360 // AT5G35580 // AT1G47890 // AT5G65600 // AT4G04500 // AT5G25910 // AT1G21240 // AT4G22940 // AT1G79…
GO:0031226	C	intrinsic component of plasma membrane	12	602	292	28362	0.026	0.73	// AT3G63380 // AT3G46900 // AT1G22150 // AT5G45380 // AT2G38940 // AT4G01010 // AT3G57260 // AT5G09220 // AT2G32830 // AT3G15990 // AT4G10380 // AT4G20110
GO:0005615	C	extracellular space	6	602	103	28362	0.026	0.73	// AT5G40990 // AT4G16260 // AT4G30140 // AT1G68765 // AT5G50260 // AT4G11320
GO:0099402	P	plant organ development	30	602	961	28362	0.027	0.38	// AT2G13810 // AT5G53290 // AT3G61630 // AT3G51060 // AT5G03790 // AT5G53390 // AT4G18980 // AT4G36380 // AT3G29035 // AT3G15510 // AT5G39610 // AT4G02380 // AT4G23810 // AT5G59220 // AT1G16510 // AT2G31160 // AT5G13080 // AT5G65090 // AT1G56010 // AT4G10500 // AT2G36120 // AT2G43000 // AT3G13960 // AT1G68765 // AT2G43570 // AT5G11320 // AT1G17020 // AT5G50260 // AT3G15150 // AT1G34180
GO:0055082	P	cellular chemical homeostasis	8	602	163	28362	0.027	0.38	// AT3G17790 // AT2G29100 // AT3G08040 // AT4G27970 // AT3G02040 // AT3G51860 // AT5G11210 // AT5G48400
GO:0004601	F	peroxidase activity	7	602	133	28362	0.027	0.42	// AT5G64110 // AT3G17790 // AT4G08770 // AT3G49110 // AT5G64120 // AT3G21770 // AT5G06720
GO:0048584	P	positive regulation of response to stimulus	9	602	196	28362	0.028	0.4	// AT5G47220 // AT5G40990 // AT1G19250 // AT3G49110 // AT4G18360 // AT5G39610 // AT1G52400 // AT3G15150 // AT4G23450
GO:0016706	F	oxidoreductase activity, acting on paired donors, with incorporation or reduction of molecular oxygen, 2-oxoglutarate as one donor, and incorporation of one atom each of oxygen into both donors	5	602	77	28362	0.028	0.42	// AT4G10500 // AT1G06620 // AT5G20400 // AT1G17020 // AT4G22880
GO:0009058	P	biosynthetic process	153	602	6255	28362	0.029	0.41	// AT5G49520 // AT1G80840 // AT1G06350 // AT4G22950 // AT3G20960 // AT3G23290 // AT1G67810 // AT2G30770 // AT3G45130 // AT2G13810 // AT2G34500 // AT1G12290 // AT1G71520 // AT1G14080 // AT1G48000 // AT5G39610 // AT1G06100 // AT5G54060 // AT5G05600 // AT4G01720 // AT5G44480 // AT3G06490 // AT1G69810 // AT5G15830 // AT3G56980 // AT5G42800 // AT5G46590 // AT2G43000 // AT2G34210 // AT5G07990 // AT4G37…
GO:0000272	P	polysaccharide catabolic process	8	602	167	28362	0.03	0.42	// AT1G65610 // AT2G43620 // AT3G54420 // AT1G68765 // AT2G45220 // AT2G43570 // AT5G55720 // AT3G12500
GO:0004553	F	hydrolase activity, hydrolyzing O-glycosyl compounds	15	602	405	28362	0.031	0.45	// AT3G47050 // AT5G05460 // AT1G02850 // AT4G16260 // AT3G12500 // AT2G43620 // AT3G54420 // AT3G57260 // AT2G43570 // AT2G44480 // AT1G61820 // AT1G52400 // AT1G72000 // AT1G65610 // AT3G09260
GO:0005509	F	calcium ion binding	11	602	266	28362	0.031	0.45	// AT5G42380 // AT5G44460 // AT1G52410 // AT3G50770 // AT1G79680 // AT2G20800 // AT1G21240 // AT4G37010 // AT5G39670 // AT4G20110 // AT1G21550
GO:0016684	F	oxidoreductase activity, acting on peroxide as acceptor	7	602	139	28362	0.033	0.48	// AT5G64110 // AT3G17790 // AT4G08770 // AT3G49110 // AT5G64120 // AT3G21770 // AT5G06720
GO:0071705	P	nitrogen compound transport	13	602	339	28362	0.034	0.47	// AT5G46050 // AT4G28390 // AT1G01070 // AT5G45380 // AT5G50200 // AT1G72140 // AT2G37460 // AT4G08290 // AT4G08300 // AT1G44800 // AT5G09220 // AT1G77380 // AT4G21680
GO:0050660	F	flavin adenine dinucleotide binding	7	602	141	28362	0.035	0.5	// AT1G26390 // AT1G30760 // AT1G19250 // AT4G20860 // AT1G26410 // AT2G41510 // AT5G20960
GO:0044421	C	extracellular region part	7	602	142	28362	0.037	0.94	// AT5G40990 // AT4G16260 // AT4G30140 // AT1G68765 // AT1G32960 // AT5G50260 // AT4G11320
GO:0009626	P	plant-type hypersensitive response	5	602	84	28362	0.038	0.53	// AT1G14780 // AT1G19250 // AT3G12500 // AT3G54420 // AT4G23210
GO:0005773	C	vacuole	39	602	1359	28362	0.039	0.94	// AT3G09790 // AT3G21520 // AT3G51860 // AT1G52400 // AT4G11320 // AT3G47050 // AT5G24780 // AT1G54000 // AT4G23200 // AT2G38940 // AT5G17860 // AT5G24770 // AT3G13080 // AT3G51440 // AT1G79360 // AT3G09260 // AT1G02930 // AT5G05460 // AT3G49110 // AT1G52410 // AT2G39330 // AT2G41510 // AT3G16470 // AT3G57260 // AT4G08770 // AT3G28220 // AT3G25780 // AT4G20110 // AT4G14630 // AT4G16260 // AT1G52…
GO:0034050	P	host programmed cell death induced by symbiont	5	602	85	28362	0.04	0.54	// AT1G14780 // AT1G19250 // AT3G12500 // AT3G54420 // AT4G23210
GO:0006811	P	ion transport	21	602	645	28362	0.04	0.55	// AT3G08040 // AT3G46900 // AT1G15520 // AT1G61800 // AT2G38940 // AT5G50200 // AT3G63380 // AT5G17860 // AT5G09220 // AT1G05300 // AT2G25090 // AT3G51860 // AT2G32830 // AT4G23700 // AT3G15990 // AT4G10380 // AT1G44800 // AT4G27970 // AT1G77380 // AT1G55790 // AT1G68740
GO:0080134	P	regulation of response to stress	12	602	316	28362	0.043	0.58	// AT5G47220 // AT5G40990 // AT1G19250 // AT1G80840 // AT3G49110 // AT3G59700 // AT4G18360 // AT4G14465 // AT5G39610 // AT4G23810 // AT3G09260 // AT3G26830
GO:0004674	F	protein serine/threonine kinase activity	24	602	767	28362	0.043	0.58	// AT1G74360 // AT5G65600 // AT1G67000 // AT2G25090 // AT1G66920 // AT3G25250 // AT4G04490 // AT4G23200 // AT3G59700 // AT4G23160 // AT1G21240 // AT3G01840 // AT5G67080 // AT4G23280 // AT5G35580 // AT4G04500 // AT4G21230 // AT1G79680 // AT3G08720 // AT5G10520 // AT2G19190 // AT5G58940 // AT4G23210 // AT1G66880
GO:0004672	F	protein kinase activity	28	602	925	28362	0.043	0.58	// AT1G74360 // AT1G51620 // AT5G65600 // AT1G67000 // AT2G25090 // AT1G66920 // AT3G25250 // AT4G04490 // AT4G23200 // AT3G59700 // AT4G23160 // AT1G51790 // AT1G21240 // AT3G01840 // AT5G67080 // AT4G23280 // AT5G35580 // AT4G04500 // AT4G21230 // AT1G51800 // AT1G79680 // AT3G08720 // AT5G10520 // AT2G19190 // AT5G58940 // AT4G27290 // AT4G23210 // AT1G66880
GO:0050662	F	coenzyme binding	11	602	281	28362	0.043	0.58	// AT1G26390 // AT1G30760 // AT1G25460 // AT4G20860 // AT1G26410 // AT2G41510 // AT1G19250 // AT5G20960 // AT1G09500 // AT1G09480 // AT5G42800
GO:0051119	F	sugar transmembrane transporter activity	6	602	118	28362	0.045	0.59	// AT5G18840 // AT5G26340 // AT2G38940 // AT3G47420 // AT1G79360 // AT1G30220
GO:0016209	F	antioxidant activity	8	602	181	28362	0.045	0.59	// AT5G64110 // AT3G17790 // AT4G08770 // AT1G45145 // AT5G64120 // AT3G49110 // AT3G21770 // AT5G06720
GO:1901617	P	organic hydroxy compound biosynthetic process	7	602	150	28362	0.046	0.63	// AT4G22880 // AT4G36380 // AT4G09820 // AT2G34490 // AT3G62610 // AT5G17220 // AT2G34500
GO:0006790	P	sulfur compound metabolic process	11	602	286	28362	0.047	0.64	// AT5G13330 // AT4G37410 // AT1G21100 // AT2G30770 // AT5G23020 // AT1G67810 // AT4G37370 // AT3G16410 // AT3G09260 // AT2G43000 // AT3G26830
GO:0043167	F	ion binding	96	602	3821	28362	0.047	0.61	// AT1G06620 // AT2G13810 // AT3G50770 // AT5G53110 // AT4G37010 // AT2G34500 // AT1G55790 // AT1G05880 // AT3G09260 // AT5G64110 // AT5G05600 // AT1G61120 // AT2G02010 // AT1G67856 // AT5G17330 // AT4G20110 // AT4G08770 // AT4G37410 // AT5G27420 // AT4G04260 // AT3G02040 // AT1G56600 // AT3G15150 // AT2G46880 // AT5G20400 // AT3G21770 // AT2G20800 // AT3G27473 // AT3G28210 // AT2G16570 // AT1G67…
GO:0005516	F	calmodulin binding	10	602	252	28362	0.048	0.62	// AT1G04600 // AT4G21820 // AT5G57010 // AT2G02010 // AT4G01010 // AT3G63380 // AT3G45290 // AT2G47190 // AT5G17330 // AT5G58940
GO:0035556	P	intracellular signal transduction	21	602	660	28362	0.049	0.65	// AT3G16360 // AT2G33710 // AT3G08720 // AT1G71520 // AT5G53290 // AT3G25250 // AT3G61630 // AT1G28370 // AT3G54990 // AT4G22950 // AT5G47220 // AT5G40990 // AT1G06160 // AT2G25090 // AT3G50260 // AT1G19210 // AT5G10140 // AT5G13330 // AT3G27473 // AT3G12500 // AT3G23240
GO:0006468	P	protein phosphorylation	28	602	936	28362	0.049	0.65	// AT1G74360 // AT1G51620 // AT5G65600 // AT1G67000 // AT2G25090 // AT1G66920 // AT3G25250 // AT4G04490 // AT4G23200 // AT3G59700 // AT4G23160 // AT1G51790 // AT1G21240 // AT5G10140 // AT3G01840 // AT4G23280 // AT5G35580 // AT4G22950 // AT4G04500 // AT4G21230 // AT1G51800 // AT1G79680 // AT3G08720 // AT5G10520 // AT2G19190 // AT5G58940 // AT4G23210 // AT1G66880
GO:0030170	F	pyridoxal phosphate binding	5	602	92	28362	0.052	0.64	// AT3G08860 // AT3G22460 // AT2G02010 // AT2G13810 // AT5G17330
GO:0016798	F	hydrolase activity, acting on glycosyl bonds	15	602	438	28362	0.053	0.64	// AT3G47050 // AT5G05460 // AT1G02850 // AT4G16260 // AT3G12500 // AT2G43620 // AT3G54420 // AT3G57260 // AT2G43570 // AT2G44480 // AT1G61820 // AT1G52400 // AT1G72000 // AT1G65610 // AT3G09260
GO:1901476	F	carbohydrate transporter activity	6	602	123	28362	0.053	0.64	// AT5G18840 // AT5G26340 // AT2G38940 // AT3G47420 // AT1G79360 // AT1G30220
GO:0015144	F	carbohydrate transmembrane transporter activity	6	602	123	28362	0.053	0.64	// AT5G18840 // AT5G26340 // AT2G38940 // AT3G47420 // AT1G79360 // AT1G30220
GO:0022836	F	gated channel activity	5	602	93	28362	0.054	0.64	// AT5G11210 // AT5G48400 // AT4G01010 // AT4G27970 // AT2G29100
GO:0044036	P	cell wall macromolecule metabolic process	7	602	158	28362	0.057	0.76	// AT2G43620 // AT3G54420 // AT2G43570 // AT5G62150 // AT3G12500 // AT1G14080 // AT4G01750
GO:0048522	P	positive regulation of cellular process	21	602	676	28362	0.059	0.78	// AT5G49520 // AT5G47220 // AT3G08720 // AT3G62610 // AT1G27720 // AT4G23810 // AT1G65690 // AT3G51060 // AT4G22950 // AT5G13330 // AT1G67810 // AT2G47190 // AT5G39610 // AT1G52400 // AT5G10140 // AT5G03790 // AT3G15150 // AT1G05880 // AT5G65600 // AT4G23450 // AT1G34180
GO:0030001	P	metal ion transport	10	602	263	28362	0.06	0.79	// AT3G08040 // AT3G46900 // AT3G63380 // AT5G17860 // AT1G05300 // AT2G25090 // AT3G51860 // AT4G23700 // AT1G15520 // AT1G55790
GO:0008234	F	cysteine-type peptidase activity	6	602	128	28362	0.061	0.72	// AT3G49340 // AT4G25110 // AT4G22960 // AT2G34080 // AT5G50260 // AT4G11320
GO:0010557	P	positive regulation of macromolecule biosynthetic process	13	602	373	28362	0.062	0.8	// AT5G49520 // AT5G47220 // AT5G13330 // AT3G62610 // AT1G27720 // AT4G23810 // AT3G51060 // AT4G22950 // AT2G47190 // AT3G08720 // AT5G10140 // AT5G03790 // AT1G34180
GO:0009055	F	electron carrier activity	8	602	196	28362	0.064	0.75	// AT1G26390 // AT1G30760 // AT4G20860 // AT1G26410 // AT1G28480 // AT4G01380 // AT5G20960 // AT1G03850
GO:0097306	P	cellular response to alcohol	10	602	267	28362	0.065	0.84	// AT4G23450 // AT1G23140 // AT1G69260 // AT1G54160 // AT5G59220 // AT1G51800 // AT1G05680 // AT1G52400 // AT1G62810 // AT1G66600
GO:0071215	P	cellular response to abscisic acid stimulus	10	602	267	28362	0.065	0.84	// AT4G23450 // AT1G23140 // AT1G69260 // AT1G54160 // AT5G59220 // AT1G51800 // AT1G05680 // AT1G52400 // AT1G62810 // AT1G66600
GO:0006875	P	cellular metal ion homeostasis	5	602	101	28362	0.07	0.91	// AT3G51860 // AT5G11210 // AT5G48400 // AT3G08040 // AT2G29100
GO:0043169	F	cation binding	91	602	3678	28362	0.07	0.8	// AT1G06620 // AT3G50770 // AT5G53110 // AT4G37010 // AT2G34500 // AT1G55790 // AT1G05880 // AT3G09260 // AT5G64110 // AT5G05600 // AT1G61120 // AT1G67856 // AT4G20110 // AT4G08770 // AT4G37410 // AT5G27420 // AT4G04260 // AT3G02040 // AT1G56600 // AT3G15150 // AT2G46880 // AT5G20400 // AT3G21770 // AT2G20800 // AT3G27473 // AT3G28210 // AT2G16570 // AT1G67980 // AT4G37370 // AT5G06720 // AT2G35…
GO:0046873	F	metal ion transmembrane transporter activity	9	602	235	28362	0.07	0.8	// AT3G08040 // AT3G46900 // AT5G45380 // AT4G01010 // AT5G17860 // AT1G05300 // AT3G51860 // AT3G63380 // AT4G23700
GO:0090304	P	nucleic acid metabolic process	93	602	3768	28362	0.071	0.91	// AT5G49520 // AT1G80840 // AT4G22950 // AT3G23290 // AT2G36080 // AT4G37010 // AT1G71520 // AT1G48000 // AT5G39610 // AT4G23810 // AT4G01720 // AT3G06490 // AT1G69810 // AT5G15830 // AT3G56980 // AT5G46590 // AT2G43000 // AT2G34210 // AT4G04260 // AT3G50260 // AT1G19210 // AT3G15150 // AT1G29280 // AT3G61630 // AT2G36890 // AT3G51060 // AT3G62610 // AT1G15790 // AT2G33710 // AT1G69310 // AT1G06…
GO:0010628	P	positive regulation of gene expression	13	602	383	28362	0.072	0.92	// AT5G49520 // AT5G47220 // AT5G13330 // AT3G62610 // AT1G27720 // AT4G23810 // AT3G51060 // AT4G22950 // AT2G47190 // AT3G08720 // AT5G10140 // AT5G03790 // AT1G34180
GO:0045893	P	positive regulation of transcription, DNA-templated	12	602	347	28362	0.074	0.94	// AT5G49520 // AT5G47220 // AT5G13330 // AT3G62610 // AT1G27720 // AT4G23810 // AT3G51060 // AT4G22950 // AT2G47190 // AT5G10140 // AT5G03790 // AT1G34180
GO:1902680	P	positive regulation of RNA biosynthetic process	12	602	348	28362	0.075	0.94	// AT5G49520 // AT5G47220 // AT5G13330 // AT3G62610 // AT1G27720 // AT4G23810 // AT3G51060 // AT4G22950 // AT2G47190 // AT5G10140 // AT5G03790 // AT1G34180
GO:0015711	P	organic anion transport	5	602	103	28362	0.075	0.94	// AT1G44800 // AT1G61800 // AT1G77380 // AT1G15520 // AT5G09220
GO:1903508	P	positive regulation of nucleic acid-templated transcription	12	602	348	28362	0.075	0.94	// AT5G49520 // AT5G47220 // AT5G13330 // AT3G62610 // AT1G27720 // AT4G23810 // AT3G51060 // AT4G22950 // AT2G47190 // AT5G10140 // AT5G03790 // AT1G34180
GO:0046942	P	carboxylic acid transport	5	602	103	28362	0.075	0.94	// AT1G44800 // AT1G61800 // AT1G77380 // AT1G15520 // AT5G09220
GO:0048585	P	negative regulation of response to stimulus	7	602	169	28362	0.075	0.94	// AT5G59220 // AT3G51060 // AT3G59700 // AT1G51800 // AT1G15670 // AT4G14465 // AT3G09260
GO:0008324	F	cation transmembrane transporter activity	15	602	464	28362	0.077	0.87	// AT5G18840 // AT3G08040 // AT3G46900 // AT5G26340 // AT5G45380 // AT2G38940 // AT4G01010 // AT5G17860 // AT1G05300 // AT3G51860 // AT3G63380 // AT4G23700 // AT1G79360 // AT3G47420 // AT1G30220
GO:0071702	P	organic substance transport	34	602	1234	28362	0.079	0.97	// AT5G46050 // AT4G39670 // AT1G76970 // AT5G45380 // AT1G72140 // AT3G53980 // AT4G33550 // AT1G01070 // AT4G08290 // AT3G47420 // AT4G28390 // AT1G77380 // AT4G21680 // AT1G61800 // AT5G59320 // AT1G20350 // AT5G09220 // AT3G61630 // AT4G12480 // AT4G22520 // AT1G15520 // AT5G53290 // AT5G26340 // AT3G22600 // AT5G55460 // AT1G02620 // AT3G60540 // AT1G44800 // AT4G20110 // AT4G22490 // AT1G30…
GO:0019725	P	cellular homeostasis	11	602	314	28362	0.079	0.97	// AT3G17790 // AT1G45145 // AT2G29100 // AT3G08040 // AT4G27970 // AT3G02040 // AT3G51860 // AT5G11210 // AT5G48400 // AT1G03850 // AT1G28480
GO:0015267	F	channel activity	7	602	171	28362	0.079	0.87	// AT2G29100 // AT4G01010 // AT4G27970 // AT5G11210 // AT5G48400 // AT1G20350 // AT4G10380
GO:0022803	F	passive transmembrane transporter activity	7	602	171	28362	0.079	0.87	// AT2G29100 // AT4G01010 // AT4G27970 // AT5G11210 // AT5G48400 // AT1G20350 // AT4G10380
GO:0003690	F	double-stranded DNA binding	11	602	315	28362	0.08	0.87	// AT4G09820 // AT4G22950 // AT5G49700 // AT3G56980 // AT5G13080 // AT3G56970 // AT5G04150 // AT5G10140 // AT2G47190 // AT2G41240 // AT4G14465
GO:0009738	P	abscisic acid-activated signaling pathway	9	602	243	28362	0.082	1	// AT4G23450 // AT1G23140 // AT1G69260 // AT5G59220 // AT1G51800 // AT1G54160 // AT1G52400 // AT1G62810 // AT1G66600
GO:0009735	P	response to cytokinin	9	602	244	28362	0.083	1	// AT3G16360 // AT5G53290 // AT3G61630 // AT1G15670 // AT1G74660 // AT3G15150 // AT3G09260 // AT1G03850 // AT5G54060
GO:0001135	F	transcription factor activity, RNA polymerase II transcription factor recruiting	6	602	139	28362	0.083	0.89	// AT3G62610 // AT2G36890 // AT3G06490 // AT2G47190 // AT1G48000 // AT1G66390
GO:0030312	C	external encapsulating structure	21	602	706	28362	0.083	1	// AT2G16570 // AT2G43570 // AT4G14630 // AT4G20860 // AT4G16260 // AT3G14060 // AT3G09790 // AT5G64120 // AT3G49110 // AT4G12480 // AT3G54420 // AT3G57260 // AT2G45220 // AT3G21770 // AT1G32960 // AT1G54000 // AT1G02930 // AT1G21310 // AT5G50260 // AT5G44430 // AT5G59320
GO:0005618	C	cell wall	21	602	706	28362	0.083	1	// AT2G16570 // AT2G43570 // AT4G14630 // AT4G20860 // AT4G16260 // AT3G14060 // AT3G09790 // AT5G64120 // AT3G49110 // AT4G12480 // AT3G54420 // AT3G57260 // AT2G45220 // AT3G21770 // AT1G32960 // AT1G54000 // AT1G02930 // AT1G21310 // AT5G50260 // AT5G44430 // AT5G59320
GO:0051254	P	positive regulation of RNA metabolic process	12	602	356	28362	0.085	1	// AT5G49520 // AT5G47220 // AT5G13330 // AT3G62610 // AT1G27720 // AT4G23810 // AT3G51060 // AT4G22950 // AT2G47190 // AT5G10140 // AT5G03790 // AT1G34180
GO:0046872	F	metal ion binding	90	602	3673	28362	0.085	0.89	// AT1G06620 // AT3G50770 // AT5G53110 // AT4G37010 // AT2G34500 // AT1G55790 // AT1G05880 // AT3G09260 // AT5G64110 // AT5G05600 // AT1G61120 // AT1G67856 // AT4G20110 // AT4G08770 // AT4G37410 // AT5G27420 // AT4G04260 // AT3G02040 // AT1G56600 // AT3G15150 // AT2G46880 // AT5G20400 // AT3G21770 // AT2G20800 // AT3G27473 // AT3G28210 // AT2G16570 // AT1G67980 // AT4G37370 // AT5G06720 // AT2G35…
GO:0001134	F	transcription factor activity, transcription factor recruiting	6	602	140	28362	0.085	0.89	// AT3G62610 // AT2G36890 // AT3G06490 // AT2G47190 // AT1G48000 // AT1G66390
GO:0046483	P	heterocycle metabolic process	107	602	4433	28362	0.086	1	// AT5G49520 // AT1G80840 // AT4G22950 // AT3G23290 // AT2G30770 // AT4G37010 // AT1G71520 // AT1G48000 // AT5G39610 // AT3G09260 // AT4G23810 // AT4G01720 // AT5G44480 // AT3G06490 // AT1G69810 // AT5G15830 // AT3G56980 // AT5G46590 // AT2G43000 // AT2G34210 // AT4G37410 // AT4G04260 // AT2G36080 // AT3G50260 // AT1G19210 // AT3G15150 // AT1G29280 // AT5G53290 // AT3G61630 // AT2G36890 // AT3G51…
GO:0051173	P	positive regulation of nitrogen compound metabolic process	13	602	399	28362	0.091	1	// AT5G49520 // AT5G47220 // AT5G13330 // AT3G62610 // AT1G27720 // AT4G23810 // AT3G51060 // AT4G22950 // AT2G47190 // AT3G08720 // AT5G10140 // AT5G03790 // AT1G34180
GO:0009505	C	plant-type cell wall	11	602	323	28362	0.091	1	// AT4G20860 // AT3G49110 // AT5G64120 // AT4G12480 // AT2G43570 // AT2G45220 // AT3G21770 // AT1G32960 // AT1G54000 // AT1G21310 // AT5G50260
GO:1901615	P	organic hydroxy compound metabolic process	8	602	215	28362	0.095	1	// AT4G22880 // AT4G36380 // AT4G09820 // AT3G62610 // AT3G02040 // AT5G17220 // AT2G34490 // AT2G34500
GO:0010038	P	response to metal ion	15	602	481	28362	0.096	1	// AT3G08040 // AT1G02930 // AT5G44460 // AT1G45145 // AT5G24770 // AT3G22460 // AT2G43570 // AT5G04950 // AT3G51860 // AT1G48000 // AT3G09270 // AT5G17330 // AT2G47190 // AT3G12500 // AT4G21680
GO:0000989	F	transcription factor activity, transcription factor binding	9	602	252	28362	0.096	1	// AT3G06490 // AT1G27720 // AT2G36890 // AT3G62610 // AT1G67220 // AT1G48000 // AT2G47190 // AT1G15790 // AT1G66390
GO:0043436	P	oxoacid metabolic process	27	602	973	28362	0.1	1	// AT2G13810 // AT1G06350 // AT3G22460 // AT1G52400 // AT4G21680 // AT2G16570 // AT4G37150 // AT5G13330 // AT1G65690 // AT5G04950 // AT1G06100 // AT3G09260 // AT2G02010 // AT3G30770 // AT2G26400 // AT5G23020 // AT5G17330 // AT4G15530 // AT3G25780 // AT4G10500 // AT3G16410 // AT3G21780 // AT2G43000 // AT5G50200 // AT3G25760 // AT1G17960 // AT5G20960
GO:0006810	P	transport	60	602	2391	28362	0.1	1	// AT5G46050 // AT3G08040 // AT3G46900 // AT1G76970 // AT5G45380 // AT1G72140 // AT3G63380 // AT4G27970 // AT3G53980 // AT1G05300 // AT4G33550 // AT3G51860 // AT5G17860 // AT3G15990 // AT4G08290 // AT3G47420 // AT4G28390 // AT1G77380 // AT4G21680 // AT1G61800 // AT5G04950 // AT2G38940 // AT5G59320 // AT4G12480 // AT1G20350 // AT5G09220 // AT2G04050 // AT3G61630 // AT3G13080 // AT2G32830 // AT1G55…
GO:0005216	F	ion channel activity	5	602	113	28362	0.1	1	// AT5G11210 // AT5G48400 // AT4G01010 // AT4G27970 // AT2G29100
GO:0009411	P	response to UV	5	602	115	28362	0.11	1	// AT5G59820 // AT2G36750 // AT1G05880 // AT3G62610 // AT5G07990
GO:0042445	P	hormone metabolic process	6	602	152	28362	0.11	1	// AT4G36380 // AT2G41510 // AT5G11320 // AT2G37210 // AT1G05680 // AT5G20960
GO:0051234	P	establishment of localization	60	602	2406	28362	0.11	1	// AT5G46050 // AT3G08040 // AT3G46900 // AT1G76970 // AT5G45380 // AT1G72140 // AT3G63380 // AT4G27970 // AT3G53980 // AT1G05300 // AT4G33550 // AT3G51860 // AT5G17860 // AT3G15990 // AT4G08290 // AT3G47420 // AT4G28390 // AT1G77380 // AT4G21680 // AT1G61800 // AT5G04950 // AT2G38940 // AT5G59320 // AT4G12480 // AT1G20350 // AT5G09220 // AT2G04050 // AT3G61630 // AT3G13080 // AT2G32830 // AT1G55…
GO:0000988	F	transcription factor activity, protein binding	9	602	259	28362	0.11	1	// AT3G06490 // AT1G27720 // AT2G36890 // AT3G62610 // AT1G67220 // AT1G48000 // AT2G47190 // AT1G15790 // AT1G66390
GO:0022838	F	substrate-specific channel activity	6	602	152	28362	0.11	1	// AT2G29100 // AT4G01010 // AT4G27970 // AT5G11210 // AT5G48400 // AT4G10380
GO:0005783	C	endoplasmic reticulum	25	602	895	28362	0.11	1	// AT1G06350 // AT5G36925 // AT3G21520 // AT1G52400 // AT2G23830 // AT4G36380 // AT2G18680 // AT4G12480 // AT3G51440 // AT2G45510 // AT1G06100 // AT4G37370 // AT2G18193 // AT3G09260 // AT1G52410 // AT3G57260 // AT3G60540 // AT5G07990 // AT5G42800 // AT3G26830 // AT3G18250 // AT4G37410 // AT2G39410 // AT5G11320 // AT5G50260
GO:1990267	P	response to transition metal nanoparticle	5	602	119	28362	0.12	1	// AT5G24770 // AT2G43570 // AT3G22460 // AT3G08040 // AT5G04950
GO:0045935	P	positive regulation of nucleobase-containing compound metabolic process	12	602	379	28362	0.12	1	// AT5G49520 // AT5G47220 // AT5G13330 // AT3G62610 // AT1G27720 // AT4G23810 // AT3G51060 // AT4G22950 // AT2G47190 // AT5G10140 // AT5G03790 // AT1G34180
GO:0044237	P	cellular metabolic process	224	602	9879	28362	0.12	1	// AT5G49520 // AT1G80840 // AT1G69810 // AT1G02940 // AT1G06350 // AT4G22950 // AT3G23290 // AT1G67810 // AT5G53110 // AT3G45130 // AT5G62150 // AT4G37010 // AT2G13810 // AT1G76420 // AT4G21680 // AT4G37150 // AT1G64100 // AT5G67340 // AT1G12290 // AT3G21780 // AT1G71520 // AT1G14080 // AT5G64810 // AT3G22860 // AT1G48000 // AT5G39610 // AT1G06100 // AT3G01840 // AT1G05880 // AT3G09260 // AT5G64…
GO:0009966	P	regulation of signal transduction	8	602	227	28362	0.12	1	// AT3G16360 // AT4G23450 // AT5G59220 // AT3G51060 // AT1G51800 // AT1G52400 // AT3G15150 // AT1G15670
GO:0009987	P	cellular process	286	602	12771	28362	0.12	1	// AT5G49520 // AT3G08040 // AT3G59700 // AT1G80840 // AT5G65090 // AT1G02940 // AT5G45380 // AT1G06350 // AT4G22950 // AT4G23810 // AT3G23290 // AT1G67810 // AT5G53110 // AT3G45130 // AT5G62150 // AT4G37010 // AT2G13810 // AT4G28390 // AT1G76420 // AT4G21680 // AT4G37150 // AT1G64100 // AT5G67340 // AT1G12290 // AT3G21780 // AT3G04070 // AT1G71520 // AT1G51790 // AT5G64810 // AT3G22860 // AT1G61…
GO:1901576	P	organic substance biosynthetic process	138	602	5913	28362	0.12	1	// AT5G49520 // AT1G80840 // AT1G06350 // AT4G22950 // AT3G23290 // AT2G30770 // AT3G45130 // AT2G13810 // AT2G34500 // AT1G12290 // AT1G71520 // AT1G14080 // AT1G48000 // AT5G39610 // AT1G06100 // AT5G54060 // AT5G05600 // AT4G01720 // AT5G44480 // AT3G06490 // AT1G69810 // AT5G15830 // AT3G56980 // AT5G42800 // AT5G46590 // AT2G43000 // AT2G34210 // AT5G07990 // AT4G04260 // AT2G36080 // AT1G56…
GO:0016773	F	phosphotransferase activity, alcohol group as acceptor	29	602	1072	28362	0.12	1	// AT1G74360 // AT1G51620 // AT5G65600 // AT1G67000 // AT2G25090 // AT2G40850 // AT1G66920 // AT3G25250 // AT4G04490 // AT4G23200 // AT3G59700 // AT4G23160 // AT1G51790 // AT1G21240 // AT3G01840 // AT5G67080 // AT4G23280 // AT5G35580 // AT4G04500 // AT4G21230 // AT1G51800 // AT1G79680 // AT3G08720 // AT5G10520 // AT2G19190 // AT5G58940 // AT4G27290 // AT4G23210 // AT1G66880
GO:0099600	F	transmembrane receptor activity	6	602	156	28362	0.12	1	// AT5G35580 // AT2G29100 // AT5G11210 // AT5G48400 // AT3G01840 // AT5G10520
GO:0044712	P	single-organism catabolic process	17	602	585	28362	0.13	1	// AT5G40990 // AT1G02930 // AT1G02940 // AT2G29460 // AT3G21780 // AT4G30140 // AT5G62480 // AT3G02040 // AT1G54000 // AT1G69930 // AT4G10500 // AT5G17220 // AT4G11910 // AT3G16410 // AT5G33370 // AT3G09260 // AT3G09270
GO:0010646	P	regulation of cell communication	8	602	234	28362	0.13	1	// AT3G16360 // AT4G23450 // AT5G59220 // AT3G51060 // AT1G51800 // AT1G52400 // AT3G15150 // AT1G15670
GO:0023051	P	regulation of signaling	8	602	231	28362	0.13	1	// AT3G16360 // AT4G23450 // AT5G59220 // AT3G51060 // AT1G51800 // AT1G52400 // AT3G15150 // AT1G15670
GO:0030003	P	cellular cation homeostasis	5	602	122	28362	0.13	1	// AT3G51860 // AT5G11210 // AT5G48400 // AT3G08040 // AT2G29100
GO:0009408	P	response to heat	7	602	199	28362	0.14	1	// AT2G30250 // AT5G59820 // AT5G51440 // AT5G12030 // AT3G08720 // AT5G07100 // AT4G36990
GO:0005975	P	carbohydrate metabolic process	30	602	1144	28362	0.14	1	// AT1G02850 // AT4G16600 // AT4G27480 // AT3G54420 // AT1G52400 // AT1G72000 // AT1G61820 // AT3G47050 // AT2G45220 // AT1G14080 // AT2G43620 // AT2G44480 // AT3G09260 // AT1G65610 // AT5G05460 // AT1G32900 // AT5G44480 // AT3G57260 // AT4G24000 // AT5G55720 // AT2G43000 // AT5G54060 // AT1G53100 // AT4G16260 // AT1G68765 // AT3G02040 // AT1G56600 // AT2G43570 // AT3G12500 // AT4G01750
GO:0005976	P	polysaccharide metabolic process	13	602	432	28362	0.14	1	// AT1G65610 // AT1G32900 // AT5G44480 // AT2G43620 // AT3G54420 // AT1G68765 // AT1G14080 // AT2G45220 // AT2G43570 // AT4G24000 // AT5G55720 // AT3G12500 // AT4G01750
GO:0048519	P	negative regulation of biological process	23	602	848	28362	0.14	1	// AT1G80840 // AT3G51060 // AT3G62610 // AT1G73330 // AT2G36080 // AT5G59390 // AT1G27730 // AT4G25110 // AT3G59700 // AT5G10140 // AT4G11910 // AT4G36990 // AT3G09260 // AT5G59220 // AT1G51800 // AT4G14465 // AT5G13080 // AT2G43000 // AT4G08770 // AT1G54160 // AT1G74660 // AT3G15150 // AT1G15670
GO:1901565	P	organonitrogen compound catabolic process	6	602	164	28362	0.14	1	// AT2G43620 // AT3G54420 // AT2G43570 // AT4G11910 // AT3G12500 // AT3G09260
GO:0016772	F	transferase activity, transferring phosphorus-containing groups	42	602	1657	28362	0.14	1	// AT4G23280 // AT4G13820 // AT1G74360 // AT5G11410 // AT1G51620 // AT4G15530 // AT1G67000 // AT2G25090 // AT5G53110 // AT5G27060 // AT2G40850 // AT1G66920 // AT3G25250 // AT4G04490 // AT2G15080 // AT4G23200 // AT3G59700 // AT4G23160 // AT1G51790 // AT4G21230 // AT3G01840 // AT5G67080 // AT3G16360 // AT5G35580 // AT1G47890 // AT5G65600 // AT4G04500 // AT5G25910 // AT1G21240 // AT4G22940 // AT1G79…
GO:0048831	P	regulation of shoot system development	7	602	204	28362	0.15	1	// AT1G68800 // AT3G29035 // AT5G11320 // AT5G39610 // AT5G10140 // AT2G43000 // AT1G34180
GO:0010604	P	positive regulation of macromolecule metabolic process	14	602	482	28362	0.15	1	// AT5G49520 // AT5G47220 // AT5G13330 // AT3G62610 // AT1G27720 // AT4G23810 // AT3G51060 // AT4G22950 // AT2G47190 // AT3G08720 // AT5G10140 // AT5G03790 // AT1G05880 // AT1G34180
GO:0048507	P	meristem development	8	602	241	28362	0.15	1	// AT1G74660 // AT2G41510 // AT4G22950 // AT2G31160 // AT1G76420 // AT1G56010 // AT5G03790 // AT3G15150
GO:0008289	F	lipid binding	10	602	317	28362	0.15	1	// AT4G39670 // AT5G59320 // AT3G22600 // AT5G55460 // AT3G53980 // AT4G33550 // AT4G12480 // AT4G17710 // AT4G22520 // AT4G22490
GO:0051179	P	localization	61	602	2517	28362	0.16	1	// AT5G46050 // AT3G08040 // AT3G46900 // AT1G76970 // AT5G45380 // AT1G72140 // AT3G63380 // AT4G27970 // AT3G53980 // AT1G05300 // AT4G33550 // AT3G51860 // AT5G17860 // AT3G15990 // AT4G08290 // AT3G47420 // AT4G28390 // AT1G77380 // AT4G21680 // AT3G27660 // AT5G04950 // AT2G38940 // AT5G59320 // AT4G12480 // AT1G20350 // AT5G09220 // AT2G04050 // AT3G61630 // AT3G13080 // AT2G32830 // AT1G55…
GO:1901657	P	glycosyl compound metabolic process	10	602	326	28362	0.16	1	// AT2G16570 // AT4G37410 // AT1G02850 // AT1G21100 // AT2G44480 // AT1G61820 // AT1G52400 // AT4G37370 // AT3G09260 // AT5G54060
GO:0001076	F	transcription factor activity, RNA polymerase II transcription factor binding	6	602	168	28362	0.16	1	// AT3G62610 // AT2G36890 // AT3G06490 // AT2G47190 // AT1G48000 // AT1G66390
GO:0045934	P	negative regulation of nucleobase-containing compound metabolic process	8	602	249	28362	0.17	1	// AT1G80840 // AT1G27730 // AT1G54160 // AT2G36080 // AT5G13080 // AT1G74660 // AT3G15150 // AT4G36990
GO:0003002	P	regionalization	6	602	173	28362	0.17	1	// AT1G16510 // AT3G51060 // AT4G08150 // AT2G31160 // AT1G76420 // AT2G36120
GO:0016310	P	phosphorylation	32	602	1254	28362	0.17	1	// AT1G74360 // AT1G51620 // AT4G22950 // AT1G67000 // AT2G25090 // AT5G53110 // AT4G15530 // AT1G66920 // AT3G25250 // AT4G04490 // AT4G23200 // AT3G59700 // AT4G23160 // AT1G51790 // AT1G21240 // AT5G10140 // AT3G01840 // AT5G67080 // AT4G23280 // AT5G35580 // AT5G65600 // AT4G04500 // AT5G26340 // AT4G21230 // AT1G51800 // AT1G79680 // AT3G08720 // AT5G10520 // AT2G19190 // AT5G58940 // AT4G23…
GO:0010016	P	shoot system morphogenesis	6	602	176	28362	0.18	1	// AT4G36380 // AT1G05680 // AT1G56010 // AT5G03790 // AT2G36120 // AT1G68800
GO:0045892	P	negative regulation of transcription, DNA-templated	7	602	215	28362	0.18	1	// AT1G80840 // AT1G27730 // AT1G54160 // AT2G36080 // AT5G13080 // AT1G74660 // AT4G36990
GO:0004888	F	transmembrane signaling receptor activity	5	602	140	28362	0.18	1	// AT5G35580 // AT5G10520 // AT2G29100 // AT5G48400 // AT3G01840
GO:0009887	P	organ morphogenesis	6	602	180	28362	0.19	1	// AT4G36380 // AT2G31160 // AT1G76420 // AT5G03790 // AT5G53390 // AT2G36120
GO:0016052	P	carbohydrate catabolic process	8	602	257	28362	0.19	1	// AT1G65610 // AT2G43620 // AT3G54420 // AT1G68765 // AT2G45220 // AT2G43570 // AT5G55720 // AT3G12500
GO:0006082	P	organic acid metabolic process	28	602	1099	28362	0.19	1	// AT2G13810 // AT1G06350 // AT3G22460 // AT1G05680 // AT1G52400 // AT4G21680 // AT2G16570 // AT4G37150 // AT5G13330 // AT1G65690 // AT5G04950 // AT1G06100 // AT3G09260 // AT2G02010 // AT3G30770 // AT2G26400 // AT5G23020 // AT5G17330 // AT4G15530 // AT3G25780 // AT4G10500 // AT3G16410 // AT3G21780 // AT2G43000 // AT5G50200 // AT3G25760 // AT1G17960 // AT5G20960
GO:0016874	F	ligase activity	8	602	258	28362	0.19	1	// AT2G18600 // AT1G37150 // AT3G42723 // AT3G13672 // AT4G23450 // AT3G30770 // AT3G15150 // AT1G17960
GO:0009642	P	response to light intensity	5	602	144	28362	0.2	1	// AT5G59820 // AT4G02380 // AT1G61800 // AT5G12030 // AT1G27730
GO:0048523	P	negative regulation of cellular process	16	602	594	28362	0.2	1	// AT5G59220 // AT1G80840 // AT1G27730 // AT4G25110 // AT3G51060 // AT3G62610 // AT1G51800 // AT1G15670 // AT1G73330 // AT2G36080 // AT5G13080 // AT1G54160 // AT1G74660 // AT4G11910 // AT3G15150 // AT4G36990
GO:0016051	P	carbohydrate biosynthetic process	10	602	342	28362	0.2	1	// AT1G32900 // AT1G53100 // AT5G44480 // AT4G27480 // AT1G14080 // AT1G56600 // AT4G24000 // AT4G01750 // AT4G16600 // AT2G43000
GO:0071704	P	organic substance metabolic process	237	602	10672	28362	0.2	1	// AT5G49520 // AT1G80840 // AT1G69810 // AT1G06350 // AT4G22950 // AT4G22520 // AT3G23290 // AT2G30770 // AT3G45130 // AT5G62150 // AT1G76420 // AT4G37010 // AT2G13810 // AT2G34500 // AT4G21680 // AT4G37150 // AT1G64100 // AT5G67340 // AT1G12290 // AT3G21780 // AT1G71520 // AT1G14080 // AT5G64810 // AT5G54060 // AT3G22860 // AT1G48000 // AT5G39610 // AT1G06100 // AT3G01840 // AT1G05880 // AT3G09…
GO:0016616	F	oxidoreductase activity, acting on the CH-OH group of donors, NAD or NADP as acceptor	5	602	143	28362	0.2	1	// AT1G30760 // AT1G09500 // AT1G09480 // AT5G42800 // AT2G29350
GO:0019899	F	enzyme binding	8	602	265	28362	0.21	1	// AT3G16360 // AT3G25250 // AT4G27300 // AT1G15670 // AT5G10520 // AT1G05880 // AT3G09260 // AT1G52030
GO:0044459	C	plasma membrane part	12	602	428	28362	0.21	1	// AT3G63380 // AT3G46900 // AT1G22150 // AT5G45380 // AT2G38940 // AT4G01010 // AT3G57260 // AT5G09220 // AT2G32830 // AT3G15990 // AT4G10380 // AT4G20110
GO:1901135	P	carbohydrate derivative metabolic process	17	602	645	28362	0.22	1	// AT2G16570 // AT5G05460 // AT4G37410 // AT1G02850 // AT5G44480 // AT2G43620 // AT3G54420 // AT1G79680 // AT1G21100 // AT2G43570 // AT2G44480 // AT1G61820 // AT1G52400 // AT4G37370 // AT3G12500 // AT3G09260 // AT5G54060
GO:0006139	P	nucleobase-containing compound metabolic process	96	602	4178	28362	0.22	1	// AT5G49520 // AT1G80840 // AT4G22950 // AT3G23290 // AT2G36080 // AT4G37010 // AT1G71520 // AT1G48000 // AT5G39610 // AT4G23810 // AT4G01720 // AT5G44480 // AT3G06490 // AT1G69810 // AT5G15830 // AT3G56980 // AT5G46590 // AT2G43000 // AT2G34210 // AT4G04260 // AT3G50260 // AT1G19210 // AT3G15150 // AT1G29280 // AT3G61630 // AT2G36890 // AT3G51060 // AT3G62610 // AT1G15790 // AT2G16570 // AT2G33…
GO:0048437	P	floral organ development	7	602	230	28362	0.22	1	// AT4G36380 // AT3G51060 // AT2G31160 // AT1G68765 // AT3G15510 // AT5G50260 // AT5G53390
GO:0048438	P	floral whorl development	6	602	188	28362	0.22	1	// AT4G36380 // AT3G51060 // AT2G31160 // AT3G15510 // AT5G50260 // AT5G53390
GO:0051253	P	negative regulation of RNA metabolic process	7	602	232	28362	0.23	1	// AT1G80840 // AT1G27730 // AT1G54160 // AT2G36080 // AT5G13080 // AT1G74660 // AT4G36990
GO:1903507	P	negative regulation of nucleic acid-templated transcription	7	602	231	28362	0.23	1	// AT1G80840 // AT1G27730 // AT1G54160 // AT2G36080 // AT5G13080 // AT1G74660 // AT4G36990
GO:1902679	P	negative regulation of RNA biosynthetic process	7	602	231	28362	0.23	1	// AT1G80840 // AT1G27730 // AT1G54160 // AT2G36080 // AT5G13080 // AT1G74660 // AT4G36990
GO:0019752	P	carboxylic acid metabolic process	22	602	864	28362	0.23	1	// AT2G13810 // AT1G06350 // AT3G22460 // AT1G52400 // AT2G16570 // AT4G37150 // AT1G65690 // AT5G04950 // AT1G06100 // AT2G02010 // AT3G30770 // AT2G26400 // AT5G20960 // AT5G17330 // AT4G15530 // AT3G25780 // AT4G10500 // AT3G21780 // AT2G43000 // AT5G23020 // AT3G25760 // AT1G17960
GO:0046983	F	protein dimerization activity	15	602	567	28362	0.23	1	// AT1G33030 // AT4G09820 // AT1G27720 // AT1G21100 // AT3G51060 // AT4G22950 // AT3G56980 // AT5G39610 // AT5G04150 // AT1G21110 // AT5G10140 // AT1G74660 // AT2G41240 // AT3G09260 // AT3G56970
GO:0044464	C	cell part	489	602	22662	28362	0.23	1	// AT5G46050 // AT1G06620 // AT5G65090 // AT1G02940 // AT4G22950 // AT4G37010 // AT1G27020 // AT4G21680 // AT4G37150 // AT1G12290 // AT4G21920 // AT2G38940 // AT4G01390 // AT1G06100 // AT1G05880 // AT4G04500 // AT5G25910 // AT5G44480 // AT2G39330 // AT3G01600 // AT3G16470 // AT1G67856 // AT3G21780 // AT1G26390 // AT1G52040 // AT1G05490 // AT3G14700 // AT2G13547 // AT2G45220 // AT5G46295 // AT3G15…
GO:0005623	C	cell	489	602	22664	28362	0.23	1	// AT5G46050 // AT1G06620 // AT5G65090 // AT1G02940 // AT4G22950 // AT4G37010 // AT1G27020 // AT4G21680 // AT4G37150 // AT1G12290 // AT4G21920 // AT2G38940 // AT4G01390 // AT1G06100 // AT1G05880 // AT4G04500 // AT5G25910 // AT5G44480 // AT2G39330 // AT3G01600 // AT3G16470 // AT1G67856 // AT3G21780 // AT1G26390 // AT1G52040 // AT1G05490 // AT3G14700 // AT2G13547 // AT2G45220 // AT5G46295 // AT3G15…
GO:0009416	P	response to light stimulus	19	602	744	28362	0.24	1	// AT1G74660 // AT2G29100 // AT3G49110 // AT5G59820 // AT2G36890 // AT2G36750 // AT3G62610 // AT2G31160 // AT5G12030 // AT3G23290 // AT1G52410 // AT5G11210 // AT5G48400 // AT1G54160 // AT5G07990 // AT4G02380 // AT1G05880 // AT1G61800 // AT1G27730
GO:0044249	P	cellular biosynthetic process	132	602	5870	28362	0.24	1	// AT5G49520 // AT1G80840 // AT1G06350 // AT4G22950 // AT3G23290 // AT1G67810 // AT2G30770 // AT3G45130 // AT2G13810 // AT1G12290 // AT1G71520 // AT1G14080 // AT1G48000 // AT5G39610 // AT1G06100 // AT4G23810 // AT4G01720 // AT5G44480 // AT3G06490 // AT1G69810 // AT5G15830 // AT3G56980 // AT5G46590 // AT2G43000 // AT2G34210 // AT4G04260 // AT2G36080 // AT3G50260 // AT1G21110 // AT1G09500 // AT1G29…
GO:0043168	F	anion binding	6	602	195	28362	0.24	1	// AT3G08860 // AT4G22880 // AT2G13810 // AT2G02010 // AT3G22460 // AT5G17330
GO:0007275	P	multicellular organism development	65	602	2811	28362	0.25	1	// AT5G47220 // AT2G13810 // AT5G53290 // AT3G61630 // AT2G36890 // AT3G51060 // AT4G22950 // AT3G13672 // AT3G54420 // AT2G35070 // AT4G01360 // AT3G23290 // AT1G68765 // AT1G01070 // AT4G10500 // AT5G18270 // AT5G33370 // AT1G52030 // AT1G70440 // AT4G36380 // AT3G27660 // AT5G53390 // AT1G28370 // AT3G29035 // AT5G04950 // AT3G15510 // AT5G39610 // AT1G76420 // AT4G02380 // AT1G74660 // AT5G06…
GO:0006812	P	cation transport	10	602	362	28362	0.25	1	// AT3G08040 // AT3G46900 // AT3G63380 // AT5G17860 // AT1G05300 // AT2G25090 // AT3G51860 // AT4G23700 // AT1G15520 // AT1G55790
GO:0005507	F	copper ion binding	7	602	238	28362	0.25	1	// AT4G01380 // AT3G29250 // AT3G16430 // AT1G62810 // AT3G09260 // AT1G02930 // AT3G16420
GO:0043531	F	ADP binding	5	602	157	28362	0.25	1	// AT5G18360 // AT1G58410 // AT1G58390 // AT1G12290 // AT5G45240
GO:0071396	P	cellular response to lipid	11	602	409	28362	0.26	1	// AT4G23450 // AT1G23140 // AT1G69260 // AT1G54160 // AT3G51060 // AT5G59220 // AT1G51800 // AT1G05680 // AT1G52400 // AT1G62810 // AT1G66600
GO:0007389	P	pattern specification process	6	602	201	28362	0.26	1	// AT1G16510 // AT3G51060 // AT4G08150 // AT2G31160 // AT1G76420 // AT2G36120
GO:1901605	P	alpha-amino acid metabolic process	7	602	242	28362	0.26	1	// AT2G16570 // AT2G13810 // AT2G02010 // AT3G22460 // AT2G26400 // AT5G17330 // AT2G43000
GO:0022890	F	inorganic cation transmembrane transporter activity	9	602	325	28362	0.26	1	// AT3G08040 // AT3G46900 // AT5G45380 // AT4G01010 // AT5G17860 // AT1G05300 // AT3G51860 // AT3G63380 // AT4G23700
GO:0044707	P	single-multicellular organism process	66	602	2875	28362	0.27	1	// AT5G47220 // AT2G13810 // AT5G53290 // AT3G61630 // AT2G36890 // AT3G51060 // AT4G22950 // AT3G13672 // AT3G54420 // AT2G35070 // AT4G01360 // AT3G23290 // AT1G68765 // AT1G01070 // AT4G10500 // AT5G18270 // AT5G33370 // AT1G52030 // AT1G70440 // AT4G36380 // AT3G27660 // AT5G53390 // AT1G28370 // AT3G29035 // AT5G04950 // AT3G15510 // AT5G39610 // AT1G76420 // AT4G02380 // AT1G74660 // AT5G06…
GO:0042626	F	ATPase activity, coupled to transmembrane movement of substances	6	602	202	28362	0.27	1	// AT4G15236 // AT3G21090 // AT3G63380 // AT3G13090 // AT3G13080 // AT1G15520
GO:0043492	F	ATPase activity, coupled to movement of substances	6	602	203	28362	0.27	1	// AT4G15236 // AT3G21090 // AT3G63380 // AT3G13090 // AT3G13080 // AT1G15520
GO:0048731	P	system development	45	602	1929	28362	0.28	1	// AT5G47220 // AT2G13810 // AT5G53290 // AT3G61630 // AT3G51060 // AT4G22950 // AT3G54420 // AT1G05680 // AT1G01070 // AT5G03790 // AT5G53390 // AT1G52030 // AT4G18980 // AT4G36380 // AT3G27660 // AT1G28370 // AT3G29035 // AT3G15510 // AT5G39610 // AT1G76420 // AT4G02380 // AT5G06720 // AT1G68800 // AT4G23810 // AT5G59220 // AT4G09820 // AT1G16510 // AT2G31160 // AT3G16470 // AT5G10140 // AT5G13…
GO:0016820	F	hydrolase activity, acting on acid anhydrides, catalyzing transmembrane movement of substances	6	602	205	28362	0.28	1	// AT4G15236 // AT3G21090 // AT3G63380 // AT3G13090 // AT3G13080 // AT1G15520
GO:0038023	F	signaling receptor activity	5	602	165	28362	0.28	1	// AT5G35580 // AT5G10520 // AT2G29100 // AT5G48400 // AT3G01840
GO:0055044	C	symplast	22	602	899	28362	0.28	1	// AT3G42723 // AT3G15990 // AT2G46880 // AT3G21770 // AT3G20370 // AT1G52400 // AT3G16420 // AT1G54000 // AT2G38940 // AT4G12480 // AT3G13080 // AT5G52290 // AT3G09260 // AT1G02930 // AT5G26340 // AT2G39330 // AT3G16470 // AT3G16410 // AT1G27720 // AT1G45145 // AT4G27300 // AT3G13090
GO:0009506	C	plasmodesma	22	602	899	28362	0.28	1	// AT3G42723 // AT3G15990 // AT2G46880 // AT3G21770 // AT3G20370 // AT1G52400 // AT3G16420 // AT1G54000 // AT2G38940 // AT4G12480 // AT3G13080 // AT5G52290 // AT3G09260 // AT1G02930 // AT5G26340 // AT2G39330 // AT3G16470 // AT3G16410 // AT1G27720 // AT1G45145 // AT4G27300 // AT3G13090
GO:0009314	P	response to radiation	19	602	772	28362	0.29	1	// AT1G74660 // AT2G29100 // AT3G49110 // AT5G59820 // AT2G36890 // AT2G36750 // AT3G62610 // AT2G31160 // AT5G12030 // AT3G23290 // AT1G52410 // AT5G11210 // AT5G48400 // AT1G54160 // AT5G07990 // AT4G02380 // AT1G05880 // AT1G61800 // AT1G27730
GO:0010817	P	regulation of hormone levels	7	602	251	28362	0.29	1	// AT4G36380 // AT1G16510 // AT2G41510 // AT5G11320 // AT2G37210 // AT5G20960 // AT1G05680
GO:0015399	F	primary active transmembrane transporter activity	7	602	252	28362	0.29	1	// AT4G15236 // AT3G21090 // AT3G63380 // AT1G20350 // AT3G13090 // AT3G13080 // AT1G15520
GO:0060089	F	molecular transducer activity	6	602	209	28362	0.29	1	// AT5G35580 // AT2G29100 // AT5G11210 // AT5G48400 // AT3G01840 // AT5G10520
GO:0015405	F	P-P-bond-hydrolysis-driven transmembrane transporter activity	7	602	251	28362	0.29	1	// AT4G15236 // AT3G21090 // AT3G63380 // AT1G20350 // AT3G13090 // AT3G13080 // AT1G15520
GO:0004872	F	receptor activity	6	602	209	28362	0.29	1	// AT5G35580 // AT2G29100 // AT5G11210 // AT5G48400 // AT3G01840 // AT5G10520
GO:0000981	F	RNA polymerase II transcription factor activity, sequence-specific DNA binding	7	602	252	28362	0.29	1	// AT3G62610 // AT1G27720 // AT2G36890 // AT3G06490 // AT1G48000 // AT2G47190 // AT1G66390
GO:0005911	C	cell-cell junction	22	602	901	28362	0.29	1	// AT3G42723 // AT3G15990 // AT2G46880 // AT3G21770 // AT3G20370 // AT1G52400 // AT3G16420 // AT1G54000 // AT2G38940 // AT4G12480 // AT3G13080 // AT5G52290 // AT3G09260 // AT1G02930 // AT5G26340 // AT2G39330 // AT3G16470 // AT3G16410 // AT1G27720 // AT1G45145 // AT4G27300 // AT3G13090
GO:0030054	C	cell junction	22	602	901	28362	0.29	1	// AT3G42723 // AT3G15990 // AT2G46880 // AT3G21770 // AT3G20370 // AT1G52400 // AT3G16420 // AT1G54000 // AT2G38940 // AT4G12480 // AT3G13080 // AT5G52290 // AT3G09260 // AT1G02930 // AT5G26340 // AT2G39330 // AT3G16470 // AT3G16410 // AT1G27720 // AT1G45145 // AT4G27300 // AT3G13090
GO:0033692	P	cellular polysaccharide biosynthetic process	5	602	171	28362	0.3	1	// AT5G44480 // AT4G24000 // AT1G32900 // AT1G14080 // AT4G01750
GO:0046686	P	response to cadmium ion	9	602	343	28362	0.31	1	// AT1G02930 // AT5G44460 // AT1G45145 // AT1G48000 // AT4G21680 // AT5G17330 // AT2G47190 // AT3G12500 // AT3G09270
GO:0044271	P	cellular nitrogen compound biosynthetic process	99	602	4436	28362	0.31	1	// AT5G49520 // AT1G80840 // AT4G22950 // AT3G23290 // AT2G30770 // AT1G71520 // AT1G48000 // AT5G39610 // AT4G23810 // AT4G01720 // AT5G44480 // AT3G06490 // AT1G69810 // AT5G15830 // AT3G56980 // AT5G46590 // AT2G43000 // AT2G34210 // AT4G04260 // AT2G36080 // AT3G50260 // AT1G19210 // AT1G29280 // AT3G61630 // AT2G36890 // AT3G51060 // AT3G62610 // AT1G15790 // AT2G16570 // AT2G33710 // AT1G69…
GO:0098655	P	cation transmembrane transport	5	602	172	28362	0.31	1	// AT1G05300 // AT3G08040 // AT3G63380 // AT3G46900 // AT5G17860
GO:0048569	P	post-embryonic organ development	5	602	175	28362	0.32	1	// AT1G56010 // AT5G13080 // AT5G53390 // AT5G39610 // AT1G68765
GO:0009908	P	flower development	13	602	520	28362	0.32	1	// AT4G36380 // AT3G51060 // AT4G22950 // AT2G31160 // AT1G68765 // AT3G15510 // AT5G11320 // AT5G50260 // AT5G10140 // AT5G03790 // AT5G06720 // AT5G53390 // AT1G52030
GO:0097367	F	carbohydrate derivative binding	61	602	2696	28362	0.32	1	// AT1G04600 // AT3G63380 // AT4G27290 // AT3G21090 // AT1G58390 // AT1G74360 // AT5G11410 // AT1G51620 // AT4G15530 // AT3G54420 // AT1G67000 // AT4G05380 // AT2G40850 // AT3G01840 // AT1G66920 // AT1G21240 // AT5G45240 // AT1G12290 // AT3G13090 // AT3G59700 // AT4G01010 // AT1G51790 // AT4G21230 // AT5G18360 // AT1G79360 // AT5G67080 // AT1G15520 // AT1G02930 // AT5G35580 // AT1G58410 // AT5G65…
GO:0034637	P	cellular carbohydrate biosynthetic process	6	602	219	28362	0.33	1	// AT1G32900 // AT5G44480 // AT1G14080 // AT4G24000 // AT4G01750 // AT2G43000
GO:0046394	P	carboxylic acid biosynthetic process	11	602	438	28362	0.33	1	// AT2G13810 // AT1G65690 // AT1G06350 // AT5G04950 // AT2G26400 // AT5G20960 // AT3G25760 // AT1G06100 // AT3G25780 // AT2G43000 // AT5G23020
GO:1901363	F	heterocyclic compound binding	169	602	7718	28362	0.33	1	// AT5G49520 // AT1G80840 // AT4G22950 // AT3G23290 // AT1G04600 // AT2G36080 // AT1G76420 // AT3G21090 // AT2G34500 // AT1G12290 // AT1G71520 // AT4G01010 // AT3G22860 // AT1G48000 // AT5G39610 // AT3G01840 // AT5G64110 // AT5G11410 // AT5G65600 // AT4G04500 // AT4G01720 // AT5G48650 // AT3G06490 // AT4G22940 // AT4G08770 // AT1G69810 // AT5G15830 // AT3G56980 // AT3G28570 // AT5G46590 // AT2G43…
GO:0032501	P	multicellular organismal process	68	602	3032	28362	0.34	1	// AT5G47220 // AT2G13810 // AT5G53290 // AT3G61630 // AT2G36890 // AT3G51060 // AT4G22950 // AT3G13672 // AT3G54420 // AT2G35070 // AT4G01360 // AT3G23290 // AT1G68765 // AT1G01070 // AT4G10500 // AT5G18270 // AT5G33370 // AT1G52030 // AT1G70440 // AT4G36380 // AT3G27660 // AT5G53390 // AT1G28370 // AT3G29035 // AT5G04950 // AT3G15510 // AT5G39610 // AT1G76420 // AT4G02380 // AT1G74660 // AT5G06…
GO:0044432	C	endoplasmic reticulum part	11	602	440	28362	0.34	1	// AT5G07990 // AT4G36380 // AT1G52410 // AT1G06350 // AT1G06100 // AT2G23830 // AT3G60540 // AT5G11320 // AT1G52400 // AT5G42800 // AT3G09260
GO:0048046	C	apoplast	12	602	486	28362	0.34	1	// AT1G23140 // AT4G14630 // AT4G16260 // AT1G45145 // AT5G64120 // AT5G59320 // AT2G43570 // AT1G68765 // AT1G32960 // AT3G57260 // AT3G13080 // AT2G43620
GO:0009888	P	tissue development	14	602	577	28362	0.35	1	// AT1G74660 // AT4G09820 // AT2G41510 // AT4G22950 // AT2G31160 // AT1G76420 // AT3G15510 // AT5G13080 // AT5G65090 // AT4G08150 // AT1G56010 // AT5G03790 // AT3G15150 // AT2G36120
GO:0090567	P	reproductive shoot system development	13	602	533	28362	0.35	1	// AT4G36380 // AT3G51060 // AT4G22950 // AT2G31160 // AT1G68765 // AT3G15510 // AT5G11320 // AT5G50260 // AT5G10140 // AT5G03790 // AT5G06720 // AT5G53390 // AT1G52030
GO:0051172	P	negative regulation of nitrogen compound metabolic process	9	602	356	28362	0.35	1	// AT1G80840 // AT1G27730 // AT1G54160 // AT2G36080 // AT5G13080 // AT1G74660 // AT4G11910 // AT3G15150 // AT4G36990
GO:0097159	F	organic cyclic compound binding	169	602	7737	28362	0.35	1	// AT5G49520 // AT1G80840 // AT4G22950 // AT3G23290 // AT1G04600 // AT2G36080 // AT1G76420 // AT3G21090 // AT2G34500 // AT1G12290 // AT1G71520 // AT4G01010 // AT3G22860 // AT1G48000 // AT5G39610 // AT3G01840 // AT5G64110 // AT5G11410 // AT5G65600 // AT4G04500 // AT4G01720 // AT5G48650 // AT3G06490 // AT4G22940 // AT4G08770 // AT1G69810 // AT5G15830 // AT3G56980 // AT3G28570 // AT5G46590 // AT2G43…
GO:0052689	F	carboxylic ester hydrolase activity	8	602	314	28362	0.35	1	// AT4G37150 // AT5G40990 // AT4G30140 // AT2G39410 // AT2G45220 // AT1G54000 // AT1G68620 // AT5G33370
GO:0032559	F	adenyl ribonucleotide binding	53	602	2364	28362	0.36	1	// AT3G63380 // AT4G27290 // AT3G21090 // AT1G58390 // AT1G74360 // AT5G11410 // AT1G51620 // AT4G15530 // AT1G04600 // AT1G67000 // AT4G05380 // AT2G40850 // AT3G01840 // AT1G66920 // AT1G21240 // AT5G45240 // AT1G12290 // AT3G13090 // AT3G59700 // AT4G01010 // AT1G51790 // AT4G21230 // AT5G18360 // AT1G79360 // AT5G67080 // AT1G15520 // AT5G35580 // AT1G58410 // AT5G65600 // AT4G04500 // AT3G30…
GO:0030554	F	adenyl nucleotide binding	53	602	2366	28362	0.36	1	// AT3G63380 // AT4G27290 // AT3G21090 // AT1G58390 // AT1G74360 // AT5G11410 // AT1G51620 // AT4G15530 // AT1G04600 // AT1G67000 // AT4G05380 // AT2G40850 // AT3G01840 // AT1G66920 // AT1G21240 // AT5G45240 // AT1G12290 // AT3G13090 // AT3G59700 // AT4G01010 // AT1G51790 // AT4G21230 // AT5G18360 // AT1G79360 // AT5G67080 // AT1G15520 // AT5G35580 // AT1G58410 // AT5G65600 // AT4G04500 // AT3G30…
GO:0006520	P	cellular amino acid metabolic process	8	602	320	28362	0.37	1	// AT2G16570 // AT2G13810 // AT3G30770 // AT3G22460 // AT2G26400 // AT5G23020 // AT2G43000 // AT1G17960
GO:0034645	P	cellular macromolecule biosynthetic process	98	602	4455	28362	0.37	1	// AT5G49520 // AT1G80840 // AT4G22950 // AT3G23290 // AT2G36080 // AT1G12290 // AT1G71520 // AT1G14080 // AT1G48000 // AT5G39610 // AT4G23810 // AT4G01720 // AT5G44480 // AT3G06490 // AT1G69810 // AT5G15830 // AT3G56980 // AT5G46590 // AT2G43000 // AT2G34210 // AT4G04260 // AT3G50260 // AT1G19210 // AT3G15150 // AT1G29280 // AT5G53290 // AT3G61630 // AT2G36890 // AT3G51060 // AT3G62610 // AT1G15…
GO:0016829	F	lyase activity	10	602	406	28362	0.37	1	// AT1G61120 // AT2G02010 // AT3G22460 // AT1G79680 // AT2G30770 // AT5G11320 // AT3G51440 // AT5G17330 // AT5G55720 // AT3G26830
GO:2000113	P	negative regulation of cellular macromolecule biosynthetic process	8	602	323	28362	0.38	1	// AT1G80840 // AT1G27730 // AT1G54160 // AT2G36080 // AT5G13080 // AT1G74660 // AT3G15150 // AT4G36990
GO:0007166	P	cell surface receptor signaling pathway	6	602	234	28362	0.38	1	// AT5G35580 // AT1G74360 // AT1G79680 // AT1G21240 // AT3G01840 // AT5G10520
GO:0031324	P	negative regulation of cellular metabolic process	10	602	412	28362	0.38	1	// AT1G80840 // AT1G27730 // AT1G54160 // AT1G73330 // AT2G36080 // AT5G13080 // AT1G74660 // AT4G11910 // AT3G15150 // AT4G36990
GO:0072594	P	establishment of protein localization to organelle	5	602	192	28362	0.39	1	// AT3G61630 // AT5G53290 // AT4G23700 // AT1G20350 // AT4G20110
GO:0005524	F	ATP binding	50	602	2248	28362	0.39	1	// AT3G63380 // AT4G27290 // AT3G21090 // AT1G58390 // AT1G74360 // AT5G11410 // AT1G51620 // AT4G15530 // AT1G04600 // AT1G67000 // AT4G05380 // AT2G40850 // AT1G66920 // AT1G21240 // AT3G01840 // AT1G12290 // AT3G13090 // AT3G59700 // AT3G28540 // AT1G51790 // AT4G21230 // AT1G79360 // AT5G67080 // AT1G15520 // AT5G35580 // AT1G58410 // AT5G65600 // AT4G04500 // AT3G30770 // AT4G22940 // AT3G25…
GO:0016791	F	phosphatase activity	8	602	327	28362	0.4	1	// AT1G73010 // AT3G09960 // AT5G24780 // AT5G24770 // AT2G46880 // AT1G05000 // AT5G59220 // AT3G17790
GO:0004857	F	enzyme inhibitor activity	5	602	195	28362	0.4	1	// AT2G45220 // AT1G73330 // AT1G72060 // AT2G43510 // AT1G73260
GO:0006464	P	cellular protein modification process	47	602	2126	28362	0.41	1	// AT3G09790 // AT1G74360 // AT5G05460 // AT1G37150 // AT4G22950 // AT3G13672 // AT1G67000 // AT2G25090 // AT4G04490 // AT1G66920 // AT3G08720 // AT5G67340 // AT1G12290 // AT4G23200 // AT3G59700 // AT4G26120 // AT4G23160 // AT1G51790 // AT1G67220 // AT4G21230 // AT5G10140 // AT3G01840 // AT1G05880 // AT1G51620 // AT4G23280 // AT5G35580 // AT5G59220 // AT5G65600 // AT4G04500 // AT1G21240 // AT3G25…
GO:0036211	P	protein modification process	47	602	2126	28362	0.41	1	// AT3G09790 // AT1G74360 // AT5G05460 // AT1G37150 // AT4G22950 // AT3G13672 // AT1G67000 // AT2G25090 // AT4G04490 // AT1G66920 // AT3G08720 // AT5G67340 // AT1G12290 // AT4G23200 // AT3G59700 // AT4G26120 // AT4G23160 // AT1G51790 // AT1G67220 // AT4G21230 // AT5G10140 // AT3G01840 // AT1G05880 // AT1G51620 // AT4G23280 // AT5G35580 // AT5G59220 // AT5G65600 // AT4G04500 // AT1G21240 // AT3G25…
GO:0009059	P	macromolecule biosynthetic process	98	602	4511	28362	0.42	1	// AT5G49520 // AT1G80840 // AT4G22950 // AT3G23290 // AT2G36080 // AT1G12290 // AT1G71520 // AT1G14080 // AT1G48000 // AT5G39610 // AT4G23810 // AT4G01720 // AT5G44480 // AT3G06490 // AT1G69810 // AT5G15830 // AT3G56980 // AT5G46590 // AT2G43000 // AT2G34210 // AT4G04260 // AT3G50260 // AT1G19210 // AT3G15150 // AT1G29280 // AT5G53290 // AT3G61630 // AT2G36890 // AT3G51060 // AT3G62610 // AT1G15…
GO:0009057	P	macromolecule catabolic process	17	602	747	28362	0.42	1	// AT1G65610 // AT3G09790 // AT3G13672 // AT5G27420 // AT2G43620 // AT5G55720 // AT3G54420 // AT1G68765 // AT2G45220 // AT2G43570 // AT2G35000 // AT5G50260 // AT4G11320 // AT1G05880 // AT3G12500 // AT1G15670 // AT1G71770
GO:0010558	P	negative regulation of macromolecule biosynthetic process	8	602	339	28362	0.43	1	// AT1G80840 // AT1G27730 // AT1G54160 // AT2G36080 // AT5G13080 // AT1G74660 // AT3G15150 // AT4G36990
GO:0000271	P	polysaccharide biosynthetic process	5	602	202	28362	0.43	1	// AT5G44480 // AT4G24000 // AT1G32900 // AT1G14080 // AT4G01750
GO:0004721	F	phosphoprotein phosphatase activity	5	602	203	28362	0.43	1	// AT2G46880 // AT3G09960 // AT1G05000 // AT5G59220 // AT3G17790
GO:0044767	P	single-organism developmental process	68	602	3131	28362	0.44	1	// AT5G47220 // AT2G13810 // AT5G53290 // AT3G61630 // AT2G36890 // AT3G51060 // AT4G22950 // AT3G13672 // AT3G54420 // AT2G35070 // AT4G01360 // AT3G23290 // AT1G68765 // AT1G01070 // AT4G10500 // AT5G18270 // AT5G33370 // AT1G52030 // AT1G70440 // AT4G36380 // AT3G27660 // AT5G53390 // AT1G28370 // AT3G29035 // AT5G04950 // AT3G15510 // AT5G39610 // AT1G76420 // AT4G02380 // AT1G74660 // AT2G29…
GO:0072330	P	monocarboxylic acid biosynthetic process	6	602	251	28362	0.44	1	// AT1G65690 // AT1G06350 // AT5G20960 // AT3G25760 // AT1G06100 // AT3G25780
GO:0032787	P	monocarboxylic acid metabolic process	11	602	481	28362	0.45	1	// AT4G37150 // AT1G65690 // AT1G06350 // AT1G06100 // AT5G20960 // AT3G25760 // AT1G52400 // AT3G25780 // AT4G10500 // AT3G21780 // AT4G15530
GO:0042578	F	phosphoric ester hydrolase activity	9	602	391	28362	0.45	1	// AT1G73010 // AT3G09960 // AT5G24780 // AT5G24770 // AT2G46880 // AT1G05000 // AT5G59220 // AT3G17790 // AT3G02040
GO:0050793	P	regulation of developmental process	14	602	627	28362	0.46	1	// AT1G68800 // AT3G29035 // AT1G34180 // AT4G22950 // AT2G31160 // AT3G15510 // AT5G11320 // AT3G62610 // AT5G39610 // AT1G74660 // AT5G10140 // AT5G03790 // AT3G15150 // AT2G43000
GO:0006605	P	protein targeting	5	602	209	28362	0.46	1	// AT3G61630 // AT5G53290 // AT4G23700 // AT1G20350 // AT4G20110
GO:0016053	P	organic acid biosynthetic process	12	602	531	28362	0.46	1	// AT2G13810 // AT1G65690 // AT1G06350 // AT3G22460 // AT5G04950 // AT2G26400 // AT5G20960 // AT3G25760 // AT1G06100 // AT3G25780 // AT2G43000 // AT5G23020
GO:0034220	P	ion transmembrane transport	6	602	255	28362	0.46	1	// AT3G08040 // AT3G46900 // AT3G63380 // AT5G17860 // AT1G05300 // AT3G15990
GO:0019787	F	ubiquitin-like protein transferase activity	9	602	393	28362	0.46	1	// AT2G18600 // AT4G23450 // AT1G08050 // AT5G67340 // AT5G27420 // AT3G13672 // AT2G35000 // AT3G15150 // AT1G05880
GO:0006793	P	phosphorus metabolic process	38	602	1751	28362	0.47	1	// AT4G23280 // AT1G74360 // AT1G51620 // AT4G22950 // AT1G67000 // AT2G25090 // AT5G53110 // AT4G15530 // AT1G66920 // AT2G16570 // AT3G25250 // AT4G04490 // AT4G23200 // AT3G59700 // AT4G23160 // AT1G51790 // AT1G21240 // AT5G10140 // AT3G01840 // AT5G67080 // AT5G65600 // AT5G35580 // AT5G59220 // AT1G05000 // AT4G04500 // AT5G26340 // AT4G21230 // AT1G51800 // AT1G79680 // AT5G65090 // AT3G08…
GO:0015077	F	monovalent inorganic cation transmembrane transporter activity	5	602	211	28362	0.47	1	// AT5G45380 // AT3G51860 // AT4G23700 // AT5G17860 // AT4G01010
GO:0031327	P	negative regulation of cellular biosynthetic process	8	602	355	28362	0.48	1	// AT1G80840 // AT1G27730 // AT1G54160 // AT2G36080 // AT5G13080 // AT1G74660 // AT3G15150 // AT4G36990
GO:0012505	C	endomembrane system	46	602	2143	28362	0.49	1	// AT1G06350 // AT5G36925 // AT3G21520 // AT1G04600 // AT1G52400 // AT1G77380 // AT4G36380 // AT2G18680 // AT2G38940 // AT1G14080 // AT2G23830 // AT1G52410 // AT4G12480 // AT3G51440 // AT2G45510 // AT1G06100 // AT4G37370 // AT5G06720 // AT3G09260 // AT1G68740 // AT1G76970 // AT5G59220 // AT3G09020 // AT5G44480 // AT4G11350 // AT3G57260 // AT3G60540 // AT4G24000 // AT5G07990 // AT5G10520 // AT4G20…
GO:0009890	P	negative regulation of biosynthetic process	8	602	360	28362	0.5	1	// AT1G80840 // AT1G27730 // AT1G54160 // AT2G36080 // AT5G13080 // AT1G74660 // AT3G15150 // AT4G36990
GO:0032446	P	protein modification by small protein conjugation	12	602	550	28362	0.5	1	// AT2G18600 // AT2G42350 // AT5G67340 // AT5G27420 // AT3G13672 // AT4G26120 // AT5G43420 // AT2G35000 // AT3G11840 // AT3G15150 // AT1G05880 // AT1G15670
GO:0032502	P	developmental process	69	602	3233	28362	0.5	1	// AT5G47220 // AT2G13810 // AT5G53290 // AT3G61630 // AT2G36890 // AT3G51060 // AT4G22950 // AT3G13672 // AT3G54420 // AT2G35070 // AT4G01360 // AT3G23290 // AT1G68765 // AT1G01070 // AT4G10500 // AT5G18270 // AT5G33370 // AT1G52030 // AT1G70440 // AT4G36380 // AT3G27660 // AT5G53390 // AT1G28370 // AT3G29035 // AT5G04950 // AT3G15510 // AT5G39610 // AT1G76420 // AT4G02380 // AT1G74660 // AT2G29…
GO:0046914	F	transition metal ion binding	41	602	1912	28362	0.5	1	// AT5G59820 // AT5G07990 // AT3G20100 // AT5G53110 // AT5G43420 // AT1G62810 // AT3G28210 // AT3G16420 // AT4G23450 // AT4G36380 // AT1G27730 // AT3G29250 // AT2G34500 // AT1G67220 // AT2G45510 // AT4G37370 // AT3G60670 // AT3G09260 // AT1G02930 // AT3G13672 // AT2G27690 // AT3G16430 // AT1G67856 // AT5G20960 // AT2G35000 // AT5G60250 // AT3G14680 // AT3G26830 // AT2G42350 // AT4G14630 // AT4G37…
GO:0048856	P	anatomical structure development	67	602	3146	28362	0.51	1	// AT5G47220 // AT2G13810 // AT5G53290 // AT3G61630 // AT2G36890 // AT3G51060 // AT4G22950 // AT3G13672 // AT3G54420 // AT2G35070 // AT4G01360 // AT3G23290 // AT1G68765 // AT1G01070 // AT4G10500 // AT5G18270 // AT5G33370 // AT1G52030 // AT1G70440 // AT4G36380 // AT3G27660 // AT5G53390 // AT1G28370 // AT3G29035 // AT5G04950 // AT3G15510 // AT5G39610 // AT1G76420 // AT4G02380 // AT1G74660 // AT5G06…
GO:0006796	P	phosphate-containing compound metabolic process	37	602	1735	28362	0.51	1	// AT4G23280 // AT1G74360 // AT1G51620 // AT4G22950 // AT1G67000 // AT2G25090 // AT5G53110 // AT4G15530 // AT1G66920 // AT2G16570 // AT3G25250 // AT4G04490 // AT4G23200 // AT3G59700 // AT4G23160 // AT1G51790 // AT1G21240 // AT5G10140 // AT3G01840 // AT5G67080 // AT5G65600 // AT5G35580 // AT5G59220 // AT1G05000 // AT4G04500 // AT5G26340 // AT4G21230 // AT1G51800 // AT1G79680 // AT5G65090 // AT3G08…
GO:0033365	P	protein localization to organelle	5	602	221	28362	0.51	1	// AT3G61630 // AT5G53290 // AT4G23700 // AT1G20350 // AT4G20110
GO:0044281	P	small molecule metabolic process	34	602	1597	28362	0.52	1	// AT2G13810 // AT1G06350 // AT3G22460 // AT1G05680 // AT1G52400 // AT4G21680 // AT2G16570 // AT4G37150 // AT5G13330 // AT1G65690 // AT5G04950 // AT1G06100 // AT3G09260 // AT5G44480 // AT2G02010 // AT3G30770 // AT1G79680 // AT2G26400 // AT5G23020 // AT5G17330 // AT4G15530 // AT3G25780 // AT4G10500 // AT3G16410 // AT3G21780 // AT2G43000 // AT5G54060 // AT1G45145 // AT5G50200 // AT3G02040 // AT1G56…
GO:0044264	P	cellular polysaccharide metabolic process	6	602	273	28362	0.52	1	// AT1G65610 // AT1G32900 // AT5G44480 // AT1G14080 // AT4G24000 // AT4G01750
GO:0016042	P	lipid catabolic process	5	602	224	28362	0.52	1	// AT3G02040 // AT1G54000 // AT5G40990 // AT4G30140 // AT5G33370
GO:0044723	P	single-organism carbohydrate metabolic process	13	602	613	28362	0.54	1	// AT5G05460 // AT1G32900 // AT1G53100 // AT5G44480 // AT4G27480 // AT1G14080 // AT3G02040 // AT1G56600 // AT4G24000 // AT4G01750 // AT4G16600 // AT2G43000 // AT5G54060
GO:0009892	P	negative regulation of metabolic process	11	602	521	28362	0.55	1	// AT1G80840 // AT1G27730 // AT1G54160 // AT1G73330 // AT2G36080 // AT5G13080 // AT1G74660 // AT4G11910 // AT3G15150 // AT5G59390 // AT4G36990
GO:0005515	F	protein binding	77	602	3669	28362	0.56	1	// AT5G01900 // AT1G80840 // AT5G53290 // AT3G61630 // AT2G36890 // AT3G51060 // AT4G22950 // AT3G63380 // AT4G27300 // AT3G45290 // AT3G56980 // AT3G51860 // AT5G57010 // AT4G17710 // AT5G04150 // AT1G52400 // AT1G32900 // AT2G46270 // AT5G42800 // AT1G52030 // AT3G16420 // AT4G37150 // AT4G21820 // AT1G33030 // AT5G24780 // AT4G04490 // AT1G21100 // AT2G38940 // AT4G01010 // AT5G12030 // AT1G42…
GO:0042802	F	identical protein binding	5	602	236	28362	0.56	1	// AT3G08860 // AT1G74660 // AT5G39610 // AT3G09260 // AT1G52400
GO:0010605	P	negative regulation of macromolecule metabolic process	10	602	480	28362	0.57	1	// AT1G80840 // AT1G27730 // AT1G54160 // AT1G73330 // AT2G36080 // AT5G13080 // AT1G74660 // AT3G15150 // AT5G59390 // AT4G36990
GO:1901575	P	organic substance catabolic process	26	602	1249	28362	0.57	1	// AT3G09790 // AT2G35000 // AT3G54420 // AT4G11320 // AT5G33370 // AT2G45220 // AT5G40990 // AT2G43620 // AT4G11910 // AT1G05880 // AT3G09260 // AT1G65610 // AT3G13672 // AT5G55720 // AT4G10500 // AT3G21780 // AT1G71770 // AT5G27420 // AT4G30140 // AT1G68765 // AT3G02040 // AT1G54000 // AT2G43570 // AT5G50260 // AT3G12500 // AT1G15670
GO:0004842	F	ubiquitin-protein transferase activity	8	602	387	28362	0.58	1	// AT2G18600 // AT4G23450 // AT1G08050 // AT5G67340 // AT5G27420 // AT3G13672 // AT2G35000 // AT1G05880
GO:2000026	P	regulation of multicellular organismal development	9	602	442	28362	0.6	1	// AT1G68800 // AT1G34180 // AT3G29035 // AT3G15510 // AT5G11320 // AT5G39610 // AT5G10140 // AT3G15150 // AT2G43000
GO:0005777	C	peroxisome	5	602	247	28362	0.6	1	// AT1G52410 // AT4G18360 // AT2G20800 // AT3G09260 // AT1G52400
GO:0042579	C	microbody	5	602	247	28362	0.6	1	// AT1G52410 // AT4G18360 // AT2G20800 // AT3G09260 // AT1G52400
GO:0006886	P	intracellular protein transport	7	602	350	28362	0.61	1	// AT5G53290 // AT1G76970 // AT3G61630 // AT1G02620 // AT1G20350 // AT4G20110 // AT4G23700
GO:0065009	P	regulation of molecular function	5	602	249	28362	0.61	1	// AT1G73330 // AT1G74660 // AT3G29035 // AT5G39610 // AT3G16420
GO:0032553	F	ribonucleotide binding	55	602	2664	28362	0.61	1	// AT1G04600 // AT3G63380 // AT4G27290 // AT3G21090 // AT1G58390 // AT1G74360 // AT5G11410 // AT1G51620 // AT4G15530 // AT4G18360 // AT1G67000 // AT4G05380 // AT2G40850 // AT3G01840 // AT1G66920 // AT1G21240 // AT5G45240 // AT1G12290 // AT3G13090 // AT3G59700 // AT4G01010 // AT1G51790 // AT4G21230 // AT5G18360 // AT1G79360 // AT5G67080 // AT1G15520 // AT5G35580 // AT1G58410 // AT5G65600 // AT4G04…
GO:0008233	F	peptidase activity	11	602	544	28362	0.61	1	// AT4G25110 // AT3G49340 // AT2G03130 // AT3G30770 // AT4G22520 // AT1G73330 // AT1G32960 // AT4G22960 // AT2G34080 // AT5G50260 // AT4G11320
GO:0005789	C	endoplasmic reticulum membrane	8	602	399	28362	0.61	1	// AT4G36380 // AT1G06350 // AT1G06100 // AT3G60540 // AT5G11320 // AT5G07990 // AT5G42800 // AT2G23830
GO:0017076	F	purine nucleotide binding	54	602	2633	28362	0.62	1	// AT3G63380 // AT4G27290 // AT3G21090 // AT1G58390 // AT1G74360 // AT5G11410 // AT1G51620 // AT4G15530 // AT1G04600 // AT1G67000 // AT4G05380 // AT2G40850 // AT3G01840 // AT1G66920 // AT1G21240 // AT5G45240 // AT1G12290 // AT3G13090 // AT3G59700 // AT4G01010 // AT1G51790 // AT4G21230 // AT5G18360 // AT1G79360 // AT5G67080 // AT1G15520 // AT5G35580 // AT1G58410 // AT5G65600 // AT4G04500 // AT3G30…
GO:0032555	F	purine ribonucleotide binding	54	602	2631	28362	0.62	1	// AT3G63380 // AT4G27290 // AT3G21090 // AT1G58390 // AT1G74360 // AT5G11410 // AT1G51620 // AT4G15530 // AT1G04600 // AT1G67000 // AT4G05380 // AT2G40850 // AT3G01840 // AT1G66920 // AT1G21240 // AT5G45240 // AT1G12290 // AT3G13090 // AT3G59700 // AT4G01010 // AT1G51790 // AT4G21230 // AT5G18360 // AT1G79360 // AT5G67080 // AT1G15520 // AT5G35580 // AT1G58410 // AT5G65600 // AT4G04500 // AT3G30…
GO:0044262	P	cellular carbohydrate metabolic process	8	602	407	28362	0.63	1	// AT1G65610 // AT1G32900 // AT5G44480 // AT1G14080 // AT3G02040 // AT4G24000 // AT4G01750 // AT2G43000
GO:0071669	P	plant-type cell wall organization or biogenesis	5	602	256	28362	0.63	1	// AT5G64120 // AT4G24000 // AT1G14080 // AT4G01750 // AT1G21310
GO:0035821	P	modification of morphology or physiology of other organism	6	602	305	28362	0.63	1	// AT3G05727 // AT2G43510 // AT3G49110 // AT5G44430 // AT1G13609 // AT3G12500
GO:0030234	F	enzyme regulator activity	7	602	356	28362	0.63	1	// AT1G73330 // AT2G43510 // AT1G72060 // AT2G45220 // AT1G73260 // AT1G67810 // AT3G16420
GO:0042175	C	nuclear outer membrane-endoplasmic reticulum membrane network	8	602	404	28362	0.63	1	// AT4G36380 // AT1G06350 // AT1G06100 // AT3G60540 // AT5G11320 // AT5G07990 // AT5G42800 // AT2G23830
GO:0070647	P	protein modification by small protein conjugation or removal	12	602	610	28362	0.64	1	// AT2G18600 // AT2G42350 // AT5G67340 // AT5G27420 // AT3G13672 // AT4G26120 // AT5G43420 // AT2G35000 // AT3G11840 // AT3G15150 // AT1G05880 // AT1G15670
GO:0032550	F	purine ribonucleoside binding	53	602	2612	28362	0.65	1	// AT3G63380 // AT4G27290 // AT3G21090 // AT1G58390 // AT1G74360 // AT5G11410 // AT1G51620 // AT4G15530 // AT1G04600 // AT1G67000 // AT4G05380 // AT2G40850 // AT3G01840 // AT1G66920 // AT1G21240 // AT5G45240 // AT1G12290 // AT3G13090 // AT3G59700 // AT3G28540 // AT1G51790 // AT4G21230 // AT5G18360 // AT1G79360 // AT5G67080 // AT1G15520 // AT5G35580 // AT1G58410 // AT5G65600 // AT4G04500 // AT3G30…
GO:0001883	F	purine nucleoside binding	53	602	2612	28362	0.65	1	// AT3G63380 // AT4G27290 // AT3G21090 // AT1G58390 // AT1G74360 // AT5G11410 // AT1G51620 // AT4G15530 // AT1G04600 // AT1G67000 // AT4G05380 // AT2G40850 // AT3G01840 // AT1G66920 // AT1G21240 // AT5G45240 // AT1G12290 // AT3G13090 // AT3G59700 // AT3G28540 // AT1G51790 // AT4G21230 // AT5G18360 // AT1G79360 // AT5G67080 // AT1G15520 // AT5G35580 // AT1G58410 // AT5G65600 // AT4G04500 // AT3G30…
GO:0035639	F	purine ribonucleoside triphosphate binding	51	602	2515	28362	0.65	1	// AT3G63380 // AT4G27290 // AT3G21090 // AT1G58390 // AT1G74360 // AT5G11410 // AT1G51620 // AT4G15530 // AT1G04600 // AT1G67000 // AT4G05380 // AT2G40850 // AT1G66920 // AT1G21240 // AT3G01840 // AT1G12290 // AT3G13090 // AT3G59700 // AT3G28540 // AT1G51790 // AT4G21230 // AT1G79680 // AT1G79360 // AT5G67080 // AT1G15520 // AT5G35580 // AT1G58410 // AT5G65600 // AT4G04500 // AT3G30770 // AT4G22…
GO:0010629	P	negative regulation of gene expression	8	602	415	28362	0.66	1	// AT1G80840 // AT1G27730 // AT1G54160 // AT2G36080 // AT5G13080 // AT1G74660 // AT5G59390 // AT4G36990
GO:0032549	F	ribonucleoside binding	53	602	2617	28362	0.66	1	// AT3G63380 // AT4G27290 // AT3G21090 // AT1G58390 // AT1G74360 // AT5G11410 // AT1G51620 // AT4G15530 // AT1G04600 // AT1G67000 // AT4G05380 // AT2G40850 // AT3G01840 // AT1G66920 // AT1G21240 // AT5G45240 // AT1G12290 // AT3G13090 // AT3G59700 // AT3G28540 // AT1G51790 // AT4G21230 // AT5G18360 // AT1G79360 // AT5G67080 // AT1G15520 // AT5G35580 // AT1G58410 // AT5G65600 // AT4G04500 // AT3G30…
GO:0001882	F	nucleoside binding	53	602	2618	28362	0.66	1	// AT3G63380 // AT4G27290 // AT3G21090 // AT1G58390 // AT1G74360 // AT5G11410 // AT1G51620 // AT4G15530 // AT1G04600 // AT1G67000 // AT4G05380 // AT2G40850 // AT3G01840 // AT1G66920 // AT1G21240 // AT5G45240 // AT1G12290 // AT3G13090 // AT3G59700 // AT3G28540 // AT1G51790 // AT4G21230 // AT5G18360 // AT1G79360 // AT5G67080 // AT1G15520 // AT5G35580 // AT1G58410 // AT5G65600 // AT4G04500 // AT3G30…
GO:0044260	P	cellular macromolecule metabolic process	153	602	7410	28362	0.67	1	// AT5G49520 // AT1G80840 // AT4G22950 // AT3G23290 // AT2G36080 // AT5G62150 // AT4G37010 // AT1G76420 // AT5G67340 // AT1G12290 // AT1G71520 // AT1G14080 // AT3G22860 // AT1G48000 // AT5G39610 // AT3G01840 // AT1G05880 // AT1G37150 // AT5G65600 // AT4G04500 // AT4G01720 // AT5G44480 // AT3G06490 // AT1G69810 // AT5G15830 // AT3G56980 // AT5G46590 // AT2G43000 // AT2G34210 // AT5G27420 // AT4G04…
GO:0016567	P	protein ubiquitination	10	602	526	28362	0.68	1	// AT2G42350 // AT5G67340 // AT5G27420 // AT3G13672 // AT4G26120 // AT5G43420 // AT2G35000 // AT3G11840 // AT1G05880 // AT1G15670
GO:0001906	P	cell killing	5	602	274	28362	0.69	1	// AT3G12500 // AT3G05727 // AT2G43510 // AT5G44430 // AT1G13609
GO:0031640	P	killing of cells of other organism	5	602	274	28362	0.69	1	// AT3G12500 // AT3G05727 // AT2G43510 // AT5G44430 // AT1G13609
GO:0044364	P	disruption of cells of other organism	5	602	274	28362	0.69	1	// AT3G12500 // AT3G05727 // AT2G43510 // AT5G44430 // AT1G13609
GO:0016887	F	ATPase activity	10	602	530	28362	0.69	1	// AT4G15236 // AT3G28570 // AT3G13090 // AT3G28540 // AT3G63380 // AT4G05380 // AT3G13080 // AT3G21090 // AT2G18193 // AT1G15520
GO:0051603	P	proteolysis involved in cellular protein catabolic process	8	602	435	28362	0.7	1	// AT3G09790 // AT5G27420 // AT3G13672 // AT2G35000 // AT5G50260 // AT4G11320 // AT1G05880 // AT1G15670
GO:0005634	C	nucleus	205	602	9924	28362	0.7	1	// AT5G49520 // AT3G12910 // AT1G80840 // AT5G47220 // AT4G22950 // AT3G23290 // AT2G36080 // AT3G45130 // AT1G76420 // AT4G37010 // AT1G27020 // AT1G55790 // AT5G67340 // AT1G12290 // AT4G21920 // AT2G38940 // AT5G51530 // AT1G71520 // AT4G01390 // AT1G48000 // AT5G39610 // AT1G05880 // AT3G09260 // AT3G16360 // AT4G23810 // AT4G01720 // AT2G02010 // AT3G06490 // AT4G22940 // AT1G67856 // AT1G69…
GO:0033036	P	macromolecule localization	19	602	996	28362	0.71	1	// AT5G53290 // AT4G39670 // AT3G27660 // AT1G15520 // AT3G60540 // AT3G22600 // AT3G61630 // AT5G59320 // AT5G55460 // AT1G02620 // AT3G53980 // AT4G33550 // AT4G12480 // AT1G76970 // AT1G20350 // AT4G22520 // AT4G20110 // AT4G22490 // AT4G23700
GO:0051239	P	regulation of multicellular organismal process	9	602	490	28362	0.71	1	// AT1G68800 // AT1G34180 // AT3G29035 // AT3G15510 // AT5G11320 // AT5G39610 // AT5G10140 // AT3G15150 // AT2G43000
GO:0044257	P	cellular protein catabolic process	8	602	444	28362	0.72	1	// AT3G09790 // AT5G27420 // AT3G13672 // AT2G35000 // AT5G50260 // AT4G11320 // AT1G05880 // AT1G15670
GO:0098772	F	molecular function regulator	7	602	390	28362	0.72	1	// AT1G73330 // AT2G43510 // AT1G72060 // AT2G45220 // AT1G73260 // AT1G67810 // AT3G16420
GO:0044283	P	small molecule biosynthetic process	12	602	653	28362	0.73	1	// AT2G13810 // AT1G65690 // AT1G06350 // AT3G22460 // AT5G04950 // AT2G26400 // AT5G20960 // AT3G25760 // AT1G06100 // AT3G25780 // AT2G43000 // AT5G23020
GO:0071554	P	cell wall organization or biogenesis	13	602	704	28362	0.73	1	// AT1G65610 // AT5G64120 // AT2G43620 // AT3G54420 // AT1G14080 // AT2G45220 // AT2G43570 // AT4G24000 // AT5G62150 // AT1G21310 // AT3G12500 // AT4G01750 // AT1G24070
GO:0005743	C	mitochondrial inner membrane	5	602	287	28362	0.73	1	// AT1G32350 // AT4G28390 // AT2G20800 // AT1G20350 // AT3G48850
GO:0008168	F	methyltransferase activity	5	602	292	28362	0.74	1	// AT1G21100 // AT1G21110 // AT1G33030 // AT1G67980 // AT1G66700
GO:0030154	P	cell differentiation	14	602	768	28362	0.75	1	// AT3G62610 // AT4G09820 // AT2G36890 // AT3G06490 // AT5G13080 // AT5G04950 // AT4G08150 // AT2G47190 // AT1G48000 // AT5G65090 // AT3G10000 // AT5G10140 // AT5G50260 // AT1G66390
GO:0009653	P	anatomical structure morphogenesis	17	602	919	28362	0.75	1	// AT4G36380 // AT3G49110 // AT5G04950 // AT2G31160 // AT1G68765 // AT3G15510 // AT5G11320 // AT5G13080 // AT1G05680 // AT5G65090 // AT1G76420 // AT1G56010 // AT5G03790 // AT3G15150 // AT5G53390 // AT2G36120 // AT1G68800
GO:0010467	P	gene expression	95	602	4747	28362	0.75	1	// AT5G49520 // AT1G80840 // AT4G22950 // AT3G23290 // AT2G36080 // AT2G46270 // AT1G71520 // AT1G48000 // AT5G39610 // AT4G23810 // AT4G01720 // AT3G06490 // AT1G69810 // AT5G15830 // AT3G56980 // AT5G46590 // AT2G43000 // AT2G34210 // AT4G04260 // AT3G50260 // AT1G19210 // AT1G29280 // AT3G61630 // AT2G36890 // AT3G51060 // AT3G62610 // AT1G15790 // AT2G33710 // AT1G69310 // AT1G06160 // AT5G45…
GO:0009733	P	response to auxin	7	602	407	28362	0.76	1	// AT4G34810 // AT1G16510 // AT3G61900 // AT1G74660 // AT5G39610 // AT5G07990 // AT1G56010
GO:0004871	F	signal transducer activity	7	602	406	28362	0.76	1	// AT3G16360 // AT5G35580 // AT2G29100 // AT5G48400 // AT3G01840 // AT5G10520 // AT5G67080
GO:0005774	C	vacuolar membrane	13	602	720	28362	0.76	1	// AT3G25780 // AT4G16260 // AT1G54000 // AT1G72140 // AT3G21520 // AT3G13080 // AT5G17860 // AT3G13090 // AT3G51860 // AT5G17220 // AT1G79360 // AT3G12500 // AT1G61800
GO:0034613	P	cellular protein localization	7	602	410	28362	0.77	1	// AT5G53290 // AT1G76970 // AT3G61630 // AT1G02620 // AT1G20350 // AT4G20110 // AT4G23700
GO:0030163	P	protein catabolic process	8	602	467	28362	0.77	1	// AT3G09790 // AT5G27420 // AT3G13672 // AT2G35000 // AT5G50260 // AT4G11320 // AT1G05880 // AT1G15670
GO:0009790	P	embryo development	10	602	571	28362	0.77	1	// AT5G53290 // AT3G61630 // AT3G54420 // AT1G54160 // AT4G01360 // AT4G02380 // AT3G15510 // AT5G11320 // AT1G56010 // AT2G36120
GO:0005829	C	cytosol	38	602	1993	28362	0.77	1	// AT3G02480 // AT4G20860 // AT1G02940 // AT5G20400 // AT1G72000 // AT1G15790 // AT2G46270 // AT3G16420 // AT2G16570 // AT1G33030 // AT1G65690 // AT5G12030 // AT1G67980 // AT1G02930 // AT3G16360 // AT5G05460 // AT5G59220 // AT5G24770 // AT5G48650 // AT2G02010 // AT5G62480 // AT4G21850 // AT2G37210 // AT1G69930 // AT5G17330 // AT4G15530 // AT5G10520 // AT1G71770 // AT1G45145 // AT2G29460 // AT1G21…
GO:0044437	C	vacuolar part	13	602	725	28362	0.77	1	// AT3G25780 // AT4G16260 // AT1G54000 // AT1G72140 // AT3G21520 // AT3G13080 // AT5G17860 // AT3G13090 // AT3G51860 // AT5G17220 // AT1G79360 // AT3G12500 // AT1G61800
GO:0098791	C	Golgi subcompartment	5	602	303	28362	0.77	1	// AT5G44480 // AT1G76970 // AT4G15610 // AT4G20110 // AT1G68740
GO:0006807	P	nitrogen compound metabolic process	125	602	6241	28362	0.78	1	// AT5G49520 // AT1G80840 // AT1G69810 // AT4G22950 // AT3G23290 // AT2G30770 // AT4G37010 // AT2G13810 // AT4G21680 // AT1G71520 // AT1G48000 // AT5G39610 // AT3G09260 // AT4G23810 // AT4G01720 // AT5G44480 // AT2G02010 // AT3G06490 // AT5G17330 // AT5G15830 // AT3G56980 // AT5G46590 // AT2G43000 // AT2G34210 // AT4G37410 // AT4G04260 // AT2G36080 // AT3G50260 // AT1G19210 // AT3G15150 // AT1G29…
GO:0046907	P	intracellular transport	8	602	473	28362	0.78	1	// AT5G53290 // AT1G76970 // AT3G61630 // AT5G48650 // AT1G02620 // AT1G20350 // AT4G20110 // AT4G23700
GO:0016741	F	transferase activity, transferring one-carbon groups	5	602	306	28362	0.78	1	// AT1G21100 // AT1G21110 // AT1G33030 // AT1G67980 // AT1G66700
GO:0031966	C	mitochondrial membrane	6	602	362	28362	0.78	1	// AT1G74360 // AT3G48850 // AT1G20350 // AT1G32350 // AT2G20800 // AT4G28390
GO:0048608	P	reproductive structure development	23	602	1265	28362	0.8	1	// AT3G61630 // AT3G51060 // AT4G22950 // AT3G54420 // AT1G54160 // AT1G01070 // AT5G53390 // AT1G52030 // AT4G36380 // AT3G27660 // AT3G15510 // AT5G10140 // AT5G06720 // AT5G53290 // AT4G09820 // AT3G16470 // AT2G31160 // AT1G56010 // AT5G03790 // AT2G36120 // AT1G68765 // AT5G11320 // AT5G50260
GO:0061458	P	reproductive system development	23	602	1265	28362	0.8	1	// AT3G61630 // AT3G51060 // AT4G22950 // AT3G54420 // AT1G54160 // AT1G01070 // AT5G53390 // AT1G52030 // AT4G36380 // AT3G27660 // AT3G15510 // AT5G10140 // AT5G06720 // AT5G53290 // AT4G09820 // AT3G16470 // AT2G31160 // AT1G56010 // AT5G03790 // AT2G36120 // AT1G68765 // AT5G11320 // AT5G50260
GO:0006508	P	proteolysis	16	602	907	28362	0.8	1	// AT3G09790 // AT4G25110 // AT5G27420 // AT2G03130 // AT3G30770 // AT3G13672 // AT4G22520 // AT3G49340 // AT1G32960 // AT1G73330 // AT2G35000 // AT2G34080 // AT5G50260 // AT4G11320 // AT1G05880 // AT1G15670
GO:0098588	C	bounding membrane of organelle	22	602	1213	28362	0.8	1	// AT1G72140 // AT3G51860 // AT1G54000 // AT3G13080 // AT5G17860 // AT4G12480 // AT1G79360 // AT1G61800 // AT1G24070 // AT5G59220 // AT5G44480 // AT3G21520 // AT3G60540 // AT4G24000 // AT3G25780 // AT4G20110 // AT4G16260 // AT3G13090 // AT5G11320 // AT5G17220 // AT3G12500 // AT4G01750
GO:0000139	C	Golgi membrane	6	602	374	28362	0.8	1	// AT5G44480 // AT4G24000 // AT5G11320 // AT4G20110 // AT4G01750 // AT1G24070
GO:0043412	P	macromolecule modification	48	602	2532	28362	0.81	1	// AT3G09790 // AT1G74360 // AT5G05460 // AT1G37150 // AT4G22950 // AT3G13672 // AT1G67000 // AT2G25090 // AT4G04490 // AT1G66920 // AT3G08720 // AT5G67340 // AT1G12290 // AT4G23200 // AT3G59700 // AT4G26120 // AT4G23160 // AT1G51790 // AT1G67220 // AT4G21230 // AT5G10140 // AT3G01840 // AT1G05880 // AT1G51620 // AT4G23280 // AT5G35580 // AT5G59220 // AT5G65600 // AT4G04500 // AT1G21240 // AT3G25…
GO:0006511	P	ubiquitin-dependent protein catabolic process	6	602	376	28362	0.81	1	// AT3G09790 // AT5G27420 // AT3G13672 // AT2G35000 // AT1G05880 // AT1G15670
GO:0051649	P	establishment of localization in cell	8	602	488	28362	0.81	1	// AT5G53290 // AT1G76970 // AT3G61630 // AT5G48650 // AT1G02620 // AT1G20350 // AT4G20110 // AT4G23700
GO:0051246	P	regulation of protein metabolic process	6	602	376	28362	0.81	1	// AT3G22860 // AT1G73330 // AT3G08720 // AT1G05880 // AT1G15670 // AT1G71770
GO:0043170	P	macromolecule metabolic process	163	602	8111	28362	0.81	1	// AT5G49520 // AT1G80840 // AT4G22950 // AT3G23290 // AT2G36080 // AT5G62150 // AT4G37010 // AT1G76420 // AT1G64100 // AT5G67340 // AT1G12290 // AT1G71520 // AT1G14080 // AT3G22860 // AT1G48000 // AT5G39610 // AT3G01840 // AT1G05880 // AT1G37150 // AT5G65600 // AT4G04500 // AT4G22520 // AT4G01720 // AT5G44480 // AT3G06490 // AT1G69810 // AT5G15830 // AT3G56980 // AT5G46590 // AT2G43000 // AT2G34…
GO:0019941	P	modification-dependent protein catabolic process	6	602	378	28362	0.81	1	// AT3G09790 // AT5G27420 // AT3G13672 // AT2G35000 // AT1G05880 // AT1G15670
GO:0044265	P	cellular macromolecule catabolic process	9	602	541	28362	0.81	1	// AT3G09790 // AT5G27420 // AT3G13672 // AT2G35000 // AT5G50260 // AT4G11320 // AT1G05880 // AT1G15670 // AT1G71770
GO:0016787	F	hydrolase activity	63	602	3279	28362	0.81	1	// AT1G04600 // AT1G73010 // AT3G17790 // AT3G44510 // AT1G02850 // AT2G03130 // AT4G22960 // AT2G46880 // AT1G05000 // AT5G59220 // AT3G54420 // AT1G73330 // AT4G05380 // AT3G63380 // AT1G52400 // AT2G34080 // AT1G72000 // AT4G11320 // AT5G33370 // AT1G61820 // AT5G24200 // AT3G47050 // AT4G37150 // AT5G40990 // AT5G24780 // AT4G25110 // AT1G54000 // AT5G51530 // AT3G28540 // AT2G43620 // AT2G44…
GO:0005740	C	mitochondrial envelope	6	602	376	28362	0.81	1	// AT1G74360 // AT3G48850 // AT1G20350 // AT1G32350 // AT2G20800 // AT4G28390
GO:0043632	P	modification-dependent macromolecule catabolic process	6	602	380	28362	0.82	1	// AT3G09790 // AT5G27420 // AT3G13672 // AT2G35000 // AT1G05880 // AT1G15670
GO:0032259	P	methylation	5	602	331	28362	0.83	1	// AT1G21100 // AT1G21110 // AT1G33030 // AT1G67980 // AT1G66700
GO:0048316	P	seed development	11	602	661	28362	0.83	1	// AT5G53290 // AT4G09820 // AT3G27660 // AT3G61630 // AT3G54420 // AT1G54160 // AT3G15510 // AT5G11320 // AT1G01070 // AT1G56010 // AT2G36120
GO:0070727	P	cellular macromolecule localization	7	602	441	28362	0.83	1	// AT5G53290 // AT1G76970 // AT3G61630 // AT1G02620 // AT1G20350 // AT4G20110 // AT4G23700
GO:0042623	F	ATPase activity, coupled	6	602	389	28362	0.83	1	// AT4G15236 // AT3G21090 // AT3G63380 // AT3G13090 // AT3G13080 // AT1G15520
GO:0000166	F	nucleotide binding	64	602	3370	28362	0.84	1	// AT1G04600 // AT3G63380 // AT4G27290 // AT3G21090 // AT4G20860 // AT1G74360 // AT5G35580 // AT1G51620 // AT4G15530 // AT1G79680 // AT1G67000 // AT4G05380 // AT3G13090 // AT2G40850 // AT3G01840 // AT1G66920 // AT1G21240 // AT5G45240 // AT1G12290 // AT1G26410 // AT3G59700 // AT4G01010 // AT1G30760 // AT1G51790 // AT4G21230 // AT5G18360 // AT1G79360 // AT5G67080 // AT1G15520 // AT1G26390 // AT1G58…
GO:1901265	F	nucleoside phosphate binding	64	602	3370	28362	0.84	1	// AT1G04600 // AT3G63380 // AT4G27290 // AT3G21090 // AT4G20860 // AT1G74360 // AT5G35580 // AT1G51620 // AT4G15530 // AT1G79680 // AT1G67000 // AT4G05380 // AT3G13090 // AT2G40850 // AT3G01840 // AT1G66920 // AT1G21240 // AT5G45240 // AT1G12290 // AT1G26410 // AT3G59700 // AT4G01010 // AT1G30760 // AT1G51790 // AT4G21230 // AT5G18360 // AT1G79360 // AT5G67080 // AT1G15520 // AT1G26390 // AT1G58…
GO:0048869	P	cellular developmental process	17	602	1001	28362	0.85	1	// AT4G36380 // AT4G09820 // AT3G49110 // AT2G36890 // AT3G06490 // AT5G13080 // AT5G04950 // AT4G08150 // AT1G48000 // AT2G47190 // AT3G62610 // AT5G39610 // AT5G65090 // AT3G10000 // AT5G10140 // AT5G50260 // AT1G66390
GO:0048589	P	developmental growth	7	602	458	28362	0.85	1	// AT4G36380 // AT1G27730 // AT3G49110 // AT3G62610 // AT5G04950 // AT5G65090 // AT3G15150
GO:0070011	F	peptidase activity, acting on L-amino acid peptides	7	602	458	28362	0.85	1	// AT3G49340 // AT4G25110 // AT1G32960 // AT4G22960 // AT2G34080 // AT5G50260 // AT4G11320
GO:0003676	F	nucleic acid binding	88	602	4558	28362	0.85	1	// AT5G49520 // AT1G80840 // AT4G22950 // AT3G23290 // AT2G36080 // AT1G71520 // AT1G48000 // AT5G39610 // AT4G23810 // AT4G01720 // AT5G48650 // AT3G06490 // AT1G69810 // AT5G15830 // AT3G56980 // AT5G46590 // AT2G43000 // AT1G05490 // AT4G04260 // AT3G50260 // AT1G19210 // AT1G29280 // AT3G61630 // AT2G36890 // AT3G51060 // AT3G62610 // AT2G46270 // AT2G33710 // AT1G69310 // AT1G06160 // AT2G47…
GO:0036094	F	small molecule binding	65	602	3434	28362	0.85	1	// AT1G04600 // AT3G63380 // AT4G27290 // AT3G21090 // AT4G20860 // AT1G74360 // AT5G35580 // AT1G51620 // AT4G15530 // AT1G79680 // AT1G67000 // AT4G05380 // AT4G22880 // AT3G13090 // AT2G40850 // AT3G01840 // AT1G66920 // AT1G21240 // AT5G45240 // AT1G12290 // AT1G26410 // AT3G59700 // AT4G01010 // AT1G30760 // AT1G51790 // AT4G21230 // AT5G18360 // AT1G79360 // AT5G67080 // AT1G15520 // AT1G26…
GO:0044431	C	Golgi apparatus part	9	602	567	28362	0.85	1	// AT1G76970 // AT5G44480 // AT4G15610 // AT4G24000 // AT1G68740 // AT5G11320 // AT4G20110 // AT4G01750 // AT1G24070
GO:0032268	P	regulation of cellular protein metabolic process	5	602	350	28362	0.86	1	// AT3G22860 // AT1G73330 // AT1G05880 // AT1G71770 // AT3G08720
GO:0016746	F	transferase activity, transferring acyl groups	6	602	408	28362	0.86	1	// AT1G67220 // AT5G23020 // AT3G50280 // AT5G39720 // AT5G61160 // AT3G29590
GO:0044702	P	single organism reproductive process	27	602	1544	28362	0.87	1	// AT3G05690 // AT3G61630 // AT3G51060 // AT4G22950 // AT3G54420 // AT1G54160 // AT1G01070 // AT5G53390 // AT1G52030 // AT4G36380 // AT3G27660 // AT5G04950 // AT3G15510 // AT5G52290 // AT5G10140 // AT5G06720 // AT5G53290 // AT4G09820 // AT2G31160 // AT1G56010 // AT5G03790 // AT2G36120 // AT4G27290 // AT4G27300 // AT1G68765 // AT5G11320 // AT5G50260
GO:0005794	C	Golgi apparatus	20	602	1182	28362	0.87	1	// AT1G04600 // AT1G76970 // AT5G59220 // AT3G09020 // AT1G53100 // AT4G27480 // AT5G44480 // AT2G38940 // AT4G15610 // AT4G11350 // AT1G14080 // AT2G39410 // AT3G26440 // AT4G24000 // AT1G68740 // AT5G11320 // AT5G06720 // AT4G20110 // AT4G01750 // AT1G24070
GO:0009793	P	embryo development ending in seed dormancy	7	602	478	28362	0.88	1	// AT5G53290 // AT3G61630 // AT3G54420 // AT1G54160 // AT5G11320 // AT1G56010 // AT2G36120
GO:0010154	P	fruit development	11	602	702	28362	0.88	1	// AT5G53290 // AT4G09820 // AT3G27660 // AT3G61630 // AT3G54420 // AT1G54160 // AT3G15510 // AT5G11320 // AT1G01070 // AT1G56010 // AT2G36120
GO:0048364	P	root development	7	602	482	28362	0.88	1	// AT1G16510 // AT1G68765 // AT5G13080 // AT5G39610 // AT5G65090 // AT1G56010 // AT3G15150
GO:0016818	F	hydrolase activity, acting on acid anhydrides, in phosphorus-containing anhydrides	13	602	817	28362	0.88	1	// AT1G04600 // AT1G73010 // AT4G15236 // AT3G28570 // AT3G13090 // AT1G05490 // AT3G28540 // AT3G63380 // AT4G05380 // AT3G13080 // AT3G21090 // AT2G18193 // AT1G15520
GO:0016462	F	pyrophosphatase activity	13	602	809	28362	0.88	1	// AT1G04600 // AT1G73010 // AT4G15236 // AT3G28570 // AT3G13090 // AT1G05490 // AT3G28540 // AT3G63380 // AT4G05380 // AT3G13080 // AT3G21090 // AT2G18193 // AT1G15520
GO:0022622	P	root system development	7	602	484	28362	0.89	1	// AT1G16510 // AT1G68765 // AT5G13080 // AT5G39610 // AT5G65090 // AT1G56010 // AT3G15150
GO:0022402	P	cell cycle process	5	602	370	28362	0.89	1	// AT3G15150 // AT4G24000 // AT2G38220 // AT4G21820 // AT5G52290
GO:0044703	P	multi-organism reproductive process	5	602	368	28362	0.89	1	// AT3G05690 // AT4G27290 // AT4G27300 // AT2G35070 // AT5G04950
GO:0009791	P	post-embryonic development	27	602	1576	28362	0.89	1	// AT3G61630 // AT3G51060 // AT4G22950 // AT3G54420 // AT1G54160 // AT1G01070 // AT5G53390 // AT1G52030 // AT4G36380 // AT3G27660 // AT3G15510 // AT5G39610 // AT5G10140 // AT5G06720 // AT5G53290 // AT4G09820 // AT1G52410 // AT3G16470 // AT2G31160 // AT5G13080 // AT1G56010 // AT5G03790 // AT2G36120 // AT1G68765 // AT5G11320 // AT1G74660 // AT5G50260
GO:0016817	F	hydrolase activity, acting on acid anhydrides	13	602	826	28362	0.89	1	// AT1G04600 // AT1G73010 // AT4G15236 // AT3G28570 // AT3G13090 // AT1G05490 // AT3G28540 // AT3G63380 // AT4G05380 // AT3G13080 // AT3G21090 // AT2G18193 // AT1G15520
GO:0017111	F	nucleoside-triphosphatase activity	12	602	766	28362	0.89	1	// AT1G04600 // AT4G15236 // AT3G28570 // AT3G13090 // AT1G05490 // AT3G28540 // AT3G63380 // AT4G05380 // AT3G13080 // AT3G21090 // AT2G18193 // AT1G15520
GO:0019866	C	organelle inner membrane	5	602	371	28362	0.89	1	// AT1G32350 // AT4G28390 // AT2G20800 // AT1G20350 // AT3G48850
GO:0044238	P	primary metabolic process	195	602	9890	28362	0.9	1	// AT5G49520 // AT1G80840 // AT1G06350 // AT4G22950 // AT3G23290 // AT2G36080 // AT3G45130 // AT1G76420 // AT4G37010 // AT2G13810 // AT2G34500 // AT1G64100 // AT5G67340 // AT1G12290 // AT1G71520 // AT1G14080 // AT3G22860 // AT1G48000 // AT5G39610 // AT1G06100 // AT3G01840 // AT1G05880 // AT3G09260 // AT1G37150 // AT5G65600 // AT4G04500 // AT4G22520 // AT4G01720 // AT5G44480 // AT3G06490 // AT3G57…
GO:0034641	P	cellular nitrogen compound metabolic process	111	602	5805	28362	0.9	1	// AT5G49520 // AT1G80840 // AT4G22950 // AT3G23290 // AT2G30770 // AT4G37010 // AT1G71520 // AT1G48000 // AT5G39610 // AT3G09260 // AT4G23810 // AT4G01720 // AT5G44480 // AT3G06490 // AT1G69810 // AT5G15830 // AT3G56980 // AT5G46590 // AT2G43000 // AT2G34210 // AT4G37410 // AT4G04260 // AT2G36080 // AT3G50260 // AT1G19210 // AT3G15150 // AT1G29280 // AT3G61630 // AT2G36890 // AT3G51060 // AT3G62…
GO:0045229	P	external encapsulating structure organization	8	602	551	28362	0.9	1	// AT1G65610 // AT5G44480 // AT5G64120 // AT2G45220 // AT4G24000 // AT1G21310 // AT4G01750 // AT1G24070
GO:0022414	P	reproductive process	29	602	1715	28362	0.91	1	// AT3G05690 // AT3G61630 // AT3G51060 // AT4G22950 // AT3G54420 // AT2G35070 // AT1G54160 // AT1G01070 // AT5G53390 // AT1G52030 // AT4G36380 // AT3G27660 // AT5G04950 // AT3G15510 // AT5G52290 // AT5G10140 // AT5G06720 // AT5G53290 // AT4G09820 // AT3G16470 // AT2G31160 // AT1G56010 // AT5G03790 // AT2G36120 // AT4G27290 // AT4G27300 // AT1G68765 // AT5G11320 // AT5G50260
GO:0003006	P	developmental process involved in reproduction	25	602	1496	28362	0.91	1	// AT3G61630 // AT3G51060 // AT4G22950 // AT3G54420 // AT2G35070 // AT1G54160 // AT1G01070 // AT5G53390 // AT1G52030 // AT4G36380 // AT3G27660 // AT5G04950 // AT3G15510 // AT5G10140 // AT5G06720 // AT5G53290 // AT4G09820 // AT3G16470 // AT2G31160 // AT1G56010 // AT5G03790 // AT2G36120 // AT1G68765 // AT5G11320 // AT5G50260
GO:0031090	C	organelle membrane	30	602	1760	28362	0.91	1	// AT1G74360 // AT3G21520 // AT3G51860 // AT2G20800 // AT1G32350 // AT1G77380 // AT4G28390 // AT1G54000 // AT4G12480 // AT1G20350 // AT3G13080 // AT1G79360 // AT1G61800 // AT1G24070 // AT5G59220 // AT5G44480 // AT1G72140 // AT3G48850 // AT3G60540 // AT4G24000 // AT3G25780 // AT5G42800 // AT4G20110 // AT4G16260 // AT3G13090 // AT5G11320 // AT5G17860 // AT5G17220 // AT3G12500 // AT4G01750
GO:0000003	P	reproduction	29	602	1721	28362	0.92	1	// AT3G05690 // AT3G61630 // AT3G51060 // AT4G22950 // AT3G54420 // AT2G35070 // AT1G54160 // AT1G01070 // AT5G53390 // AT1G52030 // AT4G36380 // AT3G27660 // AT5G04950 // AT3G15510 // AT5G52290 // AT5G10140 // AT5G06720 // AT5G53290 // AT4G09820 // AT3G16470 // AT2G31160 // AT1G56010 // AT5G03790 // AT2G36120 // AT4G27290 // AT4G27300 // AT1G68765 // AT5G11320 // AT5G50260
GO:0071555	P	cell wall organization	7	602	518	28362	0.92	1	// AT1G65610 // AT5G64120 // AT2G45220 // AT4G24000 // AT1G21310 // AT4G01750 // AT1G24070
GO:0016788	F	hydrolase activity, acting on ester bonds	18	602	1131	28362	0.92	1	// AT4G37150 // AT3G09960 // AT4G30140 // AT5G24780 // AT1G73010 // AT5G24770 // AT3G02040 // AT1G05000 // AT5G59220 // AT3G17790 // AT2G45220 // AT1G54000 // AT2G46880 // AT2G39410 // AT1G68620 // AT4G15417 // AT5G33370 // AT5G40990
GO:0006629	P	lipid metabolic process	15	602	994	28362	0.93	1	// AT5G24200 // AT2G39410 // AT5G40990 // AT4G36380 // AT1G61120 // AT4G30140 // AT1G06350 // AT2G34490 // AT3G02040 // AT1G54000 // AT3G45130 // AT5G65090 // AT1G06100 // AT5G33370 // AT2G34500
GO:0008610	P	lipid biosynthetic process	7	602	522	28362	0.93	1	// AT4G36380 // AT1G06350 // AT2G34490 // AT3G45130 // AT1G61120 // AT1G06100 // AT2G34500
GO:0098805	C	whole membrane	14	602	925	28362	0.93	1	// AT3G25780 // AT4G16260 // AT1G54000 // AT1G72140 // AT4G12480 // AT3G21520 // AT3G13080 // AT5G17860 // AT3G13090 // AT3G51860 // AT5G17220 // AT1G79360 // AT3G12500 // AT1G61800
GO:0051641	P	cellular localization	8	602	601	28362	0.94	1	// AT5G53290 // AT1G76970 // AT3G61630 // AT5G48650 // AT1G02620 // AT1G20350 // AT4G20110 // AT4G23700
GO:0044429	C	mitochondrial part	6	602	486	28362	0.94	1	// AT1G74360 // AT3G48850 // AT1G20350 // AT1G32350 // AT2G20800 // AT4G28390
GO:0016049	P	cell growth	5	602	428	28362	0.95	1	// AT5G04950 // AT4G36380 // AT1G16510 // AT5G65090 // AT3G49110
GO:0040007	P	growth	9	602	678	28362	0.95	1	// AT4G36380 // AT1G16510 // AT3G49110 // AT3G62610 // AT5G04950 // AT4G08770 // AT5G65090 // AT3G15150 // AT1G27730
GO:0005739	C	mitochondrion	65	602	3687	28362	0.95	1	// AT4G28085 // AT1G07900 // AT5G53240 // AT1G74360 // AT1G02940 // AT1G64100 // AT5G03545 // AT1G06350 // AT1G49000 // AT1G76960 // AT5G54560 // AT4G14450 // AT3G23290 // AT2G20800 // AT5G62150 // AT5G10695 // AT5G44575 // AT3G19550 // AT4G28390 // AT4G37295 // AT5G57785 // AT1G58225 // AT4G36988 // AT5G64190 // AT2G13430 // AT2G40955 // AT5G12880 // AT1G20350 // AT5G03090 // AT3G14060 // AT5G15…
GO:0045184	P	establishment of protein localization	8	602	661	28362	0.97	1	// AT5G53290 // AT1G76970 // AT3G61630 // AT1G02620 // AT3G60540 // AT1G20350 // AT4G20110 // AT4G23700
GO:0015031	P	protein transport	8	602	653	28362	0.97	1	// AT5G53290 // AT1G76970 // AT3G61630 // AT1G02620 // AT3G60540 // AT1G20350 // AT4G20110 // AT4G23700
GO:0008270	F	zinc ion binding	19	602	1297	28362	0.97	1	// AT2G42350 // AT1G08050 // AT5G27420 // AT4G23450 // AT5G59820 // AT3G13672 // AT2G38220 // AT5G53110 // AT1G67856 // AT1G67220 // AT1G27730 // AT3G60966 // AT2G35000 // AT5G43420 // AT5G60250 // AT3G15150 // AT3G27473 // AT3G28210 // AT3G60670
GO:0044424	C	intracellular part	418	602	20693	28362	0.97	1	// AT1G06620 // AT1G73260 // AT1G02940 // AT4G22950 // AT4G37010 // AT1G27020 // AT4G37150 // AT1G12290 // AT4G21920 // AT2G38940 // AT4G01390 // AT1G06100 // AT1G05880 // AT5G44480 // AT2G39330 // AT3G01600 // AT3G16470 // AT1G67856 // AT3G21780 // AT1G26390 // AT1G52040 // AT1G05490 // AT3G14700 // AT2G13547 // AT3G02040 // AT5G46295 // AT3G15150 // AT3G53150 // AT2G20800 // AT1G52400 // AT5G44…
GO:0005622	C	intracellular	420	602	20721	28362	0.97	1	// AT1G06620 // AT1G73260 // AT1G02940 // AT4G22950 // AT4G37010 // AT1G27020 // AT4G37150 // AT1G12290 // AT4G21920 // AT2G38940 // AT4G01390 // AT1G06100 // AT1G05880 // AT5G44480 // AT2G39330 // AT3G01600 // AT3G16470 // AT1G67856 // AT3G21780 // AT1G26390 // AT1G52040 // AT1G05490 // AT3G14700 // AT2G13547 // AT3G02040 // AT5G46295 // AT3G15150 // AT3G53150 // AT2G20800 // AT1G52400 // AT5G44…
GO:0008104	P	protein localization	8	602	715	28362	0.98	1	// AT5G53290 // AT1G76970 // AT3G61630 // AT1G02620 // AT3G60540 // AT1G20350 // AT4G20110 // AT4G23700
GO:0005737	C	cytoplasm	260	602	13406	28362	0.98	1	// AT1G04600 // AT1G06620 // AT2G13810 // AT5G65090 // AT1G02940 // AT1G14870 // AT1G06350 // AT1G05000 // AT1G76960 // AT5G54560 // AT4G14450 // AT3G23290 // AT3G29250 // AT5G62150 // AT4G37010 // AT1G33790 // AT1G45145 // AT4G37150 // AT1G76970 // AT5G67340 // AT5G57785 // AT2G46270 // AT2G38940 // AT1G14080 // AT4G01390 // AT1G78780 // AT3G22860 // AT1G30160 // AT2G34580 // AT1G06100 // AT1G58…
GO:0043231	C	intracellular membrane-bounded organelle	361	602	18205	28362	0.98	1	// AT1G02940 // AT4G22950 // AT4G37010 // AT1G27020 // AT1G12290 // AT4G21920 // AT2G38940 // AT4G01390 // AT1G06100 // AT1G05880 // AT5G44480 // AT2G39330 // AT3G06490 // AT3G16470 // AT1G67856 // AT3G21780 // AT1G52040 // AT1G05490 // AT3G14700 // AT2G13547 // AT3G02040 // AT5G46295 // AT3G15150 // AT3G53150 // AT2G20800 // AT1G52400 // AT5G44575 // AT3G27473 // AT5G44570 // AT3G28210 // AT2G33…
GO:0044255	P	cellular lipid metabolic process	6	602	649	28362	0.99	1	// AT5G65090 // AT1G06350 // AT3G02040 // AT3G45130 // AT1G61120 // AT1G06100
GO:0007049	P	cell cycle	5	602	558	28362	0.99	1	// AT3G15150 // AT4G24000 // AT2G38220 // AT4G21820 // AT5G52290
GO:0005198	F	structural molecule activity	5	602	538	28362	0.99	1	// AT2G34210 // AT1G21310 // AT1G76930 // AT2G03130 // AT2G23830
GO:0044428	C	nuclear part	13	602	1078	28362	0.99	1	// AT3G05690 // AT2G33710 // AT1G27720 // AT1G52410 // AT1G54160 // AT1G72830 // AT5G11320 // AT3G56970 // AT5G04150 // AT3G56980 // AT2G38250 // AT2G41240 // AT1G77380
GO:0043227	C	membrane-bounded organelle	361	602	18217	28362	0.99	1	// AT1G02940 // AT4G22950 // AT4G37010 // AT1G27020 // AT1G12290 // AT4G21920 // AT2G38940 // AT4G01390 // AT1G06100 // AT1G05880 // AT5G44480 // AT2G39330 // AT3G06490 // AT3G16470 // AT1G67856 // AT3G21780 // AT1G52040 // AT1G05490 // AT3G14700 // AT2G13547 // AT3G02040 // AT5G46295 // AT3G15150 // AT3G53150 // AT2G20800 // AT1G52400 // AT5G44575 // AT3G27473 // AT5G44570 // AT3G28210 // AT2G33…
GO:0019538	P	protein metabolic process	62	602	4289	28362	1	1	// AT3G09790 // AT2G03130 // AT5G05460 // AT1G37150 // AT4G22950 // AT3G13672 // AT3G22860 // AT1G67000 // AT1G73330 // AT1G21240 // AT4G04490 // AT2G34080 // AT4G11320 // AT1G66920 // AT3G08720 // AT5G67340 // AT1G74360 // AT1G12290 // AT4G23200 // AT3G59700 // AT4G26120 // AT4G23160 // AT1G51790 // AT1G67220 // AT4G22520 // AT4G21230 // AT5G10140 // AT3G01840 // AT1G05880 // AT1G51620 // AT4G23…
GO:0071840	P	cellular component organization or biogenesis	31	602	2812	28362	1	1	// AT1G73010 // AT5G64120 // AT3G21520 // AT5G04950 // AT1G52400 // AT4G28390 // AT4G21820 // AT4G36380 // AT3G27660 // AT1G14080 // AT1G20350 // AT1G67220 // AT5G52290 // AT1G21310 // AT3G09260 // AT1G24070 // AT1G65610 // AT4G22880 // AT5G59220 // AT3G49110 // AT5G44480 // AT3G54990 // AT4G24000 // AT5G65090 // AT1G67810 // AT3G22860 // AT4G04260 // AT2G38220 // AT2G45220 // AT3G10000 // AT4G01…
GO:0043603	P	cellular amide metabolic process	7	602	1575	28362	1	1	// AT3G22860 // AT2G34210 // AT2G03130 // AT3G30770 // AT3G08720 // AT1G71770 // AT1G17960
GO:0006412	P	translation	7	602	1500	28362	1	1	// AT3G22860 // AT2G34210 // AT2G03130 // AT3G30770 // AT3G08720 // AT1G71770 // AT1G17960
GO:0044267	P	cellular protein metabolic process	57	602	3841	28362	1	1	// AT3G09790 // AT2G03130 // AT5G05460 // AT1G37150 // AT4G22950 // AT3G13672 // AT3G22860 // AT1G67000 // AT1G73330 // AT1G21240 // AT4G04490 // AT4G11320 // AT1G66920 // AT3G08720 // AT5G67340 // AT1G74360 // AT1G12290 // AT4G23200 // AT3G59700 // AT4G26120 // AT4G23160 // AT1G51790 // AT1G67220 // AT4G21230 // AT5G10140 // AT3G01840 // AT1G05880 // AT1G51620 // AT4G23280 // AT5G35580 // AT5G59…
GO:0006518	P	peptide metabolic process	7	602	1540	28362	1	1	// AT3G22860 // AT2G34210 // AT2G03130 // AT3G30770 // AT3G08720 // AT1G71770 // AT1G17960
GO:0006996	P	organelle organization	13	602	1335	28362	1	1	// AT4G22880 // AT4G21820 // AT5G59220 // AT4G04260 // AT1G52400 // AT2G38220 // AT3G54990 // AT1G20350 // AT1G67220 // AT5G52290 // AT3G10000 // AT4G28390 // AT3G09260
GO:1901564	P	organonitrogen compound metabolic process	34	602	2569	28362	1	1	// AT2G13810 // AT2G03130 // AT3G22460 // AT3G54420 // AT2G30770 // AT1G05680 // AT1G62810 // AT2G16570 // AT2G02010 // AT1G21100 // AT5G04950 // AT2G43620 // AT3G51440 // AT2G43000 // AT4G37370 // AT3G09260 // AT2G41510 // AT3G30770 // AT1G79680 // AT2G26400 // AT2G37210 // AT5G23020 // AT5G17330 // AT3G08720 // AT3G16410 // AT1G71770 // AT3G26830 // AT3G22860 // AT2G34210 // AT4G37410 // AT2G43…
GO:1901566	P	organonitrogen compound biosynthetic process	19	602	2076	28362	1	1	// AT3G22860 // AT2G34210 // AT5G23020 // AT2G13810 // AT2G03130 // AT5G04950 // AT3G30770 // AT3G22460 // AT1G17960 // AT1G79680 // AT2G30770 // AT2G26400 // AT3G51440 // AT1G71770 // AT3G08720 // AT3G16410 // AT2G16570 // AT2G43000 // AT3G26830
GO:0043043	P	peptide biosynthetic process	7	602	1514	28362	1	1	// AT3G22860 // AT2G34210 // AT2G03130 // AT3G30770 // AT3G08720 // AT1G71770 // AT1G17960
GO:0043933	P	macromolecular complex subunit organization	5	602	745	28362	1	1	// AT3G22860 // AT4G04260 // AT1G73010 // AT1G67220 // AT1G52400
GO:0016043	P	cellular component organization	29	602	2456	28362	1	1	// AT1G73010 // AT5G64120 // AT3G21520 // AT5G04950 // AT1G52400 // AT4G28390 // AT4G21820 // AT4G36380 // AT1G20350 // AT1G67220 // AT5G52290 // AT1G21310 // AT3G09260 // AT1G24070 // AT1G65610 // AT4G22880 // AT5G59220 // AT3G49110 // AT5G44480 // AT3G54990 // AT4G24000 // AT5G65090 // AT1G67810 // AT3G22860 // AT4G04260 // AT2G38220 // AT2G45220 // AT3G10000 // AT4G01750
GO:0043604	P	amide biosynthetic process	7	602	1536	28362	1	1	// AT3G22860 // AT2G34210 // AT2G03130 // AT3G30770 // AT3G08720 // AT1G71770 // AT1G17960
GO:0044085	P	cellular component biogenesis	8	602	1095	28362	1	1	// AT3G22860 // AT1G73010 // AT3G27660 // AT1G14080 // AT4G24000 // AT1G52400 // AT1G67810 // AT4G01750
GO:0009507	C	chloroplast	53	602	4148	28362	1	1	// AT4G23280 // AT4G34810 // AT3G44510 // AT2G03130 // AT2G25470 // AT3G21520 // AT2G36780 // AT2G35070 // AT4G14450 // AT1G67810 // AT1G52400 // AT3G01840 // AT2G13810 // AT1G33790 // AT4G28390 // AT5G44570 // AT2G16570 // AT3G57950 // AT4G36380 // AT5G24780 // AT4G25070 // AT5G54060 // AT1G52410 // AT4G12480 // AT1G30160 // AT1G61120 // AT4G02380 // AT4G11910 // AT2G29350 // AT4G14090 // AT3G09…
GO:0031975	C	envelope	12	602	1170	28362	1	1	// AT1G74360 // AT1G52410 // AT3G48850 // AT1G20350 // AT1G61800 // AT1G32350 // AT4G12480 // AT3G28220 // AT2G20800 // AT3G25760 // AT4G28390 // AT1G77380
GO:0044422	C	organelle part	60	602	4894	28362	1	1	// AT3G05690 // AT2G03130 // AT1G06350 // AT4G15530 // AT3G21520 // AT1G04600 // AT3G56980 // AT3G51860 // AT5G17860 // AT5G04150 // AT1G52400 // AT4G28390 // AT1G77380 // AT2G16570 // AT2G33710 // AT4G36380 // AT1G74360 // AT3G13090 // AT4G12480 // AT1G20350 // AT2G23830 // AT1G52410 // AT3G13080 // AT1G54000 // AT3G56970 // AT1G06100 // AT4G11910 // AT2G41240 // AT3G09260 // AT1G24070 // AT1G76…
GO:0009941	C	chloroplast envelope	5	602	688	28362	1	1	// AT4G12480 // AT4G28390 // AT3G28220 // AT1G61800 // AT3G25760
GO:0009526	C	plastid envelope	5	602	707	28362	1	1	// AT4G12480 // AT4G28390 // AT3G28220 // AT1G61800 // AT3G25760
GO:0070013	C	intracellular organelle lumen	7	602	1008	28362	1	1	// AT2G33710 // AT1G27720 // AT1G52410 // AT5G11320 // AT1G52400 // AT2G38250 // AT3G09260
GO:0043234	C	protein complex	19	602	1834	28362	1	1	// AT3G22860 // AT3G05690 // AT1G04600 // AT1G27720 // AT1G72830 // AT1G54160 // AT1G20350 // AT4G20110 // AT3G60540 // AT3G56980 // AT3G56970 // AT5G04150 // AT5G10140 // AT2G38250 // AT3G15150 // AT1G05880 // AT1G15670 // AT1G52030 // AT2G41240
GO:0043232	C	intracellular non-membrane-bounded organelle	8	602	1543	28362	1	1	// AT2G33710 // AT1G04600 // AT3G27660 // AT2G03130 // AT2G34210 // AT5G24770 // AT2G38250 // AT3G15150
GO:0044435	C	plastid part	10	602	1455	28362	1	1	// AT2G16570 // AT1G32900 // AT1G52410 // AT4G12480 // AT3G28220 // AT3G25760 // AT4G15530 // AT4G11910 // AT4G28390 // AT1G61800
GO:0009536	C	plastid	54	602	4213	28362	1	1	// AT4G23280 // AT4G34810 // AT3G44510 // AT2G03130 // AT2G25470 // AT3G21520 // AT2G36780 // AT2G35070 // AT4G14450 // AT1G67810 // AT2G20800 // AT1G52400 // AT3G01840 // AT2G13810 // AT1G33790 // AT4G28390 // AT5G44570 // AT2G16570 // AT3G57950 // AT4G36380 // AT5G24780 // AT4G25070 // AT5G54060 // AT1G52410 // AT4G12480 // AT1G30160 // AT1G61120 // AT4G02380 // AT4G11910 // AT2G29350 // AT4G14…
GO:0031974	C	membrane-enclosed lumen	7	602	1008	28362	1	1	// AT2G33710 // AT1G27720 // AT1G52410 // AT5G11320 // AT1G52400 // AT2G38250 // AT3G09260
GO:0043229	C	intracellular organelle	361	602	18517	28362	1	1	// AT1G02940 // AT4G22950 // AT4G37010 // AT1G27020 // AT1G12290 // AT4G21920 // AT2G38940 // AT4G01390 // AT1G06100 // AT1G05880 // AT5G44480 // AT2G39330 // AT3G06490 // AT3G16470 // AT1G67856 // AT3G21780 // AT1G52040 // AT1G05490 // AT3G14700 // AT2G13547 // AT3G02040 // AT5G46295 // AT3G15150 // AT3G53150 // AT2G20800 // AT1G52400 // AT5G44575 // AT3G27473 // AT5G44570 // AT3G28210 // AT2G33…
GO:0043228	C	non-membrane-bounded organelle	8	602	1543	28362	1	1	// AT2G33710 // AT1G04600 // AT3G27660 // AT2G03130 // AT2G34210 // AT5G24770 // AT2G38250 // AT3G15150
GO:0043226	C	organelle	361	602	18527	28362	1	1	// AT1G02940 // AT4G22950 // AT4G37010 // AT1G27020 // AT1G12290 // AT4G21920 // AT2G38940 // AT4G01390 // AT1G06100 // AT1G05880 // AT5G44480 // AT2G39330 // AT3G06490 // AT3G16470 // AT1G67856 // AT3G21780 // AT1G52040 // AT1G05490 // AT3G14700 // AT2G13547 // AT3G02040 // AT5G46295 // AT3G15150 // AT3G53150 // AT2G20800 // AT1G52400 // AT5G44575 // AT3G27473 // AT5G44570 // AT3G28210 // AT2G33…
GO:0044446	C	intracellular organelle part	59	602	4882	28362	1	1	// AT3G05690 // AT2G03130 // AT1G06350 // AT4G15530 // AT3G21520 // AT3G56980 // AT3G51860 // AT5G17860 // AT5G04150 // AT1G52400 // AT4G28390 // AT1G77380 // AT2G16570 // AT2G33710 // AT4G36380 // AT1G74360 // AT3G13090 // AT4G12480 // AT1G20350 // AT2G23830 // AT1G52410 // AT3G13080 // AT1G54000 // AT3G56970 // AT1G06100 // AT4G11910 // AT2G41240 // AT3G09260 // AT1G24070 // AT1G76970 // AT1G04…
GO:0044444	C	cytoplasmic part	200	602	10923	28362	1	1	// AT1G76960 // AT2G13810 // AT1G02940 // AT1G06350 // AT5G54560 // AT4G14450 // AT3G23290 // AT5G62150 // AT1G33790 // AT1G45145 // AT1G76970 // AT5G57785 // AT2G46270 // AT2G38940 // AT1G14080 // AT1G30160 // AT2G34580 // AT1G06100 // AT1G58225 // AT5G54060 // AT3G09260 // AT3G16360 // AT4G23810 // AT1G64100 // AT2G45510 // AT5G44480 // AT5G48650 // AT2G02010 // AT3G16470 // AT3G57260 // AT3G60…
GO:0031984	C	organelle subcompartment	8	602	817	28362	1	1	// AT1G76970 // AT5G44480 // AT4G15610 // AT1G52410 // AT1G68740 // AT3G25760 // AT4G11910 // AT4G20110
GO:0031967	C	organelle envelope	12	602	1170	28362	1	1	// AT1G74360 // AT1G52410 // AT3G48850 // AT1G20350 // AT1G61800 // AT1G32350 // AT4G12480 // AT3G28220 // AT2G20800 // AT3G25760 // AT4G28390 // AT1G77380
GO:0043233	C	organelle lumen	7	602	1008	28362	1	1	// AT2G33710 // AT1G27720 // AT1G52410 // AT5G11320 // AT1G52400 // AT2G38250 // AT3G09260
GO:0044434	C	chloroplast part	9	602	1419	28362	1	1	// AT2G16570 // AT1G32900 // AT1G52410 // AT4G12480 // AT3G28220 // AT3G25760 // AT4G15530 // AT4G28390 // AT1G61800
GO:0032991	C	macromolecular complex	22	602	2658	28362	1	1	// AT3G05690 // AT2G03130 // AT5G04150 // AT1G52030 // AT1G20350 // AT3G56970 // AT5G10140 // AT2G38250 // AT2G41240 // AT1G05880 // AT1G04600 // AT5G24770 // AT3G60540 // AT3G56980 // AT4G20110 // AT3G22860 // AT2G34210 // AT1G27720 // AT1G72830 // AT1G54160 // AT3G15150 // AT1G15670

## Sheet: down_pUBQmain_line1
Interval represent 8 loci
No GO term enrichment

## Sheet: down_pUBQmain_line2
Interval represent 320 loci
GO_acc	term_type	Term	queryitem	querytotal	bgitem	bgtotal	pvalue	FDR	entries
GO:0006952	P	defense response	59	318	1566	28362	6e-16	9.4e-13	// AT1G31580 // AT1G17600 // AT2G35930 // AT5G06320 // AT4G02420 // AT3G23110 // AT5G58120 // AT3G27960 // AT1G66090 // AT3G44630 // AT3G20600 // AT5G45080 // AT4G23130 // AT3G23010 // AT3G44400 // AT5G42100 // AT3G52430 // AT2G46440 // AT1G31540 // AT1G72930 // AT3G01290 // AT1G47370 // AT5G41740 // AT3G13403 // AT3G48090 // AT1G72920 // AT5G37770 // AT4G14400 // AT1G50180 // AT5G60270 // AT2G31…
GO:0071944	C	cell periphery	113	318	4309	28362	6.4e-19	1.9e-16	// AT1G29720 // AT1G31580 // AT3G17690 // AT4G02420 // AT3G23110 // AT2G23130 // AT3G27960 // AT1G67470 // AT3G45970 // AT3G12110 // AT1G49750 // AT1G44100 // AT1G66970 // AT2G34940 // AT5G54380 // AT5G24030 // AT3G28180 // AT4G14400 // AT5G60270 // AT1G21250 // AT3G23010 // AT3G24480 // AT5G61010 // AT1G07000 // AT5G06320 // AT4G03330 // AT4G16980 // AT4G04570 // AT3G01290 // AT1G27770 // AT5G39…
GO:0050896	P	response to stimulus	133	318	6250	28362	3.6e-15	2.8e-12	// AT3G50060 // AT1G31580 // AT4G02420 // AT3G23110 // AT2G23130 // AT5G09870 // AT3G27960 // AT3G44400 // AT2G37430 // AT1G23030 // AT1G66160 // AT1G14360 // AT1G47370 // AT3G48090 // AT1G72920 // AT5G50915 // AT3G28340 // AT1G78290 // AT5G54380 // AT5G24030 // AT3G17609 // AT2G04450 // AT5G41550 // AT4G08930 // AT4G14400 // AT3G50470 // AT5G60270 // AT3G48080 // AT1G72910 // AT1G56510 // AT1G72…
GO:0031224	C	intrinsic component of membrane	121	318	5540	28362	2.4e-14	3.5e-12	// AT1G29720 // AT4G01080 // AT3G17690 // AT2G25510 // AT4G02420 // AT3G23110 // AT4G01950 // AT5G09870 // AT3G06890 // AT1G68238 // AT5G54710 // AT3G45970 // AT1G44100 // AT1G14360 // AT5G25130 // AT3G04210 // AT2G40100 // AT3G06435 // AT2G23130 // AT3G45860 // AT1G66970 // AT2G34940 // AT3G28340 // AT5G54380 // AT5G24030 // AT3G28180 // AT2G34510 // AT5G41160 // AT4G08930 // AT3G50470 // AT1G21…
GO:0044425	C	membrane part	123	318	5962	28362	7.9e-13	7.7e-11	// AT1G29720 // AT4G01080 // AT3G17690 // AT2G25510 // AT4G02420 // AT3G23110 // AT4G01950 // AT5G09870 // AT3G06890 // AT1G68238 // AT5G54710 // AT3G45970 // AT1G44100 // AT1G14360 // AT5G25130 // AT3G04210 // AT2G40100 // AT3G06435 // AT2G23130 // AT3G45860 // AT1G66970 // AT2G34940 // AT3G28340 // AT3G01440 // AT5G54380 // AT5G24030 // AT3G28180 // AT2G34510 // AT5G41160 // AT4G08930 // AT3G50…
GO:0005886	C	plasma membrane	90	318	3735	28362	1.3e-12	9.6e-11	// AT1G29720 // AT3G17690 // AT4G02420 // AT3G23110 // AT2G23130 // AT3G27960 // AT1G67470 // AT1G19450 // AT3G12110 // AT1G49750 // AT1G44100 // AT1G66970 // AT2G34940 // AT5G54380 // AT5G24030 // AT3G28180 // AT4G37450 // AT1G07000 // AT5G06320 // AT4G03330 // AT4G16980 // AT4G04570 // AT3G01290 // AT1G27770 // AT3G14770 // AT1G52290 // AT4G39030 // AT5G60270 // AT2G32540 // AT1G70250 // AT5G47…
GO:0006950	P	response to stress	85	318	3506	28362	5.1e-12	2.7e-09	// AT1G31580 // AT1G17600 // AT2G35930 // AT3G28340 // AT5G06320 // AT4G02420 // AT3G23110 // AT5G58120 // AT3G27960 // AT1G66090 // AT3G44630 // AT3G20600 // AT5G45080 // AT4G23130 // AT3G23010 // AT5G02490 // AT5G06530 // AT3G44400 // AT5G57560 // AT1G04770 // AT5G42100 // AT3G52430 // AT1G29660 // AT2G41010 // AT1G31540 // AT3G56400 // AT1G72930 // AT1G14360 // AT1G47370 // AT5G41740 // AT3G13…
GO:0014070	P	response to organic cyclic compound	24	318	405	28362	1.1e-10	4.4e-08	// AT3G50060 // AT5G09870 // AT3G06770 // AT5G06320 // AT2G23130 // AT5G57560 // AT3G52430 // AT3G12110 // AT3G48090 // AT4G39030 // AT5G54610 // AT2G40750 // AT3G50480 // AT3G56400 // AT5G54380 // AT2G04450 // AT3G45860 // AT1G21250 // AT4G14400 // AT4G23130 // AT4G08950 // AT4G23170 // AT1G57560 // AT1G13260
GO:0016021	C	integral component of membrane	108	318	5324	28362	1.3e-10	7.7e-09	// AT4G01080 // AT3G17690 // AT2G25510 // AT4G02420 // AT3G23110 // AT4G01950 // AT5G09870 // AT3G06890 // AT1G68238 // AT5G54710 // AT3G45970 // AT1G14360 // AT5G25130 // AT3G04210 // AT2G40100 // AT3G06435 // AT1G44100 // AT3G45860 // AT1G29720 // AT2G34940 // AT3G28340 // AT5G54380 // AT5G24030 // AT3G28180 // AT5G41160 // AT4G08930 // AT3G50470 // AT1G22882 // AT1G01120 // AT3G14620 // AT5G06…
GO:0044699	P	single-organism process	157	318	9448	28362	3e-09	9.5e-07	// AT3G50060 // AT3G45860 // AT5G41740 // AT3G23110 // AT4G01950 // AT5G09870 // AT3G27960 // AT3G17609 // AT1G69720 // AT3G44400 // AT2G37430 // AT3G45970 // AT1G14360 // AT5G25130 // AT1G16130 // AT3G48090 // AT1G72920 // AT1G33760 // AT1G65360 // AT5G24660 // AT1G44100 // AT3G14620 // AT1G66970 // AT4G35640 // AT1G78290 // AT5G54380 // AT3G23510 // AT1G31690 // AT2G04450 // AT5G41550 // AT5G41…
GO:0009751	P	response to salicylic acid	16	318	209	28362	5.3e-09	1.4e-06	// AT3G52430 // AT3G50060 // AT5G54610 // AT5G06320 // AT1G21250 // AT4G39030 // AT3G45860 // AT4G23130 // AT3G50480 // AT2G40750 // AT3G48090 // AT4G23170 // AT3G56400 // AT1G57560 // AT4G14400 // AT2G04450
GO:0043531	F	ADP binding	14	318	157	28362	8.1e-09	3.9e-06	// AT1G17610 // AT1G17600 // AT3G04210 // AT5G41750 // AT5G41740 // AT5G58120 // AT1G66090 // AT3G44630 // AT1G31540 // AT1G72910 // AT1G56510 // AT3G44400 // AT1G50180 // AT5G41550
GO:0016020	C	membrane	144	318	8532	28362	9.9e-09	4.8e-07	// AT1G29720 // AT4G01080 // AT3G17690 // AT2G25510 // AT4G02420 // AT3G23110 // AT4G01950 // AT5G09870 // AT3G27960 // AT3G06890 // AT1G68238 // AT5G54710 // AT1G67470 // AT3G45970 // AT1G44100 // AT1G14360 // AT5G25130 // AT3G12110 // AT2G40100 // AT3G06435 // AT1G49750 // AT2G23130 // AT3G45860 // AT1G66970 // AT2G34940 // AT3G28340 // AT3G01440 // AT5G54380 // AT5G24030 // AT3G28180 // AT2G34…
GO:0045087	P	innate immune response	19	318	323	28362	1.1e-08	2.6e-06	// AT3G52430 // AT1G17600 // AT5G54610 // AT5G06320 // AT1G75040 // AT4G14400 // AT3G56400 // AT1G47370 // AT4G23170 // AT3G50470 // AT3G50480 // AT3G48090 // AT3G20600 // AT5G37770 // AT1G29660 // AT2G01180 // AT1G56510 // AT4G39030 // AT1G73805
GO:0002376	P	immune system process	20	318	369	28362	1.7e-08	3.2e-06	// AT3G52430 // AT1G17600 // AT2G35930 // AT5G54610 // AT5G06320 // AT1G75040 // AT4G14400 // AT3G56400 // AT1G47370 // AT4G23170 // AT3G50470 // AT3G50480 // AT3G48090 // AT3G20600 // AT5G37770 // AT1G29660 // AT2G01180 // AT1G56510 // AT4G39030 // AT1G73805
GO:0030312	C	external encapsulating structure	28	318	706	28362	1.7e-08	6.1e-07	// AT1G31580 // AT5G44130 // AT1G16130 // AT4G16563 // AT1G10550 // AT5G02490 // AT5G57560 // AT1G04980 // AT3G23730 // AT3G45970 // AT1G65870 // AT1G75040 // AT5G39190 // AT5G21100 // AT1G35140 // AT4G38420 // AT1G70370 // AT1G28600 // AT4G37800 // AT5G42020 // AT3G28200 // AT5G57550 // AT1G21250 // AT5G42100 // AT4G08950 // AT4G13340 // AT3G24480 // AT4G15800
GO:0005618	C	cell wall	28	318	706	28362	1.7e-08	6.1e-07	// AT1G31580 // AT5G44130 // AT1G16130 // AT4G16563 // AT1G10550 // AT5G02490 // AT5G57560 // AT1G04980 // AT3G23730 // AT3G45970 // AT1G65870 // AT1G75040 // AT5G39190 // AT5G21100 // AT1G35140 // AT4G38420 // AT1G70370 // AT1G28600 // AT4G37800 // AT5G42020 // AT3G28200 // AT5G57550 // AT1G21250 // AT5G42100 // AT4G08950 // AT4G13340 // AT3G24480 // AT4G15800
GO:0006955	P	immune response	19	318	333	28362	1.8e-08	3.2e-06	// AT3G52430 // AT1G17600 // AT5G54610 // AT5G06320 // AT1G75040 // AT4G14400 // AT3G56400 // AT1G47370 // AT4G23170 // AT3G50470 // AT3G50480 // AT3G48090 // AT3G20600 // AT5G37770 // AT1G29660 // AT2G01180 // AT1G56510 // AT4G39030 // AT1G73805
GO:0031226	C	intrinsic component of plasma membrane	17	318	292	28362	7.9e-08	2.6e-06	// AT2G46440 // AT5G42100 // AT5G44130 // AT5G06320 // AT2G24610 // AT1G27770 // AT3G17690 // AT1G66970 // AT2G34940 // AT1G78000 // AT3G20600 // AT2G02850 // AT1G10550 // AT3G14770 // AT2G01180 // AT4G14400 // AT5G15350
GO:0044763	P	single-organism cellular process	116	318	6591	28362	9e-08	1.4e-05	// AT3G50060 // AT3G45860 // AT5G41740 // AT1G78290 // AT3G23110 // AT4G01950 // AT5G09870 // AT3G27960 // AT1G69720 // AT3G44400 // AT3G45970 // AT1G14360 // AT1G16130 // AT3G48090 // AT1G72920 // AT1G33760 // AT5G24660 // AT1G66970 // AT4G35640 // AT3G01440 // AT5G54380 // AT5G24030 // AT3G17609 // AT2G04450 // AT5G41550 // AT4G08930 // AT3G50470 // AT4G37450 // AT1G72910 // AT1G56510 // AT2G41…
GO:0008219	P	cell death	14	318	194	28362	9.7e-08	1.4e-05	// AT3G52430 // AT3G45860 // AT1G47370 // AT4G23170 // AT4G23130 // AT3G50480 // AT3G48090 // AT3G20600 // AT5G47910 // AT3G50470 // AT2G01180 // AT4G14400 // AT2G31880 // AT1G73805
GO:0012501	P	programmed cell death	12	318	147	28362	2.3e-07	3.1e-05	// AT3G52430 // AT3G45860 // AT1G47370 // AT4G23170 // AT4G23130 // AT3G50480 // AT3G48090 // AT3G20600 // AT5G47910 // AT3G50470 // AT2G01180 // AT1G73805
GO:0042221	P	response to chemical	61	318	2853	28362	8.5e-07	0.0001	// AT5G26220 // AT3G50060 // AT5G09870 // AT3G10185 // AT3G06770 // AT5G06320 // AT3G26590 // AT2G23130 // AT3G23230 // AT4G03400 // AT4G15480 // AT5G58670 // AT3G09870 // AT5G02490 // AT5G57560 // AT2G37430 // AT3G52430 // AT1G23030 // AT1G66160 // AT4G32800 // AT1G14360 // AT5G52050 // AT3G12110 // AT4G23170 // AT3G48090 // AT3G48100 // AT5G37770 // AT1G26960 // AT2G41090 // AT4G39030 // AT1G73…
GO:0007154	P	cell communication	51	318	2223	28362	1.1e-06	0.00013	// AT1G17600 // AT3G10185 // AT1G16130 // AT3G23110 // AT5G58120 // AT1G78290 // AT1G66090 // AT3G44630 // AT5G24660 // AT5G45080 // AT1G31540 // AT3G23010 // AT3G44400 // AT1G04770 // AT5G42100 // AT3G52430 // AT5G48850 // AT4G32800 // AT5G59920 // AT1G14360 // AT1G47370 // AT5G41740 // AT3G48090 // AT1G72920 // AT3G48100 // AT1G52290 // AT4G14400 // AT2G31880 // AT1G17610 // AT5G58670 // AT1G33…
GO:0009411	P	response to UV	10	318	115	28362	1.4e-06	0.00015	// AT3G52430 // AT4G15480 // AT5G59920 // AT1G75040 // AT1G35210 // AT1G65060 // AT1G56510 // AT3G17609 // AT2G01180 // AT1G73805
GO:0051716	P	cellular response to stimulus	60	318	2856	28362	1.9e-06	0.00018	// AT1G17600 // AT3G10185 // AT1G16130 // AT3G23110 // AT5G58120 // AT1G78290 // AT1G66090 // AT3G44630 // AT3G20600 // AT5G45080 // AT3G05490 // AT3G23010 // AT3G44400 // AT2G37430 // AT1G04770 // AT3G52430 // AT5G48850 // AT4G32800 // AT5G59920 // AT1G14360 // AT1G47370 // AT5G41740 // AT1G04980 // AT3G48090 // AT1G72920 // AT3G48100 // AT1G52290 // AT2G41090 // AT4G14400 // AT2G31880 // AT1G73…
GO:0010033	P	response to organic substance	47	318	2023	28362	2.3e-06	0.00021	// AT3G50060 // AT5G09870 // AT3G10185 // AT3G06770 // AT5G06320 // AT2G23130 // AT3G23230 // AT4G03400 // AT5G58670 // AT3G09870 // AT5G57560 // AT2G37430 // AT3G52430 // AT1G23030 // AT1G66160 // AT4G32800 // AT1G14360 // AT5G52050 // AT3G12110 // AT3G48090 // AT3G48100 // AT5G37770 // AT1G26960 // AT4G39030 // AT1G73805 // AT5G54610 // AT1G33760 // AT2G40750 // AT5G08640 // AT3G50480 // AT5G50…
GO:0007165	P	signal transduction	46	318	1965	28362	2.4e-06	0.00021	// AT1G17600 // AT3G10185 // AT1G16130 // AT3G23110 // AT5G58120 // AT1G78290 // AT1G66090 // AT3G44630 // AT5G45080 // AT1G31540 // AT3G23010 // AT3G44400 // AT3G52430 // AT4G32800 // AT5G59920 // AT1G14360 // AT1G47370 // AT5G41740 // AT3G48090 // AT1G72920 // AT3G48100 // AT1G52290 // AT4G14400 // AT2G31880 // AT1G17610 // AT5G58670 // AT1G33760 // AT4G15800 // AT3G23230 // AT5G47910 // AT5G51…
GO:0044459	C	plasma membrane part	18	318	428	28362	3e-06	8.7e-05	// AT2G46440 // AT5G42100 // AT5G44130 // AT5G06320 // AT2G24610 // AT1G27770 // AT3G17690 // AT1G66970 // AT2G34940 // AT1G78000 // AT3G15354 // AT3G20600 // AT2G02850 // AT1G10550 // AT3G14770 // AT2G01180 // AT4G14400 // AT5G15350
GO:0044700	P	single organism signaling	46	318	1995	28362	3.6e-06	0.00029	// AT1G17600 // AT3G10185 // AT1G16130 // AT3G23110 // AT5G58120 // AT1G78290 // AT1G66090 // AT3G44630 // AT5G45080 // AT1G31540 // AT3G23010 // AT3G44400 // AT3G52430 // AT4G32800 // AT5G59920 // AT1G14360 // AT1G47370 // AT5G41740 // AT3G48090 // AT1G72920 // AT3G48100 // AT1G52290 // AT4G14400 // AT2G31880 // AT1G17610 // AT5G58670 // AT1G33760 // AT4G15800 // AT3G23230 // AT5G47910 // AT5G51…
GO:0023052	P	signaling	46	318	1997	28362	3.7e-06	0.00029	// AT1G17600 // AT3G10185 // AT1G16130 // AT3G23110 // AT5G58120 // AT1G78290 // AT1G66090 // AT3G44630 // AT5G45080 // AT1G31540 // AT3G23010 // AT3G44400 // AT3G52430 // AT4G32800 // AT5G59920 // AT1G14360 // AT1G47370 // AT5G41740 // AT3G48090 // AT1G72920 // AT3G48100 // AT1G52290 // AT4G14400 // AT2G31880 // AT1G17610 // AT5G58670 // AT1G33760 // AT4G15800 // AT3G23230 // AT5G47910 // AT5G51…
GO:0048046	C	apoplast	19	318	486	28362	4.4e-06	0.00012	// AT5G01190 // AT5G39190 // AT2G17230 // AT5G57550 // AT1G70370 // AT1G75040 // AT4G15800 // AT1G66970 // AT4G08950 // AT3G05490 // AT4G37800 // AT4G23170 // AT1G29660 // AT1G10550 // AT1G65870 // AT5G57560 // AT1G35140 // AT2G02850 // AT3G23730
GO:0009605	P	response to external stimulus	39	318	1582	28362	4.8e-06	0.00036	// AT5G06320 // AT4G02420 // AT3G20600 // AT4G23130 // AT5G02490 // AT1G04770 // AT5G57560 // AT3G52430 // AT2G46440 // AT5G48850 // AT3G01290 // AT3G13403 // AT3G48090 // AT5G37770 // AT5G55450 // AT4G39030 // AT5G60270 // AT5G24660 // AT1G73805 // AT5G60950 // AT3G50480 // AT5G47910 // AT1G29660 // AT1G78000 // AT3G17609 // AT2G04450 // AT1G37130 // AT3G45860 // AT1G21250 // AT4G14400 // AT4G08…
GO:0030054	C	cell junction	27	318	901	28362	5.8e-06	0.00012	// AT5G44130 // AT5G06320 // AT5G42020 // AT3G20600 // AT1G31540 // AT3G45970 // AT1G72930 // AT4G34150 // AT3G12110 // AT1G24150 // AT3G47960 // AT5G65010 // AT4G38420 // AT3G46650 // AT5G25440 // AT5G54380 // AT2G27080 // AT1G50180 // AT4G08850 // AT5G42100 // AT3G05490 // AT3G01290 // AT4G13340 // AT3G24480 // AT4G15800 // AT1G17620 // AT2G47800
GO:0005911	C	cell-cell junction	27	318	901	28362	5.8e-06	0.00012	// AT5G44130 // AT5G06320 // AT5G42020 // AT3G20600 // AT1G31540 // AT3G45970 // AT1G72930 // AT4G34150 // AT3G12110 // AT1G24150 // AT3G47960 // AT5G65010 // AT4G38420 // AT3G46650 // AT5G25440 // AT5G54380 // AT2G27080 // AT1G50180 // AT4G08850 // AT5G42100 // AT3G05490 // AT3G01290 // AT4G13340 // AT3G24480 // AT4G15800 // AT1G17620 // AT2G47800
GO:0031225	C	anchored component of membrane	14	318	280	28362	6e-06	0.00012	// AT1G07135 // AT5G60950 // AT2G02850 // AT5G06320 // AT4G37450 // AT2G23130 // AT5G42100 // AT1G66970 // AT5G19240 // AT3G20600 // AT2G34510 // AT2G44290 // AT5G44130 // AT5G15350
GO:0009814	P	defense response, incompatible interaction	11	318	170	28362	6.2e-06	0.00044	// AT3G52430 // AT5G06320 // AT1G75040 // AT3G56400 // AT4G23170 // AT3G48090 // AT3G20600 // AT1G29660 // AT1G56510 // AT4G14400 // AT1G73805
GO:0009505	C	plant-type cell wall	15	318	323	28362	6.5e-06	0.00013	// AT4G38420 // AT3G45970 // AT5G44130 // AT1G16130 // AT1G21250 // AT5G42100 // AT1G04980 // AT4G13340 // AT3G24480 // AT4G16563 // AT4G15800 // AT4G08950 // AT5G21100 // AT1G35140 // AT3G28200
GO:1901700	P	response to oxygen-containing compound	38	318	1557	28362	8e-06	0.00055	// AT3G50060 // AT3G23230 // AT3G10185 // AT5G06320 // AT5G58670 // AT5G57560 // AT2G37430 // AT3G52430 // AT1G23030 // AT1G66160 // AT5G52050 // AT4G23170 // AT3G48090 // AT5G37770 // AT1G26960 // AT4G39030 // AT5G54610 // AT2G40750 // AT3G50480 // AT5G50915 // AT2G41010 // AT5G51190 // AT3G56400 // AT5G54380 // AT5G24030 // AT3G55980 // AT2G04450 // AT3G45860 // AT1G21250 // AT4G14400 // AT2G35…
GO:0009626	P	plant-type hypersensitive response	8	318	84	28362	8.7e-06	0.00057	// AT3G52430 // AT1G47370 // AT3G50470 // AT3G50480 // AT3G48090 // AT3G20600 // AT2G01180 // AT1G73805
GO:0034050	P	host programmed cell death induced by symbiont	8	318	85	28362	9.4e-06	0.00057	// AT3G52430 // AT1G47370 // AT3G50470 // AT3G50480 // AT3G48090 // AT3G20600 // AT2G01180 // AT1G73805
GO:0051707	P	response to other organism	32	318	1210	28362	9.5e-06	0.00057	// AT5G06320 // AT4G02420 // AT3G20600 // AT4G23130 // AT5G02490 // AT3G52430 // AT2G46440 // AT3G01290 // AT3G13403 // AT3G48090 // AT5G55450 // AT4G39030 // AT5G60270 // AT5G24660 // AT1G73805 // AT5G60950 // AT3G50480 // AT5G47910 // AT1G29660 // AT2G04450 // AT1G37130 // AT3G45860 // AT1G21250 // AT4G14400 // AT1G75030 // AT3G50470 // AT1G75040 // AT4G23170 // AT1G56510 // AT2G47800 // AT1G72…
GO:0043207	P	response to external biotic stimulus	32	318	1212	28362	9.8e-06	0.00057	// AT5G06320 // AT4G02420 // AT3G20600 // AT4G23130 // AT5G02490 // AT3G52430 // AT2G46440 // AT3G01290 // AT3G13403 // AT3G48090 // AT5G55450 // AT4G39030 // AT5G60270 // AT5G24660 // AT1G73805 // AT5G60950 // AT3G50480 // AT5G47910 // AT1G29660 // AT2G04450 // AT1G37130 // AT3G45860 // AT1G21250 // AT4G14400 // AT1G75030 // AT3G50470 // AT1G75040 // AT4G23170 // AT1G56510 // AT2G47800 // AT1G72…
GO:0009628	P	response to abiotic stimulus	45	318	2022	28362	1.1e-05	0.00063	// AT4G15480 // AT2G01180 // AT1G78290 // AT4G03400 // AT5G24660 // AT5G02490 // AT5G57560 // AT3G19450 // AT3G52430 // AT2G41010 // AT5G59920 // AT1G75040 // AT5G05580 // AT3G48090 // AT2G40100 // AT3G48100 // AT5G37770 // AT4G14400 // AT1G35140 // AT5G65010 // AT1G73805 // AT1G17610 // AT2G16660 // AT1G35210 // AT1G65060 // AT1G01120 // AT5G08640 // AT5G54720 // AT5G47910 // AT5G24030 // AT5G42…
GO:0002229	P	defense response to oomycetes	6	318	42	28362	1.5e-05	0.00079	// AT4G02420 // AT5G24660 // AT1G56510 // AT4G14400 // AT5G60270 // AT1G73805
GO:0005509	F	calcium ion binding	13	318	266	28362	1.6e-05	0.0038	// AT1G69730 // AT1G21250 // AT3G22930 // AT1G16130 // AT1G66970 // AT2G34940 // AT5G47910 // AT5G37770 // AT3G01440 // AT2G43290 // AT3G25600 // AT2G41090 // AT4G27280
GO:0055044	C	symplast	26	318	899	28362	1.6e-05	0.00027	// AT5G44130 // AT5G06320 // AT5G42020 // AT3G20600 // AT1G31540 // AT3G45970 // AT1G72930 // AT4G34150 // AT3G12110 // AT3G47960 // AT5G65010 // AT4G38420 // AT3G46650 // AT5G25440 // AT5G54380 // AT2G27080 // AT1G50180 // AT4G08850 // AT5G42100 // AT3G05490 // AT3G01290 // AT4G13340 // AT3G24480 // AT4G15800 // AT1G17620 // AT2G47800
GO:0009506	C	plasmodesma	26	318	899	28362	1.6e-05	0.00027	// AT5G44130 // AT5G06320 // AT5G42020 // AT3G20600 // AT1G31540 // AT3G45970 // AT1G72930 // AT4G34150 // AT3G12110 // AT3G47960 // AT5G65010 // AT4G38420 // AT3G46650 // AT5G25440 // AT5G54380 // AT2G27080 // AT1G50180 // AT4G08850 // AT5G42100 // AT3G05490 // AT3G01290 // AT4G13340 // AT3G24480 // AT4G15800 // AT1G17620 // AT2G47800
GO:0009627	P	systemic acquired resistance	7	318	67	28362	1.8e-05	0.00091	// AT3G52430 // AT1G75040 // AT3G48090 // AT4G23170 // AT3G56400 // AT1G73805 // AT1G29660
GO:0010942	P	positive regulation of cell death	5	318	25	28362	1.8e-05	0.00091	// AT3G52430 // AT3G48090 // AT3G20600 // AT1G47370 // AT2G31880
GO:0009607	P	response to biotic stimulus	32	318	1253	28362	1.9e-05	0.00091	// AT5G06320 // AT4G02420 // AT3G20600 // AT4G23130 // AT5G02490 // AT3G52430 // AT2G46440 // AT3G01290 // AT3G13403 // AT3G48090 // AT5G55450 // AT4G39030 // AT5G60270 // AT5G24660 // AT1G73805 // AT5G60950 // AT3G50480 // AT5G47910 // AT1G29660 // AT2G04450 // AT1G37130 // AT3G45860 // AT1G21250 // AT4G14400 // AT1G75030 // AT3G50470 // AT1G75040 // AT4G23170 // AT1G56510 // AT2G47800 // AT1G72…
GO:0031347	P	regulation of defense response	12	318	233	28362	2.1e-05	0.00099	// AT3G52430 // AT1G17600 // AT4G14400 // AT3G56400 // AT1G47370 // AT3G27960 // AT5G24660 // AT2G31880 // AT3G01080 // AT2G40750 // AT4G39030 // AT1G73805
GO:0010224	P	response to UV-B	7	318	72	28362	2.8e-05	0.0013	// AT4G15480 // AT5G59920 // AT1G75040 // AT1G35210 // AT2G01180 // AT3G17609 // AT1G73805
GO:0010200	P	response to chitin	9	318	134	28362	3.3e-05	0.0014	// AT3G50060 // AT1G23030 // AT1G66160 // AT2G35930 // AT3G23230 // AT5G51190 // AT3G56400 // AT3G55980 // AT2G37430
GO:0002239	P	response to oomycetes	6	318	49	28362	3.3e-05	0.0014	// AT4G02420 // AT5G24660 // AT1G56510 // AT4G14400 // AT5G60270 // AT1G73805
GO:0016758	F	transferase activity, transferring hexosyl groups	15	318	382	28362	4.3e-05	0.0068	// AT5G09870 // AT4G15480 // AT5G57550 // AT2G35710 // AT1G70090 // AT3G62720 // AT4G37800 // AT3G28340 // AT4G10120 // AT3G23730 // AT1G24170 // AT1G10550 // AT5G57560 // AT3G28180 // AT2G32540
GO:0009416	P	response to light stimulus	22	318	744	28362	5.2e-05	0.0022	// AT4G15480 // AT4G03400 // AT3G52430 // AT5G59920 // AT1G75040 // AT2G40100 // AT3G48100 // AT5G37770 // AT4G14400 // AT5G65010 // AT1G73805 // AT1G35210 // AT1G65060 // AT1G01120 // AT5G54720 // AT1G56510 // AT3G17609 // AT1G30040 // AT2G29120 // AT1G77760 // AT1G37130 // AT2G01180
GO:0016762	F	xyloglucan:xyloglucosyl transferase activity	5	318	33	28362	6e-05	0.0072	// AT4G37800 // AT5G57560 // AT3G23730 // AT5G57550 // AT1G10550
GO:0005887	C	integral component of plasma membrane	10	318	184	28362	6.7e-05	0.0011	// AT2G46440 // AT3G17690 // AT2G24610 // AT1G27770 // AT1G10550 // AT2G34940 // AT1G78000 // AT3G14770 // AT4G14400 // AT2G01180
GO:0010583	P	response to cyclopentenone	5	318	34	28362	6.9e-05	0.0028	// AT5G09870 // AT5G57560 // AT2G23130 // AT3G06770 // AT3G12110
GO:0010411	P	xyloglucan metabolic process	6	318	57	28362	7.1e-05	0.0028	// AT5G57550 // AT3G62720 // AT4G37800 // AT1G10550 // AT5G57560 // AT3G23730
GO:0045229	P	external encapsulating structure organization	18	318	551	28362	7.6e-05	0.003	// AT5G60950 // AT3G45970 // AT5G09870 // AT1G65060 // AT5G57550 // AT1G70090 // AT5G42100 // AT3G23730 // AT2G32540 // AT4G37800 // AT4G13340 // AT3G28340 // AT3G24480 // AT1G24170 // AT1G10550 // AT5G57560 // AT3G28180 // AT1G19940
GO:0009314	P	response to radiation	22	318	772	28362	8.8e-05	0.0033	// AT4G15480 // AT4G03400 // AT3G52430 // AT5G59920 // AT1G75040 // AT2G40100 // AT3G48100 // AT5G37770 // AT4G14400 // AT5G65010 // AT1G73805 // AT1G35210 // AT1G65060 // AT1G01120 // AT5G54720 // AT1G56510 // AT3G17609 // AT1G30040 // AT2G29120 // AT1G77760 // AT1G37130 // AT2G01180
GO:0080134	P	regulation of response to stress	13	318	316	28362	8.8e-05	0.0033	// AT3G52430 // AT1G17600 // AT4G39030 // AT3G56400 // AT1G47370 // AT3G27960 // AT5G24660 // AT2G31880 // AT3G01080 // AT2G40750 // AT4G14400 // AT5G52050 // AT1G73805
GO:0071555	P	cell wall organization	17	318	518	28362	0.00011	0.0041	// AT5G60950 // AT3G45970 // AT5G09870 // AT5G57550 // AT1G70090 // AT5G42100 // AT3G23730 // AT2G32540 // AT4G37800 // AT4G13340 // AT3G28340 // AT3G24480 // AT1G24170 // AT1G10550 // AT5G57560 // AT3G28180 // AT1G19940
GO:0032559	F	adenyl ribonucleotide binding	47	318	2364	28362	0.00011	0.0088	// AT1G17600 // AT3G17690 // AT4G04570 // AT4G02420 // AT5G58120 // AT1G78290 // AT1G66090 // AT4G00970 // AT3G44630 // AT1G31540 // AT5G02490 // AT3G44400 // AT5G40380 // AT1G67470 // AT1G16130 // AT2G46440 // AT1G27770 // AT3G12110 // AT5G41740 // AT5G59670 // AT1G52290 // AT1G50180 // AT5G60270 // AT5G65010 // AT1G17610 // AT1G70250 // AT2G24610 // AT1G74330 // AT1G65060 // AT1G29720 // AT5G25…
GO:0030554	F	adenyl nucleotide binding	47	318	2366	28362	0.00011	0.0088	// AT1G17600 // AT3G17690 // AT4G04570 // AT4G02420 // AT5G58120 // AT1G78290 // AT1G66090 // AT4G00970 // AT3G44630 // AT1G31540 // AT5G02490 // AT3G44400 // AT5G40380 // AT1G67470 // AT1G16130 // AT2G46440 // AT1G27770 // AT3G12110 // AT5G41740 // AT5G59670 // AT1G52290 // AT1G50180 // AT5G60270 // AT5G65010 // AT1G17610 // AT1G70250 // AT2G24610 // AT1G74330 // AT1G65060 // AT1G29720 // AT5G25…
GO:0005576	C	extracellular region	55	318	2954	28362	0.00014	0.0022	// AT4G23170 // AT5G61010 // AT3G10185 // AT1G07000 // AT3G06770 // AT3G45860 // AT4G20820 // AT5G39190 // AT4G04570 // AT4G00955 // AT2G43290 // AT4G16563 // AT1G10550 // AT5G57560 // AT1G19940 // AT3G45970 // AT1G65870 // AT1G75040 // AT3G59080 // AT3G13403 // AT2G02850 // AT5G55450 // AT3G23730 // AT5G21100 // AT1G35140 // AT4G38420 // AT1G70370 // AT2G26390 // AT1G28600 // AT5G01190 // AT1G66…
GO:0010243	P	response to organonitrogen compound	9	318	166	28362	0.00016	0.0056	// AT3G50060 // AT1G23030 // AT1G66160 // AT2G35930 // AT3G23230 // AT5G51190 // AT3G56400 // AT3G55980 // AT2G37430
GO:0004806	F	triglyceride lipase activity	5	318	42	28362	0.00017	0.012	// AT3G52430 // AT3G48090 // AT3G48080 // AT1G30370 // AT5G24210
GO:0071554	P	cell wall organization or biogenesis	20	318	704	28362	0.00019	0.0067	// AT5G60950 // AT3G45970 // AT5G09870 // AT5G15900 // AT5G57550 // AT4G01080 // AT1G70090 // AT5G42100 // AT3G23730 // AT2G32540 // AT4G37800 // AT4G13340 // AT3G28340 // AT3G24480 // AT1G24170 // AT1G10550 // AT5G57560 // AT3G28180 // AT3G62720 // AT1G19940
GO:0009617	P	response to bacterium	15	318	441	28362	0.0002	0.0067	// AT3G52430 // AT2G46440 // AT5G06320 // AT4G02420 // AT3G45860 // AT5G24660 // AT4G23130 // AT3G50480 // AT3G20600 // AT3G56400 // AT5G02490 // AT4G14400 // AT4G39030 // AT1G72520 // AT1G73805
GO:0001101	P	response to acid chemical	28	318	1181	28362	0.00021	0.0071	// AT3G50060 // AT3G10185 // AT5G06320 // AT5G58670 // AT3G52430 // AT2G41010 // AT2G04450 // AT4G23170 // AT3G48090 // AT5G37770 // AT1G26960 // AT4G39030 // AT5G54610 // AT2G40750 // AT3G50480 // AT5G50915 // AT3G56400 // AT5G24030 // AT5G52050 // AT3G45860 // AT1G21250 // AT4G14400 // AT2G35930 // AT4G23130 // AT5G06530 // AT1G57560 // AT2G47800 // AT1G72520
GO:0016757	F	transferase activity, transferring glycosyl groups	19	318	654	28362	0.00021	0.012	// AT3G05320 // AT5G09870 // AT4G15480 // AT5G57550 // AT2G35710 // AT1G70090 // AT3G62720 // AT5G65470 // AT3G46650 // AT4G37800 // AT3G28340 // AT4G10120 // AT3G23730 // AT1G24170 // AT1G10550 // AT5G38010 // AT5G57560 // AT3G28180 // AT2G32540
GO:0010941	P	regulation of cell death	6	318	71	28362	0.00022	0.0071	// AT3G52430 // AT1G47370 // AT3G48090 // AT3G20600 // AT5G47910 // AT2G31880
GO:0051704	P	multi-organism process	35	318	1631	28362	0.00023	0.0072	// AT5G06320 // AT4G02420 // AT3G27960 // AT3G20600 // AT4G23130 // AT5G02490 // AT3G52430 // AT2G46440 // AT3G01290 // AT3G13403 // AT3G48090 // AT5G55450 // AT4G39030 // AT5G60270 // AT5G24660 // AT1G73805 // AT5G60950 // AT3G50480 // AT5G47910 // AT1G29660 // AT2G04450 // AT2G02850 // AT1G37130 // AT3G45860 // AT1G21250 // AT4G14400 // AT4G08850 // AT1G75030 // AT3G50470 // AT1G75040 // AT4G23…
GO:0004871	F	signal transducer activity	14	318	406	28362	0.00028	0.015	// AT2G29120 // AT1G70250 // AT5G06320 // AT5G59670 // AT3G20600 // AT3G05490 // AT3G15354 // AT3G48090 // AT3G48080 // AT3G48100 // AT5G58670 // AT4G15800 // AT1G52290 // AT2G31880
GO:0044421	C	extracellular region part	8	318	142	28362	0.00028	0.0041	// AT5G61010 // AT2G26390 // AT2G17230 // AT1G07000 // AT4G08950 // AT5G39190 // AT1G35140 // AT2G02850
GO:0019725	P	cellular homeostasis	12	318	314	28362	0.00031	0.0098	// AT2G29120 // AT4G08930 // AT1G66970 // AT1G03020 // AT4G21990 // AT5G60800 // AT5G24030 // AT2G41330 // AT1G64500 // AT4G15670 // AT1G04980 // AT1G62180
GO:0046658	C	anchored component of plasma membrane	7	318	109	28362	0.00032	0.0045	// AT5G44130 // AT5G06320 // AT5G42100 // AT1G66970 // AT3G20600 // AT5G15350 // AT2G02850
GO:0006820	P	anion transport	10	318	227	28362	0.00034	0.01	// AT1G17610 // AT4G24570 // AT3G56200 // AT1G44100 // AT3G47960 // AT5G24030 // AT1G78000 // AT1G35350 // AT5G52050 // AT2G22500
GO:0045454	P	cell redox homeostasis	8	318	147	28362	0.00035	0.011	// AT1G62180 // AT1G64500 // AT4G21990 // AT2G41330 // AT1G03020 // AT4G15670 // AT1G04980 // AT4G08930
GO:0005794	C	Golgi apparatus	27	318	1182	28362	0.00048	0.0064	// AT5G09870 // AT5G44130 // AT4G01080 // AT5G06320 // AT5G02490 // AT5G15900 // AT3G45970 // AT5G57560 // AT1G14360 // AT4G32790 // AT5G37770 // AT1G24170 // AT3G47960 // AT1G35140 // AT2G32540 // AT5G42860 // AT3G62720 // AT5G65470 // AT2G34940 // AT5G47910 // AT3G28180 // AT1G22530 // AT1G70090 // AT4G08950 // AT3G28340 // AT3G25600 // AT2G47800
GO:0031349	P	positive regulation of defense response	6	318	84	28362	0.00051	0.015	// AT3G52430 // AT1G47370 // AT2G31880 // AT3G56400 // AT4G14400 // AT1G73805
GO:0009863	P	salicylic acid mediated signaling pathway	5	318	56	28362	0.00058	0.017	// AT3G52430 // AT3G48090 // AT4G14400 // AT2G04450 // AT3G56400
GO:0071446	P	cellular response to salicylic acid stimulus	5	318	62	28362	0.00089	0.025	// AT3G52430 // AT3G48090 // AT4G14400 // AT2G04450 // AT3G56400
GO:0044262	P	cellular carbohydrate metabolic process	13	318	407	28362	0.00091	0.025	// AT5G09870 // AT4G39770 // AT5G57550 // AT1G35910 // AT3G62720 // AT1G66970 // AT2G32540 // AT4G37800 // AT4G10120 // AT3G23730 // AT1G10550 // AT5G57560 // AT1G19940
GO:0015698	P	inorganic anion transport	6	318	95	28362	0.00093	0.026	// AT1G17610 // AT1G78000 // AT4G24570 // AT1G35350 // AT5G24030 // AT2G22500
GO:0010410	P	hemicellulose metabolic process	6	318	96	28362	0.00098	0.026	// AT5G57550 // AT3G62720 // AT4G37800 // AT1G10550 // AT5G57560 // AT3G23730
GO:0044042	P	glucan metabolic process	9	318	218	28362	0.001	0.027	// AT5G09870 // AT5G57550 // AT3G62720 // AT2G32540 // AT4G37800 // AT3G23730 // AT1G10550 // AT5G57560 // AT1G19940
GO:0006073	P	cellular glucan metabolic process	9	318	218	28362	0.001	0.027	// AT5G09870 // AT5G57550 // AT3G62720 // AT2G32540 // AT4G37800 // AT3G23730 // AT1G10550 // AT5G57560 // AT1G19940
GO:0098542	P	defense response to other organism	22	318	936	28362	0.0011	0.029	// AT5G06320 // AT4G02420 // AT3G20600 // AT3G52430 // AT3G01290 // AT3G13403 // AT3G48090 // AT4G14400 // AT5G60270 // AT1G73805 // AT5G60950 // AT5G47910 // AT3G56400 // AT3G45860 // AT1G21250 // AT4G39030 // AT5G24660 // AT4G23130 // AT1G75040 // AT4G23170 // AT1G56510 // AT1G29660
GO:0017076	F	purine nucleotide binding	47	318	2633	28362	0.0011	0.049	// AT1G17600 // AT3G17690 // AT4G04570 // AT4G02420 // AT5G58120 // AT1G78290 // AT1G66090 // AT4G00970 // AT3G44630 // AT1G31540 // AT5G02490 // AT3G44400 // AT5G40380 // AT1G67470 // AT1G16130 // AT2G46440 // AT1G27770 // AT3G12110 // AT5G41740 // AT5G59670 // AT1G52290 // AT1G50180 // AT5G60270 // AT5G65010 // AT1G17610 // AT1G70250 // AT2G24610 // AT1G74330 // AT1G65060 // AT1G29720 // AT5G25…
GO:0032555	F	purine ribonucleotide binding	47	318	2631	28362	0.0011	0.049	// AT1G17600 // AT3G17690 // AT4G04570 // AT4G02420 // AT5G58120 // AT1G78290 // AT1G66090 // AT4G00970 // AT3G44630 // AT1G31540 // AT5G02490 // AT3G44400 // AT5G40380 // AT1G67470 // AT1G16130 // AT2G46440 // AT1G27770 // AT3G12110 // AT5G41740 // AT5G59670 // AT1G52290 // AT1G50180 // AT5G60270 // AT5G65010 // AT1G17610 // AT1G70250 // AT2G24610 // AT1G74330 // AT1G65060 // AT1G29720 // AT5G25…
GO:0050789	P	regulation of biological process	82	318	5306	28362	0.0012	0.031	// AT3G50060 // AT1G17600 // AT3G10185 // AT1G62180 // AT3G17690 // AT3G23110 // AT5G58120 // AT3G27960 // AT1G66090 // AT5G58670 // AT3G44630 // AT3G20600 // AT5G45080 // AT1G31540 // AT3G23010 // AT3G55980 // AT5G02490 // AT3G44400 // AT2G37430 // AT1G04980 // AT4G21990 // AT3G52430 // AT1G72930 // AT1G16130 // AT1G61470 // AT5G59920 // AT3G56400 // AT4G32800 // AT1G14360 // AT2G41010 // AT1G47…
GO:0012505	C	endomembrane system	40	318	2143	28362	0.0012	0.015	// AT5G09870 // AT5G42860 // AT5G44130 // AT4G01080 // AT5G06320 // AT4G03330 // AT2G43290 // AT5G02490 // AT5G15900 // AT1G04980 // AT3G45970 // AT5G57560 // AT1G14360 // AT1G27770 // AT4G32790 // AT3G48090 // AT5G37770 // AT1G24170 // AT3G47960 // AT1G35140 // AT2G32540 // AT3G52720 // AT1G01120 // AT3G62720 // AT5G65470 // AT2G34940 // AT5G47910 // AT5G42020 // AT5G52050 // AT3G28180 // AT1G22…
GO:0008194	F	UDP-glycosyltransferase activity	10	318	273	28362	0.0013	0.052	// AT5G09870 // AT4G15480 // AT1G70090 // AT3G62720 // AT3G46650 // AT3G28340 // AT4G10120 // AT1G24170 // AT5G38010 // AT2G32540
GO:0050794	P	regulation of cellular process	76	318	4857	28362	0.0014	0.035	// AT3G50060 // AT1G17600 // AT3G10185 // AT1G62180 // AT3G17690 // AT3G23110 // AT5G58120 // AT1G78290 // AT1G66090 // AT5G58670 // AT3G44630 // AT3G20600 // AT5G45080 // AT1G31540 // AT3G23010 // AT3G55980 // AT5G02490 // AT3G44400 // AT2G37430 // AT1G04980 // AT4G21990 // AT3G52430 // AT1G16130 // AT1G61470 // AT5G59920 // AT4G32800 // AT1G14360 // AT2G41010 // AT1G47370 // AT5G41740 // AT1G03…
GO:0032553	F	ribonucleotide binding	47	318	2664	28362	0.0014	0.052	// AT1G17600 // AT3G17690 // AT4G04570 // AT4G02420 // AT5G58120 // AT1G78290 // AT1G66090 // AT4G00970 // AT3G44630 // AT1G31540 // AT5G02490 // AT3G44400 // AT5G40380 // AT1G67470 // AT1G16130 // AT2G46440 // AT1G27770 // AT3G12110 // AT5G41740 // AT5G59670 // AT1G52290 // AT1G50180 // AT5G60270 // AT5G65010 // AT1G17610 // AT1G70250 // AT2G24610 // AT1G74330 // AT1G65060 // AT1G29720 // AT5G25…
GO:0005976	P	polysaccharide metabolic process	13	318	432	28362	0.0015	0.037	// AT5G09870 // AT2G32290 // AT5G57550 // AT1G70090 // AT3G62720 // AT2G32540 // AT4G37800 // AT3G28340 // AT3G23730 // AT1G24170 // AT1G10550 // AT5G57560 // AT1G19940
GO:0097367	F	carbohydrate derivative binding	47	318	2696	28362	0.0018	0.06	// AT1G17600 // AT3G17690 // AT4G04570 // AT4G02420 // AT5G58120 // AT1G78290 // AT1G66090 // AT4G00970 // AT3G44630 // AT1G31540 // AT5G02490 // AT3G44400 // AT5G40380 // AT1G67470 // AT1G16130 // AT2G46440 // AT1G27770 // AT3G12110 // AT5G41740 // AT5G59670 // AT1G52290 // AT1G50180 // AT5G60270 // AT5G65010 // AT1G17610 // AT1G70250 // AT2G24610 // AT1G74330 // AT1G65060 // AT1G29720 // AT5G25…
GO:0016298	F	lipase activity	7	318	152	28362	0.002	0.06	// AT3G52430 // AT2G17230 // AT5G58670 // AT5G24210 // AT3G48090 // AT3G48080 // AT1G30370
GO:0009055	F	electron carrier activity	8	318	196	28362	0.0021	0.06	// AT4G20820 // AT1G64500 // AT5G15350 // AT2G41330 // AT1G03020 // AT4G15670 // AT2G02850 // AT3G01440
GO:0005216	F	ion channel activity	6	318	113	28362	0.0022	0.06	// AT2G46440 // AT2G29120 // AT2G24610 // AT1G27770 // AT3G17690 // AT5G24030
GO:0009987	P	cellular process	169	318	12771	28362	0.0023	0.056	// AT3G50060 // AT4G01080 // AT3G17690 // AT4G02420 // AT3G23110 // AT4G01950 // AT5G09870 // AT3G27960 // AT1G69720 // AT1G67470 // AT2G37430 // AT3G45970 // AT1G23030 // AT1G66160 // AT1G14360 // AT1G47370 // AT5G41550 // AT3G48090 // AT1G72920 // AT1G33760 // AT1G65360 // AT5G55170 // AT1G74330 // AT2G47440 // AT3G45860 // AT1G66970 // AT5G50915 // AT4G35640 // AT1G78290 // AT5G54380 // AT5G24…
GO:0016740	F	transferase activity	61	318	3791	28362	0.0024	0.064	// AT5G26220 // AT5G09870 // AT2G35930 // AT5G15900 // AT4G01080 // AT1G16130 // AT4G02420 // AT3G23110 // AT4G01950 // AT1G78290 // AT1G66970 // AT4G04570 // AT4G15480 // AT1G10550 // AT5G38010 // AT1G67470 // AT5G57560 // AT5G40380 // AT3G23730 // AT3G52430 // AT1G23030 // AT1G66160 // AT4G32790 // AT1G14260 // AT3G28340 // AT4G10120 // AT1G24170 // AT5G59670 // AT1G52290 // AT5G60270 // AT2G32…
GO:0006468	P	protein phosphorylation	21	318	936	28362	0.0025	0.059	// AT5G25930 // AT1G70250 // AT5G60900 // AT1G69730 // AT1G21250 // AT1G74330 // AT4G08850 // AT1G16130 // AT1G29720 // AT1G78290 // AT5G60270 // AT4G00970 // AT4G04570 // AT2G31880 // AT4G23130 // AT5G54380 // AT4G02420 // AT3G45860 // AT1G67470 // AT5G40380 // AT1G52290
GO:0010383	P	cell wall polysaccharide metabolic process	6	318	118	28362	0.0027	0.062	// AT5G57550 // AT3G62720 // AT4G37800 // AT1G10550 // AT5G57560 // AT3G23730
GO:0042742	P	defense response to bacterium	11	318	354	28362	0.0027	0.063	// AT3G52430 // AT5G06320 // AT4G02420 // AT3G45860 // AT5G24660 // AT4G23130 // AT3G20600 // AT3G56400 // AT4G14400 // AT4G39030 // AT1G73805
GO:0009615	P	response to virus	5	318	83	28362	0.003	0.068	// AT1G21250 // AT1G75040 // AT4G14400 // AT5G02490 // AT5G06320
GO:0004674	F	protein serine/threonine kinase activity	18	318	767	28362	0.0032	0.079	// AT5G25930 // AT1G70250 // AT5G60900 // AT1G16130 // AT1G21250 // AT5G59670 // AT4G08850 // AT3G45860 // AT4G23130 // AT4G00970 // AT4G04570 // AT2G31880 // AT1G78290 // AT5G54380 // AT4G02420 // AT1G52290 // AT5G40380 // AT5G60270
GO:0065007	P	biological regulation	89	318	6062	28362	0.0033	0.075	// AT3G50060 // AT3G17690 // AT3G23110 // AT5G58120 // AT3G27960 // AT3G44400 // AT2G37430 // AT1G14360 // AT1G47370 // AT3G48090 // AT1G72920 // AT1G65360 // AT1G66970 // AT5G50915 // AT1G78290 // AT5G54380 // AT5G24030 // AT3G17609 // AT2G04450 // AT5G41550 // AT4G08930 // AT1G72910 // AT1G56510 // AT2G41330 // AT3G10185 // AT1G62180 // AT3G44630 // AT1G61470 // AT1G75040 // AT3G13403 // AT1G03…
GO:0016667	F	oxidoreductase activity, acting on a sulfur group of donors	6	318	124	28362	0.0034	0.08	// AT1G62180 // AT1G64500 // AT4G21990 // AT1G03020 // AT4G15670 // AT2G41330
GO:1901698	P	response to nitrogen compound	9	318	264	28362	0.0036	0.079	// AT3G50060 // AT1G23030 // AT1G66160 // AT2G35930 // AT3G23230 // AT5G51190 // AT3G56400 // AT3G55980 // AT2G37430
GO:0072593	P	reactive oxygen species metabolic process	7	318	169	28362	0.0036	0.079	// AT3G52430 // AT1G77760 // AT1G37130 // AT3G48090 // AT5G47910 // AT5G37770 // AT3G28200
GO:0080167	P	response to karrikin	6	318	128	28362	0.0039	0.084	// AT2G16660 // AT5G08640 // AT1G78290 // AT3G17609 // AT4G27280 // AT3G19450
GO:0044264	P	cellular polysaccharide metabolic process	9	318	273	28362	0.0045	0.094	// AT5G09870 // AT5G57550 // AT3G62720 // AT2G32540 // AT4G37800 // AT3G23730 // AT1G10550 // AT5G57560 // AT1G19940
GO:0000160	P	phosphorelay signal transduction system	8	318	225	28362	0.0047	0.098	// AT3G52430 // AT3G23230 // AT1G77640 // AT1G33760 // AT3G48100 // AT5G51190 // AT4G32800 // AT1G13260
GO:0001883	F	purine nucleoside binding	44	318	2612	28362	0.0047	0.09	// AT1G17600 // AT3G12110 // AT4G04570 // AT4G02420 // AT5G58120 // AT1G78290 // AT1G66090 // AT4G00970 // AT3G44630 // AT1G31540 // AT5G02490 // AT3G44400 // AT5G40380 // AT1G67470 // AT1G27770 // AT1G16130 // AT5G41740 // AT5G59670 // AT1G52290 // AT1G50180 // AT5G60270 // AT5G65010 // AT1G17610 // AT1G70250 // AT1G74330 // AT1G65060 // AT1G29720 // AT5G25440 // AT2G31880 // AT5G54380 // AT5G42…
GO:0004672	F	protein kinase activity	20	318	925	28362	0.0047	0.09	// AT5G25930 // AT1G70250 // AT5G60900 // AT4G02420 // AT1G16130 // AT1G21250 // AT1G74330 // AT4G08850 // AT3G45860 // AT4G23130 // AT4G00970 // AT4G04570 // AT4G23170 // AT2G31880 // AT1G78290 // AT5G54380 // AT5G59670 // AT1G52290 // AT5G40380 // AT5G60270
GO:0032550	F	purine ribonucleoside binding	44	318	2612	28362	0.0047	0.09	// AT1G17600 // AT3G12110 // AT4G04570 // AT4G02420 // AT5G58120 // AT1G78290 // AT1G66090 // AT4G00970 // AT3G44630 // AT1G31540 // AT5G02490 // AT3G44400 // AT5G40380 // AT1G67470 // AT1G27770 // AT1G16130 // AT5G41740 // AT5G59670 // AT1G52290 // AT1G50180 // AT5G60270 // AT5G65010 // AT1G17610 // AT1G70250 // AT1G74330 // AT1G65060 // AT1G29720 // AT5G25440 // AT2G31880 // AT5G54380 // AT5G42…
GO:0022836	F	gated channel activity	5	318	93	28362	0.0048	0.09	// AT2G24610 // AT2G46440 // AT5G24030 // AT2G29120 // AT3G17690
GO:0001882	F	nucleoside binding	44	318	2618	28362	0.0049	0.09	// AT1G17600 // AT3G12110 // AT4G04570 // AT4G02420 // AT5G58120 // AT1G78290 // AT1G66090 // AT4G00970 // AT3G44630 // AT1G31540 // AT5G02490 // AT3G44400 // AT5G40380 // AT1G67470 // AT1G27770 // AT1G16130 // AT5G41740 // AT5G59670 // AT1G52290 // AT1G50180 // AT5G60270 // AT5G65010 // AT1G17610 // AT1G70250 // AT1G74330 // AT1G65060 // AT1G29720 // AT5G25440 // AT2G31880 // AT5G54380 // AT5G42…
GO:0032549	F	ribonucleoside binding	44	318	2617	28362	0.0049	0.09	// AT1G17600 // AT3G12110 // AT4G04570 // AT4G02420 // AT5G58120 // AT1G78290 // AT1G66090 // AT4G00970 // AT3G44630 // AT1G31540 // AT5G02490 // AT3G44400 // AT5G40380 // AT1G67470 // AT1G27770 // AT1G16130 // AT5G41740 // AT5G59670 // AT1G52290 // AT1G50180 // AT5G60270 // AT5G65010 // AT1G17610 // AT1G70250 // AT1G74330 // AT1G65060 // AT1G29720 // AT5G25440 // AT2G31880 // AT5G54380 // AT5G42…
GO:0042546	P	cell wall biogenesis	8	318	230	28362	0.0053	0.11	// AT5G60950 // AT5G09870 // AT5G57550 // AT4G37800 // AT3G23730 // AT1G10550 // AT5G57560 // AT2G32540
GO:0044765	P	single-organism transport	21	318	1004	28362	0.0054	0.11	// AT5G41160 // AT5G61010 // AT1G07000 // AT1G44100 // AT3G47960 // AT1G14360 // AT5G52050 // AT4G03330 // AT4G24570 // AT3G09520 // AT5G54720 // AT3G26590 // AT5G06530 // AT5G55450 // AT2G44290 // AT1G78000 // AT3G14770 // AT2G47800 // AT4G39030 // AT1G57990 // AT2G22500
GO:0048583	P	regulation of response to stimulus	14	318	565	28362	0.0056	0.11	// AT3G52430 // AT1G17600 // AT2G04450 // AT3G56400 // AT1G47370 // AT5G52050 // AT3G27960 // AT5G24660 // AT2G31880 // AT3G01080 // AT2G40750 // AT4G14400 // AT4G39030 // AT1G73805
GO:0009873	P	ethylene-activated signaling pathway	7	318	185	28362	0.0058	0.11	// AT3G52430 // AT3G23230 // AT1G77640 // AT1G33760 // AT5G51190 // AT4G32800 // AT1G13260
GO:0022857	F	transmembrane transporter activity	23	318	1146	28362	0.006	0.11	// AT3G56200 // AT3G17690 // AT3G26590 // AT1G78000 // AT1G57990 // AT1G19450 // AT1G14360 // AT1G27770 // AT3G14770 // AT3G47960 // AT2G46440 // AT2G24610 // AT1G44100 // AT1G55910 // AT4G24570 // AT5G52050 // AT2G47800 // AT5G41160 // AT2G29120 // AT4G39030 // AT5G06530 // AT5G24030 // AT2G22500
GO:0016051	P	carbohydrate biosynthetic process	10	318	342	28362	0.0062	0.12	// AT5G09870 // AT2G35710 // AT1G70090 // AT1G35910 // AT3G62720 // AT3G28340 // AT4G10120 // AT1G24170 // AT4G39770 // AT2G32540
GO:0044710	P	single-organism metabolic process	61	318	3970	28362	0.0067	0.13	// AT5G09870 // AT2G35930 // AT1G62180 // AT4G20820 // AT4G01950 // AT1G30370 // AT1G69720 // AT1G73805 // AT3G19450 // AT3G52430 // AT5G01190 // AT2G41010 // AT1G65870 // AT1G75040 // AT5G25130 // AT3G48080 // AT1G77760 // AT3G48090 // AT3G28340 // AT4G10120 // AT2G02850 // AT1G24170 // AT4G39770 // AT4G39030 // AT5G65010 // AT2G32540 // AT4G38420 // AT3G62720 // AT1G28600 // AT3G26230 // AT3G52…
GO:0004553	F	hydrolase activity, hydrolyzing O-glycosyl compounds	11	318	405	28362	0.0071	0.12	// AT1G70370 // AT2G32290 // AT3G06770 // AT5G57550 // AT1G35910 // AT5G42100 // AT4G37800 // AT3G23730 // AT1G10550 // AT5G57560 // AT1G19940
GO:0015711	P	organic anion transport	5	318	103	28362	0.0072	0.14	// AT1G44100 // AT3G56200 // AT5G52050 // AT2G22500 // AT4G24570
GO:0046942	P	carboxylic acid transport	5	318	103	28362	0.0072	0.14	// AT1G44100 // AT3G56200 // AT5G52050 // AT2G22500 // AT4G24570
GO:0048584	P	positive regulation of response to stimulus	7	318	196	28362	0.0078	0.14	// AT3G52430 // AT2G04450 // AT1G47370 // AT2G31880 // AT3G56400 // AT4G14400 // AT1G73805
GO:0044711	P	single-organism biosynthetic process	31	318	1735	28362	0.0079	0.14	// AT5G09870 // AT1G62180 // AT4G01950 // AT1G73805 // AT3G19450 // AT3G52430 // AT1G65870 // AT1G75040 // AT5G25130 // AT4G10120 // AT1G24170 // AT2G41090 // AT4G39030 // AT5G65010 // AT2G32540 // AT3G62720 // AT1G01120 // AT4G35640 // AT3G56400 // AT3G23510 // AT1G30040 // AT4G39770 // AT2G35710 // AT1G70090 // AT1G35910 // AT5G05580 // AT3G28340 // AT3G26230 // AT4G21990 // AT3G26320 // AT1G72…
GO:1902578	P	single-organism localization	21	318	1040	28362	0.0079	0.14	// AT5G41160 // AT5G61010 // AT1G07000 // AT1G44100 // AT3G47960 // AT1G14360 // AT5G52050 // AT4G03330 // AT4G24570 // AT3G09520 // AT5G54720 // AT3G26590 // AT5G06530 // AT5G55450 // AT2G44290 // AT1G78000 // AT3G14770 // AT2G47800 // AT4G39030 // AT1G57990 // AT2G22500
GO:0022838	F	substrate-specific channel activity	6	318	152	28362	0.0085	0.14	// AT2G46440 // AT2G29120 // AT2G24610 // AT1G27770 // AT3G17690 // AT5G24030
GO:0009723	P	response to ethylene	9	318	307	28362	0.0091	0.16	// AT3G52430 // AT3G50060 // AT3G23230 // AT4G32800 // AT3G50480 // AT1G33760 // AT5G51190 // AT1G77640 // AT1G13260
GO:0033554	P	cellular response to stress	18	318	858	28362	0.0094	0.17	// AT3G52430 // AT5G48850 // AT4G08930 // AT1G14360 // AT1G47370 // AT5G24660 // AT3G50470 // AT3G50480 // AT3G48090 // AT3G20600 // AT5G47910 // AT1G78000 // AT5G42020 // AT2G01180 // AT1G04770 // AT2G41090 // AT1G04980 // AT1G73805
GO:0042592	P	homeostatic process	13	318	542	28362	0.0096	0.17	// AT2G29120 // AT4G08930 // AT1G66970 // AT1G03020 // AT4G21990 // AT5G60800 // AT5G47910 // AT5G24030 // AT2G41330 // AT1G64500 // AT4G15670 // AT1G04980 // AT1G62180
GO:0071369	P	cellular response to ethylene stimulus	7	318	206	28362	0.0099	0.17	// AT3G52430 // AT3G23230 // AT1G77640 // AT1G33760 // AT5G51190 // AT4G32800 // AT1G13260
GO:0044036	P	cell wall macromolecule metabolic process	6	318	158	28362	0.01	0.17	// AT5G57550 // AT3G62720 // AT4G37800 // AT1G10550 // AT5G57560 // AT3G23730
GO:0052689	F	carboxylic ester hydrolase activity	9	318	314	28362	0.01	0.17	// AT3G52430 // AT1G28600 // AT5G58310 // AT1G28660 // AT5G24210 // AT3G48090 // AT3G48080 // AT1G29660 // AT1G30370
GO:0003824	F	catalytic activity	122	318	9101	28362	0.011	0.17	// AT4G01080 // AT3G45860 // AT5G58310 // AT3G23110 // AT4G01950 // AT1G78290 // AT1G14260 // AT1G69720 // AT1G67470 // AT1G23030 // AT1G66160 // AT5G25130 // AT3G48090 // AT1G74290 // AT4G02420 // AT1G74330 // AT1G66970 // AT5G25440 // AT4G35640 // AT5G54380 // AT3G23510 // AT1G31690 // AT2G04450 // AT3G28180 // AT2G17230 // AT4G08930 // AT4G03292 // AT3G48080 // AT2G41330 // AT1G72520 // AT5G26…
GO:0016798	F	hydrolase activity, acting on glycosyl bonds	11	318	438	28362	0.012	0.18	// AT1G70370 // AT2G32290 // AT3G06770 // AT5G57550 // AT1G35910 // AT5G42100 // AT4G37800 // AT3G23730 // AT1G10550 // AT5G57560 // AT1G19940
GO:0016301	F	kinase activity	26	318	1436	28362	0.012	0.18	// AT1G16130 // AT4G04570 // AT4G02420 // AT3G23110 // AT1G78290 // AT1G66970 // AT4G00970 // AT1G67470 // AT5G40380 // AT5G59670 // AT1G52290 // AT5G60270 // AT5G25930 // AT1G70250 // AT1G74330 // AT1G29720 // AT5G25440 // AT2G31880 // AT5G54380 // AT5G60900 // AT1G69730 // AT1G21250 // AT4G08850 // AT3G45860 // AT4G23130 // AT4G23170
GO:0051241	P	negative regulation of multicellular organismal process	5	318	119	28362	0.013	0.21	// AT5G60800 // AT2G31880 // AT1G13260 // AT3G56400 // AT2G40750
GO:0009719	P	response to endogenous stimulus	30	318	1732	28362	0.013	0.22	// AT3G50060 // AT3G23230 // AT3G10185 // AT1G33760 // AT4G03400 // AT3G09870 // AT5G57560 // AT2G37430 // AT3G52430 // AT1G23030 // AT1G66160 // AT4G32800 // AT3G48100 // AT5G37770 // AT1G26960 // AT5G08640 // AT3G50480 // AT5G50915 // AT5G51190 // AT3G56400 // AT5G54380 // AT5G42020 // AT3G55980 // AT5G52050 // AT1G77640 // AT2G35930 // AT5G58670 // AT4G08950 // AT1G57560 // AT1G13260
GO:0009620	P	response to fungus	13	318	573	28362	0.014	0.24	// AT5G60950 // AT2G46440 // AT1G37130 // AT1G21250 // AT3G13403 // AT3G50470 // AT3G50480 // AT3G01290 // AT3G20600 // AT5G47910 // AT3G56400 // AT1G56510 // AT4G14400
GO:0015267	F	channel activity	6	318	171	28362	0.014	0.2	// AT2G46440 // AT2G29120 // AT2G24610 // AT1G27770 // AT3G17690 // AT5G24030
GO:0022803	F	passive transmembrane transporter activity	6	318	171	28362	0.014	0.2	// AT2G46440 // AT2G29120 // AT2G24610 // AT1G27770 // AT3G17690 // AT5G24030
GO:0051093	P	negative regulation of developmental process	5	318	125	28362	0.015	0.25	// AT5G60800 // AT2G31880 // AT1G13260 // AT3G56400 // AT2G40750
GO:0015291	F	secondary active transmembrane transporter activity	9	318	338	28362	0.016	0.21	// AT1G19450 // AT1G44100 // AT3G26590 // AT4G39030 // AT4G24570 // AT5G52050 // AT1G78000 // AT3G47960 // AT2G22500
GO:0022891	F	substrate-specific transmembrane transporter activity	18	318	916	28362	0.017	0.21	// AT5G41160 // AT1G19450 // AT4G24570 // AT3G56200 // AT1G44100 // AT3G17690 // AT1G14360 // AT1G27770 // AT2G46440 // AT1G78000 // AT1G55910 // AT2G24610 // AT2G29120 // AT5G24030 // AT3G14770 // AT1G57990 // AT3G47960 // AT2G22500
GO:0005215	F	transporter activity	25	318	1406	28362	0.017	0.21	// AT3G56200 // AT3G17690 // AT3G26590 // AT1G78000 // AT1G57990 // AT1G19450 // AT1G14360 // AT1G27770 // AT3G14770 // AT3G47960 // AT2G46440 // AT2G24610 // AT1G44100 // AT5G62730 // AT1G55910 // AT4G24570 // AT5G52050 // AT2G47800 // AT5G41160 // AT2G29120 // AT1G22530 // AT4G39030 // AT5G06530 // AT5G24030 // AT2G22500
GO:0046906	F	tetrapyrrole binding	10	318	402	28362	0.017	0.21	// AT1G77760 // AT5G59920 // AT1G37130 // AT5G25130 // AT3G14620 // AT2G40100 // AT1G69720 // AT3G26230 // AT3G28200 // AT3G26320
GO:0016032	P	viral process	5	318	130	28362	0.018	0.29	// AT1G21250 // AT1G75040 // AT4G14400 // AT5G02490 // AT5G06320
GO:0016053	P	organic acid biosynthetic process	12	318	531	28362	0.019	0.31	// AT3G52430 // AT1G62180 // AT1G01120 // AT5G05580 // AT4G35640 // AT5G65010 // AT1G30040 // AT4G21990 // AT2G41090 // AT4G39030 // AT1G72520 // AT1G73805
GO:0016773	F	phosphotransferase activity, alcohol group as acceptor	20	318	1072	28362	0.02	0.24	// AT5G25930 // AT1G70250 // AT5G60900 // AT4G02420 // AT1G16130 // AT1G21250 // AT1G74330 // AT4G08850 // AT3G45860 // AT4G23130 // AT4G00970 // AT4G04570 // AT4G23170 // AT2G31880 // AT1G78290 // AT5G54380 // AT5G59670 // AT1G52290 // AT5G40380 // AT5G60270
GO:0071407	P	cellular response to organic cyclic compound	6	318	187	28362	0.021	0.34	// AT3G52430 // AT2G04450 // AT3G48090 // AT3G56400 // AT5G54380 // AT4G14400
GO:0020037	F	heme binding	9	318	360	28362	0.023	0.26	// AT1G77760 // AT5G59920 // AT1G37130 // AT5G25130 // AT3G14620 // AT1G69720 // AT3G26230 // AT3G28200 // AT3G26320
GO:0030246	F	carbohydrate binding	8	318	303	28362	0.023	0.26	// AT5G45080 // AT1G16130 // AT1G21250 // AT4G02420 // AT5G42100 // AT1G69730 // AT5G60900 // AT5G60270
GO:0004888	F	transmembrane signaling receptor activity	5	318	140	28362	0.023	0.26	// AT5G59670 // AT1G52290 // AT2G31880 // AT1G70250 // AT2G29120
GO:0005516	F	calmodulin binding	7	318	252	28362	0.026	0.28	// AT2G46440 // AT2G41010 // AT3G17690 // AT2G24610 // AT1G27770 // AT3G13600 // AT1G73805
GO:0071669	P	plant-type cell wall organization or biogenesis	7	318	256	28362	0.028	0.44	// AT5G60950 // AT3G45970 // AT5G09870 // AT5G57550 // AT1G10550 // AT5G57560 // AT2G32540
GO:0016491	F	oxidoreductase activity	26	318	1547	28362	0.028	0.3	// AT1G62180 // AT4G20820 // AT1G69720 // AT3G19450 // AT5G01190 // AT5G25130 // AT1G03020 // AT2G47140 // AT3G26320 // AT4G38420 // AT5G08640 // AT1G64500 // AT5G47910 // AT3G23510 // AT1G31690 // AT4G15670 // AT4G21990 // AT3G28200 // AT1G30040 // AT1G77760 // AT1G37130 // AT3G14620 // AT5G05580 // AT3G26230 // AT2G41330 // AT1G72520
GO:0000271	P	polysaccharide biosynthetic process	6	318	202	28362	0.029	0.45	// AT5G09870 // AT1G70090 // AT3G62720 // AT3G28340 // AT1G24170 // AT2G32540
GO:0022892	F	substrate-specific transporter activity	19	318	1045	28362	0.029	0.3	// AT5G41160 // AT1G19450 // AT4G24570 // AT3G56200 // AT1G44100 // AT3G17690 // AT1G14360 // AT1G27770 // AT2G46440 // AT1G78000 // AT1G55910 // AT2G24610 // AT2G29120 // AT5G24030 // AT3G14770 // AT3G47960 // AT5G52050 // AT1G57990 // AT2G22500
GO:0048831	P	regulation of shoot system development	6	318	204	28362	0.03	0.47	// AT5G60800 // AT2G31880 // AT5G37770 // AT3G56400 // AT2G40750 // AT1G13260
GO:0044403	P	symbiosis, encompassing mutualism through parasitism	5	318	151	28362	0.03	0.47	// AT1G21250 // AT1G75040 // AT4G14400 // AT5G02490 // AT5G06320
GO:0044419	P	interspecies interaction between organisms	5	318	154	28362	0.033	0.49	// AT1G21250 // AT1G75040 // AT4G14400 // AT5G02490 // AT5G06320
GO:0006811	P	ion transport	13	318	645	28362	0.033	0.5	// AT1G17610 // AT4G24570 // AT3G56200 // AT1G44100 // AT3G47960 // AT1G27770 // AT5G24030 // AT1G55910 // AT5G60800 // AT1G78000 // AT1G35350 // AT5G52050 // AT2G22500
GO:0016788	F	hydrolase activity, acting on ester bonds	20	318	1131	28362	0.033	0.32	// AT3G52430 // AT1G34750 // AT2G17230 // AT5G58310 // AT1G35910 // AT2G01180 // AT4G01950 // AT1G28660 // AT5G58670 // AT5G24210 // AT1G66970 // AT3G48090 // AT3G48080 // AT1G29660 // AT2G32960 // AT1G28600 // AT1G61470 // AT4G39770 // AT3G02830 // AT1G30370
GO:0006629	P	lipid metabolic process	18	318	994	28362	0.034	0.51	// AT3G52430 // AT2G17230 // AT1G66970 // AT2G01180 // AT4G01950 // AT5G05580 // AT5G58670 // AT5G24210 // AT1G28660 // AT3G48090 // AT3G48080 // AT1G29660 // AT3G23510 // AT1G01120 // AT1G28600 // AT1G30040 // AT1G72520 // AT1G30370
GO:0044764	P	multi-organism cellular process	5	318	156	28362	0.034	0.51	// AT1G21250 // AT1G75040 // AT4G14400 // AT5G02490 // AT5G06320
GO:0099600	F	transmembrane receptor activity	5	318	156	28362	0.034	0.32	// AT5G59670 // AT1G52290 // AT2G31880 // AT1G70250 // AT2G29120
GO:0046872	F	metal ion binding	53	318	3673	28362	0.034	0.32	// AT5G09870 // AT1G16130 // AT2G43290 // AT1G72220 // AT3G55980 // AT1G69720 // AT1G34750 // AT2G37430 // AT3G19450 // AT5G01190 // AT1G61470 // AT5G59920 // AT2G35710 // AT5G25130 // AT3G22930 // AT1G14260 // AT1G03020 // AT5G66620 // AT2G40100 // AT5G37770 // AT2G02850 // AT2G41090 // AT5G21100 // AT3G02830 // AT3G26320 // AT4G38420 // AT3G52720 // AT4G15670 // AT1G66970 // AT2G34940 // AT5G08…
GO:0043169	F	cation binding	53	318	3678	28362	0.034	0.32	// AT5G09870 // AT1G16130 // AT2G43290 // AT1G72220 // AT3G55980 // AT1G69720 // AT1G34750 // AT2G37430 // AT3G19450 // AT5G01190 // AT1G61470 // AT5G59920 // AT2G35710 // AT5G25130 // AT3G22930 // AT1G14260 // AT1G03020 // AT5G66620 // AT2G40100 // AT5G37770 // AT2G02850 // AT2G41090 // AT5G21100 // AT3G02830 // AT3G26320 // AT4G38420 // AT3G52720 // AT4G15670 // AT1G66970 // AT2G34940 // AT5G08…
GO:0036094	F	small molecule binding	50	318	3434	28362	0.034	0.32	// AT1G17600 // AT4G02420 // AT3G17690 // AT4G04570 // AT4G20820 // AT5G58120 // AT1G78290 // AT1G66090 // AT4G00970 // AT3G44630 // AT1G31540 // AT5G02490 // AT3G44400 // AT5G40380 // AT1G67470 // AT1G16130 // AT2G46440 // AT1G27770 // AT3G12110 // AT5G41740 // AT5G59670 // AT1G52290 // AT1G50180 // AT5G60270 // AT5G65010 // AT1G17610 // AT1G70250 // AT2G24610 // AT1G74330 // AT1G65060 // AT1G29…
GO:0005975	P	carbohydrate metabolic process	20	318	1144	28362	0.036	0.53	// AT5G09870 // AT4G39770 // AT5G57550 // AT3G06770 // AT2G35710 // AT1G70090 // AT1G35910 // AT5G42100 // AT1G66970 // AT2G32540 // AT4G37800 // AT2G32290 // AT3G28340 // AT4G10120 // AT3G23730 // AT1G24170 // AT1G10550 // AT5G57560 // AT3G62720 // AT1G19940
GO:0000166	F	nucleotide binding	49	318	3370	28362	0.036	0.32	// AT1G17600 // AT4G02420 // AT3G17690 // AT4G04570 // AT4G20820 // AT5G58120 // AT1G78290 // AT1G66090 // AT4G00970 // AT3G44630 // AT1G31540 // AT5G02490 // AT3G44400 // AT5G40380 // AT1G67470 // AT1G16130 // AT2G46440 // AT1G27770 // AT3G12110 // AT5G41740 // AT5G59670 // AT1G52290 // AT1G50180 // AT5G60270 // AT5G65010 // AT1G17610 // AT1G70250 // AT2G24610 // AT1G74330 // AT1G65060 // AT1G29…
GO:1901265	F	nucleoside phosphate binding	49	318	3370	28362	0.036	0.32	// AT1G17600 // AT4G02420 // AT3G17690 // AT4G04570 // AT4G20820 // AT5G58120 // AT1G78290 // AT1G66090 // AT4G00970 // AT3G44630 // AT1G31540 // AT5G02490 // AT3G44400 // AT5G40380 // AT1G67470 // AT1G16130 // AT2G46440 // AT1G27770 // AT3G12110 // AT5G41740 // AT5G59670 // AT1G52290 // AT1G50180 // AT5G60270 // AT5G65010 // AT1G17610 // AT1G70250 // AT2G24610 // AT1G74330 // AT1G65060 // AT1G29…
GO:0046527	F	glucosyltransferase activity	5	318	158	28362	0.036	0.32	// AT4G15480 // AT5G09870 // AT4G10120 // AT3G28180 // AT2G32540
GO:0015297	F	antiporter activity	5	318	161	28362	0.038	0.33	// AT3G26590 // AT5G52050 // AT4G39030 // AT2G22500 // AT4G24570
GO:0035556	P	intracellular signal transduction	13	318	660	28362	0.039	0.56	// AT3G52430 // AT3G23230 // AT1G77640 // AT5G59920 // AT5G58670 // AT1G33760 // AT3G05490 // AT3G48100 // AT5G51190 // AT1G78290 // AT4G15800 // AT4G32800 // AT1G13260
GO:0022804	F	active transmembrane transporter activity	12	318	595	28362	0.039	0.34	// AT1G19450 // AT1G44100 // AT3G47960 // AT3G26590 // AT1G27770 // AT4G24570 // AT5G52050 // AT5G06530 // AT1G78000 // AT2G47800 // AT4G39030 // AT2G22500
GO:0034637	P	cellular carbohydrate biosynthetic process	6	318	219	28362	0.04	0.58	// AT5G09870 // AT1G35910 // AT3G62720 // AT4G10120 // AT4G39770 // AT2G32540
GO:0008509	F	anion transmembrane transporter activity	5	318	164	28362	0.041	0.34	// AT4G24570 // AT1G78000 // AT3G47960 // AT2G22500 // AT5G24030
GO:0038023	F	signaling receptor activity	5	318	165	28362	0.041	0.34	// AT5G59670 // AT1G52290 // AT2G31880 // AT1G70250 // AT2G29120
GO:0016042	P	lipid catabolic process	6	318	224	28362	0.044	0.62	// AT3G52430 // AT1G28600 // AT5G58670 // AT1G28660 // AT1G29660 // AT1G30040
GO:0016310	P	phosphorylation	21	318	1254	28362	0.047	0.66	// AT5G25930 // AT1G70250 // AT5G60900 // AT1G69730 // AT1G21250 // AT1G74330 // AT4G08850 // AT1G16130 // AT1G29720 // AT1G78290 // AT5G60270 // AT4G00970 // AT4G04570 // AT2G31880 // AT4G23130 // AT5G54380 // AT4G02420 // AT3G45860 // AT1G67470 // AT5G40380 // AT1G52290
GO:0055114	P	oxidation-reduction process	25	318	1566	28362	0.051	0.71	// AT1G62180 // AT4G20820 // AT1G69720 // AT2G47140 // AT5G01190 // AT5G25130 // AT3G28200 // AT3G19450 // AT5G21100 // AT3G26320 // AT4G38420 // AT5G08640 // AT5G47910 // AT3G01440 // AT3G23510 // AT1G31690 // AT2G02850 // AT1G30040 // AT1G77760 // AT1G37130 // AT3G14620 // AT5G05580 // AT3G26230 // AT4G21990 // AT1G72520
GO:0009266	P	response to temperature stimulus	11	318	559	28362	0.054	0.75	// AT1G17610 // AT4G34150 // AT1G01120 // AT5G58670 // AT5G05580 // AT5G47910 // AT5G37770 // AT5G42020 // AT5G02490 // AT5G57560 // AT4G14400
GO:0005507	F	copper ion binding	6	318	238	28362	0.055	0.43	// AT4G38420 // AT5G01190 // AT5G15350 // AT1G31690 // AT5G21100 // AT2G02850
GO:0015075	F	ion transmembrane transporter activity	12	318	629	28362	0.055	0.43	// AT1G19450 // AT4G24570 // AT3G17690 // AT2G24610 // AT1G27770 // AT2G46440 // AT1G78000 // AT1G55910 // AT2G29120 // AT5G24030 // AT3G47960 // AT2G22500
GO:0016772	F	transferase activity, transferring phosphorus-containing groups	26	318	1657	28362	0.056	0.43	// AT1G16130 // AT4G04570 // AT4G02420 // AT3G23110 // AT1G78290 // AT1G66970 // AT4G00970 // AT1G67470 // AT5G40380 // AT5G59670 // AT1G52290 // AT5G60270 // AT5G25930 // AT1G70250 // AT1G74330 // AT1G29720 // AT5G25440 // AT2G31880 // AT5G54380 // AT5G60900 // AT1G69730 // AT1G21250 // AT4G08850 // AT3G45860 // AT4G23130 // AT4G23170
GO:0036211	P	protein modification process	32	318	2126	28362	0.057	0.78	// AT1G16130 // AT4G02420 // AT1G78290 // AT4G00970 // AT4G04570 // AT1G72220 // AT1G67470 // AT1G34750 // AT5G40380 // AT1G23030 // AT1G66160 // AT2G40100 // AT1G69730 // AT1G52290 // AT4G14400 // AT5G60270 // AT5G55170 // AT5G25930 // AT1G70250 // AT1G74330 // AT3G62720 // AT1G29720 // AT2G31880 // AT5G54380 // AT3G45860 // AT5G60900 // AT2G35710 // AT1G21250 // AT4G08850 // AT2G35930 // AT4G23…
GO:0006464	P	cellular protein modification process	32	318	2126	28362	0.057	0.78	// AT1G16130 // AT4G02420 // AT1G78290 // AT4G00970 // AT4G04570 // AT1G72220 // AT1G67470 // AT1G34750 // AT5G40380 // AT1G23030 // AT1G66160 // AT2G40100 // AT1G69730 // AT1G52290 // AT4G14400 // AT5G60270 // AT5G55170 // AT5G25930 // AT1G70250 // AT1G74330 // AT3G62720 // AT1G29720 // AT2G31880 // AT5G54380 // AT3G45860 // AT5G60900 // AT2G35710 // AT1G21250 // AT4G08850 // AT2G35930 // AT4G23…
GO:0043167	F	ion binding	53	318	3821	28362	0.061	0.47	// AT5G09870 // AT1G16130 // AT2G43290 // AT1G72220 // AT3G55980 // AT1G69720 // AT1G34750 // AT2G37430 // AT3G19450 // AT5G01190 // AT1G61470 // AT5G59920 // AT2G35710 // AT5G25130 // AT3G22930 // AT1G14260 // AT1G03020 // AT5G66620 // AT2G40100 // AT5G37770 // AT2G02850 // AT2G41090 // AT5G21100 // AT3G02830 // AT3G26320 // AT4G38420 // AT3G52720 // AT4G15670 // AT1G66970 // AT2G34940 // AT5G08…
GO:0000139	C	Golgi membrane	8	318	374	28362	0.064	0.78	// AT1G14360 // AT3G62720 // AT2G34940 // AT1G70090 // AT3G28340 // AT1G24170 // AT3G28180 // AT2G32540
GO:0044550	P	secondary metabolite biosynthetic process	7	318	311	28362	0.065	0.88	// AT3G52430 // AT1G65870 // AT5G25130 // AT3G56400 // AT3G26230 // AT3G26320 // AT3G19450
GO:0072330	P	monocarboxylic acid biosynthetic process	6	318	251	28362	0.068	0.91	// AT3G52430 // AT1G01120 // AT5G05580 // AT4G39030 // AT1G72520 // AT1G73805
GO:0044283	P	small molecule biosynthetic process	12	318	653	28362	0.069	0.91	// AT3G52430 // AT1G62180 // AT1G01120 // AT5G05580 // AT4G35640 // AT5G65010 // AT1G30040 // AT4G21990 // AT2G41090 // AT4G39030 // AT1G72520 // AT1G73805
GO:0009725	P	response to hormone	25	318	1631	28362	0.074	0.97	// AT3G50060 // AT3G23230 // AT3G10185 // AT3G48100 // AT4G03400 // AT3G09870 // AT5G57560 // AT3G52430 // AT4G32800 // AT1G33760 // AT5G37770 // AT1G26960 // AT5G08640 // AT3G50480 // AT5G50915 // AT5G51190 // AT3G56400 // AT5G54380 // AT5G42020 // AT5G52050 // AT1G77640 // AT5G58670 // AT4G08950 // AT1G57560 // AT1G13260
GO:0055085	P	transmembrane transport	12	318	667	28362	0.077	1	// AT1G44100 // AT1G14360 // AT1G27770 // AT4G24570 // AT5G52050 // AT5G54720 // AT3G26590 // AT1G55910 // AT5G24030 // AT2G47800 // AT4G39030 // AT2G22500
GO:0009408	P	response to heat	5	318	199	28362	0.078	1	// AT5G42020 // AT5G02490 // AT5G57560 // AT5G37770 // AT5G47910
GO:0042578	F	phosphoric ester hydrolase activity	8	318	391	28362	0.078	0.59	// AT4G39770 // AT4G01950 // AT1G35910 // AT1G66970 // AT5G58670 // AT2G01180 // AT1G34750 // AT2G32960
GO:0044723	P	single-organism carbohydrate metabolic process	11	318	613	28362	0.089	1	// AT5G09870 // AT2G35710 // AT1G70090 // AT1G35910 // AT3G62720 // AT1G66970 // AT3G28340 // AT4G10120 // AT1G24170 // AT4G39770 // AT2G32540
GO:0060089	F	molecular transducer activity	5	318	209	28362	0.091	0.66	// AT5G59670 // AT1G52290 // AT2G31880 // AT1G70250 // AT2G29120
GO:0004872	F	receptor activity	5	318	209	28362	0.091	0.66	// AT5G59670 // AT1G52290 // AT2G31880 // AT1G70250 // AT2G29120
GO:0071705	P	nitrogen compound transport	7	318	339	28362	0.092	1	// AT5G41160 // AT3G56200 // AT1G14360 // AT1G44100 // AT5G62730 // AT1G57990 // AT3G47960
GO:0016705	F	oxidoreductase activity, acting on paired donors, with incorporation or reduction of molecular oxygen	8	318	407	28362	0.092	0.67	// AT5G25130 // AT3G14620 // AT5G08640 // AT5G05580 // AT1G69720 // AT3G26230 // AT1G30040 // AT3G26320
GO:0009611	P	response to wounding	5	318	217	28362	0.1	1	// AT1G72920 // AT5G47910 // AT2G47800 // AT1G72520 // AT5G06320
GO:0010035	P	response to inorganic substance	15	318	926	28362	0.1	1	// AT5G26220 // AT2G41010 // AT1G75040 // AT5G52050 // AT2G35930 // AT5G58670 // AT3G48090 // AT5G06530 // AT5G37770 // AT5G24030 // AT5G42020 // AT5G02490 // AT2G47800 // AT2G37430 // AT1G72520
GO:0009414	P	response to water deprivation	7	318	347	28362	0.1	1	// AT2G41010 // AT2G35930 // AT5G58670 // AT5G06530 // AT5G24030 // AT2G47800 // AT5G52050
GO:0005524	F	ATP binding	32	318	2248	28362	0.1	0.71	// AT1G16130 // AT4G02420 // AT1G78290 // AT4G00970 // AT4G04570 // AT5G02490 // AT1G67470 // AT5G40380 // AT1G27770 // AT3G12110 // AT5G59670 // AT1G52290 // AT1G50180 // AT5G60270 // AT5G65010 // AT5G25930 // AT1G70250 // AT1G74330 // AT1G65060 // AT1G29720 // AT5G25440 // AT2G31880 // AT5G54380 // AT5G42020 // AT1G69730 // AT1G21250 // AT4G08850 // AT3G45860 // AT4G23130 // AT5G06530 // AT1G56…
GO:0009415	P	response to water	7	318	355	28362	0.11	1	// AT2G41010 // AT2G35930 // AT5G58670 // AT5G06530 // AT5G24030 // AT2G47800 // AT5G52050
GO:0019748	P	secondary metabolic process	9	318	492	28362	0.11	1	// AT3G52430 // AT5G01190 // AT1G65870 // AT5G25130 // AT1G65060 // AT3G56400 // AT3G26230 // AT3G26320 // AT3G19450
GO:0006790	P	sulfur compound metabolic process	6	318	286	28362	0.11	1	// AT3G52430 // AT5G26220 // AT1G62180 // AT4G35640 // AT3G56400 // AT4G21990
GO:0050832	P	defense response to fungus	9	318	504	28362	0.12	1	// AT5G60950 // AT1G21250 // AT3G13403 // AT3G01290 // AT3G20600 // AT5G47910 // AT3G56400 // AT1G56510 // AT4G14400
GO:0046394	P	carboxylic acid biosynthetic process	8	318	438	28362	0.12	1	// AT3G52430 // AT1G01120 // AT5G05580 // AT1G72520 // AT2G41090 // AT4G39030 // AT5G65010 // AT1G73805
GO:0070887	P	cellular response to chemical stimulus	18	318	1176	28362	0.12	1	// AT3G52430 // AT3G23230 // AT3G10185 // AT4G32800 // AT1G14360 // AT2G37430 // AT1G33760 // AT5G58670 // AT3G48090 // AT3G48100 // AT5G51190 // AT3G56400 // AT5G54380 // AT1G77640 // AT4G14400 // AT2G41090 // AT2G04450 // AT1G13260
GO:0071310	P	cellular response to organic substance	16	318	1023	28362	0.12	1	// AT3G52430 // AT3G23230 // AT3G10185 // AT4G32800 // AT1G14360 // AT4G14400 // AT1G33760 // AT5G58670 // AT3G48090 // AT3G48100 // AT5G51190 // AT3G56400 // AT5G54380 // AT1G77640 // AT2G04450 // AT1G13260
GO:0006796	P	phosphate-containing compound metabolic process	25	318	1735	28362	0.12	1	// AT1G16130 // AT4G04570 // AT4G02420 // AT4G01950 // AT1G78290 // AT4G00970 // AT1G67470 // AT5G40380 // AT1G34750 // AT1G52290 // AT5G60270 // AT5G25930 // AT1G70250 // AT1G74330 // AT1G29720 // AT2G31880 // AT5G54380 // AT5G60900 // AT1G69730 // AT1G21250 // AT4G08850 // AT3G45860 // AT4G23130 // AT2G01180 // AT2G32960
GO:0044464	C	cell part	263	318	22662	28362	0.12	1	// AT3G50060 // AT1G57990 // AT4G01080 // AT3G17690 // AT2G25510 // AT5G58310 // AT1G55390 // AT3G23110 // AT4G01950 // AT5G09870 // AT3G27960 // AT1G14260 // AT3G06145 // AT4G15480 // AT3G17609 // AT1G69720 // AT1G67470 // AT2G37430 // AT4G04745 // AT3G45970 // AT1G23030 // AT1G66160 // AT1G44100 // AT1G14360 // AT1G16130 // AT1G47370 // AT3G48090 // AT1G72920 // AT1G33760 // AT1G65360 // AT4G02…
GO:0005623	C	cell	263	318	22664	28362	0.12	1	// AT3G50060 // AT1G57990 // AT4G01080 // AT3G17690 // AT2G25510 // AT5G58310 // AT1G55390 // AT3G23110 // AT4G01950 // AT5G09870 // AT3G27960 // AT1G14260 // AT3G06145 // AT4G15480 // AT3G17609 // AT1G69720 // AT1G67470 // AT2G37430 // AT4G04745 // AT3G45970 // AT1G23030 // AT1G66160 // AT1G44100 // AT1G14360 // AT1G16130 // AT1G47370 // AT3G48090 // AT1G72920 // AT1G33760 // AT1G65360 // AT4G02…
GO:0006793	P	phosphorus metabolic process	25	318	1751	28362	0.13	1	// AT1G16130 // AT4G04570 // AT4G02420 // AT4G01950 // AT1G78290 // AT4G00970 // AT1G67470 // AT5G40380 // AT1G34750 // AT1G52290 // AT5G60270 // AT5G25930 // AT1G70250 // AT1G74330 // AT1G29720 // AT2G31880 // AT5G54380 // AT5G60900 // AT1G69730 // AT1G21250 // AT4G08850 // AT3G45860 // AT4G23130 // AT2G01180 // AT2G32960
GO:0046873	F	metal ion transmembrane transporter activity	5	318	235	28362	0.13	0.91	// AT2G24610 // AT1G27770 // AT2G46440 // AT1G55910 // AT3G17690
GO:0051234	P	establishment of localization	33	318	2406	28362	0.14	1	// AT5G61010 // AT3G56200 // AT1G07000 // AT3G26590 // AT4G03330 // AT5G24030 // AT3G09520 // AT2G44290 // AT1G14360 // AT1G27770 // AT3G14770 // AT3G47960 // AT4G24570 // AT1G17610 // AT1G44100 // AT5G62730 // AT1G55910 // AT2G34940 // AT1G64500 // AT5G54720 // AT5G60800 // AT3G01440 // AT1G78000 // AT5G52050 // AT1G57990 // AT5G41160 // AT1G22530 // AT4G39030 // AT5G06530 // AT1G35350 // AT2G47…
GO:0006457	P	protein folding	5	318	247	28362	0.15	1	// AT5G42020 // AT5G02490 // AT2G47440 // AT4G08930 // AT1G04980
GO:0009409	P	response to cold	7	318	384	28362	0.15	1	// AT1G17610 // AT4G34150 // AT1G01120 // AT5G58670 // AT5G37770 // AT5G57560 // AT4G14400
GO:0006810	P	transport	32	318	2391	28362	0.17	1	// AT5G61010 // AT3G56200 // AT1G07000 // AT3G26590 // AT4G03330 // AT5G24030 // AT3G09520 // AT2G44290 // AT1G14360 // AT1G27770 // AT3G14770 // AT3G47960 // AT4G24570 // AT1G17610 // AT1G44100 // AT5G62730 // AT1G55910 // AT2G34940 // AT5G54720 // AT5G60800 // AT3G01440 // AT1G78000 // AT5G52050 // AT1G57990 // AT5G41160 // AT1G22530 // AT4G39030 // AT5G06530 // AT1G35350 // AT2G47800 // AT2G22…
GO:0016791	F	phosphatase activity	6	318	327	28362	0.17	1	// AT4G39770 // AT1G35910 // AT4G01950 // AT2G01180 // AT1G34750 // AT2G32960
GO:0044431	C	Golgi apparatus part	9	318	567	28362	0.19	1	// AT1G14360 // AT3G62720 // AT5G42860 // AT2G34940 // AT1G70090 // AT3G28340 // AT1G24170 // AT3G28180 // AT2G32540
GO:0051179	P	localization	33	318	2517	28362	0.2	1	// AT5G61010 // AT3G56200 // AT1G07000 // AT3G26590 // AT4G03330 // AT5G24030 // AT3G09520 // AT2G44290 // AT1G14360 // AT1G27770 // AT3G14770 // AT3G47960 // AT4G24570 // AT1G17610 // AT1G44100 // AT5G62730 // AT1G55910 // AT2G34940 // AT1G64500 // AT5G54720 // AT5G60800 // AT3G01440 // AT1G78000 // AT5G52050 // AT1G57990 // AT5G41160 // AT1G22530 // AT4G39030 // AT5G06530 // AT1G35350 // AT2G47…
GO:0016049	P	cell growth	7	318	428	28362	0.21	1	// AT5G60950 // AT3G45970 // AT5G25810 // AT3G62720 // AT3G27960 // AT5G54380 // AT1G10550
GO:0043412	P	macromolecule modification	33	318	2532	28362	0.21	1	// AT1G16130 // AT4G02420 // AT1G78290 // AT4G00970 // AT4G04570 // AT1G72220 // AT1G67470 // AT1G34750 // AT5G40380 // AT1G23030 // AT1G66160 // AT1G61470 // AT2G35710 // AT2G40100 // AT1G52290 // AT4G14400 // AT5G60270 // AT5G55170 // AT5G25930 // AT1G70250 // AT1G74330 // AT3G62720 // AT1G29720 // AT2G31880 // AT5G54380 // AT3G45860 // AT5G60900 // AT1G69730 // AT1G21250 // AT4G08850 // AT2G35…
GO:0009755	P	hormone-mediated signaling pathway	12	318	821	28362	0.22	1	// AT3G52430 // AT3G23230 // AT3G10185 // AT1G77640 // AT1G33760 // AT5G58670 // AT3G48100 // AT5G51190 // AT3G56400 // AT5G54380 // AT4G32800 // AT1G13260
GO:2000026	P	regulation of multicellular organismal development	7	318	442	28362	0.23	1	// AT1G13260 // AT5G60800 // AT2G31880 // AT5G37770 // AT3G56400 // AT2G40750 // AT2G37430
GO:0065008	P	regulation of biological quality	17	318	1255	28362	0.25	1	// AT2G46440 // AT4G08930 // AT3G17690 // AT2G24610 // AT1G66970 // AT3G13403 // AT1G03020 // AT4G21990 // AT5G60800 // AT5G47910 // AT5G24030 // AT2G41330 // AT1G64500 // AT4G15670 // AT1G04980 // AT2G29120 // AT1G62180
GO:0006979	P	response to oxidative stress	7	318	453	28362	0.25	1	// AT1G35910 // AT3G48090 // AT3G28340 // AT5G37770 // AT1G72520 // AT2G41090 // AT3G28200
GO:0033993	P	response to lipid	11	318	772	28362	0.25	1	// AT3G10185 // AT1G13260 // AT1G57560 // AT5G58670 // AT4G08950 // AT5G50915 // AT5G37770 // AT5G54380 // AT1G26960 // AT5G57560 // AT5G52050
GO:0035639	F	purine ribonucleoside triphosphate binding	32	318	2515	28362	0.25	1	// AT1G16130 // AT4G02420 // AT1G78290 // AT4G00970 // AT4G04570 // AT5G02490 // AT1G67470 // AT5G40380 // AT1G27770 // AT3G12110 // AT5G59670 // AT1G52290 // AT1G50180 // AT5G60270 // AT5G65010 // AT5G25930 // AT1G70250 // AT1G74330 // AT1G65060 // AT1G29720 // AT5G25440 // AT2G31880 // AT5G54380 // AT5G42020 // AT1G69730 // AT1G21250 // AT4G08850 // AT3G45860 // AT4G23130 // AT5G06530 // AT1G56…
GO:0006082	P	organic acid metabolic process	15	318	1099	28362	0.26	1	// AT3G52430 // AT2G41010 // AT1G62180 // AT1G37130 // AT1G01120 // AT1G77760 // AT5G05580 // AT4G35640 // AT5G65010 // AT1G30040 // AT4G21990 // AT2G41090 // AT4G39030 // AT1G72520 // AT1G73805
GO:0008324	F	cation transmembrane transporter activity	7	318	464	28362	0.27	1	// AT2G46440 // AT1G19450 // AT2G24610 // AT1G27770 // AT3G17690 // AT1G55910 // AT3G47960
GO:0032870	P	cellular response to hormone stimulus	12	318	879	28362	0.29	1	// AT3G52430 // AT3G23230 // AT3G10185 // AT1G77640 // AT1G33760 // AT5G58670 // AT3G48100 // AT5G51190 // AT3G56400 // AT5G54380 // AT4G32800 // AT1G13260
GO:0098588	C	bounding membrane of organelle	16	318	1213	28362	0.29	1	// AT1G19450 // AT1G70090 // AT3G28340 // AT5G06320 // AT1G14360 // AT3G62720 // AT2G34940 // AT3G01290 // AT3G26590 // AT2G43290 // AT1G24170 // AT5G42020 // AT2G47800 // AT5G52050 // AT3G28180 // AT2G32540
GO:0032787	P	monocarboxylic acid metabolic process	7	318	481	28362	0.3	1	// AT3G52430 // AT2G41010 // AT1G01120 // AT5G05580 // AT4G39030 // AT1G72520 // AT1G73805
GO:0071495	P	cellular response to endogenous stimulus	12	318	890	28362	0.3	1	// AT3G52430 // AT3G23230 // AT3G10185 // AT1G77640 // AT1G33760 // AT5G58670 // AT3G48100 // AT5G51190 // AT3G56400 // AT5G54380 // AT4G32800 // AT1G13260
GO:0022890	F	inorganic cation transmembrane transporter activity	5	318	325	28362	0.3	1	// AT2G24610 // AT1G27770 // AT2G46440 // AT1G55910 // AT3G17690
GO:0003700	F	transcription factor activity, sequence-specific DNA binding	22	318	1729	28362	0.3	1	// AT3G50060 // AT3G23230 // AT3G17690 // AT3G17609 // AT2G37430 // AT4G32800 // AT1G33760 // AT1G65360 // AT1G26960 // AT1G73805 // AT3G07340 // AT5G25810 // AT2G40750 // AT5G50915 // AT5G51190 // AT3G56400 // AT3G55980 // AT3G54810 // AT1G77640 // AT1G57560 // AT1G13260 // AT3G01080
GO:0001071	F	nucleic acid binding transcription factor activity	22	318	1730	28362	0.3	1	// AT3G50060 // AT3G23230 // AT3G17690 // AT3G17609 // AT2G37430 // AT4G32800 // AT1G33760 // AT1G65360 // AT1G26960 // AT1G73805 // AT3G07340 // AT5G25810 // AT2G40750 // AT5G50915 // AT5G51190 // AT3G56400 // AT3G55980 // AT3G54810 // AT1G77640 // AT1G57560 // AT1G13260 // AT3G01080
GO:0051239	P	regulation of multicellular organismal process	7	318	490	28362	0.31	1	// AT1G13260 // AT5G60800 // AT2G31880 // AT5G37770 // AT3G56400 // AT2G40750 // AT2G37430
GO:0071229	P	cellular response to acid chemical	7	318	485	28362	0.31	1	// AT3G52430 // AT3G10185 // AT2G04450 // AT5G58670 // AT3G48090 // AT3G56400 // AT4G14400
GO:0009733	P	response to auxin	6	318	407	28362	0.31	1	// AT5G08640 // AT4G03400 // AT5G37770 // AT1G57560 // AT3G09870 // AT5G57560
GO:0071702	P	organic substance transport	16	318	1234	28362	0.31	1	// AT5G41160 // AT3G56200 // AT1G44100 // AT1G14360 // AT3G47960 // AT4G03330 // AT2G34940 // AT5G54720 // AT5G55450 // AT2G44290 // AT4G24570 // AT3G14770 // AT1G57990 // AT5G52050 // AT5G62730 // AT2G22500
GO:0016746	F	transferase activity, transferring acyl groups	6	318	408	28362	0.31	1	// AT5G26220 // AT4G01080 // AT4G01950 // AT1G01120 // AT4G35640 // AT5G15900
GO:0046914	F	transition metal ion binding	24	318	1912	28362	0.31	1	// AT5G09870 // AT1G72220 // AT2G37430 // AT3G19450 // AT5G01190 // AT5G59920 // AT5G25130 // AT1G14260 // AT5G66620 // AT5G21100 // AT3G26320 // AT4G38420 // AT3G52720 // AT5G60800 // AT2G23100 // AT1G31690 // AT2G02850 // AT3G54810 // AT1G77760 // AT1G37130 // AT3G14620 // AT5G39190 // AT3G26230 // AT5G15350
GO:0043565	F	sequence-specific DNA binding	11	318	825	28362	0.32	1	// AT3G54810 // AT3G50060 // AT4G32800 // AT3G17690 // AT3G56400 // AT1G57560 // AT2G40750 // AT3G01080 // AT1G26960 // AT3G17609 // AT1G73805
GO:0048229	P	gametophyte development	6	318	422	28362	0.34	1	// AT1G14360 // AT1G65060 // AT4G37450 // AT1G65360 // AT5G42020 // AT1G72520
GO:0040007	P	growth	9	318	678	28362	0.35	1	// AT5G60950 // AT3G45970 // AT5G25810 // AT3G62720 // AT3G27960 // AT5G54380 // AT1G10550 // AT1G35140 // AT1G72520
GO:0016747	F	transferase activity, transferring acyl groups other than amino-acyl groups	5	318	348	28362	0.35	1	// AT5G15900 // AT1G01120 // AT4G35640 // AT4G01950 // AT4G01080
GO:0048878	P	chemical homeostasis	5	318	352	28362	0.36	1	// AT2G29120 // AT5G60800 // AT5G47910 // AT1G66970 // AT5G24030
GO:0005488	F	binding	139	318	12081	28362	0.36	1	// AT3G50060 // AT3G17690 // AT4G02420 // AT5G09870 // AT1G78290 // AT3G17609 // AT1G69730 // AT1G67470 // AT2G37430 // AT5G25130 // AT3G22930 // AT1G47370 // AT3G59080 // AT5G41550 // AT3G48090 // AT2G40100 // AT1G65360 // AT1G74330 // AT3G45860 // AT1G66970 // AT2G34940 // AT5G25440 // AT5G50915 // AT3G01440 // AT5G54380 // AT1G31690 // AT2G04450 // AT3G28180 // AT3G13600 // AT4G03292 // AT5G39…
GO:0043436	P	oxoacid metabolic process	12	318	973	28362	0.41	1	// AT3G52430 // AT2G41010 // AT1G37130 // AT1G01120 // AT1G77760 // AT5G05580 // AT4G35640 // AT5G65010 // AT2G41090 // AT4G39030 // AT1G72520 // AT1G73805
GO:0016043	P	cellular component organization	29	318	2456	28362	0.41	1	// AT5G09870 // AT3G12110 // AT4G03330 // AT3G27960 // AT5G24660 // AT1G10550 // AT1G04770 // AT5G57560 // AT1G19940 // AT5G60950 // AT3G45970 // AT1G24150 // AT1G65360 // AT1G24170 // AT3G23730 // AT2G32540 // AT1G65060 // AT1G64500 // AT5G54720 // AT3G28340 // AT5G54380 // AT5G42020 // AT4G37800 // AT3G28180 // AT5G57550 // AT1G70090 // AT5G42100 // AT4G13340 // AT3G24480
GO:0050793	P	regulation of developmental process	8	318	627	28362	0.41	1	// AT1G13260 // AT5G60800 // AT2G31880 // AT5G37770 // AT3G56400 // AT5G54380 // AT2G40750 // AT2G37430
GO:0032446	P	protein modification by small protein conjugation	7	318	550	28362	0.42	1	// AT1G23030 // AT1G66160 // AT2G35930 // AT1G72220 // AT5G65920 // AT4G14400 // AT5G55170
GO:0006970	P	response to osmotic stress	8	318	636	28362	0.42	1	// AT2G41010 // AT1G35910 // AT1G78290 // AT5G24660 // AT5G47910 // AT5G58670 // AT5G24030 // AT5G65010
GO:1901701	P	cellular response to oxygen-containing compound	8	318	635	28362	0.42	1	// AT3G52430 // AT3G10185 // AT2G04450 // AT5G58670 // AT3G48090 // AT3G56400 // AT5G54380 // AT4G14400
GO:0031090	C	organelle membrane	21	318	1760	28362	0.42	1	// AT1G19450 // AT1G70090 // AT3G28340 // AT5G06320 // AT1G14360 // AT1G27770 // AT3G62720 // AT5G52050 // AT2G34940 // AT3G26590 // AT3G01290 // AT5G05580 // AT2G43290 // AT1G24170 // AT4G24570 // AT5G42020 // AT2G47800 // AT4G39030 // AT3G28180 // AT2G22500 // AT2G32540
GO:0005783	C	endoplasmic reticulum	11	318	895	28362	0.42	1	// AT3G52720 // AT4G08930 // AT1G14360 // AT1G27770 // AT5G42100 // AT1G01120 // AT3G48090 // AT1G22882 // AT5G42020 // AT4G14400 // AT1G04980
GO:0005774	C	vacuolar membrane	9	318	720	28362	0.42	1	// AT1G19450 // AT5G06320 // AT3G01290 // AT2G34940 // AT3G26590 // AT2G43290 // AT5G42020 // AT2G47800 // AT5G52050
GO:0044437	C	vacuolar part	9	318	725	28362	0.43	1	// AT1G19450 // AT5G06320 // AT3G01290 // AT2G34940 // AT3G26590 // AT2G43290 // AT5G42020 // AT2G47800 // AT5G52050
GO:0016787	F	hydrolase activity	38	318	3279	28362	0.44	1	// AT2G32290 // AT3G06770 // AT4G01575 // AT5G58310 // AT4G01950 // AT3G23730 // AT1G30370 // AT1G10550 // AT5G57560 // AT1G19940 // AT3G52430 // AT1G34750 // AT1G61470 // AT1G27770 // AT4G23070 // AT3G48080 // AT3G48090 // AT4G39770 // AT3G02830 // AT1G70370 // AT1G28600 // AT1G52750 // AT4G12830 // AT1G66970 // AT4G37800 // AT1G28660 // AT1G29660 // AT2G04450 // AT2G17230 // AT5G57550 // AT1G35…
GO:0004842	F	ubiquitin-protein transferase activity	5	318	387	28362	0.44	1	// AT1G23030 // AT1G66160 // AT2G35930 // AT5G65920 // AT1G14260
GO:0010038	P	response to metal ion	6	318	481	28362	0.45	1	// AT5G26220 // AT1G75040 // AT5G37770 // AT5G42020 // AT5G02490 // AT2G37430
GO:0019787	F	ubiquitin-like protein transferase activity	5	318	393	28362	0.45	1	// AT1G23030 // AT1G66160 // AT2G35930 // AT5G65920 // AT1G14260
GO:0005773	C	vacuole	16	318	1359	28362	0.46	1	// AT1G19450 // AT3G62720 // AT1G37130 // AT2G29120 // AT5G06320 // AT1G21250 // AT1G75040 // AT2G34940 // AT3G01290 // AT3G26590 // AT2G43290 // AT5G42020 // AT2G47800 // AT5G52050 // AT3G28180 // AT5G15350
GO:0005515	F	protein binding	42	318	3669	28362	0.47	1	// AT3G50060 // AT1G17600 // AT3G17690 // AT4G03330 // AT5G61010 // AT3G20600 // AT5G02490 // AT3G52430 // AT2G46440 // AT2G41010 // AT1G27770 // AT1G47370 // AT1G24150 // AT3G48090 // AT3G48100 // AT1G65360 // AT3G14770 // AT2G41090 // AT3G13600 // AT3G02830 // AT5G65010 // AT1G73805 // AT3G07340 // AT1G17610 // AT2G24610 // AT3G62720 // AT5G08640 // AT3G15354 // AT5G50915 // AT5G47910 // AT3G56…
GO:0044712	P	single-organism catabolic process	7	318	585	28362	0.48	1	// AT3G52430 // AT5G01190 // AT1G28600 // AT5G58670 // AT1G28660 // AT1G29660 // AT1G30040
GO:0005768	C	endosome	5	318	405	28362	0.48	1	// AT2G43290 // AT5G52050 // AT2G34940 // AT3G62720 // AT3G28180
GO:0019752	P	carboxylic acid metabolic process	10	318	864	28362	0.5	1	// AT3G52430 // AT2G41010 // AT1G01120 // AT5G05580 // AT4G35640 // AT5G65010 // AT2G41090 // AT4G39030 // AT1G72520 // AT1G73805
GO:0048513	P	animal organ development	5	318	422	28362	0.51	1	// AT3G52430 // AT3G50060 // AT1G13260 // AT3G56400 // AT2G40750
GO:0048827	P	phyllome development	6	318	508	28362	0.51	1	// AT3G52430 // AT1G72520 // AT2G40750 // AT1G13260 // AT2G02850 // AT3G56400
GO:0099402	P	plant organ development	11	318	961	28362	0.52	1	// AT3G52430 // AT3G50060 // AT2G37430 // AT3G62720 // AT1G13260 // AT2G31880 // AT1G72520 // AT2G40750 // AT5G52050 // AT2G02850 // AT3G56400
GO:0008152	P	metabolic process	135	318	12035	28362	0.52	1	// AT3G50060 // AT3G17690 // AT4G02420 // AT4G01950 // AT1G78290 // AT3G17609 // AT1G69730 // AT1G67470 // AT2G37430 // AT1G23030 // AT1G66160 // AT5G25130 // AT3G59080 // AT3G48090 // AT2G40100 // AT1G33760 // AT1G65360 // AT5G55170 // AT1G74330 // AT3G45860 // AT1G66970 // AT5G50915 // AT4G35640 // AT3G01440 // AT5G54380 // AT3G23510 // AT1G31690 // AT2G17230 // AT4G14400 // AT3G48080 // AT1G73…
GO:0070647	P	protein modification by small protein conjugation or removal	7	318	610	28362	0.53	1	// AT1G23030 // AT1G66160 // AT2G35930 // AT1G72220 // AT5G65920 // AT4G14400 // AT5G55170
GO:0048518	P	positive regulation of biological process	10	318	881	28362	0.53	1	// AT3G52430 // AT4G14400 // AT1G47370 // AT5G24660 // AT3G48090 // AT3G20600 // AT2G31880 // AT3G56400 // AT2G04450 // AT1G73805
GO:0009908	P	flower development	6	318	520	28362	0.53	1	// AT5G60800 // AT2G31880 // AT5G37770 // AT1G72520 // AT1G13260 // AT2G02850
GO:0016567	P	protein ubiquitination	6	318	526	28362	0.54	1	// AT1G23030 // AT1G66160 // AT2G35930 // AT1G72220 // AT5G65920 // AT4G14400
GO:0005737	C	cytoplasm	150	318	13406	28362	0.54	1	// AT1G31580 // AT4G01080 // AT3G17690 // AT2G25510 // AT5G58310 // AT4G01950 // AT5G09870 // AT1G78290 // AT3G06145 // AT1G69720 // AT3G44400 // AT4G04745 // AT3G45970 // AT1G23030 // AT1G66160 // AT1G14360 // AT1G47370 // AT3G48090 // AT1G72920 // AT3G06435 // AT5G55170 // AT1G49750 // AT1G66970 // AT2G34940 // AT5G25440 // AT4G35640 // AT3G01440 // AT3G23510 // AT1G31690 // AT2G04450 // AT3G28…
GO:0090567	P	reproductive shoot system development	6	318	533	28362	0.55	1	// AT5G60800 // AT2G31880 // AT5G37770 // AT1G72520 // AT1G13260 // AT2G02850
GO:0044432	C	endoplasmic reticulum part	5	318	440	28362	0.55	1	// AT1G14360 // AT1G01120 // AT4G14400 // AT1G04980 // AT5G42020
GO:0044212	F	transcription regulatory region DNA binding	5	318	452	28362	0.57	1	// AT3G54810 // AT3G50060 // AT1G57560 // AT4G32800 // AT3G17609
GO:0048037	F	cofactor binding	5	318	451	28362	0.57	1	// AT1G31690 // AT1G77760 // AT2G04450 // AT1G37130 // AT4G20820
GO:0001067	F	regulatory region nucleic acid binding	5	318	455	28362	0.58	1	// AT3G54810 // AT3G50060 // AT1G57560 // AT4G32800 // AT3G17609
GO:0000975	F	regulatory region DNA binding	5	318	455	28362	0.58	1	// AT3G54810 // AT3G50060 // AT1G57560 // AT4G32800 // AT3G17609
GO:0009889	P	regulation of biosynthetic process	30	318	2752	28362	0.59	1	// AT3G50060 // AT3G23230 // AT3G17690 // AT1G33760 // AT5G24660 // AT3G55980 // AT5G02490 // AT2G37430 // AT3G52430 // AT1G61470 // AT1G75040 // AT4G32800 // AT3G48100 // AT1G65360 // AT1G26960 // AT2G41090 // AT3G02830 // AT1G73805 // AT3G07340 // AT5G25810 // AT2G40750 // AT5G50915 // AT5G51190 // AT3G01080 // AT5G42020 // AT3G17609 // AT1G77640 // AT1G57560 // AT1G13260 // AT3G56400
GO:0048519	P	negative regulation of biological process	9	318	848	28362	0.61	1	// AT3G52430 // AT1G13260 // AT5G60800 // AT5G47910 // AT3G56400 // AT2G40750 // AT4G39030 // AT3G02830 // AT2G31880
GO:0046983	F	protein dimerization activity	6	318	567	28362	0.61	1	// AT3G07340 // AT3G48090 // AT5G50915 // AT1G65360 // AT3G28180 // AT5G65010
GO:0044281	P	small molecule metabolic process	17	318	1597	28362	0.62	1	// AT3G52430 // AT2G41010 // AT1G62180 // AT1G37130 // AT3G52720 // AT1G01120 // AT1G66970 // AT1G77760 // AT5G05580 // AT4G35640 // AT5G65010 // AT1G30040 // AT4G21990 // AT2G41090 // AT4G39030 // AT1G72520 // AT1G73805
GO:0009651	P	response to salt stress	6	318	574	28362	0.62	1	// AT2G41010 // AT1G35910 // AT5G58670 // AT5G24660 // AT5G24030 // AT5G65010
GO:0022622	P	root system development	5	318	484	28362	0.63	1	// AT3G50060 // AT3G62720 // AT2G37430 // AT1G13260 // AT5G52050
GO:0048364	P	root development	5	318	482	28362	0.63	1	// AT3G50060 // AT3G62720 // AT2G37430 // AT1G13260 // AT5G52050
GO:0031323	P	regulation of cellular metabolic process	32	318	2980	28362	0.63	1	// AT3G50060 // AT3G23230 // AT3G17690 // AT1G33760 // AT5G24660 // AT3G55980 // AT5G02490 // AT2G37430 // AT3G52430 // AT2G41010 // AT1G61470 // AT3G48090 // AT4G32800 // AT3G48100 // AT1G65360 // AT1G26960 // AT5G37770 // AT2G41090 // AT3G02830 // AT1G73805 // AT3G07340 // AT5G25810 // AT2G40750 // AT5G50915 // AT5G51190 // AT3G01080 // AT5G42020 // AT3G17609 // AT1G77640 // AT1G57560 // AT1G13…
GO:2001141	P	regulation of RNA biosynthetic process	26	318	2445	28362	0.64	1	// AT3G50060 // AT3G23230 // AT3G17690 // AT3G48100 // AT5G24660 // AT3G55980 // AT5G02490 // AT2G37430 // AT1G61470 // AT4G32800 // AT1G33760 // AT1G65360 // AT1G26960 // AT1G73805 // AT3G07340 // AT5G25810 // AT2G40750 // AT5G50915 // AT5G51190 // AT3G56400 // AT5G42020 // AT3G17609 // AT1G77640 // AT1G57560 // AT1G13260 // AT3G01080
GO:0006355	P	regulation of transcription, DNA-templated	26	318	2443	28362	0.64	1	// AT3G50060 // AT3G23230 // AT3G17690 // AT3G48100 // AT5G24660 // AT3G55980 // AT5G02490 // AT2G37430 // AT1G61470 // AT4G32800 // AT1G33760 // AT1G65360 // AT1G26960 // AT1G73805 // AT3G07340 // AT5G25810 // AT2G40750 // AT5G50915 // AT5G51190 // AT3G56400 // AT5G42020 // AT3G17609 // AT1G77640 // AT1G57560 // AT1G13260 // AT3G01080
GO:1903506	P	regulation of nucleic acid-templated transcription	26	318	2445	28362	0.64	1	// AT3G50060 // AT3G23230 // AT3G17690 // AT3G48100 // AT5G24660 // AT3G55980 // AT5G02490 // AT2G37430 // AT1G61470 // AT4G32800 // AT1G33760 // AT1G65360 // AT1G26960 // AT1G73805 // AT3G07340 // AT5G25810 // AT2G40750 // AT5G50915 // AT5G51190 // AT3G56400 // AT5G42020 // AT3G17609 // AT1G77640 // AT1G57560 // AT1G13260 // AT3G01080
GO:0048522	P	positive regulation of cellular process	7	318	676	28362	0.64	1	// AT3G52430 // AT1G47370 // AT5G24660 // AT3G48090 // AT3G20600 // AT2G31880 // AT2G04450
GO:0051171	P	regulation of nitrogen compound metabolic process	29	318	2739	28362	0.65	1	// AT3G50060 // AT3G23230 // AT3G17690 // AT3G48100 // AT5G24660 // AT3G55980 // AT5G02490 // AT2G37430 // AT3G52430 // AT1G61470 // AT4G32800 // AT1G33760 // AT1G65360 // AT1G26960 // AT5G37770 // AT3G02830 // AT1G73805 // AT3G07340 // AT5G25810 // AT2G40750 // AT5G50915 // AT5G51190 // AT3G01080 // AT5G42020 // AT3G17609 // AT1G77640 // AT1G57560 // AT1G13260 // AT3G56400
GO:0031326	P	regulation of cellular biosynthetic process	29	318	2734	28362	0.65	1	// AT3G50060 // AT3G23230 // AT3G17690 // AT3G48100 // AT5G24660 // AT3G55980 // AT5G02490 // AT2G37430 // AT3G52430 // AT1G61470 // AT4G32800 // AT1G33760 // AT1G65360 // AT1G26960 // AT2G41090 // AT3G02830 // AT1G73805 // AT3G07340 // AT5G25810 // AT2G40750 // AT5G50915 // AT5G51190 // AT3G01080 // AT5G42020 // AT3G17609 // AT1G77640 // AT1G57560 // AT1G13260 // AT3G56400
GO:1901363	F	heterocyclic compound binding	84	318	7718	28362	0.65	1	// AT3G50060 // AT1G17600 // AT5G41750 // AT4G02420 // AT3G17690 // AT4G04570 // AT4G20820 // AT5G58120 // AT1G78290 // AT1G66090 // AT4G00970 // AT3G44630 // AT1G31540 // AT3G55980 // AT1G69720 // AT5G02490 // AT1G67470 // AT5G40380 // AT2G37430 // AT3G44400 // AT1G16130 // AT2G46440 // AT1G61470 // AT5G59920 // AT5G25130 // AT3G12110 // AT3G59080 // AT5G06530 // AT2G40750 // AT4G32800 // AT1G33…
GO:0051252	P	regulation of RNA metabolic process	26	318	2474	28362	0.66	1	// AT3G50060 // AT3G23230 // AT3G17690 // AT3G48100 // AT5G24660 // AT3G55980 // AT5G02490 // AT2G37430 // AT1G61470 // AT4G32800 // AT1G33760 // AT1G65360 // AT1G26960 // AT1G73805 // AT3G07340 // AT5G25810 // AT2G40750 // AT5G50915 // AT5G51190 // AT3G56400 // AT5G42020 // AT3G17609 // AT1G77640 // AT1G57560 // AT1G13260 // AT3G01080
GO:0097159	F	organic cyclic compound binding	84	318	7737	28362	0.66	1	// AT3G50060 // AT1G17600 // AT5G41750 // AT4G02420 // AT3G17690 // AT4G04570 // AT4G20820 // AT5G58120 // AT1G78290 // AT1G66090 // AT4G00970 // AT3G44630 // AT1G31540 // AT3G55980 // AT1G69720 // AT5G02490 // AT1G67470 // AT5G40380 // AT2G37430 // AT3G44400 // AT1G16130 // AT2G46440 // AT1G61470 // AT5G59920 // AT5G25130 // AT3G12110 // AT3G59080 // AT5G06530 // AT2G40750 // AT4G32800 // AT1G33…
GO:0048367	P	shoot system development	9	318	896	28362	0.68	1	// AT3G52430 // AT5G60800 // AT2G31880 // AT5G37770 // AT1G72520 // AT2G40750 // AT1G13260 // AT2G02850 // AT3G56400
GO:0048869	P	cellular developmental process	10	318	1001	28362	0.69	1	// AT3G54810 // AT3G50060 // AT3G62720 // AT3G45970 // AT4G37450 // AT1G65060 // AT3G27960 // AT5G54380 // AT1G57560 // AT5G42020
GO:0044085	P	cellular component biogenesis	11	318	1095	28362	0.69	1	// AT5G60950 // AT5G09870 // AT5G57550 // AT1G65060 // AT1G24150 // AT1G64500 // AT3G23730 // AT4G37800 // AT1G10550 // AT5G57560 // AT2G32540
GO:0008610	P	lipid biosynthetic process	5	318	522	28362	0.7	1	// AT1G01120 // AT5G05580 // AT1G30040 // AT4G01950 // AT3G23510
GO:0019222	P	regulation of metabolic process	33	318	3181	28362	0.71	1	// AT3G50060 // AT3G23230 // AT3G17690 // AT1G33760 // AT5G24660 // AT3G55980 // AT5G02490 // AT2G37430 // AT3G52430 // AT2G41010 // AT1G61470 // AT1G75040 // AT3G48090 // AT4G32800 // AT3G48100 // AT1G65360 // AT1G26960 // AT5G37770 // AT2G41090 // AT3G02830 // AT1G73805 // AT3G07340 // AT5G25810 // AT2G40750 // AT5G50915 // AT5G51190 // AT3G01080 // AT5G42020 // AT3G17609 // AT1G77640 // AT1G57…
GO:0071840	P	cellular component organization or biogenesis	29	318	2812	28362	0.71	1	// AT5G09870 // AT3G12110 // AT4G03330 // AT3G27960 // AT5G24660 // AT1G10550 // AT1G04770 // AT5G57560 // AT1G19940 // AT5G60950 // AT3G45970 // AT1G24150 // AT1G65360 // AT1G24170 // AT3G23730 // AT2G32540 // AT1G65060 // AT1G64500 // AT5G54720 // AT3G28340 // AT5G54380 // AT5G42020 // AT4G37800 // AT3G28180 // AT5G57550 // AT1G70090 // AT5G42100 // AT4G13340 // AT3G24480
GO:0019219	P	regulation of nucleobase-containing compound metabolic process	26	318	2529	28362	0.71	1	// AT3G50060 // AT3G23230 // AT3G17690 // AT3G48100 // AT5G24660 // AT3G55980 // AT5G02490 // AT2G37430 // AT1G61470 // AT4G32800 // AT1G33760 // AT1G65360 // AT1G26960 // AT1G73805 // AT3G07340 // AT5G25810 // AT2G40750 // AT5G50915 // AT5G51190 // AT3G56400 // AT5G42020 // AT3G17609 // AT1G77640 // AT1G57560 // AT1G13260 // AT3G01080
GO:0098805	C	whole membrane	9	318	925	28362	0.71	1	// AT1G19450 // AT5G06320 // AT3G01290 // AT2G34940 // AT3G26590 // AT2G43290 // AT5G42020 // AT2G47800 // AT5G52050
GO:0071704	P	organic substance metabolic process	115	318	10672	28362	0.72	1	// AT3G50060 // AT3G17690 // AT4G02420 // AT4G01950 // AT1G78290 // AT1G69720 // AT1G67470 // AT2G37430 // AT1G23030 // AT1G66160 // AT3G59080 // AT3G48090 // AT2G40100 // AT1G33760 // AT1G65360 // AT5G55170 // AT1G74330 // AT3G45860 // AT1G66970 // AT5G50915 // AT4G35640 // AT5G54380 // AT3G23510 // AT3G17609 // AT2G17230 // AT3G48080 // AT1G72520 // AT5G26220 // AT1G62180 // AT3G06770 // AT4G04…
GO:0032774	P	RNA biosynthetic process	26	318	2566	28362	0.73	1	// AT3G50060 // AT3G23230 // AT3G17690 // AT3G48100 // AT5G24660 // AT3G55980 // AT5G02490 // AT2G37430 // AT1G61470 // AT4G32800 // AT1G33760 // AT1G65360 // AT1G26960 // AT1G73805 // AT3G07340 // AT5G25810 // AT2G40750 // AT5G50915 // AT5G51190 // AT3G56400 // AT5G42020 // AT3G17609 // AT1G77640 // AT1G57560 // AT1G13260 // AT3G01080
GO:0097659	P	nucleic acid-templated transcription	26	318	2561	28362	0.73	1	// AT3G50060 // AT3G23230 // AT3G17690 // AT3G48100 // AT5G24660 // AT3G55980 // AT5G02490 // AT2G37430 // AT1G61470 // AT4G32800 // AT1G33760 // AT1G65360 // AT1G26960 // AT1G73805 // AT3G07340 // AT5G25810 // AT2G40750 // AT5G50915 // AT5G51190 // AT3G56400 // AT5G42020 // AT3G17609 // AT1G77640 // AT1G57560 // AT1G13260 // AT3G01080
GO:0006351	P	transcription, DNA-templated	26	318	2559	28362	0.73	1	// AT3G50060 // AT3G23230 // AT3G17690 // AT3G48100 // AT5G24660 // AT3G55980 // AT5G02490 // AT2G37430 // AT1G61470 // AT4G32800 // AT1G33760 // AT1G65360 // AT1G26960 // AT1G73805 // AT3G07340 // AT5G25810 // AT2G40750 // AT5G50915 // AT5G51190 // AT3G56400 // AT5G42020 // AT3G17609 // AT1G77640 // AT1G57560 // AT1G13260 // AT3G01080
GO:2000112	P	regulation of cellular macromolecule biosynthetic process	27	318	2657	28362	0.73	1	// AT3G50060 // AT3G23230 // AT3G17690 // AT3G48100 // AT5G24660 // AT3G55980 // AT5G02490 // AT2G37430 // AT1G61470 // AT4G32800 // AT1G33760 // AT1G65360 // AT1G26960 // AT3G02830 // AT1G73805 // AT3G07340 // AT5G25810 // AT2G40750 // AT5G50915 // AT5G51190 // AT3G01080 // AT5G42020 // AT3G17609 // AT1G77640 // AT1G57560 // AT1G13260 // AT3G56400
GO:0044255	P	cellular lipid metabolic process	6	318	649	28362	0.74	1	// AT4G01950 // AT1G01120 // AT5G05580 // AT2G01180 // AT1G72520 // AT1G30040
GO:0010556	P	regulation of macromolecule biosynthetic process	27	318	2666	28362	0.74	1	// AT3G50060 // AT3G23230 // AT3G17690 // AT3G48100 // AT5G24660 // AT3G55980 // AT5G02490 // AT2G37430 // AT1G61470 // AT4G32800 // AT1G33760 // AT1G65360 // AT1G26960 // AT3G02830 // AT1G73805 // AT3G07340 // AT5G25810 // AT2G40750 // AT5G50915 // AT5G51190 // AT3G01080 // AT5G42020 // AT3G17609 // AT1G77640 // AT1G57560 // AT1G13260 // AT3G56400
GO:1901575	P	organic substance catabolic process	12	318	1249	28362	0.75	1	// AT3G52430 // AT5G26220 // AT1G61470 // AT5G01190 // AT2G32290 // AT5G58670 // AT1G28660 // AT1G29660 // AT1G69720 // AT1G28600 // AT1G30040 // AT1G19940
GO:0048523	P	negative regulation of cellular process	5	318	594	28362	0.8	1	// AT3G52430 // AT5G47910 // AT1G13260 // AT3G02830 // AT3G56400
GO:0009653	P	anatomical structure morphogenesis	8	318	919	28362	0.81	1	// AT3G52430 // AT3G45970 // AT3G62720 // AT1G65060 // AT3G27960 // AT3G48090 // AT5G54380 // AT5G52050
GO:0080090	P	regulation of primary metabolic process	28	318	2889	28362	0.82	1	// AT3G50060 // AT3G23230 // AT3G17690 // AT3G48100 // AT5G24660 // AT3G55980 // AT5G02490 // AT2G37430 // AT1G61470 // AT1G75040 // AT4G32800 // AT1G33760 // AT1G65360 // AT1G26960 // AT3G02830 // AT1G73805 // AT3G07340 // AT5G25810 // AT2G40750 // AT5G50915 // AT5G51190 // AT3G01080 // AT5G42020 // AT3G17609 // AT1G77640 // AT1G57560 // AT1G13260 // AT3G56400
GO:0009056	P	catabolic process	13	318	1430	28362	0.82	1	// AT3G52430 // AT5G26220 // AT1G61470 // AT5G01190 // AT2G32290 // AT5G58670 // AT1G28660 // AT1G29660 // AT1G69720 // AT1G28600 // AT1G30040 // AT3G28200 // AT1G19940
GO:0003677	F	DNA binding	23	318	2417	28362	0.82	1	// AT3G50060 // AT3G23230 // AT3G17690 // AT3G17609 // AT4G32800 // AT3G59080 // AT1G33760 // AT1G65360 // AT1G26960 // AT3G02830 // AT1G73805 // AT3G07340 // AT5G25810 // AT2G40750 // AT5G50915 // AT5G51190 // AT3G56400 // AT3G55980 // AT3G54810 // AT1G77640 // AT1G57560 // AT1G13260 // AT3G01080
GO:0010468	P	regulation of gene expression	27	318	2814	28362	0.83	1	// AT3G50060 // AT3G23230 // AT3G17690 // AT3G48100 // AT5G24660 // AT3G55980 // AT5G02490 // AT2G37430 // AT1G61470 // AT4G32800 // AT1G33760 // AT1G65360 // AT1G26960 // AT3G02830 // AT1G73805 // AT3G07340 // AT5G25810 // AT2G40750 // AT5G50915 // AT5G51190 // AT3G01080 // AT5G42020 // AT3G17609 // AT1G77640 // AT1G57560 // AT1G13260 // AT3G56400
GO:0019438	P	aromatic compound biosynthetic process	29	318	3058	28362	0.85	1	// AT3G50060 // AT3G23230 // AT3G17690 // AT3G48100 // AT5G24660 // AT3G17609 // AT5G02490 // AT2G37430 // AT3G19450 // AT3G52430 // AT3G55980 // AT1G61470 // AT4G32800 // AT1G33760 // AT1G65360 // AT1G26960 // AT1G73805 // AT3G07340 // AT5G25810 // AT2G40750 // AT5G50915 // AT5G51190 // AT3G01080 // AT5G42020 // AT1G65870 // AT1G77640 // AT1G57560 // AT1G13260 // AT3G56400
GO:0030154	P	cell differentiation	6	318	768	28362	0.86	1	// AT3G54810 // AT3G50060 // AT3G62720 // AT3G27960 // AT1G57560 // AT5G42020
GO:0034654	P	nucleobase-containing compound biosynthetic process	26	318	2781	28362	0.86	1	// AT3G50060 // AT3G23230 // AT3G17690 // AT3G48100 // AT5G24660 // AT3G55980 // AT5G02490 // AT2G37430 // AT1G61470 // AT4G32800 // AT1G33760 // AT1G65360 // AT1G26960 // AT1G73805 // AT3G07340 // AT5G25810 // AT2G40750 // AT5G50915 // AT5G51190 // AT3G56400 // AT5G42020 // AT3G17609 // AT1G77640 // AT1G57560 // AT1G13260 // AT3G01080
GO:0008270	F	zinc ion binding	11	318	1297	28362	0.86	1	// AT3G54810 // AT5G09870 // AT5G59920 // AT3G52720 // AT1G14260 // AT5G66620 // AT5G60800 // AT2G23100 // AT3G19450 // AT2G37430 // AT1G72220
GO:0009507	C	chloroplast	40	318	4148	28362	0.87	1	// AT4G01575 // AT1G62180 // AT3G17690 // AT4G20820 // AT1G66090 // AT4G34950 // AT4G00970 // AT1G69720 // AT5G15900 // AT1G04980 // AT3G52720 // AT5G57560 // AT1G27770 // AT3G12110 // AT3G48090 // AT2G40100 // AT4G39030 // AT3G26320 // AT5G44820 // AT1G49750 // AT2G16660 // AT4G12830 // AT1G66970 // AT3G50480 // AT5G54720 // AT2G30930 // AT3G01440 // AT2G35658 // AT5G42020 // AT1G31690 // AT1G57…
GO:0044238	P	primary metabolic process	101	318	9890	28362	0.89	1	// AT3G50060 // AT3G17690 // AT4G02420 // AT4G01950 // AT1G78290 // AT1G67470 // AT2G37430 // AT1G23030 // AT1G66160 // AT3G59080 // AT3G48090 // AT2G40100 // AT1G33760 // AT1G65360 // AT5G55170 // AT1G74330 // AT3G45860 // AT1G66970 // AT5G50915 // AT4G35640 // AT5G54380 // AT3G23510 // AT3G17609 // AT2G17230 // AT3G48080 // AT1G72520 // AT3G06770 // AT4G04570 // AT1G61470 // AT1G75040 // AT1G52…
GO:0018130	P	heterocycle biosynthetic process	27	318	2957	28362	0.89	1	// AT3G50060 // AT3G23230 // AT3G17690 // AT3G48100 // AT5G24660 // AT3G55980 // AT5G02490 // AT2G37430 // AT3G52430 // AT1G61470 // AT4G32800 // AT1G33760 // AT1G65360 // AT1G26960 // AT1G73805 // AT3G07340 // AT5G25810 // AT2G40750 // AT5G50915 // AT5G51190 // AT3G01080 // AT5G42020 // AT3G17609 // AT1G77640 // AT1G57560 // AT1G13260 // AT3G56400
GO:0009941	C	chloroplast envelope	5	318	688	28362	0.89	1	// AT1G27770 // AT5G05580 // AT4G39030 // AT2G40100 // AT3G12110
GO:0009536	C	plastid	40	318	4213	28362	0.89	1	// AT4G01575 // AT1G62180 // AT3G17690 // AT4G20820 // AT1G66090 // AT4G34950 // AT4G00970 // AT1G69720 // AT5G15900 // AT1G04980 // AT3G52720 // AT5G57560 // AT1G27770 // AT3G12110 // AT3G48090 // AT2G40100 // AT4G39030 // AT3G26320 // AT5G44820 // AT1G49750 // AT2G16660 // AT4G12830 // AT1G66970 // AT3G50480 // AT5G54720 // AT2G30930 // AT3G01440 // AT2G35658 // AT5G42020 // AT1G31690 // AT1G57…
GO:1901362	P	organic cyclic compound biosynthetic process	29	318	3174	28362	0.9	1	// AT3G50060 // AT3G23230 // AT3G17690 // AT3G48100 // AT5G24660 // AT3G17609 // AT5G02490 // AT2G37430 // AT3G19450 // AT3G52430 // AT3G55980 // AT1G61470 // AT4G32800 // AT1G33760 // AT1G65360 // AT1G26960 // AT1G73805 // AT3G07340 // AT5G25810 // AT2G40750 // AT5G50915 // AT5G51190 // AT3G01080 // AT5G42020 // AT1G65870 // AT1G77640 // AT1G57560 // AT1G13260 // AT3G56400
GO:0009526	C	plastid envelope	5	318	707	28362	0.9	1	// AT1G27770 // AT5G05580 // AT4G39030 // AT2G40100 // AT3G12110
GO:0044444	C	cytoplasmic part	112	318	10923	28362	0.9	1	// AT1G31580 // AT4G01080 // AT3G17690 // AT2G25510 // AT4G01950 // AT3G06145 // AT1G69720 // AT4G04745 // AT3G45970 // AT1G14360 // AT3G48090 // AT2G40100 // AT3G06435 // AT1G49750 // AT1G66970 // AT2G34940 // AT4G35640 // AT3G01440 // AT1G31690 // AT2G04450 // AT3G28180 // AT5G44565 // AT5G41160 // AT4G08930 // AT4G03292 // AT1G22882 // AT1G61667 // AT1G72520 // AT5G61010 // AT4G31330 // AT1G07…
GO:0060255	P	regulation of macromolecule metabolic process	27	318	2998	28362	0.91	1	// AT3G50060 // AT3G23230 // AT3G17690 // AT3G48100 // AT5G24660 // AT3G55980 // AT5G02490 // AT2G37430 // AT1G61470 // AT4G32800 // AT1G33760 // AT1G65360 // AT1G26960 // AT3G02830 // AT1G73805 // AT3G07340 // AT5G25810 // AT2G40750 // AT5G50915 // AT5G51190 // AT3G01080 // AT5G42020 // AT3G17609 // AT1G77640 // AT1G57560 // AT1G13260 // AT3G56400
GO:0044237	P	cellular metabolic process	100	318	9879	28362	0.91	1	// AT3G50060 // AT3G17690 // AT4G02420 // AT4G01950 // AT1G78290 // AT1G69720 // AT1G67470 // AT2G37430 // AT1G23030 // AT1G66160 // AT3G48090 // AT2G40100 // AT1G33760 // AT1G65360 // AT5G55170 // AT1G74330 // AT3G45860 // AT1G66970 // AT5G50915 // AT4G35640 // AT3G01440 // AT5G54380 // AT3G17609 // AT1G72520 // AT5G26220 // AT1G62180 // AT4G04570 // AT5G40380 // AT1G61470 // AT1G52290 // AT4G39…
GO:0044248	P	cellular catabolic process	7	318	1024	28362	0.94	1	// AT5G26220 // AT5G01190 // AT1G61470 // AT1G69720 // AT1G30040 // AT3G28200 // AT1G19940
GO:0009058	P	biosynthetic process	59	318	6255	28362	0.94	1	// AT3G50060 // AT5G09870 // AT1G62180 // AT3G17690 // AT3G48100 // AT4G01950 // AT3G23230 // AT5G24660 // AT3G55980 // AT5G02490 // AT1G73805 // AT1G65870 // AT2G37430 // AT3G19450 // AT3G52430 // AT1G61470 // AT1G75040 // AT5G25130 // AT1G77760 // AT4G32800 // AT4G10120 // AT1G65360 // AT1G24170 // AT1G26960 // AT4G39770 // AT4G39030 // AT3G02830 // AT5G65010 // AT2G32540 // AT3G07340 // AT5G25…
GO:0031975	C	envelope	8	318	1170	28362	0.95	1	// AT1G22882 // AT3G12110 // AT1G27770 // AT2G40100 // AT5G05580 // AT4G24570 // AT4G39030 // AT2G22500
GO:0031984	C	organelle subcompartment	5	318	817	28362	0.95	1	// AT2G40100 // AT3G62720 // AT5G42860 // AT3G28180 // AT3G01440
GO:0031967	C	organelle envelope	8	318	1170	28362	0.95	1	// AT1G22882 // AT3G12110 // AT1G27770 // AT2G40100 // AT5G05580 // AT4G24570 // AT4G39030 // AT2G22500
GO:1901576	P	organic substance biosynthetic process	54	318	5913	28362	0.96	1	// AT3G50060 // AT5G09870 // AT1G62180 // AT3G17690 // AT3G48100 // AT4G01950 // AT3G23230 // AT5G24660 // AT3G55980 // AT5G02490 // AT1G65870 // AT2G37430 // AT3G19450 // AT3G52430 // AT1G61470 // AT1G75040 // AT4G32800 // AT4G10120 // AT1G65360 // AT1G24170 // AT1G26960 // AT4G39770 // AT4G39030 // AT3G02830 // AT5G65010 // AT2G32540 // AT3G07340 // AT5G25810 // AT1G33760 // AT3G62720 // AT1G01…
GO:0044267	P	cellular protein metabolic process	33	318	3841	28362	0.96	1	// AT1G16130 // AT4G02420 // AT1G78290 // AT4G00970 // AT4G04570 // AT1G72220 // AT1G67470 // AT1G34750 // AT5G40380 // AT1G23030 // AT1G66160 // AT2G40100 // AT1G69730 // AT1G52290 // AT4G14400 // AT3G02830 // AT5G55170 // AT5G25930 // AT1G70250 // AT1G74330 // AT3G62720 // AT1G29720 // AT2G31880 // AT5G54380 // AT3G45860 // AT5G60900 // AT2G35710 // AT1G21250 // AT4G08850 // AT2G35930 // AT4G23…
GO:0032501	P	multicellular organismal process	25	318	3032	28362	0.96	1	// AT3G50060 // AT3G27960 // AT1G30370 // AT2G37430 // AT3G52430 // AT1G14360 // AT1G65360 // AT5G37770 // AT3G47960 // AT1G65060 // AT3G62720 // AT1G01120 // AT5G60800 // AT2G31880 // AT3G56400 // AT5G54380 // AT5G42020 // AT5G52050 // AT2G02850 // AT3G54810 // AT4G37450 // AT4G08850 // AT2G40750 // AT1G13260 // AT1G72520
GO:0048856	P	anatomical structure development	26	318	3146	28362	0.96	1	// AT3G50060 // AT3G27960 // AT1G30370 // AT2G37430 // AT3G52430 // AT3G45970 // AT1G14360 // AT3G48090 // AT1G65360 // AT5G37770 // AT1G65060 // AT3G62720 // AT1G01120 // AT5G60800 // AT2G31880 // AT3G56400 // AT5G54380 // AT5G42020 // AT5G52050 // AT2G02850 // AT3G54810 // AT4G37450 // AT4G08850 // AT2G40750 // AT1G13260 // AT1G72520
GO:0005829	C	cytosol	15	318	1993	28362	0.96	1	// AT5G61010 // AT1G77760 // AT1G07000 // AT1G37130 // AT4G34150 // AT2G35930 // AT1G01120 // AT1G72790 // AT4G35640 // AT5G65010 // AT5G02490 // AT4G39770 // AT2G04450 // AT3G02830 // AT3G28200
GO:0044707	P	single-multicellular organism process	23	318	2875	28362	0.97	1	// AT3G50060 // AT1G30370 // AT2G37430 // AT3G52430 // AT1G14360 // AT1G65360 // AT5G37770 // AT3G47960 // AT1G65060 // AT3G62720 // AT1G01120 // AT5G60800 // AT2G31880 // AT3G56400 // AT5G54380 // AT5G42020 // AT5G52050 // AT2G02850 // AT3G54810 // AT4G37450 // AT2G40750 // AT1G13260 // AT1G72520
GO:0003006	P	developmental process involved in reproduction	10	318	1496	28362	0.97	1	// AT4G37450 // AT4G08850 // AT3G27960 // AT5G60800 // AT2G31880 // AT5G37770 // AT1G72520 // AT1G13260 // AT2G02850 // AT1G30370
GO:0019538	P	protein metabolic process	37	318	4289	28362	0.97	1	// AT2G35930 // AT4G01575 // AT1G16130 // AT4G02420 // AT1G78290 // AT4G00970 // AT4G04570 // AT1G72220 // AT4G16563 // AT1G67470 // AT1G34750 // AT5G40380 // AT1G23030 // AT1G66160 // AT4G23070 // AT3G59080 // AT2G40100 // AT1G52290 // AT4G14400 // AT5G60270 // AT5G55170 // AT5G25930 // AT1G70250 // AT1G74330 // AT3G62720 // AT1G29720 // AT2G31880 // AT5G54380 // AT3G45860 // AT5G60900 // AT1G69…
GO:0032502	P	developmental process	26	318	3233	28362	0.97	1	// AT3G50060 // AT3G27960 // AT1G30370 // AT2G37430 // AT3G52430 // AT3G45970 // AT1G14360 // AT3G48090 // AT1G65360 // AT5G37770 // AT1G65060 // AT3G62720 // AT1G01120 // AT5G60800 // AT2G31880 // AT3G56400 // AT5G54380 // AT5G42020 // AT5G52050 // AT2G02850 // AT3G54810 // AT4G37450 // AT4G08850 // AT2G40750 // AT1G13260 // AT1G72520
GO:0043170	P	macromolecule metabolic process	76	318	8111	28362	0.97	1	// AT5G40380 // AT3G50060 // AT5G09870 // AT2G35930 // AT4G01575 // AT3G17690 // AT4G02420 // AT4G01950 // AT5G25810 // AT1G78290 // AT4G00970 // AT4G04570 // AT5G24660 // AT1G72220 // AT4G16563 // AT1G10550 // AT5G02490 // AT1G67470 // AT5G57560 // AT2G37430 // AT1G19940 // AT1G16130 // AT1G23030 // AT1G66160 // AT1G61470 // AT4G23070 // AT3G59080 // AT2G40100 // AT4G32800 // AT3G48100 // AT1G65…
GO:0048731	P	system development	14	318	1929	28362	0.97	1	// AT3G52430 // AT3G50060 // AT2G37430 // AT3G56400 // AT3G62720 // AT1G13260 // AT5G60800 // AT2G31880 // AT5G37770 // AT2G02850 // AT2G40750 // AT5G52050 // AT1G72520 // AT1G30370
GO:0007275	P	multicellular organism development	22	318	2811	28362	0.97	1	// AT3G50060 // AT1G30370 // AT2G37430 // AT3G52430 // AT1G14360 // AT1G65360 // AT5G37770 // AT1G65060 // AT3G62720 // AT1G01120 // AT5G60800 // AT2G31880 // AT3G56400 // AT5G54380 // AT5G42020 // AT5G52050 // AT2G02850 // AT3G54810 // AT4G37450 // AT2G40750 // AT1G13260 // AT1G72520
GO:0044260	P	cellular macromolecule metabolic process	67	318	7410	28362	0.98	1	// AT5G40380 // AT3G50060 // AT5G09870 // AT2G35930 // AT3G17690 // AT4G02420 // AT5G25810 // AT1G78290 // AT4G00970 // AT4G04570 // AT5G24660 // AT1G72220 // AT1G10550 // AT5G02490 // AT1G67470 // AT5G57560 // AT2G37430 // AT1G19940 // AT1G23030 // AT1G66160 // AT1G61470 // AT1G16130 // AT2G40100 // AT4G32800 // AT3G48100 // AT1G65360 // AT1G26960 // AT1G52290 // AT3G23730 // AT4G14400 // AT5G60…
GO:0009791	P	post-embryonic development	10	318	1576	28362	0.98	1	// AT3G54810 // AT3G50060 // AT5G60800 // AT2G31880 // AT5G37770 // AT1G72520 // AT5G54380 // AT1G13260 // AT2G02850 // AT1G30370
GO:0006996	P	organelle organization	8	318	1335	28362	0.98	1	// AT3G12110 // AT4G03330 // AT1G24150 // AT1G64500 // AT5G24660 // AT1G65360 // AT5G42020 // AT1G04770
GO:0044767	P	single-organism developmental process	25	318	3131	28362	0.98	1	// AT3G50060 // AT3G27960 // AT1G30370 // AT2G37430 // AT3G52430 // AT3G45970 // AT1G14360 // AT3G48090 // AT1G65360 // AT5G37770 // AT1G65060 // AT3G62720 // AT1G01120 // AT5G60800 // AT2G31880 // AT3G56400 // AT5G54380 // AT5G42020 // AT5G52050 // AT2G02850 // AT3G54810 // AT4G37450 // AT2G40750 // AT1G13260 // AT1G72520
GO:0000003	P	reproduction	10	318	1721	28362	0.99	1	// AT4G37450 // AT4G08850 // AT3G27960 // AT5G60800 // AT2G31880 // AT5G37770 // AT1G72520 // AT1G13260 // AT2G02850 // AT1G30370
GO:0033036	P	macromolecule localization	5	318	996	28362	0.99	1	// AT5G54720 // AT4G03330 // AT2G34940 // AT2G44290 // AT5G55450
GO:0044702	P	single organism reproductive process	9	318	1544	28362	0.99	1	// AT4G37450 // AT3G27960 // AT5G60800 // AT2G31880 // AT5G37770 // AT1G72520 // AT1G13260 // AT2G02850 // AT1G30370
GO:0044249	P	cellular biosynthetic process	50	318	5870	28362	0.99	1	// AT3G50060 // AT5G09870 // AT1G62180 // AT3G17690 // AT3G48100 // AT4G01950 // AT3G23230 // AT5G24660 // AT3G55980 // AT5G02490 // AT1G65870 // AT2G37430 // AT3G19450 // AT3G52430 // AT1G61470 // AT1G77760 // AT4G32800 // AT4G10120 // AT1G65360 // AT1G26960 // AT4G39770 // AT4G39030 // AT3G02830 // AT5G65010 // AT2G32540 // AT3G07340 // AT5G25810 // AT1G33760 // AT3G62720 // AT1G01120 // AT5G50…
GO:0009059	P	macromolecule biosynthetic process	35	318	4511	28362	0.99	1	// AT3G50060 // AT5G09870 // AT3G17690 // AT4G01950 // AT3G23230 // AT5G24660 // AT3G55980 // AT5G02490 // AT2G37430 // AT1G61470 // AT4G32800 // AT3G48100 // AT1G65360 // AT1G24170 // AT1G26960 // AT3G02830 // AT2G32540 // AT3G07340 // AT5G25810 // AT1G33760 // AT3G62720 // AT5G50915 // AT3G28340 // AT5G51190 // AT3G01080 // AT5G42020 // AT3G17609 // AT1G77640 // AT2G35710 // AT1G70090 // AT2G40…
GO:0016070	P	RNA metabolic process	26	318	3403	28362	0.99	1	// AT3G50060 // AT3G23230 // AT3G17690 // AT3G48100 // AT5G24660 // AT3G55980 // AT5G02490 // AT2G37430 // AT1G61470 // AT4G32800 // AT1G33760 // AT1G65360 // AT1G26960 // AT1G73805 // AT3G07340 // AT5G25810 // AT2G40750 // AT5G50915 // AT5G51190 // AT3G56400 // AT5G42020 // AT3G17609 // AT1G77640 // AT1G57560 // AT1G13260 // AT3G01080
GO:0048608	P	reproductive structure development	7	318	1265	28362	0.99	1	// AT5G60800 // AT2G31880 // AT5G37770 // AT1G72520 // AT1G13260 // AT2G02850 // AT1G30370
GO:0061458	P	reproductive system development	7	318	1265	28362	0.99	1	// AT5G60800 // AT2G31880 // AT5G37770 // AT1G72520 // AT1G13260 // AT2G02850 // AT1G30370
GO:0022414	P	reproductive process	10	318	1715	28362	0.99	1	// AT4G37450 // AT4G08850 // AT3G27960 // AT5G60800 // AT2G31880 // AT5G37770 // AT1G72520 // AT1G13260 // AT2G02850 // AT1G30370
GO:0044435	C	plastid part	8	318	1455	28362	0.99	1	// AT1G62180 // AT3G12110 // AT3G52720 // AT1G27770 // AT2G40100 // AT5G05580 // AT3G01440 // AT4G39030
GO:0044434	C	chloroplast part	8	318	1419	28362	0.99	1	// AT1G62180 // AT3G12110 // AT3G52720 // AT1G27770 // AT2G40100 // AT5G05580 // AT3G01440 // AT4G39030
GO:0034645	P	cellular macromolecule biosynthetic process	31	318	4455	28362	1	1	// AT3G50060 // AT5G09870 // AT3G17690 // AT3G23230 // AT5G24660 // AT3G55980 // AT5G02490 // AT2G37430 // AT1G61470 // AT4G32800 // AT3G48100 // AT1G65360 // AT1G26960 // AT3G02830 // AT2G32540 // AT3G07340 // AT5G25810 // AT1G33760 // AT3G62720 // AT5G50915 // AT5G51190 // AT3G01080 // AT5G42020 // AT3G17609 // AT1G77640 // AT2G35710 // AT2G40750 // AT1G57560 // AT1G73805 // AT1G13260 // AT3G56…
GO:1901360	P	organic cyclic compound metabolic process	32	318	4700	28362	1	1	// AT3G50060 // AT3G23230 // AT3G17690 // AT1G33760 // AT5G24660 // AT3G55980 // AT1G69720 // AT5G02490 // AT1G65870 // AT2G37430 // AT3G19450 // AT3G52430 // AT5G01190 // AT1G61470 // AT4G32800 // AT3G48100 // AT1G65360 // AT1G26960 // AT1G73805 // AT3G07340 // AT5G25810 // AT1G65060 // AT5G50915 // AT5G51190 // AT3G01080 // AT5G42020 // AT3G17609 // AT1G77640 // AT2G40750 // AT1G57560 // AT1G13…
GO:0046483	P	heterocycle metabolic process	28	318	4433	28362	1	1	// AT3G50060 // AT3G23230 // AT3G17690 // AT3G48100 // AT5G24660 // AT3G55980 // AT1G69720 // AT5G02490 // AT2G37430 // AT3G52430 // AT1G61470 // AT4G32800 // AT1G33760 // AT1G65360 // AT1G26960 // AT1G73805 // AT3G07340 // AT5G25810 // AT2G40750 // AT5G50915 // AT5G51190 // AT3G01080 // AT5G42020 // AT3G17609 // AT1G77640 // AT1G57560 // AT1G13260 // AT3G56400
GO:1901564	P	organonitrogen compound metabolic process	9	318	2569	28362	1	1	// AT3G52430 // AT5G26220 // AT1G62180 // AT4G35640 // AT3G56400 // AT1G69720 // AT4G21990 // AT3G02830 // AT5G65010
GO:1901566	P	organonitrogen compound biosynthetic process	7	318	2076	28362	1	1	// AT3G52430 // AT1G62180 // AT4G35640 // AT3G56400 // AT4G21990 // AT3G02830 // AT5G65010
GO:0006807	P	nitrogen compound metabolic process	37	318	6241	28362	1	1	// AT5G26220 // AT3G50060 // AT3G23230 // AT1G62180 // AT3G17690 // AT1G33760 // AT5G24660 // AT3G55980 // AT1G69720 // AT5G02490 // AT2G37430 // AT3G52430 // AT1G61470 // AT4G32800 // AT3G48100 // AT1G65360 // AT1G26960 // AT5G37770 // AT3G02830 // AT5G65010 // AT1G73805 // AT3G07340 // AT5G25810 // AT2G40750 // AT5G50915 // AT4G35640 // AT5G51190 // AT3G01080 // AT5G42020 // AT3G17609 // AT1G77…
GO:0044271	P	cellular nitrogen compound biosynthetic process	30	318	4436	28362	1	1	// AT3G50060 // AT3G23230 // AT3G17690 // AT3G48100 // AT5G24660 // AT3G55980 // AT5G02490 // AT2G37430 // AT3G52430 // AT1G61470 // AT4G32800 // AT1G33760 // AT1G65360 // AT1G26960 // AT3G02830 // AT1G73805 // AT3G07340 // AT5G25810 // AT2G40750 // AT5G50915 // AT5G51190 // AT3G01080 // AT5G42020 // AT3G17609 // AT1G77760 // AT1G77640 // AT1G37130 // AT1G57560 // AT1G13260 // AT3G56400
GO:0034641	P	cellular nitrogen compound metabolic process	32	318	5805	28362	1	1	// AT5G26220 // AT3G50060 // AT3G23230 // AT3G17690 // AT1G33760 // AT5G24660 // AT3G55980 // AT1G69720 // AT5G02490 // AT2G37430 // AT3G52430 // AT1G61470 // AT4G32800 // AT3G48100 // AT1G65360 // AT1G26960 // AT3G02830 // AT1G73805 // AT3G07340 // AT5G25810 // AT2G40750 // AT5G50915 // AT5G51190 // AT3G01080 // AT5G42020 // AT3G17609 // AT1G77760 // AT1G77640 // AT1G37130 // AT1G57560 // AT1G13…
GO:0006139	P	nucleobase-containing compound metabolic process	26	318	4178	28362	1	1	// AT3G50060 // AT3G23230 // AT3G17690 // AT3G48100 // AT5G24660 // AT3G55980 // AT5G02490 // AT2G37430 // AT1G61470 // AT4G32800 // AT1G33760 // AT1G65360 // AT1G26960 // AT1G73805 // AT3G07340 // AT5G25810 // AT2G40750 // AT5G50915 // AT5G51190 // AT3G56400 // AT5G42020 // AT3G17609 // AT1G77640 // AT1G57560 // AT1G13260 // AT3G01080
GO:0006725	P	cellular aromatic compound metabolic process	32	318	4588	28362	1	1	// AT3G50060 // AT3G23230 // AT3G17690 // AT1G33760 // AT5G24660 // AT3G55980 // AT1G69720 // AT5G02490 // AT1G65870 // AT2G37430 // AT3G19450 // AT3G52430 // AT5G01190 // AT1G61470 // AT4G32800 // AT3G48100 // AT1G65360 // AT1G26960 // AT1G73805 // AT3G07340 // AT5G25810 // AT1G65060 // AT5G50915 // AT5G51190 // AT3G01080 // AT5G42020 // AT3G17609 // AT1G77640 // AT2G40750 // AT1G57560 // AT1G13…
GO:0090304	P	nucleic acid metabolic process	26	318	3768	28362	1	1	// AT3G50060 // AT3G23230 // AT3G17690 // AT3G48100 // AT5G24660 // AT3G55980 // AT5G02490 // AT2G37430 // AT1G61470 // AT4G32800 // AT1G33760 // AT1G65360 // AT1G26960 // AT1G73805 // AT3G07340 // AT5G25810 // AT2G40750 // AT5G50915 // AT5G51190 // AT3G56400 // AT5G42020 // AT3G17609 // AT1G77640 // AT1G57560 // AT1G13260 // AT3G01080
GO:0010467	P	gene expression	27	318	4747	28362	1	1	// AT3G50060 // AT3G23230 // AT3G17690 // AT3G48100 // AT5G24660 // AT3G55980 // AT5G02490 // AT2G37430 // AT1G61470 // AT4G32800 // AT1G33760 // AT1G65360 // AT1G26960 // AT3G02830 // AT1G73805 // AT3G07340 // AT5G25810 // AT2G40750 // AT5G50915 // AT5G51190 // AT3G01080 // AT5G42020 // AT3G17609 // AT1G77640 // AT1G57560 // AT1G13260 // AT3G56400
GO:0003676	F	nucleic acid binding	26	318	4558	28362	1	1	// AT3G50060 // AT3G23230 // AT3G17690 // AT3G55980 // AT2G37430 // AT1G61470 // AT3G59080 // AT4G32800 // AT1G33760 // AT1G65360 // AT1G26960 // AT3G02830 // AT1G73805 // AT3G07340 // AT5G25810 // AT2G40750 // AT5G50915 // AT5G51190 // AT3G56400 // AT3G17609 // AT3G54810 // AT1G77640 // AT4G03292 // AT1G57560 // AT1G13260 // AT3G01080
GO:0044424	C	intracellular part	204	318	20693	28362	1	1	// AT3G50060 // AT4G01080 // AT3G17690 // AT2G25510 // AT5G58310 // AT1G55390 // AT4G01950 // AT5G09870 // AT1G78290 // AT3G06145 // AT3G17609 // AT1G69720 // AT3G44400 // AT2G37430 // AT4G04745 // AT3G45970 // AT1G23030 // AT1G66160 // AT1G14360 // AT1G47370 // AT3G48090 // AT1G72920 // AT1G33760 // AT1G65360 // AT2G32960 // AT3G06435 // AT5G55170 // AT1G49750 // AT1G74330 // AT2G47440 // AT1G66…
GO:0044422	C	organelle part	33	318	4894	28362	1	1	// AT1G62180 // AT5G06320 // AT3G26590 // AT2G43290 // AT1G04980 // AT1G19450 // AT1G14360 // AT1G27770 // AT3G12110 // AT1G22882 // AT2G40100 // AT1G24170 // AT4G39030 // AT2G32540 // AT3G52720 // AT5G42860 // AT3G62720 // AT1G01120 // AT2G34940 // AT1G64500 // AT5G60800 // AT3G28340 // AT3G01440 // AT4G24570 // AT5G42020 // AT5G52050 // AT3G28180 // AT1G70090 // AT4G14400 // AT3G01290 // AT5G05…
GO:0005622	C	intracellular	204	318	20721	28362	1	1	// AT3G50060 // AT4G01080 // AT3G17690 // AT2G25510 // AT5G58310 // AT1G55390 // AT4G01950 // AT5G09870 // AT1G78290 // AT3G06145 // AT3G17609 // AT1G69720 // AT3G44400 // AT2G37430 // AT4G04745 // AT3G45970 // AT1G23030 // AT1G66160 // AT1G14360 // AT1G47370 // AT3G48090 // AT1G72920 // AT1G33760 // AT1G65360 // AT2G32960 // AT3G06435 // AT5G55170 // AT1G49750 // AT1G74330 // AT2G47440 // AT1G66…
GO:0043234	C	protein complex	10	318	1834	28362	1	1	// AT3G54810 // AT5G61010 // AT1G07000 // AT4G03330 // AT3G09520 // AT2G34940 // AT3G15354 // AT2G40100 // AT3G01440 // AT5G42020
GO:0043232	C	intracellular non-membrane-bounded organelle	6	318	1543	28362	1	1	// AT3G12110 // AT1G01120 // AT1G64500 // AT5G60800 // AT5G37770 // AT5G42020
GO:0043229	C	intracellular organelle	175	318	18517	28362	1	1	// AT3G50060 // AT4G01080 // AT3G17690 // AT2G25510 // AT1G55390 // AT4G01950 // AT5G09870 // AT1G78290 // AT3G06145 // AT3G17609 // AT1G69720 // AT2G37430 // AT4G04745 // AT3G45970 // AT1G23030 // AT1G14360 // AT1G47370 // AT3G48090 // AT2G40100 // AT1G33760 // AT1G65360 // AT3G06435 // AT5G55170 // AT1G49750 // AT1G74330 // AT2G47440 // AT1G66970 // AT2G34940 // AT5G25440 // AT5G50915 // AT3G28…
GO:0043228	C	non-membrane-bounded organelle	6	318	1543	28362	1	1	// AT3G12110 // AT1G01120 // AT1G64500 // AT5G60800 // AT5G37770 // AT5G42020
GO:0043227	C	membrane-bounded organelle	175	318	18217	28362	1	1	// AT3G50060 // AT4G01080 // AT3G17690 // AT2G25510 // AT1G55390 // AT4G01950 // AT5G09870 // AT1G78290 // AT3G06145 // AT3G17609 // AT1G69720 // AT2G37430 // AT4G04745 // AT3G45970 // AT1G23030 // AT1G14360 // AT1G47370 // AT3G48090 // AT2G40100 // AT1G33760 // AT1G65360 // AT3G06435 // AT5G55170 // AT1G49750 // AT1G74330 // AT2G47440 // AT1G66970 // AT2G34940 // AT5G25440 // AT5G50915 // AT3G28…
GO:0043226	C	organelle	175	318	18527	28362	1	1	// AT3G50060 // AT4G01080 // AT3G17690 // AT2G25510 // AT1G55390 // AT4G01950 // AT5G09870 // AT1G78290 // AT3G06145 // AT3G17609 // AT1G69720 // AT2G37430 // AT4G04745 // AT3G45970 // AT1G23030 // AT1G14360 // AT1G47370 // AT3G48090 // AT2G40100 // AT1G33760 // AT1G65360 // AT3G06435 // AT5G55170 // AT1G49750 // AT1G74330 // AT2G47440 // AT1G66970 // AT2G34940 // AT5G25440 // AT5G50915 // AT3G28…
GO:0044446	C	intracellular organelle part	33	318	4882	28362	1	1	// AT1G62180 // AT5G06320 // AT3G26590 // AT2G43290 // AT1G04980 // AT1G19450 // AT1G14360 // AT1G27770 // AT3G12110 // AT1G22882 // AT2G40100 // AT1G24170 // AT4G39030 // AT2G32540 // AT3G52720 // AT5G42860 // AT3G62720 // AT1G01120 // AT2G34940 // AT1G64500 // AT5G60800 // AT3G28340 // AT3G01440 // AT4G24570 // AT5G42020 // AT5G52050 // AT3G28180 // AT1G70090 // AT4G14400 // AT3G01290 // AT5G05…
GO:0005634	C	nucleus	83	318	9924	28362	1	1	// AT3G50060 // AT1G17600 // AT4G23070 // AT1G07000 // AT3G06770 // AT4G32800 // AT1G72220 // AT3G48100 // AT1G55390 // AT1G69900 // AT5G61010 // AT1G78290 // AT1G72790 // AT3G09520 // AT5G46230 // AT3G55980 // AT5G02490 // AT1G04770 // AT1G34750 // AT2G37430 // AT1G72240 // AT3G52430 // AT1G23030 // AT2G41010 // AT1G61470 // AT5G59920 // AT3G56400 // AT1G33760 // AT4G15670 // AT1G47370 // AT5G41…
GO:0005739	C	mitochondrion	26	318	3687	28362	1	1	// AT1G31580 // AT5G06320 // AT2G25510 // AT4G01950 // AT3G06145 // AT1G30370 // AT4G04745 // AT3G01290 // AT3G12110 // AT2G28140 // AT3G06435 // AT4G39030 // AT1G35210 // AT1G77760 // AT4G24570 // AT5G44565 // AT5G41160 // AT1G26762 // AT1G37130 // AT2G35710 // AT5G42530 // AT4G31330 // AT4G03292 // AT5G06530 // AT2G01180 // AT2G22500
GO:0043231	C	intracellular membrane-bounded organelle	175	318	18205	28362	1	1	// AT3G50060 // AT4G01080 // AT3G17690 // AT2G25510 // AT1G55390 // AT4G01950 // AT5G09870 // AT1G78290 // AT3G06145 // AT3G17609 // AT1G69720 // AT2G37430 // AT4G04745 // AT3G45970 // AT1G23030 // AT1G14360 // AT1G47370 // AT3G48090 // AT2G40100 // AT1G33760 // AT1G65360 // AT3G06435 // AT5G55170 // AT1G49750 // AT1G74330 // AT2G47440 // AT1G66970 // AT2G34940 // AT5G25440 // AT5G50915 // AT3G28…
GO:0032991	C	macromolecular complex	12	318	2658	28362	1	1	// AT3G54810 // AT3G15354 // AT5G61010 // AT2G40100 // AT1G07000 // AT4G03330 // AT1G01120 // AT2G34940 // AT5G54720 // AT3G09520 // AT3G01440 // AT5G42020

## Sheet: up_mainXpUBQline1
Interval represent 8 loci
No GO term enrichment

## Sheet: up_mainXpUBQline2
Interval represent 206 loci
GO_acc	term_type	Term	queryitem	querytotal	bgitem	bgtotal	pvalue	FDR	entries
GO:0006952	P	defense response	53	200	1566	28362	1.2e-21	1.2e-18	// AT4G11890 // AT3G23120 // AT2G30750 // AT5G03350 // AT3G57270 // AT2G26020 // AT3G50930 // AT2G32680 // AT5G24530 // AT5G45000 // AT2G26560 // AT2G35980 // AT3G11010 // AT3G25510 // AT2G14610 // AT1G51890 // AT4G02520 // AT4G23220 // AT4G11170 // AT5G10760 // AT2G14560 // AT4G23140 // AT1G71390 // AT4G23320 // AT4G14370 // AT5G38900 // AT2G37130 // AT2G26010 // AT4G14390 // AT4G03450 // AT5G22…
GO:0051707	P	response to other organism	44	200	1210	28362	4.8e-19	1.7e-16	// AT2G30750 // AT5G03350 // AT2G31865 // AT3G50930 // AT4G02330 // AT5G24530 // AT2G26560 // AT2G35980 // AT2G14610 // AT1G51890 // AT4G23220 // AT5G10760 // AT2G14560 // AT4G23140 // AT4G11890 // AT5G24540 // AT3G57240 // AT5G38900 // AT2G37130 // AT2G26010 // AT4G23320 // AT5G22570 // AT3G22231 // AT1G33960 // AT2G47130 // AT3G09940 // AT1G02450 // AT3G11340 // AT2G02930 // AT4G31800 // AT2G18…
GO:0043207	P	response to external biotic stimulus	44	200	1212	28362	5.1e-19	1.7e-16	// AT2G30750 // AT5G03350 // AT2G31865 // AT3G50930 // AT4G02330 // AT5G24530 // AT2G26560 // AT2G35980 // AT2G14610 // AT1G51890 // AT4G23220 // AT5G10760 // AT2G14560 // AT4G23140 // AT4G11890 // AT5G24540 // AT3G57240 // AT5G38900 // AT2G37130 // AT2G26010 // AT4G23320 // AT5G22570 // AT3G22231 // AT1G33960 // AT2G47130 // AT3G09940 // AT1G02450 // AT3G11340 // AT2G02930 // AT4G31800 // AT2G18…
GO:0009607	P	response to biotic stimulus	44	200	1253	28362	1.7e-18	4.4e-16	// AT2G30750 // AT5G03350 // AT2G31865 // AT3G50930 // AT4G02330 // AT5G24530 // AT2G26560 // AT2G35980 // AT2G14610 // AT1G51890 // AT4G23220 // AT5G10760 // AT2G14560 // AT4G23140 // AT4G11890 // AT5G24540 // AT3G57240 // AT5G38900 // AT2G37130 // AT2G26010 // AT4G23320 // AT5G22570 // AT3G22231 // AT1G33960 // AT2G47130 // AT3G09940 // AT1G02450 // AT3G11340 // AT2G02930 // AT4G31800 // AT2G18…
GO:0006950	P	response to stress	73	200	3506	28362	3.1e-18	6.5e-16	// AT4G11890 // AT3G23120 // AT2G24850 // AT2G30750 // AT1G16420 // AT1G78410 // AT3G57270 // AT1G01680 // AT4G21840 // AT3G50930 // AT2G32680 // AT4G02330 // AT5G24530 // AT1G43910 // AT2G26560 // AT2G35980 // AT3G11010 // AT5G25250 // AT3G25510 // AT2G14610 // AT1G51890 // AT4G02520 // AT1G26380 // AT4G23220 // AT4G11170 // AT5G10760 // AT2G14560 // AT4G14390 // AT4G23140 // AT1G71390 // AT4G23…
GO:0051704	P	multi-organism process	47	200	1631	28362	1.7e-16	2.9e-14	// AT3G54150 // AT2G30750 // AT5G03350 // AT2G31865 // AT3G50930 // AT4G02330 // AT5G24530 // AT2G26560 // AT2G35980 // AT2G14610 // AT1G51890 // AT1G65790 // AT4G23220 // AT5G10760 // AT2G14560 // AT4G23140 // AT4G11890 // AT5G24540 // AT3G57240 // AT5G38900 // AT2G37130 // AT2G26010 // AT4G23320 // AT5G22570 // AT3G22231 // AT1G33960 // AT2G47130 // AT3G09940 // AT1G02450 // AT3G11340 // AT2G02…
GO:0009605	P	response to external stimulus	46	200	1582	28362	2.7e-16	4e-14	// AT2G30750 // AT5G03350 // AT2G31865 // AT3G50930 // AT4G02330 // AT5G24530 // AT1G43910 // AT2G26560 // AT2G35980 // AT2G14610 // AT1G51890 // AT4G23220 // AT5G10760 // AT2G14560 // AT4G23140 // AT4G11890 // AT5G24540 // AT3G57240 // AT5G38900 // AT2G37130 // AT2G26010 // AT4G23320 // AT5G22570 // AT1G68320 // AT3G22231 // AT1G33960 // AT2G47130 // AT3G09940 // AT1G02450 // AT3G11340 // AT2G02…
GO:0050896	P	response to stimulus	96	200	6250	28362	7.3e-16	9.4e-14	// AT3G57270 // AT4G21840 // AT2G32680 // AT5G24530 // AT1G65790 // AT1G26380 // AT5G10760 // AT4G23140 // AT2G26010 // AT3G28580 // AT4G03450 // AT5G22570 // AT3G21150 // AT2G25440 // AT4G18010 // AT3G11340 // AT4G23150 // AT3G52400 // AT1G57630 // AT5G10380 // AT4G23310 // AT3G45330 // AT2G31865 // AT1G01560 // AT2G24850 // AT2G30750 // AT1G16420 // AT3G04220 // AT1G01680 // AT2G29110 // AT3G57…
GO:0098542	P	defense response to other organism	35	200	936	28362	1.5e-15	1.7e-13	// AT2G30750 // AT5G03350 // AT2G31865 // AT5G24530 // AT2G26560 // AT2G35980 // AT2G14610 // AT1G51890 // AT4G23220 // AT5G10760 // AT2G14560 // AT4G23140 // AT4G11890 // AT5G38900 // AT2G37130 // AT2G26010 // AT4G23320 // AT5G22570 // AT3G22231 // AT2G47130 // AT1G02450 // AT3G11340 // AT2G02930 // AT4G31800 // AT2G18660 // AT2G26020 // AT4G23150 // AT3G52400 // AT2G25000 // AT4G12490 // AT4G23…
GO:1901700	P	response to oxygen-containing compound	40	200	1557	28362	1.6e-12	1.7e-10	// AT4G18010 // AT1G01560 // AT2G24850 // AT1G16420 // AT3G21150 // AT5G67450 // AT3G50930 // AT4G14390 // AT4G02330 // AT5G24530 // AT1G43910 // AT3G46080 // AT2G14610 // AT1G65790 // AT4G11170 // AT2G14560 // AT4G23140 // AT5G56960 // AT2G46400 // AT3G28580 // AT4G03450 // AT5G22570 // AT5G03350 // AT1G68320 // AT3G22231 // AT3G61190 // AT5G40010 // AT3G09940 // AT3G44350 // AT3G46090 // AT5G24…
GO:0009617	P	response to bacterium	22	200	441	28362	2e-12	1.9e-10	// AT2G30750 // AT3G50930 // AT5G24530 // AT1G51890 // AT4G23220 // AT4G23320 // AT3G57240 // AT4G23140 // AT5G22570 // AT3G22231 // AT1G33960 // AT2G47130 // AT1G02450 // AT4G31800 // AT2G26440 // AT4G23150 // AT2G25000 // AT5G10380 // AT4G23310 // AT3G04720 // AT4G02520 // AT1G02920
GO:0071944	C	cell periphery	67	200	4309	28362	1.2e-10	2.2e-08	// AT1G44130 // AT4G04510 // AT3G47480 // AT2G26020 // AT4G34380 // AT4G22710 // AT5G25260 // AT3G57270 // AT4G21120 // AT3G60470 // AT1G56120 // AT3G50930 // AT5G18470 // AT1G43910 // AT2G35980 // AT5G25250 // AT4G21903 // AT4G25810 // AT1G51890 // AT4G12490 // AT1G35710 // AT3G28510 // AT1G26380 // AT4G11890 // AT4G04540 // AT4G23220 // AT4G23140 // AT1G30900 // AT4G30280 // AT1G65790 // AT4G35…
GO:0042221	P	response to chemical	52	200	2853	28362	1.4e-10	1.2e-08	// AT2G17040 // AT1G01560 // AT2G24850 // AT1G16420 // AT3G21150 // AT5G67450 // AT3G50930 // AT4G14390 // AT4G02330 // AT5G24530 // AT1G43910 // AT3G46080 // AT5G25250 // AT4G21903 // AT2G14610 // AT2G26560 // AT1G65790 // AT1G26380 // AT4G11890 // AT4G14640 // AT4G11170 // AT2G14560 // AT4G23140 // AT2G04070 // AT5G56960 // AT2G46400 // AT5G02780 // AT3G28580 // AT4G03450 // AT5G22570 // AT5G03…
GO:0009620	P	response to fungus	22	200	573	28362	2.5e-10	2e-08	// AT2G31865 // AT2G26020 // AT4G02330 // AT5G24530 // AT2G14560 // AT5G38900 // AT2G37130 // AT2G26010 // AT3G22231 // AT3G09940 // AT3G11340 // AT2G02930 // AT4G31800 // AT4G02520 // AT2G25000 // AT5G10380 // AT4G12490 // AT3G45330 // AT3G52400 // AT3G04720 // AT4G11890 // AT1G02920
GO:0009751	P	response to salicylic acid	14	200	209	28362	6.8e-10	5e-08	// AT4G31800 // AT3G52400 // AT2G25000 // AT4G03450 // AT5G22570 // AT3G50930 // AT1G68320 // AT3G22231 // AT2G14560 // AT5G03350 // AT4G14390 // AT5G24530 // AT5G24110 // AT3G61190
GO:0010243	P	response to organonitrogen compound	12	200	166	28362	5.2e-09	3.6e-07	// AT2G14610 // AT4G31800 // AT5G56960 // AT2G17040 // AT3G21150 // AT5G10380 // AT3G23250 // AT5G67450 // AT3G44350 // AT3G46090 // AT3G46080 // AT2G46400
GO:0010200	P	response to chitin	11	200	134	28362	6.7e-09	4.3e-07	// AT4G31800 // AT5G56960 // AT2G17040 // AT3G21150 // AT5G10380 // AT3G23250 // AT5G67450 // AT3G44350 // AT3G46090 // AT3G46080 // AT2G46400
GO:0042742	P	defense response to bacterium	16	200	354	28362	8.9e-09	5.4e-07	// AT1G51890 // AT4G23150 // AT2G25000 // AT4G23320 // AT5G22570 // AT4G23220 // AT2G30750 // AT4G23310 // AT2G47130 // AT4G23140 // AT1G02450 // AT5G24530 // AT3G04720 // AT4G02520 // AT1G02920 // AT4G31800
GO:0002376	P	immune system process	16	200	369	28362	1.6e-08	8.9e-07	// AT2G14610 // AT4G31800 // AT5G38900 // AT2G30750 // AT3G52400 // AT3G50930 // AT5G05300 // AT2G18660 // AT5G10760 // AT2G47130 // AT5G03350 // AT1G02450 // AT3G04720 // AT2G26560 // AT1G02920 // AT2G35980
GO:0005886	C	plasma membrane	56	200	3735	28362	2.7e-08	2.5e-06	// AT4G04510 // AT3G47480 // AT4G34380 // AT4G22710 // AT3G57270 // AT4G21120 // AT3G60470 // AT1G56120 // AT3G50930 // AT5G18470 // AT1G43910 // AT2G35980 // AT5G25250 // AT4G21903 // AT4G11890 // AT1G51890 // AT1G35710 // AT3G28510 // AT1G26380 // AT4G23220 // AT4G23320 // AT2G04070 // AT1G65790 // AT4G35180 // AT2G23680 // AT3G28890 // AT3G57240 // AT4G04540 // AT3G28580 // AT4G23140 // AT3G25…
GO:0001101	P	response to acid chemical	28	200	1181	28362	2.9e-08	1.6e-06	// AT1G01560 // AT2G24850 // AT5G03350 // AT5G67450 // AT3G50930 // AT4G14390 // AT5G24530 // AT1G43910 // AT2G14610 // AT1G65790 // AT4G11170 // AT2G14560 // AT3G28580 // AT4G03450 // AT5G22570 // AT1G68320 // AT3G22231 // AT3G61190 // AT5G40010 // AT3G09940 // AT4G18010 // AT5G24110 // AT4G31800 // AT3G52400 // AT2G25000 // AT3G23250 // AT3G02840 // AT4G11890
GO:0050832	P	defense response to fungus	18	200	504	28362	3.4e-08	1.7e-06	// AT2G02930 // AT4G11890 // AT4G31800 // AT5G38900 // AT4G02520 // AT2G26010 // AT3G52400 // AT2G25000 // AT2G37130 // AT2G26020 // AT3G45330 // AT3G22231 // AT2G14560 // AT4G12490 // AT3G04720 // AT2G31865 // AT1G02920 // AT3G11340
GO:0014070	P	response to organic cyclic compound	16	200	405	28362	5.3e-08	2.6e-06	// AT2G14610 // AT4G31800 // AT3G52400 // AT2G25000 // AT4G03450 // AT5G22570 // AT3G50930 // AT1G68320 // AT3G22231 // AT2G14560 // AT5G03350 // AT4G14390 // AT4G02330 // AT5G24530 // AT5G24110 // AT3G61190
GO:0010033	P	response to organic substance	37	200	2023	28362	1.1e-07	4.9e-06	// AT4G18010 // AT4G11890 // AT1G01560 // AT2G24850 // AT5G03350 // AT3G21150 // AT5G67450 // AT3G50930 // AT4G14390 // AT4G02330 // AT5G24530 // AT1G43910 // AT3G46080 // AT2G14610 // AT1G65790 // AT2G14560 // AT5G56960 // AT2G46400 // AT3G28580 // AT4G03450 // AT5G22570 // AT1G68320 // AT3G22231 // AT3G61190 // AT5G40010 // AT3G09940 // AT3G44350 // AT3G46090 // AT5G24110 // AT4G31800 // AT3G52…
GO:0045087	P	innate immune response	14	200	323	28362	1.3e-07	5.7e-06	// AT2G14610 // AT2G18660 // AT5G38900 // AT2G30750 // AT3G52400 // AT3G50930 // AT5G05300 // AT5G10760 // AT2G47130 // AT5G03350 // AT1G02450 // AT3G04720 // AT2G26560 // AT1G02920
GO:0006955	P	immune response	14	200	333	28362	1.8e-07	7.8e-06	// AT2G14610 // AT2G18660 // AT5G38900 // AT2G30750 // AT3G52400 // AT3G50930 // AT5G05300 // AT5G10760 // AT2G47130 // AT5G03350 // AT1G02450 // AT3G04720 // AT2G26560 // AT1G02920
GO:0031224	C	intrinsic component of membrane	70	200	5540	28362	2.5e-07	1.5e-05	// AT3G48640 // AT4G04510 // AT2G15390 // AT4G29200 // AT3G50930 // AT3G57270 // AT1G26200 // AT4G21120 // AT3G60470 // AT1G56120 // AT5G09470 // AT2G18690 // AT2G29110 // AT2G20142 // AT1G43910 // AT2G35980 // AT4G21903 // AT1G51890 // AT1G35710 // AT3G29034 // AT4G23610 // AT3G28510 // AT4G22710 // AT1G51860 // AT3G51330 // AT4G23140 // AT1G30900 // AT5G26270 // AT1G71390 // AT1G65790 // AT4G35…
GO:0044425	C	membrane part	73	200	5962	28362	4.1e-07	1.9e-05	// AT3G48640 // AT4G04510 // AT4G34380 // AT2G15390 // AT4G29200 // AT5G25260 // AT3G57270 // AT1G26200 // AT4G21120 // AT3G60470 // AT1G56120 // AT5G09470 // AT2G18690 // AT2G29110 // AT2G20142 // AT1G43910 // AT2G35980 // AT5G25250 // AT4G21903 // AT1G51890 // AT1G35710 // AT3G29034 // AT4G23610 // AT3G28510 // AT4G22710 // AT1G51860 // AT3G51330 // AT5G40010 // AT4G23140 // AT1G30900 // AT5G26…
GO:0016301	F	kinase activity	29	200	1436	28362	4.4e-07	9.6e-05	// AT4G04510 // AT1G01560 // AT5G03350 // AT1G51850 // AT1G56120 // AT2G32680 // AT3G11010 // AT1G51890 // AT1G35710 // AT1G65790 // AT1G51860 // AT4G23220 // AT4G23140 // AT5G38250 // AT3G28890 // AT4G04540 // AT4G23320 // AT4G18250 // AT2G25440 // AT4G17660 // AT3G23120 // AT5G47850 // AT5G59680 // AT1G34420 // AT4G23150 // AT4G23230 // AT4G23310 // AT3G45330 // AT4G11890
GO:0071446	P	cellular response to salicylic acid stimulus	7	200	62	28362	5.6e-07	2.3e-05	// AT3G52400 // AT5G22570 // AT4G03450 // AT4G14390 // AT3G50930 // AT3G22231 // AT5G03350
GO:1901698	P	response to nitrogen compound	12	200	264	28362	6.4e-07	2.5e-05	// AT2G14610 // AT4G31800 // AT5G56960 // AT2G17040 // AT3G21150 // AT5G10380 // AT3G23250 // AT5G67450 // AT3G44350 // AT3G46090 // AT3G46080 // AT2G46400
GO:0016740	F	transferase activity	53	200	3791	28362	6.7e-07	9.6e-05	// AT3G54150 // AT4G04510 // AT1G01560 // AT2G24850 // AT2G15390 // AT1G01680 // AT1G56120 // AT5G44990 // AT2G32680 // AT4G14365 // AT2G32030 // AT5G42830 // AT4G25810 // AT1G51890 // AT1G35710 // AT1G65790 // AT4G11890 // AT1G51860 // AT1G21120 // AT4G23140 // AT4G16590 // AT5G38250 // AT3G11010 // AT4G30280 // AT3G12220 // AT4G23220 // AT5G02780 // AT3G28890 // AT4G04540 // AT4G23320 // AT5G03…
GO:0016021	C	integral component of membrane	65	200	5324	28362	2.8e-06	0.0001	// AT3G48640 // AT4G04510 // AT2G15390 // AT4G29200 // AT3G50930 // AT1G26200 // AT4G21120 // AT3G60470 // AT1G56120 // AT5G09470 // AT2G18690 // AT2G29110 // AT2G20142 // AT1G43910 // AT2G35980 // AT4G21903 // AT1G51890 // AT1G35710 // AT3G29034 // AT4G23610 // AT3G28510 // AT4G22710 // AT1G51860 // AT4G23140 // AT1G30900 // AT5G26270 // AT1G71390 // AT1G65790 // AT4G35180 // AT2G23680 // AT3G21…
GO:0004674	F	protein serine/threonine kinase activity	19	200	767	28362	3.1e-06	0.00025	// AT1G51860 // AT5G47850 // AT4G04510 // AT1G01560 // AT1G51890 // AT4G23230 // AT4G23150 // AT1G35710 // AT1G65790 // AT4G04540 // AT4G18250 // AT4G23310 // AT3G45330 // AT4G23140 // AT5G59680 // AT5G38250 // AT4G11890 // AT4G23320 // AT4G23220
GO:0004672	F	protein kinase activity	21	200	925	28362	3.4e-06	0.00025	// AT1G51860 // AT5G47850 // AT4G04510 // AT1G01560 // AT1G34420 // AT4G23230 // AT4G23150 // AT1G51890 // AT1G35710 // AT1G65790 // AT4G04540 // AT4G18250 // AT4G23310 // AT3G45330 // AT4G23140 // AT1G51850 // AT5G59680 // AT5G38250 // AT4G11890 // AT4G23320 // AT4G23220
GO:0006468	P	protein phosphorylation	21	200	936	28362	4.1e-06	0.00016	// AT1G51860 // AT5G47850 // AT4G04510 // AT5G59680 // AT1G34420 // AT4G23230 // AT4G23150 // AT1G51890 // AT1G35710 // AT1G65790 // AT4G04540 // AT4G18250 // AT4G23310 // AT3G45330 // AT1G56120 // AT4G23140 // AT1G51850 // AT5G38250 // AT4G11890 // AT4G23320 // AT4G23220
GO:0009863	P	salicylic acid mediated signaling pathway	6	200	56	28362	4.9e-06	0.00018	// AT3G52400 // AT5G22570 // AT4G03450 // AT4G14390 // AT3G22231 // AT3G50930
GO:0016020	C	membrane	90	200	8532	28362	6.6e-06	0.0002	// AT3G48640 // AT4G04510 // AT3G47480 // AT3G57270 // AT4G21120 // AT2G20142 // AT1G65790 // AT1G26380 // AT4G23140 // AT1G30900 // AT1G33720 // AT3G28580 // AT4G03450 // AT5G48657 // AT4G18250 // AT2G25440 // AT5G38250 // AT2G04515 // AT1G23840 // AT1G14880 // AT4G23150 // AT3G52400 // AT5G10380 // AT4G23310 // AT3G45330 // AT3G26210 // AT2G30750 // AT4G34380 // AT1G51850 // AT2G29110 // AT3G57…
GO:0016772	F	transferase activity, transferring phosphorus-containing groups	29	200	1657	28362	7e-06	0.0004	// AT4G04510 // AT1G01560 // AT5G03350 // AT1G51850 // AT1G56120 // AT2G32680 // AT3G11010 // AT1G51890 // AT1G35710 // AT1G65790 // AT1G51860 // AT4G23220 // AT4G23140 // AT5G38250 // AT3G28890 // AT4G04540 // AT4G23320 // AT4G18250 // AT2G25440 // AT4G17660 // AT3G23120 // AT5G47850 // AT5G59680 // AT1G34420 // AT4G23150 // AT4G23230 // AT4G23310 // AT3G45330 // AT4G11890
GO:0031347	P	regulation of defense response	10	200	233	28362	9e-06	0.00032	// AT4G31800 // AT3G52400 // AT2G25000 // AT4G03450 // AT4G14390 // AT3G22231 // AT3G61190 // AT1G02450 // AT5G05300 // AT4G11890
GO:0016310	P	phosphorylation	24	200	1254	28362	1.1e-05	0.00039	// AT4G04510 // AT5G64000 // AT5G03350 // AT1G51850 // AT1G56120 // AT1G51890 // AT1G35710 // AT1G65790 // AT4G04540 // AT4G23220 // AT4G23140 // AT5G38250 // AT1G51860 // AT4G23320 // AT4G18250 // AT5G09290 // AT5G47850 // AT5G59680 // AT1G34420 // AT4G23150 // AT4G23230 // AT4G23310 // AT3G45330 // AT4G11890
GO:0009627	P	systemic acquired resistance	6	200	67	28362	1.3e-05	0.00042	// AT2G14610 // AT2G18660 // AT5G03350 // AT5G10760 // AT1G02450 // AT3G04720
GO:0005576	C	extracellular region	41	200	2954	28362	2.1e-05	0.00053	// AT1G44130 // AT1G16420 // AT3G57270 // AT2G26020 // AT4G02330 // AT2G32680 // AT3G57240 // AT1G51860 // AT4G25810 // AT1G51890 // AT1G26380 // AT4G04540 // AT5G10760 // AT4G23320 // AT5G44390 // AT4G30280 // AT3G12220 // AT4G39830 // AT3G49780 // AT2G37130 // AT2G26010 // AT5G24540 // AT5G03350 // AT1G65484 // AT2G14610 // AT1G73325 // AT5G11920 // AT1G26420 // AT2G18660 // AT1G51920 // AT4G23…
GO:0016773	F	phosphotransferase activity, alcohol group as acceptor	21	200	1072	28362	3e-05	0.0014	// AT1G51860 // AT5G47850 // AT4G04510 // AT1G01560 // AT1G34420 // AT4G23230 // AT4G23150 // AT1G51890 // AT1G35710 // AT1G65790 // AT4G04540 // AT4G18250 // AT4G23310 // AT3G45330 // AT4G23140 // AT1G51850 // AT5G59680 // AT5G38250 // AT4G11890 // AT4G23320 // AT4G23220
GO:0009814	P	defense response, incompatible interaction	8	200	170	28362	3.9e-05	0.0013	// AT2G14610 // AT2G18660 // AT5G38900 // AT5G03350 // AT5G10760 // AT1G02450 // AT3G04720 // AT1G02920
GO:0003824	F	catalytic activity	90	200	9101	28362	9.7e-05	0.004	// AT4G04510 // AT3G57270 // AT4G21840 // AT2G32680 // AT5G24530 // AT4G25810 // AT1G65790 // AT1G26380 // AT1G21120 // AT5G10760 // AT4G23140 // AT5G44390 // AT1G33720 // AT3G28580 // AT4G18250 // AT2G25440 // AT4G18010 // AT3G25610 // AT3G11340 // AT5G11920 // AT4G23150 // AT5G10380 // AT4G23310 // AT3G45330 // AT2G31865 // AT3G26210 // AT1G01560 // AT2G24850 // AT2G30750 // AT1G16420 // AT1G01…
GO:0080134	P	regulation of response to stress	10	200	316	28362	0.00011	0.0033	// AT4G31800 // AT3G52400 // AT2G25000 // AT4G03450 // AT4G14390 // AT3G22231 // AT3G61190 // AT1G02450 // AT5G05300 // AT4G11890
GO:0009719	P	response to endogenous stimulus	27	200	1732	28362	0.00011	0.0033	// AT4G18010 // AT4G11890 // AT1G01560 // AT2G24850 // AT3G21150 // AT5G67450 // AT4G02330 // AT1G43910 // AT3G46080 // AT2G14610 // AT1G65790 // AT5G56960 // AT2G46400 // AT3G28580 // AT1G68320 // AT3G22231 // AT5G40010 // AT3G09940 // AT3G44350 // AT3G46090 // AT4G31800 // AT3G52400 // AT2G17040 // AT5G10380 // AT3G23250 // AT3G04720 // AT4G02520
GO:0071229	P	cellular response to acid chemical	12	200	485	28362	0.00022	0.0064	// AT3G52400 // AT4G03450 // AT5G22570 // AT1G65790 // AT3G50930 // AT1G68320 // AT3G22231 // AT5G03350 // AT4G14390 // AT5G67450 // AT4G18010 // AT4G11890
GO:0000302	P	response to reactive oxygen species	7	200	166	28362	0.00023	0.0065	// AT4G23150 // AT3G28580 // AT4G23140 // AT4G11170 // AT1G16420 // AT3G02840 // AT5G24110
GO:0006796	P	phosphate-containing compound metabolic process	26	200	1735	28362	0.00026	0.0073	// AT4G04510 // AT5G64000 // AT5G03350 // AT1G51850 // AT1G56120 // AT1G51890 // AT1G35710 // AT1G65790 // AT1G51860 // AT4G23220 // AT4G23140 // AT5G38250 // AT4G04540 // AT4G23320 // AT4G18250 // AT5G09290 // AT3G22231 // AT4G18010 // AT5G47850 // AT5G59680 // AT1G34420 // AT4G23150 // AT4G23230 // AT4G23310 // AT3G45330 // AT4G11890
GO:0006793	P	phosphorus metabolic process	26	200	1751	28362	0.0003	0.0082	// AT4G04510 // AT5G64000 // AT5G03350 // AT1G51850 // AT1G56120 // AT1G51890 // AT1G35710 // AT1G65790 // AT1G51860 // AT4G23220 // AT4G23140 // AT5G38250 // AT4G04540 // AT4G23320 // AT4G18250 // AT5G09290 // AT3G22231 // AT4G18010 // AT5G47850 // AT5G59680 // AT1G34420 // AT4G23150 // AT4G23230 // AT4G23310 // AT3G45330 // AT4G11890
GO:0071407	P	cellular response to organic cyclic compound	7	200	187	28362	0.00045	0.012	// AT3G52400 // AT5G22570 // AT4G03450 // AT4G14390 // AT3G50930 // AT3G22231 // AT5G03350
GO:0006979	P	response to oxidative stress	11	200	453	28362	0.00046	0.012	// AT2G37130 // AT4G23150 // AT3G28580 // AT4G23140 // AT4G11170 // AT4G21840 // AT1G16420 // AT3G02840 // AT1G78410 // AT3G46090 // AT5G24110
GO:0030312	C	external encapsulating structure	14	200	706	28362	0.00059	0.012	// AT1G44130 // AT5G11920 // AT4G25810 // AT3G57240 // AT2G18660 // AT4G12490 // AT2G26010 // AT5G03350 // AT2G26440 // AT2G26020 // AT2G14610 // AT4G02330 // AT5G18470 // AT4G30280
GO:0005618	C	cell wall	14	200	706	28362	0.00059	0.012	// AT1G44130 // AT5G11920 // AT4G25810 // AT3G57240 // AT2G18660 // AT4G12490 // AT2G26010 // AT5G03350 // AT2G26440 // AT2G26020 // AT2G14610 // AT4G02330 // AT5G18470 // AT4G30280
GO:1901701	P	cellular response to oxygen-containing compound	13	200	635	28362	0.00069	0.017	// AT1G16420 // AT4G03450 // AT5G22570 // AT1G65790 // AT5G03350 // AT3G50930 // AT1G68320 // AT3G22231 // AT3G52400 // AT4G14390 // AT5G67450 // AT4G18010 // AT4G11890
GO:0007165	P	signal transduction	27	200	1965	28362	0.00075	0.018	// AT1G01560 // AT3G21150 // AT5G67450 // AT3G50930 // AT2G32680 // AT2G20142 // AT5G45000 // AT3G11010 // AT1G35710 // AT1G65790 // AT4G14640 // AT4G11170 // AT1G71390 // AT4G11890 // AT4G14370 // AT3G28890 // AT4G14390 // AT4G03450 // AT5G22570 // AT2G25440 // AT1G68320 // AT3G22231 // AT3G23120 // AT4G18010 // AT3G52400 // AT1G57630 // AT4G02520
GO:0012501	P	programmed cell death	6	200	147	28362	0.00075	0.018	// AT1G16420 // AT3G52400 // AT5G10380 // AT2G47130 // AT3G50930 // AT2G26560
GO:0051716	P	cellular response to stimulus	35	200	2856	28362	0.00093	0.021	// AT1G01560 // AT3G23120 // AT1G16420 // AT3G21150 // AT2G31865 // AT5G67450 // AT3G50930 // AT2G32680 // AT2G20142 // AT1G43910 // AT2G26560 // AT3G11010 // AT5G25250 // AT5G45000 // AT1G35710 // AT1G65790 // AT1G26380 // AT4G14640 // AT4G11170 // AT5G03350 // AT1G71390 // AT4G11890 // AT4G14370 // AT3G28890 // AT4G14390 // AT4G03450 // AT5G22570 // AT2G25440 // AT1G68320 // AT3G22231 // AT2G47…
GO:0044700	P	single organism signaling	27	200	1995	28362	0.00094	0.021	// AT1G01560 // AT3G21150 // AT5G67450 // AT3G50930 // AT2G32680 // AT2G20142 // AT5G45000 // AT3G11010 // AT1G35710 // AT1G65790 // AT4G14640 // AT4G11170 // AT1G71390 // AT4G11890 // AT4G14370 // AT3G28890 // AT4G14390 // AT4G03450 // AT5G22570 // AT2G25440 // AT1G68320 // AT3G22231 // AT3G23120 // AT4G18010 // AT3G52400 // AT1G57630 // AT4G02520
GO:0023052	P	signaling	27	200	1997	28362	0.00095	0.021	// AT1G01560 // AT3G21150 // AT5G67450 // AT3G50930 // AT2G32680 // AT2G20142 // AT5G45000 // AT3G11010 // AT1G35710 // AT1G65790 // AT4G14640 // AT4G11170 // AT1G71390 // AT4G11890 // AT4G14370 // AT3G28890 // AT4G14390 // AT4G03450 // AT5G22570 // AT2G25440 // AT1G68320 // AT3G22231 // AT3G23120 // AT4G18010 // AT3G52400 // AT1G57630 // AT4G02520
GO:0032559	F	adenyl ribonucleotide binding	30	200	2364	28362	0.0013	0.039	// AT4G04510 // AT1G01560 // AT1G51850 // AT1G56120 // AT4G23310 // AT3G50930 // AT1G43910 // AT3G25510 // AT1G51890 // AT1G35710 // AT1G65790 // AT1G51860 // AT4G11170 // AT4G23140 // AT5G38250 // AT4G14370 // AT4G04540 // AT3G28580 // AT4G18250 // AT4G17660 // AT5G40010 // AT3G25610 // AT5G47850 // AT5G59680 // AT1G34420 // AT4G23150 // AT3G28510 // AT3G45330 // AT4G11890 // AT1G09080
GO:0030554	F	adenyl nucleotide binding	30	200	2366	28362	0.0013	0.039	// AT4G04510 // AT1G01560 // AT1G51850 // AT1G56120 // AT4G23310 // AT3G50930 // AT1G43910 // AT3G25510 // AT1G51890 // AT1G35710 // AT1G65790 // AT1G51860 // AT4G11170 // AT4G23140 // AT5G38250 // AT4G14370 // AT4G04540 // AT3G28580 // AT4G18250 // AT4G17660 // AT5G40010 // AT3G25610 // AT5G47850 // AT5G59680 // AT1G34420 // AT4G23150 // AT3G28510 // AT3G45330 // AT4G11890 // AT1G09080
GO:0097367	F	carbohydrate derivative binding	33	200	2696	28362	0.0014	0.039	// AT4G04510 // AT1G01560 // AT1G51850 // AT1G56120 // AT4G23310 // AT3G50930 // AT1G43910 // AT1G09080 // AT3G25510 // AT1G51890 // AT1G35710 // AT1G65790 // AT1G51860 // AT4G11170 // AT4G23140 // AT5G38250 // AT4G14370 // AT4G04540 // AT3G28580 // AT4G18250 // AT1G33960 // AT5G40010 // AT3G25610 // AT5G47850 // AT5G59680 // AT1G34420 // AT4G23150 // AT4G11890 // AT3G28510 // AT3G45330 // AT3G04…
GO:0070887	P	cellular response to chemical stimulus	18	200	1176	28362	0.0019	0.042	// AT5G25250 // AT1G57630 // AT3G52400 // AT4G03450 // AT5G22570 // AT1G65790 // AT1G26380 // AT5G03350 // AT3G50930 // AT1G68320 // AT3G22231 // AT2G26560 // AT1G16420 // AT4G14390 // AT5G67450 // AT4G18010 // AT4G02520 // AT4G11890
GO:0007154	P	cell communication	28	200	2223	28362	0.0022	0.046	// AT1G01560 // AT3G21150 // AT5G67450 // AT3G50930 // AT2G32680 // AT2G20142 // AT1G43910 // AT3G11010 // AT5G45000 // AT1G35710 // AT1G65790 // AT4G14640 // AT4G11170 // AT1G71390 // AT4G11890 // AT4G14370 // AT3G28890 // AT4G14390 // AT4G03450 // AT5G22570 // AT2G25440 // AT1G68320 // AT3G22231 // AT3G23120 // AT4G18010 // AT3G52400 // AT1G57630 // AT4G02520
GO:0008219	P	cell death	6	200	194	28362	0.0029	0.062	// AT1G16420 // AT3G52400 // AT5G10380 // AT2G47130 // AT3G50930 // AT2G26560
GO:0001883	F	purine nucleoside binding	31	200	2612	28362	0.0031	0.062	// AT4G04510 // AT1G01560 // AT1G51850 // AT1G56120 // AT4G23310 // AT3G50930 // AT1G43910 // AT3G25510 // AT1G51890 // AT1G35710 // AT1G65790 // AT1G51860 // AT4G11170 // AT4G23140 // AT5G38250 // AT4G14370 // AT4G04540 // AT3G28580 // AT4G18250 // AT1G33960 // AT5G40010 // AT3G25610 // AT5G47850 // AT5G59680 // AT1G34420 // AT4G23150 // AT3G28510 // AT3G45330 // AT1G09080 // AT4G11890 // AT4G17…
GO:0032549	F	ribonucleoside binding	31	200	2617	28362	0.0031	0.062	// AT4G04510 // AT1G01560 // AT1G51850 // AT1G56120 // AT4G23310 // AT3G50930 // AT1G43910 // AT3G25510 // AT1G51890 // AT1G35710 // AT1G65790 // AT1G51860 // AT4G11170 // AT4G23140 // AT5G38250 // AT4G14370 // AT4G04540 // AT3G28580 // AT4G18250 // AT1G33960 // AT5G40010 // AT3G25610 // AT5G47850 // AT5G59680 // AT1G34420 // AT4G23150 // AT3G28510 // AT3G45330 // AT1G09080 // AT4G11890 // AT4G17…
GO:0032550	F	purine ribonucleoside binding	31	200	2612	28362	0.0031	0.062	// AT4G04510 // AT1G01560 // AT1G51850 // AT1G56120 // AT4G23310 // AT3G50930 // AT1G43910 // AT3G25510 // AT1G51890 // AT1G35710 // AT1G65790 // AT1G51860 // AT4G11170 // AT4G23140 // AT5G38250 // AT4G14370 // AT4G04540 // AT3G28580 // AT4G18250 // AT1G33960 // AT5G40010 // AT3G25610 // AT5G47850 // AT5G59680 // AT1G34420 // AT4G23150 // AT3G28510 // AT3G45330 // AT1G09080 // AT4G11890 // AT4G17…
GO:0001882	F	nucleoside binding	31	200	2618	28362	0.0032	0.062	// AT4G04510 // AT1G01560 // AT1G51850 // AT1G56120 // AT4G23310 // AT3G50930 // AT1G43910 // AT3G25510 // AT1G51890 // AT1G35710 // AT1G65790 // AT1G51860 // AT4G11170 // AT4G23140 // AT5G38250 // AT4G14370 // AT4G04540 // AT3G28580 // AT4G18250 // AT1G33960 // AT5G40010 // AT3G25610 // AT5G47850 // AT5G59680 // AT1G34420 // AT4G23150 // AT3G28510 // AT3G45330 // AT1G09080 // AT4G11890 // AT4G17…
GO:0017076	F	purine nucleotide binding	31	200	2633	28362	0.0034	0.062	// AT4G04510 // AT1G01560 // AT1G51850 // AT1G56120 // AT4G23310 // AT3G50930 // AT1G43910 // AT3G25510 // AT1G51890 // AT1G35710 // AT1G65790 // AT1G51860 // AT4G11170 // AT4G23140 // AT5G38250 // AT4G14370 // AT4G04540 // AT3G28580 // AT4G18250 // AT1G33960 // AT5G40010 // AT3G25610 // AT5G47850 // AT5G59680 // AT1G34420 // AT4G23150 // AT3G28510 // AT3G45330 // AT1G09080 // AT4G11890 // AT4G17…
GO:0032555	F	purine ribonucleotide binding	31	200	2631	28362	0.0034	0.062	// AT4G04510 // AT1G01560 // AT1G51850 // AT1G56120 // AT4G23310 // AT3G50930 // AT1G43910 // AT3G25510 // AT1G51890 // AT1G35710 // AT1G65790 // AT1G51860 // AT4G11170 // AT4G23140 // AT5G38250 // AT4G14370 // AT4G04540 // AT3G28580 // AT4G18250 // AT1G33960 // AT5G40010 // AT3G25610 // AT5G47850 // AT5G59680 // AT1G34420 // AT4G23150 // AT3G28510 // AT3G45330 // AT1G09080 // AT4G11890 // AT4G17…
GO:0032553	F	ribonucleotide binding	31	200	2664	28362	0.0041	0.069	// AT4G04510 // AT1G01560 // AT1G51850 // AT1G56120 // AT4G23310 // AT3G50930 // AT1G43910 // AT3G25510 // AT1G51890 // AT1G35710 // AT1G65790 // AT1G51860 // AT4G11170 // AT4G23140 // AT5G38250 // AT4G14370 // AT4G04540 // AT3G28580 // AT4G18250 // AT1G33960 // AT5G40010 // AT3G25610 // AT5G47850 // AT5G59680 // AT1G34420 // AT4G23150 // AT3G28510 // AT3G45330 // AT1G09080 // AT4G11890 // AT4G17…
GO:0036211	P	protein modification process	26	200	2126	28362	0.0046	0.093	// AT4G04510 // AT4G14365 // AT2G15390 // AT1G01680 // AT1G56120 // AT1G51890 // AT1G35710 // AT1G65790 // AT1G51860 // AT4G23220 // AT4G23140 // AT5G38250 // AT5G02780 // AT4G04540 // AT4G23320 // AT4G18250 // AT5G47850 // AT5G59680 // AT1G34420 // AT1G51850 // AT4G23150 // AT5G10380 // AT4G23230 // AT4G23310 // AT3G45330 // AT4G11890
GO:0006464	P	cellular protein modification process	26	200	2126	28362	0.0046	0.093	// AT4G04510 // AT4G14365 // AT2G15390 // AT1G01680 // AT1G56120 // AT1G51890 // AT1G35710 // AT1G65790 // AT1G51860 // AT4G23220 // AT4G23140 // AT5G38250 // AT5G02780 // AT4G04540 // AT4G23320 // AT4G18250 // AT5G47850 // AT5G59680 // AT1G34420 // AT1G51850 // AT4G23150 // AT5G10380 // AT4G23230 // AT4G23310 // AT3G45330 // AT4G11890
GO:0044403	P	symbiosis, encompassing mutualism through parasitism	5	200	151	28362	0.0049	0.098	// AT3G09940 // AT3G04720 // AT2G26560 // AT4G31800 // AT2G35980
GO:0005524	F	ATP binding	27	200	2248	28362	0.0049	0.078	// AT4G04510 // AT1G01560 // AT1G51850 // AT1G56120 // AT4G23310 // AT3G50930 // AT1G43910 // AT1G51890 // AT1G35710 // AT1G65790 // AT4G04540 // AT4G23140 // AT5G38250 // AT1G51860 // AT3G28580 // AT4G18250 // AT4G17660 // AT5G40010 // AT3G25610 // AT5G47850 // AT5G59680 // AT1G34420 // AT4G23150 // AT3G28510 // AT3G45330 // AT4G11890 // AT1G09080
GO:0044419	P	interspecies interaction between organisms	5	200	154	28362	0.0053	0.1	// AT3G09940 // AT3G04720 // AT2G26560 // AT4G31800 // AT2G35980
GO:0030246	F	carbohydrate binding	7	200	303	28362	0.0064	0.097	// AT5G18470 // AT5G03350 // AT3G57270 // AT1G65790 // AT3G45330 // AT3G57240 // AT5G38250
GO:0010035	P	response to inorganic substance	14	200	926	28362	0.0067	0.13	// AT2G14610 // AT3G28580 // AT5G40010 // AT3G09940 // AT4G14640 // AT4G11170 // AT3G23250 // AT4G02520 // AT2G26560 // AT1G16420 // AT3G02840 // AT4G11890 // AT5G24110 // AT1G02920
GO:0048583	P	regulation of response to stimulus	10	200	565	28362	0.0076	0.14	// AT4G31800 // AT3G52400 // AT2G25000 // AT4G03450 // AT4G14390 // AT3G22231 // AT3G61190 // AT1G02450 // AT5G05300 // AT4G11890
GO:0000166	F	nucleotide binding	36	200	3370	28362	0.0076	0.1	// AT4G04510 // AT1G01560 // AT4G34380 // AT1G65790 // AT1G51850 // AT1G56120 // AT3G50930 // AT1G43910 // AT3G25510 // AT1G51890 // AT1G35710 // AT3G28510 // AT1G26380 // AT1G51860 // AT4G11170 // AT4G23140 // AT5G44390 // AT5G38250 // AT4G14370 // AT4G04540 // AT3G28580 // AT5G47850 // AT4G18250 // AT4G17660 // AT5G40010 // AT3G09940 // AT3G25610 // AT1G26420 // AT5G59680 // AT1G34420 // AT4G23…
GO:1901265	F	nucleoside phosphate binding	36	200	3370	28362	0.0076	0.1	// AT4G04510 // AT1G01560 // AT4G34380 // AT1G65790 // AT1G51850 // AT1G56120 // AT3G50930 // AT1G43910 // AT3G25510 // AT1G51890 // AT1G35710 // AT3G28510 // AT1G26380 // AT1G51860 // AT4G11170 // AT4G23140 // AT5G44390 // AT5G38250 // AT4G14370 // AT4G04540 // AT3G28580 // AT5G47850 // AT4G18250 // AT4G17660 // AT5G40010 // AT3G09940 // AT3G25610 // AT1G26420 // AT5G59680 // AT1G34420 // AT4G23…
GO:0048046	C	apoplast	9	200	486	28362	0.0084	0.15	// AT5G11920 // AT4G25810 // AT3G57240 // AT2G18660 // AT4G30280 // AT2G14610 // AT5G10760 // AT5G03350 // AT4G02520
GO:0019748	P	secondary metabolic process	9	200	492	28362	0.0091	0.17	// AT2G02930 // AT1G33720 // AT2G30750 // AT4G22710 // AT1G02920 // AT1G68320 // AT4G02520 // AT3G12220 // AT3G26210
GO:0036094	F	small molecule binding	36	200	3434	28362	0.01	0.13	// AT4G04510 // AT1G01560 // AT4G34380 // AT1G65790 // AT1G51850 // AT1G56120 // AT3G50930 // AT1G43910 // AT3G25510 // AT1G51890 // AT1G35710 // AT3G28510 // AT1G26380 // AT1G51860 // AT4G11170 // AT4G23140 // AT5G44390 // AT5G38250 // AT4G14370 // AT4G04540 // AT3G28580 // AT5G47850 // AT4G18250 // AT4G17660 // AT5G40010 // AT3G09940 // AT3G25610 // AT1G26420 // AT5G59680 // AT1G34420 // AT4G23…
GO:0035639	F	purine ribonucleoside triphosphate binding	28	200	2515	28362	0.011	0.14	// AT4G04510 // AT1G01560 // AT1G51850 // AT1G56120 // AT4G23310 // AT3G50930 // AT1G43910 // AT1G51890 // AT1G35710 // AT1G65790 // AT1G51860 // AT4G23140 // AT5G38250 // AT4G04540 // AT3G28580 // AT4G18250 // AT4G17660 // AT5G40010 // AT3G25610 // AT5G47850 // AT5G59680 // AT1G34420 // AT4G23150 // AT3G28510 // AT3G45330 // AT1G09080 // AT4G11890 // AT1G33960
GO:0031225	C	anchored component of membrane	6	200	280	28362	0.016	0.26	// AT3G57240 // AT1G24140 // AT3G57270 // AT1G35230 // AT3G51330 // AT2G35980
GO:0009628	P	response to abiotic stimulus	23	200	2022	28362	0.017	0.3	// AT1G16420 // AT3G21150 // AT5G67450 // AT3G50930 // AT2G29110 // AT4G02330 // AT2G26560 // AT5G25250 // AT2G14610 // AT1G26380 // AT2G15390 // AT5G18470 // AT3G22231 // AT3G61190 // AT5G40010 // AT3G09940 // AT4G11890 // AT1G57630 // AT3G23250 // AT3G04720 // AT4G02520 // AT1G02920 // AT1G09080
GO:0012505	C	endomembrane system	24	200	2143	28362	0.017	0.26	// AT1G44130 // AT2G15390 // AT4G22710 // AT1G79400 // AT1G43910 // AT5G25250 // AT4G25810 // AT1G26380 // AT4G16590 // AT3G25610 // AT4G30280 // AT3G57240 // AT3G49780 // AT1G33720 // AT3G28580 // AT5G40010 // AT1G30900 // AT3G52400 // AT4G12490 // AT3G28510 // AT1G56550 // AT5G01100 // AT4G02520 // AT1G09080
GO:0009651	P	response to salt stress	9	200	574	28362	0.022	0.39	// AT4G11890 // AT2G15390 // AT3G23250 // AT5G40010 // AT3G09940 // AT5G67450 // AT3G04720 // AT4G02520 // AT1G02920
GO:0009753	P	response to jasmonic acid	5	200	225	28362	0.023	0.39	// AT3G09940 // AT3G52400 // AT2G14610 // AT3G23250 // AT2G24850
GO:0009737	P	response to abscisic acid	9	200	578	28362	0.023	0.39	// AT4G18010 // AT1G01560 // AT3G28580 // AT1G65790 // AT3G22231 // AT5G40010 // AT5G67450 // AT1G43910 // AT4G11890
GO:0033993	P	response to lipid	11	200	772	28362	0.023	0.39	// AT4G18010 // AT1G01560 // AT3G28580 // AT1G65790 // AT1G68320 // AT3G22231 // AT5G40010 // AT4G02330 // AT5G67450 // AT1G43910 // AT4G11890
GO:0097305	P	response to alcohol	9	200	583	28362	0.024	0.4	// AT4G18010 // AT1G01560 // AT3G28580 // AT1G65790 // AT3G22231 // AT5G40010 // AT5G67450 // AT1G43910 // AT4G11890
GO:0009738	P	abscisic acid-activated signaling pathway	5	200	243	28362	0.031	0.5	// AT4G11890 // AT5G67450 // AT4G18010 // AT3G22231 // AT1G65790
GO:0071310	P	cellular response to organic substance	13	200	1023	28362	0.031	0.5	// AT3G52400 // AT4G03450 // AT5G22570 // AT1G65790 // AT3G50930 // AT1G68320 // AT3G22231 // AT5G03350 // AT4G14390 // AT5G67450 // AT4G18010 // AT4G02520 // AT4G11890
GO:0044459	C	plasma membrane part	7	200	428	28362	0.034	0.48	// AT5G25250 // AT3G57240 // AT5G25260 // AT3G57270 // AT4G34380 // AT1G30900 // AT2G35980
GO:0043412	P	macromolecule modification	26	200	2532	28362	0.035	0.55	// AT4G04510 // AT4G14365 // AT2G15390 // AT1G01680 // AT1G56120 // AT1G51890 // AT1G35710 // AT1G65790 // AT1G51860 // AT4G23220 // AT4G23140 // AT5G38250 // AT5G02780 // AT4G04540 // AT4G23320 // AT4G18250 // AT5G47850 // AT5G59680 // AT1G34420 // AT1G51850 // AT4G23150 // AT5G10380 // AT4G23230 // AT4G23310 // AT3G45330 // AT4G11890
GO:0016798	F	hydrolase activity, acting on glycosyl bonds	7	200	438	28362	0.038	0.45	// AT5G11920 // AT4G25810 // AT3G57240 // AT4G30280 // AT5G24540 // AT3G57270 // AT2G31865
GO:0006970	P	response to osmotic stress	9	200	636	28362	0.039	0.6	// AT4G11890 // AT2G15390 // AT3G23250 // AT5G40010 // AT3G09940 // AT5G67450 // AT3G04720 // AT4G02520 // AT1G02920
GO:0009725	P	response to hormone	18	200	1631	28362	0.042	0.63	// AT2G14610 // AT1G01560 // AT2G24850 // AT3G28580 // AT3G04720 // AT1G65790 // AT3G09940 // AT1G68320 // AT3G22231 // AT5G40010 // AT3G52400 // AT1G43910 // AT3G23250 // AT5G67450 // AT4G18010 // AT4G02520 // AT4G11890 // AT4G02330
GO:0005509	F	calcium ion binding	5	200	266	28362	0.042	0.47	// AT1G30900 // AT3G29000 // AT3G01830 // AT4G14640 // AT3G47480
GO:0033554	P	cellular response to stress	11	200	858	28362	0.043	0.63	// AT5G25250 // AT1G16420 // AT1G57630 // AT1G26380 // AT1G68320 // AT3G50930 // AT2G47130 // AT3G52400 // AT1G43910 // AT2G31865 // AT2G26560
GO:0071215	P	cellular response to abscisic acid stimulus	5	200	267	28362	0.043	0.63	// AT4G11890 // AT5G67450 // AT4G18010 // AT3G22231 // AT1G65790
GO:0097306	P	cellular response to alcohol	5	200	267	28362	0.043	0.63	// AT4G11890 // AT5G67450 // AT4G18010 // AT3G22231 // AT1G65790
GO:0048037	F	cofactor binding	7	200	451	28362	0.043	0.47	// AT1G26420 // AT2G24850 // AT4G13890 // AT1G26380 // AT3G09940 // AT5G44390 // AT4G26200
GO:0044699	P	single-organism process	78	200	9448	28362	0.053	0.78	// AT3G54150 // AT1G57630 // AT1G01560 // AT3G23120 // AT2G24850 // AT4G38560 // AT2G30750 // AT1G16420 // AT2G37130 // AT3G21150 // AT3G28890 // AT4G21120 // AT2G29110 // AT4G21840 // AT5G09470 // AT3G50930 // AT2G32680 // AT5G24530 // AT1G43910 // AT2G26560 // AT2G20142 // AT2G35980 // AT3G11010 // AT4G21903 // AT3G26500 // AT5G64000 // AT1G35710 // AT1G65790 // AT1G26380 // AT4G11890 // AT1G21…
GO:0009409	P	response to cold	6	200	384	28362	0.057	0.82	// AT4G02520 // AT5G67450 // AT3G61190 // AT5G40010 // AT4G02330 // AT4G11890
GO:0004553	F	hydrolase activity, hydrolyzing O-glycosyl compounds	6	200	405	28362	0.07	0.74	// AT5G11920 // AT4G25810 // AT3G57240 // AT5G24540 // AT3G57270 // AT2G31865
GO:0071396	P	cellular response to lipid	6	200	409	28362	0.073	1	// AT1G65790 // AT1G68320 // AT5G67450 // AT3G22231 // AT4G18010 // AT4G11890
GO:0050789	P	regulation of biological process	46	200	5306	28362	0.075	1	// AT4G38560 // AT2G17040 // AT1G01560 // AT3G21150 // AT5G67450 // AT3G50930 // AT2G32680 // AT2G20142 // AT5G45000 // AT3G46080 // AT3G11010 // AT4G18010 // AT1G35710 // AT1G65790 // AT4G11890 // AT4G14640 // AT4G11170 // AT5G22380 // AT5G56960 // AT2G46400 // AT4G14370 // AT3G28890 // AT1G71390 // AT4G14390 // AT4G03450 // AT5G22570 // AT2G25440 // AT1G68320 // AT3G22231 // AT3G61190 // AT3G23…
GO:0050794	P	regulation of cellular process	42	200	4857	28362	0.09	1	// AT2G17040 // AT1G01560 // AT3G21150 // AT5G67450 // AT3G50930 // AT2G32680 // AT2G20142 // AT5G45000 // AT3G46080 // AT3G11010 // AT4G18010 // AT1G35710 // AT1G65790 // AT4G11890 // AT4G14640 // AT4G11170 // AT5G22380 // AT5G56960 // AT2G46400 // AT4G14370 // AT3G28890 // AT1G71390 // AT4G14390 // AT4G03450 // AT5G22570 // AT2G25440 // AT1G68320 // AT3G22231 // AT3G23120 // AT1G02450 // AT3G44…
GO:0065007	P	biological regulation	51	200	6062	28362	0.093	1	// AT4G38560 // AT2G17040 // AT1G01560 // AT3G21150 // AT2G32680 // AT1G79400 // AT3G50930 // AT2G29110 // AT2G20142 // AT5G45000 // AT3G46080 // AT3G11010 // AT4G18010 // AT1G35710 // AT1G65790 // AT4G11890 // AT4G14640 // AT4G11170 // AT5G22380 // AT5G56960 // AT2G46400 // AT4G14370 // AT3G28890 // AT1G71390 // AT2G26010 // AT4G14390 // AT4G03450 // AT5G22570 // AT2G25440 // AT1G68320 // AT3G22…
GO:0045229	P	external encapsulating structure organization	7	200	551	28362	0.098	1	// AT3G54150 // AT4G25810 // AT2G26440 // AT2G15390 // AT1G56550 // AT4G02330 // AT4G30280
GO:0009266	P	response to temperature stimulus	7	200	559	28362	0.1	1	// AT4G11890 // AT5G67450 // AT3G61190 // AT5G40010 // AT4G02330 // AT4G02520 // AT1G09080
GO:0005783	C	endoplasmic reticulum	10	200	895	28362	0.1	1	// AT3G57240 // AT1G33720 // AT3G28580 // AT1G26380 // AT4G12490 // AT3G28510 // AT5G40010 // AT1G43910 // AT4G02520 // AT1G09080
GO:0005794	C	Golgi apparatus	12	200	1182	28362	0.13	1	// AT1G44130 // AT4G25810 // AT3G49780 // AT2G15390 // AT4G22710 // AT3G25610 // AT1G56550 // AT4G16590 // AT1G30900 // AT1G43910 // AT4G30280 // AT5G01100
GO:0016758	F	transferase activity, transferring hexosyl groups	5	200	382	28362	0.14	1	// AT4G16590 // AT2G15390 // AT4G25810 // AT4G30280 // AT3G11340
GO:0005488	F	binding	93	200	12081	28362	0.15	1	// AT4G04510 // AT3G47480 // AT3G57270 // AT4G21840 // AT5G24530 // AT1G65790 // AT1G26380 // AT1G21120 // AT4G23140 // AT5G44390 // AT1G30900 // AT1G33720 // AT3G28580 // AT5G22570 // AT3G21150 // AT4G18250 // AT5G38250 // AT4G23150 // AT3G52400 // AT5G10380 // AT4G23310 // AT3G45330 // AT5G18470 // AT5G52760 // AT3G26210 // AT2G17040 // AT1G01560 // AT2G24850 // AT2G30750 // AT4G34380 // AT2G31…
GO:0071555	P	cell wall organization	6	200	518	28362	0.16	1	// AT4G25810 // AT2G26440 // AT2G15390 // AT1G56550 // AT4G02330 // AT4G30280
GO:0016705	F	oxidoreductase activity, acting on paired donors, with incorporation or reduction of molecular oxygen	5	200	407	28362	0.16	1	// AT2G30750 // AT5G24530 // AT3G26210 // AT4G22710 // AT1G33720
GO:0004871	F	signal transducer activity	5	200	406	28362	0.16	1	// AT2G29110 // AT4G18250 // AT1G01560 // AT1G65790 // AT2G35980
GO:0008152	P	metabolic process	92	200	12035	28362	0.17	1	// AT4G04510 // AT3G57270 // AT4G21840 // AT5G24530 // AT4G25810 // AT1G65790 // AT1G26380 // AT1G21120 // AT5G10760 // AT4G23140 // AT5G44390 // AT1G33720 // AT5G22570 // AT3G21150 // AT4G18250 // AT4G18010 // AT3G25610 // AT3G11340 // AT5G11920 // AT4G23150 // AT5G56960 // AT5G10380 // AT4G23310 // AT3G45330 // AT2G31865 // AT3G26210 // AT2G17040 // AT1G01560 // AT2G24850 // AT2G30750 // AT1G16…
GO:0048513	P	animal organ development	5	200	422	28362	0.18	1	// AT3G49780 // AT2G17040 // AT2G46400 // AT2G35980 // AT3G11340
GO:0009987	P	cellular process	97	200	12771	28362	0.18	1	// AT4G04510 // AT3G21150 // AT4G21840 // AT2G32680 // AT2G20142 // AT4G25810 // AT1G65790 // AT1G26380 // AT1G21120 // AT4G23140 // AT4G03450 // AT5G22570 // AT4G18250 // AT2G25440 // AT4G18010 // AT3G25610 // AT4G23150 // AT5G56960 // AT1G57630 // AT5G10380 // AT4G23310 // AT3G45330 // AT3G52400 // AT2G31865 // AT1G01560 // AT2G24850 // AT1G16420 // AT1G01680 // AT2G29110 // AT4G02330 // AT1G35…
GO:0016887	F	ATPase activity	6	200	530	28362	0.18	1	// AT3G28580 // AT3G50930 // AT3G28510 // AT5G40010 // AT3G25610 // AT1G43910
GO:0016757	F	transferase activity, transferring glycosyl groups	7	200	654	28362	0.18	1	// AT4G25810 // AT2G15390 // AT1G56550 // AT4G16590 // AT5G01100 // AT4G30280 // AT3G11340
GO:0006508	P	proteolysis	9	200	907	28362	0.19	1	// AT1G16420 // AT1G24140 // AT5G10380 // AT1G73325 // AT3G51330 // AT5G10760 // AT3G25610 // AT4G30640 // AT3G12220
GO:0005975	P	carbohydrate metabolic process	11	200	1144	28362	0.19	1	// AT5G11920 // AT4G25810 // AT3G57240 // AT2G26440 // AT2G15390 // AT5G24540 // AT3G57270 // AT4G02330 // AT4G18010 // AT2G31865 // AT4G30280
GO:0005976	P	polysaccharide metabolic process	5	200	432	28362	0.19	1	// AT4G02330 // AT2G15390 // AT4G25810 // AT4G30280 // AT2G26440
GO:0008233	F	peptidase activity	6	200	544	28362	0.19	1	// AT1G16420 // AT1G24140 // AT3G12220 // AT5G10760 // AT1G73325 // AT3G25610
GO:0019538	P	protein metabolic process	35	200	4289	28362	0.2	1	// AT4G04510 // AT4G14365 // AT1G16420 // AT1G01680 // AT1G56120 // AT1G51890 // AT1G35710 // AT1G65790 // AT1G51860 // AT3G51330 // AT5G10760 // AT4G23140 // AT5G38250 // AT4G30640 // AT3G12220 // AT4G23220 // AT5G02780 // AT4G04540 // AT4G23320 // AT4G18250 // AT1G73325 // AT3G25610 // AT5G47850 // AT5G59680 // AT1G34420 // AT1G51850 // AT4G23150 // AT4G11890 // AT1G24140 // AT5G10380 // AT4G23…
GO:0016491	F	oxidoreductase activity	14	200	1547	28362	0.21	1	// AT2G37130 // AT1G26420 // AT5G38900 // AT1G33720 // AT2G30750 // AT1G26380 // AT3G09940 // AT4G21840 // AT2G47130 // AT5G44390 // AT5G24530 // AT4G02520 // AT4G22710 // AT3G26210
GO:0055114	P	oxidation-reduction process	14	200	1566	28362	0.22	1	// AT2G37130 // AT1G26420 // AT4G39830 // AT2G18660 // AT1G33720 // AT1G26380 // AT3G09940 // AT4G21840 // AT2G47130 // AT5G44390 // AT5G24530 // AT4G02520 // AT4G22710 // AT3G26210
GO:0009755	P	hormone-mediated signaling pathway	8	200	821	28362	0.23	1	// AT3G52400 // AT1G65790 // AT1G68320 // AT5G67450 // AT3G22231 // AT4G18010 // AT4G02520 // AT4G11890
GO:0071554	P	cell wall organization or biogenesis	7	200	704	28362	0.23	1	// AT4G25810 // AT2G26440 // AT2G15390 // AT1G56550 // AT4G02330 // AT5G01100 // AT4G30280
GO:0043565	F	sequence-specific DNA binding	8	200	825	28362	0.23	1	// AT4G31800 // AT2G25000 // AT5G22570 // AT1G68320 // AT3G23250 // AT5G67450 // AT5G24110 // AT2G46400
GO:0070011	F	peptidase activity, acting on L-amino acid peptides	5	200	458	28362	0.23	1	// AT1G16420 // AT3G25610 // AT1G24140 // AT5G10760 // AT3G12220
GO:0001071	F	nucleic acid binding transcription factor activity	15	200	1730	28362	0.24	1	// AT5G24110 // AT4G31800 // AT3G46080 // AT2G25000 // AT2G17040 // AT5G22570 // AT3G21150 // AT1G68320 // AT3G23250 // AT5G22380 // AT5G67450 // AT3G44350 // AT3G46090 // AT5G56960 // AT2G46400
GO:0003700	F	transcription factor activity, sequence-specific DNA binding	15	200	1729	28362	0.24	1	// AT5G24110 // AT4G31800 // AT3G46080 // AT2G25000 // AT2G17040 // AT5G22570 // AT3G21150 // AT1G68320 // AT3G23250 // AT5G22380 // AT5G67450 // AT3G44350 // AT3G46090 // AT5G56960 // AT2G46400
GO:0010038	P	response to metal ion	5	200	481	28362	0.26	1	// AT3G23250 // AT2G26560 // AT4G14640 // AT4G02520 // AT1G02920
GO:0032870	P	cellular response to hormone stimulus	8	200	879	28362	0.28	1	// AT3G52400 // AT1G65790 // AT1G68320 // AT5G67450 // AT3G22231 // AT4G18010 // AT4G02520 // AT4G11890
GO:0071495	P	cellular response to endogenous stimulus	8	200	890	28362	0.29	1	// AT3G52400 // AT1G65790 // AT1G68320 // AT5G67450 // AT3G22231 // AT4G18010 // AT4G02520 // AT4G11890
GO:0016787	F	hydrolase activity	26	200	3279	28362	0.29	1	// AT5G64000 // AT1G16420 // AT3G57270 // AT3G50930 // AT4G02330 // AT1G43910 // AT2G26560 // AT4G25810 // AT5G10760 // AT3G25610 // AT4G30280 // AT3G12220 // AT3G57240 // AT2G40095 // AT3G28580 // AT5G24540 // AT5G09290 // AT5G40010 // AT1G73325 // AT4G18010 // AT5G11920 // AT2G26440 // AT1G24140 // AT3G28510 // AT3G04720 // AT2G31865
GO:0043167	F	ion binding	30	200	3821	28362	0.29	1	// AT4G14365 // AT2G24850 // AT3G47480 // AT3G21150 // AT4G21840 // AT5G24530 // AT3G46080 // AT5G64000 // AT5G52750 // AT4G22710 // AT4G14640 // AT1G30900 // AT4G39830 // AT5G26690 // AT1G33720 // AT5G09290 // AT3G46090 // AT3G25610 // AT2G37130 // AT3G29000 // AT4G13890 // AT1G24140 // AT3G01830 // AT5G10380 // AT5G52760 // AT5G67450 // AT5G52720 // AT3G26210 // AT1G02920 // AT4G26200
GO:0009506	C	plasmodesma	8	200	899	28362	0.3	1	// AT5G25250 // AT4G12490 // AT3G52400 // AT1G51850 // AT1G43910 // AT4G02520 // AT4G22710 // AT2G35980
GO:0055044	C	symplast	8	200	899	28362	0.3	1	// AT5G25250 // AT4G12490 // AT3G52400 // AT1G51850 // AT1G43910 // AT4G02520 // AT4G22710 // AT2G35980
GO:0030054	C	cell junction	8	200	901	28362	0.31	1	// AT5G25250 // AT4G12490 // AT3G52400 // AT1G51850 // AT1G43910 // AT4G02520 // AT4G22710 // AT2G35980
GO:0005911	C	cell-cell junction	8	200	901	28362	0.31	1	// AT5G25250 // AT4G12490 // AT3G52400 // AT1G51850 // AT1G43910 // AT4G02520 // AT4G22710 // AT2G35980
GO:0042592	P	homeostatic process	5	200	542	28362	0.34	1	// AT2G29110 // AT1G79400 // AT1G68320 // AT3G22231 // AT3G61190
GO:0044763	P	single-organism cellular process	49	200	6591	28362	0.36	1	// AT3G54150 // AT2G17040 // AT1G01560 // AT3G23120 // AT2G24850 // AT4G38560 // AT1G16420 // AT3G21150 // AT2G32680 // AT5G67450 // AT3G50930 // AT2G29110 // AT2G20142 // AT1G43910 // AT2G26560 // AT3G11010 // AT5G45000 // AT5G64000 // AT1G35710 // AT1G65790 // AT1G21120 // AT4G11170 // AT2G15390 // AT4G14640 // AT1G71390 // AT4G11890 // AT4G14370 // AT3G28890 // AT3G49780 // AT4G14390 // AT4G03…
GO:0044710	P	single-organism metabolic process	30	200	3970	28362	0.37	1	// AT2G24850 // AT2G30750 // AT2G15390 // AT2G37130 // AT2G31020 // AT4G21840 // AT5G24530 // AT2G26560 // AT5G64000 // AT1G26380 // AT1G21120 // AT5G44390 // AT3G12220 // AT4G39830 // AT1G33720 // AT5G24540 // AT5G09290 // AT1G68320 // AT3G22231 // AT2G47130 // AT3G09940 // AT4G18010 // AT4G22710 // AT2G02930 // AT1G26420 // AT2G18660 // AT4G13890 // AT4G02520 // AT1G02920 // AT3G26210
GO:0048519	P	negative regulation of biological process	7	200	848	28362	0.39	1	// AT3G52400 // AT3G21150 // AT1G68320 // AT5G67450 // AT3G61190 // AT1G02450 // AT3G46090
GO:0044712	P	single-organism catabolic process	5	200	585	28362	0.4	1	// AT2G26560 // AT4G18010 // AT4G02520 // AT1G02920 // AT2G02930
GO:0044765	P	single-organism transport	8	200	1004	28362	0.41	1	// AT4G35180 // AT4G21903 // AT3G52400 // AT2G31020 // AT4G21120 // AT4G12490 // AT5G09470 // AT2G04070
GO:0048523	P	negative regulation of cellular process	5	200	594	28362	0.41	1	// AT3G52400 // AT1G68320 // AT5G67450 // AT3G21150 // AT1G02450
GO:0022804	F	active transmembrane transporter activity	5	200	595	28362	0.41	1	// AT2G04070 // AT1G79400 // AT4G21903 // AT5G09470 // AT3G25610
GO:0009056	P	catabolic process	11	200	1430	28362	0.43	1	// AT2G02930 // AT2G37130 // AT2G26560 // AT4G30640 // AT5G10380 // AT5G10760 // AT2G26440 // AT4G02330 // AT4G18010 // AT4G02520 // AT1G02920
GO:0043169	F	cation binding	27	200	3678	28362	0.44	1	// AT4G14365 // AT5G64000 // AT3G47480 // AT3G21150 // AT5G67450 // AT5G24530 // AT3G46080 // AT5G52750 // AT4G22710 // AT4G14640 // AT3G25610 // AT4G39830 // AT5G26690 // AT1G33720 // AT5G09290 // AT3G46090 // AT1G30900 // AT2G37130 // AT3G29000 // AT1G24140 // AT3G01830 // AT5G10380 // AT5G52760 // AT4G21840 // AT5G52720 // AT1G02920 // AT3G26210
GO:0046872	F	metal ion binding	27	200	3673	28362	0.44	1	// AT4G14365 // AT5G64000 // AT3G47480 // AT3G21150 // AT5G67450 // AT5G24530 // AT3G46080 // AT5G52750 // AT4G22710 // AT4G14640 // AT3G25610 // AT4G39830 // AT5G26690 // AT1G33720 // AT5G09290 // AT3G46090 // AT1G30900 // AT2G37130 // AT3G29000 // AT1G24140 // AT3G01830 // AT5G10380 // AT5G52760 // AT4G21840 // AT5G52720 // AT1G02920 // AT3G26210
GO:0097159	F	organic cyclic compound binding	56	200	7737	28362	0.44	1	// AT4G04510 // AT1G01560 // AT4G34380 // AT4G22710 // AT2G31020 // AT1G65790 // AT1G51850 // AT1G56120 // AT3G50930 // AT1G43910 // AT3G46080 // AT3G25510 // AT1G51890 // AT1G35710 // AT3G28510 // AT1G26380 // AT1G51860 // AT4G11170 // AT4G23140 // AT5G44390 // AT5G38250 // AT5G56960 // AT2G46400 // AT4G14370 // AT1G33720 // AT4G04540 // AT3G28580 // AT5G22380 // AT5G22570 // AT5G47850 // AT4G18…
GO:1902578	P	single-organism localization	8	200	1040	28362	0.45	1	// AT4G35180 // AT4G21903 // AT3G52400 // AT2G31020 // AT4G21120 // AT4G12490 // AT5G09470 // AT2G04070
GO:0044267	P	cellular protein metabolic process	28	200	3841	28362	0.46	1	// AT4G04510 // AT4G14365 // AT2G15390 // AT1G01680 // AT4G21840 // AT1G51890 // AT1G35710 // AT1G65790 // AT1G51860 // AT4G23220 // AT4G23140 // AT5G38250 // AT4G30640 // AT5G02780 // AT4G04540 // AT4G23320 // AT4G18250 // AT5G47850 // AT5G59680 // AT1G34420 // AT1G51850 // AT4G23150 // AT5G10380 // AT4G23230 // AT4G23310 // AT3G45330 // AT1G56120 // AT4G11890
GO:0015075	F	ion transmembrane transporter activity	5	200	629	28362	0.46	1	// AT2G29110 // AT3G25610 // AT1G79400 // AT5G09470 // AT4G21120
GO:0017111	F	nucleoside-triphosphatase activity	6	200	766	28362	0.46	1	// AT3G28580 // AT3G50930 // AT3G28510 // AT5G40010 // AT3G25610 // AT1G43910
GO:0044255	P	cellular lipid metabolic process	5	200	649	28362	0.48	1	// AT1G68320 // AT5G09290 // AT4G18010 // AT3G22231 // AT5G64000
GO:0043170	P	macromolecule metabolic process	58	200	8111	28362	0.48	1	// AT4G38560 // AT4G04510 // AT1G01560 // AT5G22380 // AT1G16420 // AT3G21150 // AT1G01680 // AT4G21840 // AT4G02330 // AT4G14365 // AT4G11890 // AT3G46080 // AT1G73325 // AT4G25810 // AT1G51890 // AT1G35710 // AT1G24140 // AT1G65790 // AT4G30640 // AT1G51860 // AT3G51330 // AT5G10760 // AT4G23140 // AT5G38250 // AT5G56960 // AT3G12220 // AT4G23220 // AT5G02780 // AT4G04540 // AT4G23320 // AT5G22…
GO:1901363	F	heterocyclic compound binding	55	200	7718	28362	0.49	1	// AT4G04510 // AT1G01560 // AT4G34380 // AT4G22710 // AT1G65790 // AT1G51850 // AT1G56120 // AT3G50930 // AT1G43910 // AT3G46080 // AT3G25510 // AT1G51890 // AT1G35710 // AT3G28510 // AT1G26380 // AT1G51860 // AT4G11170 // AT4G23140 // AT5G44390 // AT5G38250 // AT5G56960 // AT2G46400 // AT4G14370 // AT1G33720 // AT4G04540 // AT3G28580 // AT5G22380 // AT5G22570 // AT5G47850 // AT4G18250 // AT1G68…
GO:0055085	P	transmembrane transport	5	200	667	28362	0.51	1	// AT4G35180 // AT2G04070 // AT4G21903 // AT5G09470 // AT4G21120
GO:0016462	F	pyrophosphatase activity	6	200	809	28362	0.51	1	// AT3G28580 // AT3G50930 // AT3G28510 // AT5G40010 // AT3G25610 // AT1G43910
GO:0016818	F	hydrolase activity, acting on acid anhydrides, in phosphorus-containing anhydrides	6	200	817	28362	0.52	1	// AT3G28580 // AT3G50930 // AT3G28510 // AT5G40010 // AT3G25610 // AT1G43910
GO:0065008	P	regulation of biological quality	9	200	1255	28362	0.53	1	// AT2G26010 // AT2G17040 // AT2G26020 // AT1G68320 // AT1G79400 // AT3G61190 // AT2G29110 // AT3G22231 // AT3G04720
GO:0016817	F	hydrolase activity, acting on acid anhydrides	6	200	826	28362	0.53	1	// AT3G28580 // AT3G50930 // AT3G28510 // AT5G40010 // AT3G25610 // AT1G43910
GO:0006629	P	lipid metabolic process	7	200	994	28362	0.55	1	// AT5G64000 // AT2G31020 // AT5G09290 // AT1G68320 // AT3G22231 // AT4G18010 // AT2G26560
GO:2001141	P	regulation of RNA biosynthetic process	17	200	2445	28362	0.56	1	// AT5G24110 // AT4G31800 // AT3G46080 // AT2G25000 // AT2G17040 // AT5G22570 // AT3G21150 // AT1G68320 // AT3G23250 // AT1G09080 // AT5G22380 // AT1G02450 // AT3G44350 // AT3G46090 // AT5G56960 // AT2G46400 // AT5G67450
GO:0006355	P	regulation of transcription, DNA-templated	17	200	2443	28362	0.56	1	// AT5G24110 // AT4G31800 // AT3G46080 // AT2G25000 // AT2G17040 // AT5G22570 // AT3G21150 // AT1G68320 // AT3G23250 // AT1G09080 // AT5G22380 // AT1G02450 // AT3G44350 // AT3G46090 // AT5G56960 // AT2G46400 // AT5G67450
GO:1903506	P	regulation of nucleic acid-templated transcription	17	200	2445	28362	0.56	1	// AT5G24110 // AT4G31800 // AT3G46080 // AT2G25000 // AT2G17040 // AT5G22570 // AT3G21150 // AT1G68320 // AT3G23250 // AT1G09080 // AT5G22380 // AT1G02450 // AT3G44350 // AT3G46090 // AT5G56960 // AT2G46400 // AT5G67450
GO:0022857	F	transmembrane transporter activity	8	200	1146	28362	0.56	1	// AT4G35180 // AT4G21903 // AT4G21120 // AT1G79400 // AT5G09470 // AT2G29110 // AT2G04070 // AT3G25610
GO:0044238	P	primary metabolic process	69	200	9890	28362	0.57	1	// AT2G31020 // AT4G04510 // AT4G14365 // AT2G24850 // AT5G22380 // AT1G16420 // AT3G57270 // AT1G01680 // AT4G21840 // AT4G02330 // AT4G11890 // AT3G46080 // AT1G73325 // AT4G25810 // AT5G64000 // AT1G51890 // AT1G35710 // AT2G26560 // AT1G24140 // AT1G65790 // AT4G30640 // AT1G51860 // AT3G51330 // AT5G10760 // AT4G23140 // AT5G38250 // AT4G31800 // AT5G56960 // AT3G12220 // AT4G23220 // AT5G02…
GO:0051252	P	regulation of RNA metabolic process	17	200	2474	28362	0.58	1	// AT5G24110 // AT4G31800 // AT3G46080 // AT2G25000 // AT2G17040 // AT5G22570 // AT3G21150 // AT1G68320 // AT3G23250 // AT1G09080 // AT5G22380 // AT1G02450 // AT3G44350 // AT3G46090 // AT5G56960 // AT2G46400 // AT5G67450
GO:0009416	P	response to light stimulus	5	200	744	28362	0.6	1	// AT2G29110 // AT1G16420 // AT3G22231 // AT3G21150 // AT3G50930
GO:0071704	P	organic substance metabolic process	74	200	10672	28362	0.6	1	// AT2G31020 // AT4G38560 // AT4G04510 // AT1G01560 // AT2G24850 // AT5G22380 // AT1G16420 // AT3G57270 // AT1G65790 // AT1G01680 // AT4G21840 // AT4G02330 // AT4G14365 // AT5G24530 // AT4G11890 // AT3G46080 // AT1G73325 // AT4G25810 // AT5G64000 // AT1G51890 // AT1G35710 // AT2G26560 // AT1G24140 // AT3G51330 // AT4G30640 // AT1G51860 // AT1G21120 // AT5G10760 // AT4G23140 // AT5G38250 // AT4G31…
GO:0009057	P	macromolecule catabolic process	5	200	747	28362	0.61	1	// AT4G02330 // AT4G30640 // AT5G10760 // AT5G10380 // AT2G26440
GO:0010468	P	regulation of gene expression	19	200	2814	28362	0.61	1	// AT5G67450 // AT4G38560 // AT1G01560 // AT4G31800 // AT3G46080 // AT5G24110 // AT2G17040 // AT5G22570 // AT3G21150 // AT1G68320 // AT3G23250 // AT1G09080 // AT5G22380 // AT1G02450 // AT3G44350 // AT3G46090 // AT5G56960 // AT2G46400 // AT2G25000
GO:0019219	P	regulation of nucleobase-containing compound metabolic process	17	200	2529	28362	0.62	1	// AT5G24110 // AT4G31800 // AT3G46080 // AT2G25000 // AT2G17040 // AT5G22570 // AT3G21150 // AT1G68320 // AT3G23250 // AT1G09080 // AT5G22380 // AT1G02450 // AT3G44350 // AT3G46090 // AT5G56960 // AT2G46400 // AT5G67450
GO:0030154	P	cell differentiation	5	200	768	28362	0.63	1	// AT1G68320 // AT3G23250 // AT3G49780 // AT4G13890 // AT1G09080
GO:0022891	F	substrate-specific transmembrane transporter activity	6	200	916	28362	0.63	1	// AT4G35180 // AT4G21120 // AT1G79400 // AT5G09470 // AT2G29110 // AT3G25610
GO:0097659	P	nucleic acid-templated transcription	17	200	2561	28362	0.64	1	// AT5G24110 // AT4G31800 // AT3G46080 // AT2G25000 // AT2G17040 // AT5G22570 // AT3G21150 // AT1G68320 // AT3G23250 // AT1G09080 // AT5G22380 // AT1G02450 // AT3G44350 // AT3G46090 // AT5G56960 // AT2G46400 // AT5G67450
GO:0006351	P	transcription, DNA-templated	17	200	2559	28362	0.64	1	// AT5G24110 // AT4G31800 // AT3G46080 // AT2G25000 // AT2G17040 // AT5G22570 // AT3G21150 // AT1G68320 // AT3G23250 // AT1G09080 // AT5G22380 // AT1G02450 // AT3G44350 // AT3G46090 // AT5G56960 // AT2G46400 // AT5G67450
GO:0032774	P	RNA biosynthetic process	17	200	2566	28362	0.64	1	// AT5G24110 // AT4G31800 // AT3G46080 // AT2G25000 // AT2G17040 // AT5G22570 // AT3G21150 // AT1G68320 // AT3G23250 // AT1G09080 // AT5G22380 // AT1G02450 // AT3G44350 // AT3G46090 // AT5G56960 // AT2G46400 // AT5G67450
GO:0009314	P	response to radiation	5	200	772	28362	0.64	1	// AT2G29110 // AT1G16420 // AT3G22231 // AT3G21150 // AT3G50930
GO:0005829	C	cytosol	13	200	1993	28362	0.65	1	// AT5G02780 // AT1G01560 // AT5G38900 // AT3G54150 // AT4G11890 // AT2G37130 // AT1G21120 // AT4G21840 // AT3G09940 // AT2G02930 // AT4G02520 // AT1G02920 // AT5G42830
GO:0031326	P	regulation of cellular biosynthetic process	18	200	2734	28362	0.66	1	// AT5G24110 // AT4G31800 // AT3G46080 // AT2G25000 // AT2G17040 // AT5G22570 // AT3G21150 // AT1G68320 // AT3G22231 // AT1G09080 // AT5G22380 // AT3G23250 // AT1G02450 // AT3G44350 // AT3G46090 // AT5G56960 // AT2G46400 // AT5G67450
GO:0044464	C	cell part	158	200	22662	28362	0.66	1	// AT3G07195 // AT4G04510 // AT3G47480 // AT1G78410 // AT3G44326 // AT4G21120 // AT4G21840 // AT5G24530 // AT4G25810 // AT1G65790 // AT1G26380 // AT1G21120 // AT4G23140 // AT5G44390 // AT1G30900 // AT1G33720 // AT2G26010 // AT3G28580 // AT5G22570 // AT5G48657 // AT3G57270 // AT2G25440 // AT4G18010 // AT3G25610 // AT3G11340 // AT2G04515 // AT5G11920 // AT1G23840 // AT1G14880 // AT4G23150 // AT3G52…
GO:0005623	C	cell	158	200	22664	28362	0.66	1	// AT3G07195 // AT4G04510 // AT3G47480 // AT1G78410 // AT3G44326 // AT4G21120 // AT4G21840 // AT5G24530 // AT4G25810 // AT1G65790 // AT1G26380 // AT1G21120 // AT4G23140 // AT5G44390 // AT1G30900 // AT1G33720 // AT2G26010 // AT3G28580 // AT5G22570 // AT5G48657 // AT3G57270 // AT2G25440 // AT4G18010 // AT3G25610 // AT3G11340 // AT2G04515 // AT5G11920 // AT1G23840 // AT1G14880 // AT4G23150 // AT3G52…
GO:0009889	P	regulation of biosynthetic process	18	200	2752	28362	0.67	1	// AT5G24110 // AT4G31800 // AT3G46080 // AT2G25000 // AT2G17040 // AT5G22570 // AT3G21150 // AT1G68320 // AT3G22231 // AT1G09080 // AT5G22380 // AT3G23250 // AT1G02450 // AT3G44350 // AT3G46090 // AT5G56960 // AT2G46400 // AT5G67450
GO:0016788	F	hydrolase activity, acting on ester bonds	7	200	1131	28362	0.69	1	// AT3G04720 // AT5G64000 // AT2G26440 // AT5G09290 // AT4G02330 // AT4G18010 // AT2G26560
GO:0010556	P	regulation of macromolecule biosynthetic process	17	200	2666	28362	0.7	1	// AT5G24110 // AT4G31800 // AT3G46080 // AT2G25000 // AT2G17040 // AT5G22570 // AT3G21150 // AT1G68320 // AT3G23250 // AT1G09080 // AT5G22380 // AT1G02450 // AT3G44350 // AT3G46090 // AT5G56960 // AT2G46400 // AT5G67450
GO:2000112	P	regulation of cellular macromolecule biosynthetic process	17	200	2657	28362	0.7	1	// AT5G24110 // AT4G31800 // AT3G46080 // AT2G25000 // AT2G17040 // AT5G22570 // AT3G21150 // AT1G68320 // AT3G23250 // AT1G09080 // AT5G22380 // AT1G02450 // AT3G44350 // AT3G46090 // AT5G56960 // AT2G46400 // AT5G67450
GO:0046914	F	transition metal ion binding	12	200	1912	28362	0.7	1	// AT4G39830 // AT1G33720 // AT1G24140 // AT3G21150 // AT5G10380 // AT4G22710 // AT5G67450 // AT4G14365 // AT3G46090 // AT3G46080 // AT1G02920 // AT3G26210
GO:0048869	P	cellular developmental process	6	200	1001	28362	0.71	1	// AT3G54150 // AT4G13890 // AT3G49780 // AT1G68320 // AT3G23250 // AT1G09080
GO:0060255	P	regulation of macromolecule metabolic process	19	200	2998	28362	0.72	1	// AT5G67450 // AT4G38560 // AT1G01560 // AT4G31800 // AT3G46080 // AT5G24110 // AT2G17040 // AT5G22570 // AT3G21150 // AT1G68320 // AT3G23250 // AT1G09080 // AT5G22380 // AT1G02450 // AT3G44350 // AT3G46090 // AT5G56960 // AT2G46400 // AT2G25000
GO:0044248	P	cellular catabolic process	6	200	1024	28362	0.73	1	// AT2G02930 // AT2G37130 // AT4G02520 // AT5G10380 // AT4G30640 // AT1G02920
GO:0080090	P	regulation of primary metabolic process	18	200	2889	28362	0.74	1	// AT5G24110 // AT4G31800 // AT3G46080 // AT2G25000 // AT2G17040 // AT5G22570 // AT3G21150 // AT1G68320 // AT3G22231 // AT1G09080 // AT5G22380 // AT3G23250 // AT1G02450 // AT3G44350 // AT3G46090 // AT5G56960 // AT2G46400 // AT5G67450
GO:0019222	P	regulation of metabolic process	20	200	3181	28362	0.74	1	// AT5G67450 // AT4G38560 // AT1G01560 // AT4G31800 // AT3G46080 // AT5G24110 // AT2G17040 // AT5G22570 // AT3G21150 // AT1G68320 // AT3G22231 // AT1G09080 // AT5G22380 // AT3G23250 // AT1G02450 // AT3G44350 // AT3G46090 // AT5G56960 // AT2G46400 // AT2G25000
GO:0051171	P	regulation of nitrogen compound metabolic process	17	200	2739	28362	0.74	1	// AT5G24110 // AT4G31800 // AT3G46080 // AT2G25000 // AT2G17040 // AT5G22570 // AT3G21150 // AT1G68320 // AT3G23250 // AT1G09080 // AT5G22380 // AT1G02450 // AT3G44350 // AT3G46090 // AT5G56960 // AT2G46400 // AT5G67450
GO:0022892	F	substrate-specific transporter activity	6	200	1045	28362	0.75	1	// AT4G35180 // AT4G21120 // AT1G79400 // AT5G09470 // AT2G29110 // AT3G25610
GO:0098588	C	bounding membrane of organelle	7	200	1213	28362	0.76	1	// AT5G25250 // AT5G25260 // AT4G12490 // AT1G56550 // AT3G50930 // AT1G30900 // AT2G15390
GO:0034654	P	nucleobase-containing compound biosynthetic process	17	200	2781	28362	0.77	1	// AT5G24110 // AT4G31800 // AT3G46080 // AT2G25000 // AT2G17040 // AT5G22570 // AT3G21150 // AT1G68320 // AT3G23250 // AT1G09080 // AT5G22380 // AT1G02450 // AT3G44350 // AT3G46090 // AT5G56960 // AT2G46400 // AT5G67450
GO:0071702	P	organic substance transport	7	200	1234	28362	0.77	1	// AT4G35180 // AT3G52400 // AT2G31020 // AT4G21120 // AT4G12490 // AT5G09470 // AT1G30900
GO:1901575	P	organic substance catabolic process	7	200	1249	28362	0.78	1	// AT2G26440 // AT2G26560 // AT5G10380 // AT5G10760 // AT4G02330 // AT4G18010 // AT4G30640
GO:0009653	P	anatomical structure morphogenesis	5	200	919	28362	0.78	1	// AT1G68320 // AT3G54150 // AT2G17040 // AT3G49780 // AT1G09080
GO:0005215	F	transporter activity	8	200	1406	28362	0.78	1	// AT4G35180 // AT4G21903 // AT4G21120 // AT1G79400 // AT5G09470 // AT2G29110 // AT2G04070 // AT3G25610
GO:0098805	C	whole membrane	5	200	925	28362	0.78	1	// AT5G25250 // AT5G25260 // AT1G30900 // AT4G12490 // AT3G50930
GO:0031323	P	regulation of cellular metabolic process	18	200	2980	28362	0.79	1	// AT5G24110 // AT4G31800 // AT3G46080 // AT2G25000 // AT2G17040 // AT5G22570 // AT3G21150 // AT1G68320 // AT3G22231 // AT1G09080 // AT5G22380 // AT3G23250 // AT1G02450 // AT3G44350 // AT3G46090 // AT5G56960 // AT2G46400 // AT5G67450
GO:0099402	P	plant organ development	5	200	961	28362	0.81	1	// AT1G68320 // AT2G17040 // AT2G46400 // AT2G35980 // AT3G11340
GO:0032501	P	multicellular organismal process	18	200	3032	28362	0.81	1	// AT3G54150 // AT3G26500 // AT3G49780 // AT4G13890 // AT2G17040 // AT3G21150 // AT4G26200 // AT1G68320 // AT3G22231 // AT2G46400 // AT5G40010 // AT5G22380 // AT1G09080 // AT3G44350 // AT4G18010 // AT1G65790 // AT2G35980 // AT3G11340
GO:0008270	F	zinc ion binding	7	200	1297	28362	0.81	1	// AT4G14365 // AT1G24140 // AT3G21150 // AT5G10380 // AT5G67450 // AT3G46090 // AT3G46080
GO:0019438	P	aromatic compound biosynthetic process	18	200	3058	28362	0.82	1	// AT5G24110 // AT4G31800 // AT3G46080 // AT2G25000 // AT2G17040 // AT5G22570 // AT3G21150 // AT1G21120 // AT1G68320 // AT3G23250 // AT1G09080 // AT5G22380 // AT1G02450 // AT3G44350 // AT3G46090 // AT5G56960 // AT2G46400 // AT5G67450
GO:0044260	P	cellular macromolecule metabolic process	47	200	7410	28362	0.82	1	// AT4G04510 // AT4G14365 // AT5G22380 // AT2G15390 // AT3G21150 // AT1G01680 // AT4G21840 // AT3G46080 // AT4G25810 // AT1G51890 // AT1G35710 // AT4G30640 // AT1G65790 // AT1G51860 // AT4G23220 // AT4G23140 // AT5G38250 // AT5G56960 // AT2G46400 // AT5G02780 // AT4G04540 // AT4G23320 // AT5G22570 // AT4G18250 // AT1G68320 // AT1G02450 // AT3G44350 // AT3G46090 // AT5G24110 // AT4G31800 // AT5G47…
GO:0005515	F	protein binding	22	200	3669	28362	0.82	1	// AT1G01560 // AT3G21150 // AT3G50930 // AT4G14365 // AT1G65790 // AT4G14640 // AT1G21120 // AT4G23140 // AT5G56960 // AT3G49780 // AT5G22570 // AT1G78410 // AT3G61190 // AT1G02450 // AT5G24110 // AT3G25882 // AT5G47850 // AT4G31800 // AT3G52400 // AT2G25000 // AT4G11890 // AT4G26200
GO:0016043	P	cellular component organization	14	200	2456	28362	0.83	1	// AT5G25250 // AT3G54150 // AT4G25810 // AT4G13890 // AT4G38560 // AT3G52400 // AT2G17040 // AT1G56550 // AT2G15390 // AT4G02330 // AT3G25610 // AT4G30280 // AT2G26440 // AT1G09080
GO:0018130	P	heterocycle biosynthetic process	17	200	2957	28362	0.84	1	// AT5G24110 // AT4G31800 // AT3G46080 // AT2G25000 // AT2G17040 // AT5G22570 // AT3G21150 // AT1G68320 // AT3G23250 // AT1G09080 // AT5G22380 // AT1G02450 // AT3G44350 // AT3G46090 // AT5G56960 // AT2G46400 // AT5G67450
GO:0007275	P	multicellular organism development	16	200	2811	28362	0.85	1	// AT3G54150 // AT3G26500 // AT3G49780 // AT4G13890 // AT2G17040 // AT3G21150 // AT4G26200 // AT1G68320 // AT3G22231 // AT5G40010 // AT5G22380 // AT3G44350 // AT4G18010 // AT2G46400 // AT2G35980 // AT3G11340
GO:0005773	C	vacuole	7	200	1359	28362	0.85	1	// AT5G25250 // AT3G57240 // AT1G14880 // AT5G25260 // AT1G30900 // AT4G02520 // AT1G02920
GO:0044707	P	single-multicellular organism process	16	200	2875	28362	0.87	1	// AT3G54150 // AT3G26500 // AT3G49780 // AT4G13890 // AT2G17040 // AT3G21150 // AT4G26200 // AT1G68320 // AT3G22231 // AT5G40010 // AT5G22380 // AT3G44350 // AT4G18010 // AT2G46400 // AT2G35980 // AT3G11340
GO:0048731	P	system development	10	200	1929	28362	0.88	1	// AT3G49780 // AT2G17040 // AT3G21150 // AT1G68320 // AT3G22231 // AT5G40010 // AT3G11340 // AT2G46400 // AT2G35980 // AT4G26200
GO:0031090	C	organelle membrane	9	200	1760	28362	0.88	1	// AT5G25250 // AT5G25260 // AT5G40010 // AT4G12490 // AT1G56550 // AT5G09470 // AT3G50930 // AT1G30900 // AT2G15390
GO:0044237	P	cellular metabolic process	62	200	9879	28362	0.89	1	// AT4G04510 // AT4G14365 // AT2G24850 // AT5G22380 // AT2G15390 // AT3G21150 // AT1G01680 // AT4G21840 // AT4G11890 // AT3G46080 // AT4G25810 // AT5G64000 // AT1G35710 // AT2G26560 // AT4G30640 // AT1G65790 // AT1G51860 // AT1G21120 // AT4G23140 // AT5G38250 // AT4G31800 // AT5G56960 // AT2G46400 // AT2G18660 // AT4G23220 // AT5G02780 // AT2G37130 // AT4G04540 // AT4G23320 // AT5G22570 // AT5G03…
GO:0044767	P	single-organism developmental process	17	200	3131	28362	0.9	1	// AT3G54150 // AT3G26500 // AT3G49780 // AT4G13890 // AT2G17040 // AT3G21150 // AT4G26200 // AT1G68320 // AT3G22231 // AT1G09080 // AT5G40010 // AT5G22380 // AT3G44350 // AT4G18010 // AT2G46400 // AT2G35980 // AT3G11340
GO:0048856	P	anatomical structure development	17	200	3146	28362	0.9	1	// AT3G54150 // AT3G26500 // AT3G49780 // AT4G13890 // AT2G17040 // AT3G21150 // AT4G26200 // AT1G68320 // AT3G22231 // AT1G09080 // AT5G40010 // AT5G22380 // AT3G44350 // AT4G18010 // AT2G46400 // AT2G35980 // AT3G11340
GO:1901362	P	organic cyclic compound biosynthetic process	17	200	3174	28362	0.91	1	// AT5G24110 // AT4G31800 // AT3G46080 // AT2G25000 // AT2G17040 // AT5G22570 // AT3G21150 // AT1G68320 // AT3G23250 // AT1G09080 // AT5G22380 // AT1G02450 // AT3G44350 // AT3G46090 // AT5G56960 // AT2G46400 // AT5G67450
GO:0000003	P	reproduction	8	200	1721	28362	0.92	1	// AT3G54150 // AT2G17040 // AT1G65790 // AT3G21150 // AT3G22231 // AT5G40010 // AT1G09080 // AT4G26200
GO:0044702	P	single organism reproductive process	7	200	1544	28362	0.92	1	// AT3G54150 // AT2G17040 // AT1G65790 // AT3G21150 // AT5G40010 // AT1G09080 // AT4G26200
GO:0006810	P	transport	12	200	2391	28362	0.92	1	// AT5G25250 // AT4G35180 // AT4G21903 // AT3G25610 // AT3G52400 // AT2G31020 // AT4G21120 // AT4G12490 // AT1G79400 // AT5G09470 // AT1G30900 // AT2G04070
GO:0051234	P	establishment of localization	12	200	2406	28362	0.92	1	// AT5G25250 // AT4G35180 // AT4G21903 // AT3G25610 // AT3G52400 // AT2G31020 // AT4G21120 // AT4G12490 // AT1G79400 // AT5G09470 // AT1G30900 // AT2G04070
GO:0032502	P	developmental process	17	200	3233	28362	0.92	1	// AT3G54150 // AT3G26500 // AT3G49780 // AT4G13890 // AT2G17040 // AT3G21150 // AT4G26200 // AT1G68320 // AT3G22231 // AT1G09080 // AT5G40010 // AT5G22380 // AT3G44350 // AT4G18010 // AT2G46400 // AT2G35980 // AT3G11340
GO:0022414	P	reproductive process	8	200	1715	28362	0.92	1	// AT3G54150 // AT2G17040 // AT1G65790 // AT3G21150 // AT3G22231 // AT5G40010 // AT1G09080 // AT4G26200
GO:0044711	P	single-organism biosynthetic process	8	200	1735	28362	0.93	1	// AT1G33720 // AT2G30750 // AT2G15390 // AT1G68320 // AT3G22231 // AT2G26560 // AT4G22710 // AT3G26210
GO:0003677	F	DNA binding	12	200	2417	28362	0.93	1	// AT4G31800 // AT5G24110 // AT2G25000 // AT2G17040 // AT5G22570 // AT1G68320 // AT3G23250 // AT5G22380 // AT5G67450 // AT3G44350 // AT5G56960 // AT2G46400
GO:0071840	P	cellular component organization or biogenesis	14	200	2812	28362	0.94	1	// AT5G25250 // AT3G54150 // AT4G25810 // AT4G13890 // AT4G38560 // AT3G52400 // AT2G17040 // AT1G56550 // AT2G15390 // AT4G02330 // AT3G25610 // AT4G30280 // AT2G26440 // AT1G09080
GO:0003006	P	developmental process involved in reproduction	6	200	1496	28362	0.95	1	// AT2G17040 // AT3G21150 // AT3G22231 // AT5G40010 // AT4G26200 // AT1G09080
GO:0016070	P	RNA metabolic process	17	200	3403	28362	0.95	1	// AT5G24110 // AT4G31800 // AT3G46080 // AT2G25000 // AT2G17040 // AT5G22570 // AT3G21150 // AT1G68320 // AT3G23250 // AT1G09080 // AT5G22380 // AT1G02450 // AT3G44350 // AT3G46090 // AT5G56960 // AT2G46400 // AT5G67450
GO:0048608	P	reproductive structure development	5	200	1265	28362	0.95	1	// AT2G17040 // AT3G22231 // AT3G21150 // AT5G40010 // AT4G26200
GO:0061458	P	reproductive system development	5	200	1265	28362	0.95	1	// AT2G17040 // AT3G22231 // AT3G21150 // AT5G40010 // AT4G26200
GO:0051179	P	localization	12	200	2517	28362	0.95	1	// AT5G25250 // AT4G35180 // AT4G21903 // AT3G25610 // AT3G52400 // AT2G31020 // AT4G21120 // AT4G12490 // AT1G79400 // AT5G09470 // AT1G30900 // AT2G04070
GO:0009791	P	post-embryonic development	6	200	1576	28362	0.97	1	// AT2G17040 // AT3G21150 // AT3G22231 // AT5G40010 // AT4G18010 // AT2G46400
GO:0044444	C	cytoplasmic part	63	200	10923	28362	0.98	1	// AT1G44130 // AT3G54150 // AT4G04510 // AT1G01560 // AT5G64000 // AT1G58420 // AT2G15390 // AT4G29200 // AT3G10930 // AT5G05300 // AT4G21840 // AT5G09470 // AT2G18690 // AT1G43910 // AT2G26560 // AT2G35980 // AT5G42830 // AT5G25250 // AT4G25810 // AT3G49780 // AT4G12490 // AT3G29034 // AT1G26380 // AT4G11890 // AT1G21120 // AT4G11170 // AT5G40010 // AT4G23140 // AT4G16590 // AT1G30900 // AT1G23…
GO:0005739	C	mitochondrion	17	200	3687	28362	0.98	1	// AT2G40095 // AT2G23680 // AT1G58420 // AT5G64000 // AT1G65484 // AT4G29200 // AT3G10930 // AT5G40010 // AT4G23230 // AT5G09290 // AT4G11170 // AT3G61190 // AT5G09470 // AT3G50930 // AT1G23840 // AT3G29034 // AT2G35980
GO:0005737	C	cytoplasm	81	200	13406	28362	0.98	1	// AT1G44130 // AT3G54150 // AT4G04510 // AT1G01560 // AT2G24850 // AT1G58420 // AT2G15390 // AT4G29200 // AT3G10930 // AT3G21150 // AT4G21120 // AT3G09940 // AT4G21840 // AT5G40690 // AT5G09470 // AT2G18690 // AT4G14365 // AT5G24530 // AT2G32030 // AT2G26560 // AT2G20142 // AT2G35980 // AT5G42830 // AT5G25250 // AT4G25810 // AT5G05300 // AT5G64000 // AT4G12490 // AT3G29034 // AT1G26380 // AT4G11…
GO:0044281	P	small molecule metabolic process	5	200	1597	28362	0.99	1	// AT1G68320 // AT4G18010 // AT2G26560 // AT4G13890 // AT2G24850
GO:0090304	P	nucleic acid metabolic process	17	200	3768	28362	0.99	1	// AT5G24110 // AT4G31800 // AT3G46080 // AT2G25000 // AT2G17040 // AT5G22570 // AT3G21150 // AT1G68320 // AT3G23250 // AT1G09080 // AT5G22380 // AT1G02450 // AT3G44350 // AT3G46090 // AT5G56960 // AT2G46400 // AT5G67450
GO:1901360	P	organic cyclic compound metabolic process	20	200	4700	28362	1	1	// AT5G24110 // AT4G31800 // AT4G13890 // AT3G46080 // AT2G25000 // AT2G17040 // AT5G22570 // AT3G21150 // AT2G31020 // AT1G21120 // AT1G68320 // AT3G23250 // AT1G09080 // AT5G22380 // AT1G02450 // AT3G44350 // AT3G46090 // AT5G56960 // AT2G46400 // AT5G67450
GO:0010467	P	gene expression	19	200	4747	28362	1	1	// AT5G67450 // AT4G38560 // AT1G01560 // AT4G31800 // AT3G46080 // AT5G24110 // AT2G17040 // AT5G22570 // AT3G21150 // AT1G68320 // AT3G23250 // AT1G09080 // AT5G22380 // AT1G02450 // AT3G44350 // AT3G46090 // AT5G56960 // AT2G46400 // AT2G25000
GO:0046483	P	heterocycle metabolic process	19	200	4433	28362	1	1	// AT5G24110 // AT4G31800 // AT4G13890 // AT3G46080 // AT2G25000 // AT2G17040 // AT5G22570 // AT3G21150 // AT1G21120 // AT1G68320 // AT3G23250 // AT1G09080 // AT5G22380 // AT1G02450 // AT3G44350 // AT3G46090 // AT5G56960 // AT2G46400 // AT5G67450
GO:0034645	P	cellular macromolecule biosynthetic process	18	200	4455	28362	1	1	// AT5G24110 // AT5G22380 // AT4G31800 // AT3G46080 // AT2G25000 // AT2G17040 // AT5G22570 // AT3G21150 // AT1G68320 // AT3G23250 // AT1G09080 // AT2G15390 // AT1G02450 // AT3G44350 // AT3G46090 // AT5G56960 // AT2G46400 // AT5G67450
GO:0006807	P	nitrogen compound metabolic process	20	200	6241	28362	1	1	// AT5G24110 // AT4G13890 // AT2G24850 // AT3G46080 // AT2G25000 // AT2G17040 // AT5G22570 // AT3G21150 // AT4G31800 // AT1G21120 // AT1G68320 // AT3G23250 // AT1G09080 // AT5G22380 // AT1G02450 // AT3G44350 // AT3G46090 // AT5G56960 // AT2G46400 // AT5G67450
GO:0044271	P	cellular nitrogen compound biosynthetic process	17	200	4436	28362	1	1	// AT5G24110 // AT4G31800 // AT3G46080 // AT2G25000 // AT2G17040 // AT5G22570 // AT3G21150 // AT1G68320 // AT3G23250 // AT1G09080 // AT5G22380 // AT1G02450 // AT3G44350 // AT3G46090 // AT5G56960 // AT2G46400 // AT5G67450
GO:0044249	P	cellular biosynthetic process	22	200	5870	28362	1	1	// AT2G15390 // AT3G21150 // AT5G67450 // AT3G46080 // AT2G26560 // AT1G21120 // AT5G22380 // AT5G56960 // AT2G46400 // AT5G22570 // AT1G68320 // AT3G22231 // AT1G02450 // AT3G44350 // AT3G46090 // AT5G24110 // AT4G31800 // AT2G25000 // AT2G17040 // AT3G23250 // AT4G26200 // AT1G09080
GO:0034641	P	cellular nitrogen compound metabolic process	18	200	5805	28362	1	1	// AT5G24110 // AT4G31800 // AT3G46080 // AT2G25000 // AT2G17040 // AT5G22570 // AT3G21150 // AT1G21120 // AT1G68320 // AT3G23250 // AT1G09080 // AT5G22380 // AT1G02450 // AT3G44350 // AT3G46090 // AT5G56960 // AT2G46400 // AT5G67450
GO:0006139	P	nucleobase-containing compound metabolic process	17	200	4178	28362	1	1	// AT5G24110 // AT4G31800 // AT3G46080 // AT2G25000 // AT2G17040 // AT5G22570 // AT3G21150 // AT1G68320 // AT3G23250 // AT1G09080 // AT5G22380 // AT1G02450 // AT3G44350 // AT3G46090 // AT5G56960 // AT2G46400 // AT5G67450
GO:0009058	P	biosynthetic process	28	200	6255	28362	1	1	// AT2G24850 // AT2G30750 // AT2G15390 // AT3G21150 // AT5G67450 // AT5G24530 // AT3G46080 // AT1G09080 // AT2G26560 // AT1G21120 // AT5G22380 // AT5G56960 // AT2G46400 // AT1G33720 // AT5G22570 // AT1G68320 // AT3G22231 // AT1G02450 // AT3G44350 // AT3G46090 // AT5G24110 // AT4G22710 // AT4G31800 // AT2G25000 // AT2G17040 // AT3G23250 // AT3G26210 // AT4G26200
GO:1901576	P	organic substance biosynthetic process	22	200	5913	28362	1	1	// AT2G15390 // AT3G21150 // AT5G67450 // AT5G24530 // AT3G46080 // AT2G26560 // AT5G22380 // AT5G56960 // AT2G46400 // AT5G22570 // AT1G68320 // AT3G22231 // AT1G02450 // AT3G44350 // AT3G46090 // AT5G24110 // AT4G31800 // AT2G25000 // AT2G17040 // AT3G23250 // AT4G26200 // AT1G09080
GO:0006725	P	cellular aromatic compound metabolic process	19	200	4588	28362	1	1	// AT5G24110 // AT4G31800 // AT4G13890 // AT3G46080 // AT2G25000 // AT2G17040 // AT5G22570 // AT3G21150 // AT1G21120 // AT1G68320 // AT3G23250 // AT1G09080 // AT5G22380 // AT1G02450 // AT3G44350 // AT3G46090 // AT5G56960 // AT2G46400 // AT5G67450
GO:0009059	P	macromolecule biosynthetic process	18	200	4511	28362	1	1	// AT5G24110 // AT5G22380 // AT4G31800 // AT3G46080 // AT2G25000 // AT2G17040 // AT5G22570 // AT3G21150 // AT1G68320 // AT3G23250 // AT1G09080 // AT2G15390 // AT1G02450 // AT3G44350 // AT3G46090 // AT5G56960 // AT2G46400 // AT5G67450
GO:0003676	F	nucleic acid binding	14	200	4558	28362	1	1	// AT5G24110 // AT4G31800 // AT3G46080 // AT2G25000 // AT2G17040 // AT5G22570 // AT1G68320 // AT3G23250 // AT5G22380 // AT5G67450 // AT3G44350 // AT3G46090 // AT5G56960 // AT2G46400
GO:0043234	C	protein complex	5	200	1834	28362	1	1	// AT3G52400 // AT1G30900 // AT1G09080 // AT4G14365 // AT4G34380
GO:0043231	C	intracellular membrane-bounded organelle	101	200	18205	28362	1	1	// AT3G07195 // AT4G04510 // AT1G78410 // AT3G44326 // AT4G21840 // AT4G25810 // AT1G65790 // AT1G26380 // AT1G21120 // AT4G23140 // AT1G30900 // AT1G33720 // AT3G28580 // AT5G22570 // AT5G48657 // AT3G21150 // AT3G11340 // AT2G04515 // AT5G11920 // AT1G23840 // AT1G14880 // AT4G09770 // AT1G57630 // AT5G52760 // AT2G31865 // AT1G01560 // AT4G34380 // AT2G31020 // AT1G01680 // AT5G40690 // AT2G26…
GO:0044424	C	intracellular part	122	200	20693	28362	1	1	// AT3G07195 // AT4G04510 // AT1G78410 // AT3G44326 // AT4G21120 // AT4G21840 // AT5G24530 // AT4G25810 // AT1G65790 // AT1G26380 // AT1G21120 // AT4G23140 // AT5G44390 // AT1G30900 // AT1G33720 // AT3G28580 // AT5G22570 // AT5G48657 // AT3G21150 // AT4G18010 // AT3G11340 // AT2G04515 // AT5G11920 // AT1G23840 // AT1G14880 // AT4G30280 // AT1G57630 // AT5G52760 // AT3G52400 // AT2G31865 // AT1G01…
GO:0044422	C	organelle part	13	200	4894	28362	1	1	// AT5G25250 // AT5G25260 // AT3G50930 // AT5G40010 // AT3G25610 // AT4G12490 // AT1G56550 // AT5G09470 // AT2G15390 // AT1G30900 // AT4G02520 // AT2G46400 // AT1G09080
GO:0005622	C	intracellular	122	200	20721	28362	1	1	// AT3G07195 // AT4G04510 // AT1G78410 // AT3G44326 // AT4G21120 // AT4G21840 // AT5G24530 // AT4G25810 // AT1G65790 // AT1G26380 // AT1G21120 // AT4G23140 // AT5G44390 // AT1G30900 // AT1G33720 // AT3G28580 // AT5G22570 // AT5G48657 // AT3G21150 // AT4G18010 // AT3G11340 // AT2G04515 // AT5G11920 // AT1G23840 // AT1G14880 // AT4G30280 // AT1G57630 // AT5G52760 // AT3G52400 // AT2G31865 // AT1G01…
GO:0043227	C	membrane-bounded organelle	101	200	18217	28362	1	1	// AT3G07195 // AT4G04510 // AT1G78410 // AT3G44326 // AT4G21840 // AT4G25810 // AT1G65790 // AT1G26380 // AT1G21120 // AT4G23140 // AT1G30900 // AT1G33720 // AT3G28580 // AT5G22570 // AT5G48657 // AT3G21150 // AT3G11340 // AT2G04515 // AT5G11920 // AT1G23840 // AT1G14880 // AT4G09770 // AT1G57630 // AT5G52760 // AT2G31865 // AT1G01560 // AT4G34380 // AT2G31020 // AT1G01680 // AT5G40690 // AT2G26…
GO:0005634	C	nucleus	51	200	9924	28362	1	1	// AT3G07195 // AT3G54150 // AT2G31020 // AT1G01560 // AT4G38560 // AT4G34380 // AT1G78410 // AT3G44326 // AT1G01680 // AT5G67450 // AT5G40690 // AT4G14365 // AT3G46080 // AT4G14640 // AT5G52750 // AT1G65790 // AT4G30640 // AT1G21120 // AT5G22380 // AT5G26270 // AT4G09770 // AT2G46400 // AT4G14370 // AT3G21080 // AT5G26690 // AT5G22570 // AT1G13550 // AT2G44380 // AT5G48657 // AT3G21150 // AT1G68…
GO:0032991	C	macromolecular complex	5	200	2658	28362	1	1	// AT3G52400 // AT1G30900 // AT1G09080 // AT4G14365 // AT4G34380
GO:0043229	C	intracellular organelle	101	200	18517	28362	1	1	// AT3G07195 // AT4G04510 // AT1G78410 // AT3G44326 // AT4G21840 // AT4G25810 // AT1G65790 // AT1G26380 // AT1G21120 // AT4G23140 // AT1G30900 // AT1G33720 // AT3G28580 // AT5G22570 // AT5G48657 // AT3G21150 // AT3G11340 // AT2G04515 // AT5G11920 // AT1G23840 // AT1G14880 // AT4G09770 // AT1G57630 // AT5G52760 // AT2G31865 // AT1G01560 // AT4G34380 // AT2G31020 // AT1G01680 // AT5G40690 // AT2G26…
GO:0044446	C	intracellular organelle part	13	200	4882	28362	1	1	// AT5G25250 // AT5G25260 // AT3G50930 // AT5G40010 // AT3G25610 // AT4G12490 // AT1G56550 // AT5G09470 // AT2G15390 // AT1G30900 // AT4G02520 // AT2G46400 // AT1G09080
GO:0009536	C	plastid	16	200	4213	28362	1	1	// AT2G04515 // AT4G04510 // AT2G18690 // AT2G26560 // AT1G57630 // AT5G05300 // AT5G03350 // AT4G12490 // AT4G21840 // AT1G33960 // AT4G23140 // AT1G33840 // AT4G02520 // AT4G22710 // AT2G35980 // AT1G09080
GO:0043226	C	organelle	101	200	18527	28362	1	1	// AT3G07195 // AT4G04510 // AT1G78410 // AT3G44326 // AT4G21840 // AT4G25810 // AT1G65790 // AT1G26380 // AT1G21120 // AT4G23140 // AT1G30900 // AT1G33720 // AT3G28580 // AT5G22570 // AT5G48657 // AT3G21150 // AT3G11340 // AT2G04515 // AT5G11920 // AT1G23840 // AT1G14880 // AT4G09770 // AT1G57630 // AT5G52760 // AT2G31865 // AT1G01560 // AT4G34380 // AT2G31020 // AT1G01680 // AT5G40690 // AT2G26…
GO:0009507	C	chloroplast	16	200	4148	28362	1	1	// AT2G04515 // AT4G04510 // AT2G18690 // AT2G26560 // AT1G57630 // AT5G05300 // AT5G03350 // AT4G12490 // AT4G21840 // AT1G33960 // AT4G23140 // AT1G33840 // AT4G02520 // AT4G22710 // AT2G35980 // AT1G09080

## Sheet: up_mainXpUBQline1Xline2
Interval represent 5 loci
No GO term enrichment

## Sheet: down_pUBQmain_line1Xline2
Interval represent 2 loci
No GO term enrichment

## Sheet: up_mail1
Interval represent 703 loci
GO_acc	term_type	Term	queryitem	querytotal	bgitem	bgtotal	pvalue	FDR	entries
GO:0006950	P	response to stress	227	685	3506	28362	4.5e-44	1.4e-40	// AT5G49520 // AT5G46050 // AT3G08040 // AT1G80840 // AT5G47220 // AT5G45380 // AT4G22950 // AT3G57270 // AT2G33380 // AT1G73500 // AT1G73330 // AT5G04950 // AT4G37010 // AT5G24530 // AT4G05100 // AT5G63790 // AT4G37150 // AT1G69270 // AT3G28270 // AT4G23260 // AT1G26380 // AT1G14870 // AT5G10760 // AT5G39610 // AT4G23140 // AT1G19180 // AT1G09350 // AT4G23810 // AT5G65600 // AT2G32680 // AT5G25…
GO:1901700	P	response to oxygen-containing compound	142	685	1557	28362	5.9e-41	8.9e-38	// AT5G49520 // AT5G46050 // AT3G08040 // AT1G80840 // AT1G64380 // AT3G21150 // AT2G33380 // AT1G73330 // AT5G04950 // AT4G28140 // AT4G05100 // AT1G66160 // AT1G69270 // AT3G28270 // AT2G38940 // AT1G65790 // AT4G23260 // AT5G09800 // AT1G48000 // AT5G39610 // AT4G23140 // AT1G19180 // AT4G23810 // AT5G25910 // AT3G28580 // AT5G22570 // AT3G21780 // AT1G21910 // AT5G01540 // AT5G27420 // AT4G23…
GO:0050896	P	response to stimulus	310	685	6250	28362	2.9e-40	3e-37	// AT5G49520 // AT5G46050 // AT3G08040 // AT1G80840 // AT1G02940 // AT5G45380 // AT4G22950 // AT5G47220 // AT3G57270 // AT2G33380 // AT1G73500 // AT1G73330 // AT2G36080 // AT5G04950 // AT4G37010 // AT2G18120 // AT2G20142 // AT4G05100 // AT5G63790 // AT4G37150 // AT1G66160 // AT1G25560 // AT1G69270 // AT3G28270 // AT2G38940 // AT1G65790 // AT4G23260 // AT1G26380 // AT1G14870 // AT4G17660 // AT5G09…
GO:0042221	P	response to chemical	190	685	2853	28362	1.7e-37	1.3e-34	// AT5G49520 // AT5G46050 // AT3G08040 // AT1G80840 // AT1G02940 // AT3G21150 // AT2G33380 // AT1G73500 // AT1G73330 // AT5G04950 // AT2G18120 // AT4G28140 // AT4G05100 // AT1G66160 // AT1G69270 // AT3G28270 // AT2G38940 // AT1G65790 // AT4G23260 // AT1G26380 // AT5G09800 // AT1G48000 // AT5G39610 // AT4G23140 // AT1G19180 // AT3G16360 // AT4G23810 // AT1G16510 // AT5G25910 // AT3G28580 // AT2G18…
GO:0010033	P	response to organic substance	147	685	2023	28362	4.2e-32	2.6e-29	// AT5G49520 // AT5G46050 // AT3G08040 // AT1G80840 // AT1G64380 // AT3G21150 // AT2G33380 // AT1G73500 // AT5G04950 // AT2G18120 // AT4G28140 // AT4G05100 // AT1G66160 // AT1G69270 // AT2G38940 // AT1G65790 // AT4G23260 // AT1G48000 // AT5G39610 // AT1G19180 // AT3G16360 // AT4G23810 // AT1G16510 // AT5G25910 // AT3G28580 // AT5G22570 // AT3G21780 // AT1G21910 // AT5G01540 // AT5G27420 // AT3G52…
GO:0001101	P	response to acid chemical	105	685	1181	28362	4e-29	2e-26	// AT5G46050 // AT3G08040 // AT1G80840 // AT2G33380 // AT1G73330 // AT5G24530 // AT4G05100 // AT1G69270 // AT3G28270 // AT2G38940 // AT1G65790 // AT4G23260 // AT1G48000 // AT5G39610 // AT1G19180 // AT4G23810 // AT3G28580 // AT5G22570 // AT3G21780 // AT1G21910 // AT5G01540 // AT5G27420 // AT3G52400 // AT1G56600 // AT1G18570 // AT1G28480 // AT5G59310 // AT1G01560 // AT2G37770 // AT2G39800 // AT1G52…
[truncated: 691 more rows]

## Sheet: down_pUBQmail1_line1
Interval represent 3 loci
No GO term enrichment

[truncated: 19 more sheets: down_pUBQmail1_line2, up_mail1XpUBQline1, up_mail1XpUBQline2, up_mail1XpUBQline1Xline2, down_pUBQmail1_line1Xline2, down_main, up_pUBQmain_line1, up_pUBQmain_line2, down_mainXpUBQline1, down_mainXpUBQline2, down_mainXpUBQline1Xline2, up_pUBQmain_line1Xline2, down_mail1, up_pUBQmail1_line1, up_pUBQmail1_line2, down_mail1XpUBQline1, down_mail1XpUBQline2, down_mail1XpUBQline1Xline2, up_pUBQmail1_line1Xline2]
