# Supplementary material for: Plant mobile domain proteins ensure Microrchidia 1 expression to fulfill transposon silencing
Source: Life Sci Alliance. 2023 Feb 2;6(4):e202201539. doi: 10.26508/lsa.202201539 (PMC9899485; doi:10.26508/lsa.202201539)
Supplement: Supplementary file 12 [file LSA-2022-01539_TableS7.xlsx]

## Sheet: S7_Table
Table S7. List of primers used in this study.
Code	Name	Sequence
T-DNA genotyping
gm72	SALK_LBb1.3	ATTTTGCCGATTTCGGAAC
gm73	GABI-KAT LB O8409	ATATTGACCATCATACTCATTGC
ME1635	LB3 SAIL T-DNA SHORTER_BP	AATTTCATAACCAATCTCGATACAC
782	main-2_LP	CCAAAGAGAACCACTCGTCAG
783	main-2_RP	AGCTGCCATGGAAATCTGTAG
825	mail1-1_LP	CTGTTAACTGCCACCTCTTG
826	mail1-1_RP	CTCTGTTAAGTATTTGCCTTTG
ME1537	morc1-2_LP	TTGCAGTTTGGAACCAAAATC
ME1538	morc1-2_RP	CAACTTGTGGCTTAATGATGAAG
RT-qPCR
gm91	ACTIN RT PCR ACTIN7_LP	TCGTGGTGGTGAGTTTGTTAC
gm92	ACTIN RT PCR ACTIN7_RP	CAGCATCATCACAAGCATCC
458	RHIP1_AT4G26410_RTqPCR LP	TGATGAAAAAGGAGAGCAGGA
459	RHIP1_AT4G26410_RTqPCR RP	CATCAAATCAGCAGCTTCACA
ME1539	morc1-2 RTqPCR LP	AATAATGTACAAACCCCAA
ME1540	morc1-2 RTqPCR RP	GACATTGAAACCACAAATT
gm132	HELITRONY1D_RTqPCR_LP	AACTAACGTCATTACATACACATCTTG
gm133	HELITRONY1D_RTqPCR_RP	AATTAGGATCTTGTTTGCCAGCTA
gm138	ATMU1_RTqPCR_LP	TAATTTGGCTGACGGAATCAC
gm139	ATMU1_RTqPCR_RP	ATTTGGGGGAAAACAAATGAG
ME1296	ATIS112A_RTqQPCR_LP	CTTCACCCAACGTGTTGACGAAAC
ME1297	ATIS112A_RTqQPCR_RP	ACCGTGTCTGACGCCATACCAT
ME1300	ATENSPM6_RTqQPCR_LP	GCAGGCTATGTTGGAGTAGTG
ME1301	ATENSPM6_RTqQPCR_RP	ATTGGCAGAGTCTGTCTTGCTCT
ME1805	ATDNA12T3A_RTQPCR_LP	TTACCGGAAAAGGAAGTTATGC
ME1806	ATDNA12T3A_RTQPCR_RP	TTTTCTTAAAAATGGGGATGGTT
ME1807	ATGP3_RTQPCR_LP	GAATATCGCCATACCTGAGCA
ME1808	ATGP3_RTQPCR_RP	AGTGGTTACCTTGGGCAGAAT
ME1813	ATREP18_RTQPCR_LP	CCATATGGATTGGATAATATGGATTT
ME1814	ATREP18_RTQPCR_RP	TCACTTTAAAACTTCTTGTTGTTGTCC
ME1375	HAC4_RTqPCR_LP	GTTACGAAGTGGAACAGAACCG
ME1376	HAC4_RTqPCR_RP	AACGTCTTTGATGGCCACAGG
ME1258	FAP3_QRTPCR_LP	TAGGATTTATCGCCGGAGTTT
ME1259	FAP3_QRTPCR_RP	GTTCCCAGTTTGAAGCACTGA
ME1662	At12Cys-2_RTqPCR_LP	TTGGTGCATCCATAACTGAAGGTC
ME1663	At12Cys-2_RTqPCR_RP	CCACAACCCTGTGTCCAAATGC
gm130	SDC_RTPCR_LP	AATGTAAGTTGTAAACCATTTGAACGTGACC
gm131	SDC_RTPCR_RP	CAGGCATCCGTAGAACTCATGAGC
gm140	UNK1_RTPCR_LP	AAGTGGTGAGAAAGCAGAAACGAG
gm141	UNK1_RTPCR_RP	ACCCACTCAGCCTAACTCTACG
ME2032	ATCOPIA95_AT2G04460_RTQPCR_LP	TGGAATAGGTGGAGGCTCTTC
ME2033	ATCOPIA95_AT2G04460_RTQPCR_RP	AAAATAAAAGGGATGCTCTTCACA
ME2034	DNA/Harbinger_AT2G10980_RTQPCR_LP	CCGGGCACACTAAACGATATAA
ME2035	DNA/Harbinger_AT2G10980_RTQPCR_RP	ATACGGATGTTGGCTCACAAA
ME1274	LURP1_RTQPCR_LP	TGATAACGAGTGCGGACGGTAAG
ME1275	LURP1_RTQPCR_RP	TGCATGGTCATCATCTTCCCTCTC
ME1276	BG3_RTQPCR_LP	TCCTTCTTCGACACGGCAGTTG
ME1277	BG3_RTQPCR_RP	GGGTCGCAGGTTGTTTCCATTTC
ME1348	WRKY38_QRTPCR_LP	ACTGCGAAGCAAGAAAGCATGAAC
ME1349	WRKY38_QRTPCR_RP	TGGTGGCCAAAGTAAGTGGTTCG
Cloning
ME1354	AscI_3xFLAG_9_LP PCR colony	AAGCTTGGTACCGACTACA
ME1355	MORC1 cDNA_1746_LP	GAACTTACAACTCTTCATGA
ME1356	MORC1 cDNA_104_RP	CTTTCTGATTCTCTATTAGAG
ME1389	MORC1 cDNA_362_LP	CTACCGTTGTCAAGATTGAT
ME1390	MORC1 cDNA_887_LP	ACGACGATGATGTGGATAT
ME1391	MORC1 cDNA_1433_LP	GATACCAAACTGCTCAAATC
