# Supplementary material for: Plant mobile domain proteins ensure Microrchidia 1 expression to fulfill transposon silencing
Source: Life Sci Alliance. 2023 Feb 2;6(4):e202201539. doi: 10.26508/lsa.202201539 (PMC9899485; doi:10.26508/lsa.202201539)
Supplement: Supplementary file 13 [file LSA-2022-01539_TableS8.xlsx]

## Sheet: Table_S8
Table S8. RNA sequencing mapping and coverage statistics.
Nucleotide sequencing data generated in this study have been deposited in European Nucleotide Archive (ENA) under the accession number PRJEB52795
Experiment	Sample	Total reads	Reads after trim	Mapped reads =1	Mapped reads >1	Mapping efficiency	Average coverage	Library name (ENA)
Exp1	Col_rep1	23046921	22872084	21543655	411708	95.2638	12.1974	ERS11976550
	Col_rep2	23465409	23295045	22075499	425410	95.8897	12.5005	ERS11976551
	Col_rep3	19750852	19586410	18335614	356946	94.6418	10.3848	ERS11976552
	main-2_rep1	23593037	23430756	22132785	379208	95.418	12.5067	ERS11976553
	main-2_rep2	24953656	24772577	23332166	425691	95.2079	13.1988	ERS11976554
	main-2_rep3	23551134	23374182	22099944	401956	95.5449	12.5011	ERS11976555
	morc1-2_rep1	24833395	24658628	23331210	473093	95.856	13.2246	ERS11976556
	morc1-2_rep2	28327981	28119637	26562977	538896	95.6717	15.0566	ERS11976557
	morc1-2_rep3	24434339	24258698	22901604	467213	95.6392	12.9827	ERS11976558
	main-2 morc1-2_rep1	24925522	24744490	23490262	414756	95.9058	13.2806	ERS11976559
	main-2 morc1-2_rep2	25270040	25085808	23226657	452645	93.705	13.1552	ERS11976560
	main-2 morc1-2_rep3	25541985	25352360	23956852	441183	95.5213	13.5545	ERS11976561
	pUBQ-MORC1/main-2_line#2_rep1	25167798	24976158	22902652	333170	92.3236	12.9088	ERS11976562
	pUBQ-MORC1/main-2_line#2_rep2	24431858	24248000	22338017	354635	92.8814	12.607	ERS11976563
	pUBQ-MORC1/main-2_line#2_rep3	27137249	26920252	24990969	411775	93.6084	14.1126	ERS11976564
Exp2	Col_rep1	14330200	14250594	13489477	277287	96.0682	7.6482	ERS14266366
	Col_rep2	17856139	17761654	16856192	362885	96.4323	9.56615	ERS14266367
	Col_rep3	21704658	21584408	20452003	441688	96.2636	11.6076	ERS14266368
	mail1-1_rep1	16466015	16365260	15569313	305992	96.4126	8.81961	ERS14266369
	mail1-1_rep2	25724261	25561246	24118976	501924	95.7108	13.6783	ERS14266370
	mail1-1_rep3	36909479	36714089	34919672	703585	96.5152	19.7907	ERS14266371
	main-2_rep1	14268042	14189450	13471613	287811	96.4353	7.64412	ERS14266372
	main-2_rep2	21001055	20881822	19759213	416630	96.0706	11.2088	ERS14266373
	main-2_rep3	22432491	22301392	21297988	423370	96.8299	12.0674	ERS14266374
	pUBQ-MORC1/mail1-1_line#2_rep1	17112849	17006539	16129173	324756	96.1496	9.14107	ERS14266375
	pUBQ-MORC1/mail1-1_line#2_rep2	19039721	18924000	18028201	335451	96.4492	10.202	ERS14266376
	pUBQ-MORC1/mail1-1_line#2_rep3	18754675	18648539	17846640	355233	97.0525	10.1122	ERS14266377
	pUBQ-MORC1/main-2_line#1_rep1	25066686	24928322	23801073	462674	96.7968	13.4799	ERS14266378
	pUBQ-MORC1/main-2_line#1_rep2	32619828	32435194	30967693	611173	96.8088	17.5438	ERS14266379
	pUBQ-MORC1/mail1-1_line#1_rep1	20829651	20709901	19194346	394120	94.0413	10.8825	ERS14266380
	pUBQ-MORC1/mail1-1_line#1_rep2	30023066	29847804	28444779	559223	96.6057	16.1133	ERS14266381
	pUBQ-MORC1/mail1-1_line#1_rep3	18618981	18510421	17439819	338658	95.4858	9.87693	ERS14266382
